# Supplementary material for: Evidence for saddle point-driven charge density wave on the surface of heavily hole-doped iron arsenide superconductors
Source: Nat Commun. 2025 Jan 2;16:253. doi: 10.1038/s41467-024-55368-7 (PMC11695596; doi:10.1038/s41467-024-55368-7)
Supplement: Supplementary file 3 — Source Data [file 41467_2024_55368_MOESM3_ESM.zip]

Archive with 16 entries (16 files):
- Source Data File/Figure 1b - topography - BaK surface.txt
- Source Data File/Figure 1c - Tunneling Spectroscopy Line Cut.txt
- Source Data File/Figure 1f - topograph - As surface.txt
- Source Data File/Figure 1g - topography - As surface clean.txt
- Source Data File/Figure 2a - topography - As surface.txt
- Source Data File/Figure 2b - STS Line-Cut in L.txt
- Source Data File/Figure 2c - L map at n4mV.txt
- Source Data File/Figure 2d - L map at p4mV.txt
- Source Data File/Figure 2g - g_q cut long Gamma-M n80 to p80 mV.txt
- Source Data File/Figure 3a - gcc map - 10 K.txt
- Source Data File/Figure 3a - gcc map - 1p8 K.txt
- Source Data File/Figure 3a - gcc map - 6 K.txt
- Source Data File/Figure 3a - gcc map - 8 K.txt
- Source Data File/Figure 3c - g_V spectra at two 0p3 and 12 K.txt
- Source Data File/Figure 3e - Int versus T graph.txt
- Source Data File/Figure 4b - g_V spectra at 300 mK - As surfaces of KFA and BKFA77.txt
