# Supplementary material for: Evidence for saddle point-driven charge density wave on the surface of heavily hole-doped iron arsenide superconductors
Source: Nat Commun. 2025 Jan 2;16:253. doi: 10.1038/s41467-024-55368-7 (PMC11695596; doi:10.1038/s41467-024-55368-7)
Supplement: Supplementary file 3 — Source Data [file 41467_2024_55368_MOESM3_ESM.zip › Source Data File/Figure 1b - topography - BaK surface.txt]

Ba_term_topo_z_SubP2_pm
187.84189	176.54723	166.60995	163.33784	167.22829	179.29733	199.4384	219.08946	221.41066	227.71826	240.48497	241.35744	251.2825	264.53317	278.94229	291.18451	300.59195	313.33209	319.07364	320.67297	321.05756	319.60211	310.57968	307.34839	308.91357	312.92325	316.99716	319.37311	320.24301	316.90674	308.98776	302.77429	295.48825	292.84225	296.95383	304.14941	309.18518	307.22238	297.92706	283.82874	262.69629	243.94444	237.61313	247.45406	261.71481	280.06854	291.45215	296.45532	298.62372	302.89554
193.62498	183.26822	173.68623	170.65572	175.52669	188.29916	208.9234	227.10365	230.1638	235.35585	247.08516	247.21158	257.03717	269.89703	283.62402	294.82886	303.12073	313.8074	319.91846	321.21228	321.78162	318.90506	308.48285	305.30841	305.72247	309.28455	313.77057	316.77179	319.33279	316.3873	309.66913	304.08807	297.34912	294.94473	299.38312	306.67819	311.64294	309.33197	300.0011	285.56171	263.34216	242.7713	234.53575	242.57898	256.31393	274.5256	286.34262	291.63712	295.11292	299.79684
212.83018	202.65817	193.04776	189.23564	194.54715	208.01596	228.82497	243.26064	249.74561	252.94102	259.7818	260.91006	269.53485	280.98785	293.28665	302.1467	308.15771	315.56168	320.34399	320.4299	321.28345	317.1777	306.37888	300.72467	298.6163	300.6933	306.00357	310.81671	316.21271	314.96548	309.91705	305.43027	298.93997	296.45743	301.52112	309.61908	314.68329	312.38654	303.78046	288.77261	264.62747	240.5963	227.7209	229.85953	240.4823	257.47891	270.36172	277.50366	283.86423	289.98352
237.32181	227.18533	216.66541	210.62219	214.9958	228.52856	249.30913	261.98978	270.0166	271.94016	275.60483	275.26227	281.72699	291.06256	301.70581	307.75211	311.38281	315.26248	317.87766	317.16772	318.35522	314.26367	304.10434	295.38058	289.9469	290.11966	296.03387	302.9715	311.72131	312.41385	309.36206	305.11682	297.90891	294.16159	299.2395	307.49377	313.28983	311.6752	304.56836	288.92816	263.56796	237.12096	220.2381	216.33002	223.23663	238.464	252.70396	262.11963	271.25842	279.13986
259.67468	249.89346	239.1675	231.35501	233.73909	246.98766	267.44135	280.5199	288.7457	289.96582	290.8309	287.95886	291.42508	298.48691	306.77823	310.36606	311.70883	312.68237	313.62778	312.9747	314.56012	311.25015	301.83688	289.42542	280.439	277.66302	283.12961	292.95206	305.32562	308.83899	308.28122	303.95071	295.93988	288.84592	291.69269	298.5401	304.71988	303.70923	298.76239	282.79535	257.71231	232.02554	215.51927	208.86848	213.22427	226.71791	241.51212	252.67569	264.15216	273.19177
274.7373	265.87982	255.77914	247.36269	248.63834	262.07162	282.34769	296.28601	303.82257	305.20612	304.15277	298.64456	298.9986	303.70856	309.27853	310.86972	310.26559	309.13593	308.68155	308.63245	310.94971	308.71979	299.61206	284.30154	271.00217	264.28976	267.75259	280.25381	296.69168	304.41858	306.94455	303.21094	293.97086	282.59232	280.76373	283.44736	289.03024	287.89169	285.8226	270.34579	247.96992	227.31381	215.86659	211.0419	215.55402	228.85579	243.1526	254.57201	266.16928	275.28705
279.89499	272.55096	264.7453	257.28101	258.55664	272.45178	292.59283	307.59698	315.36801	317.21341	314.81	307.41888	305.27185	307.75775	310.62769	310.58463	308.11176	305.39758	304.00531	304.73782	307.52405	305.89807	296.75482	278.85083	261.5582	249.64461	250.37186	265.16812	285.84793	298.37811	304.57758	302.08029	292.59149	277.29077	268.66943	264.86575	267.67047	266.5177	266.99942	253.61166	238.26302	225.84921	221.8627	222.40971	229.28084	242.12077	255.12439	265.02322	275.07861	282.51236
274.62897	270.24789	265.86707	260.93942	263.72849	277.75864	298.34024	314.26807	322.32333	325.21323	322.49008	314.51633	310.79895	311.01117	311.50784	309.8945	305.38239	301.48163	298.76059	299.09518	301.61142	300.75995	289.98953	271.40344	250.62914	234.01886	231.64105	247.91524	272.54568	290.00699	299.73788	299.31537	290.26715	272.94138	257.39929	247.0871	245.54326	244.14178	246.88307	239.2933	231.61145	230.36737	234.05472	240.04448	248.81985	260.07529	270.85492	278.34497	286.27588	291.71301
261.0993	261.35806	261.65973	261.53531	265.87341	279.79697	299.67511	315.90851	324.74533	329.17712	327.3848	319.43945	314.88364	313.04239	311.43588	307.95377	301.40244	295.93134	291.17108	290.06329	291.17261	290.83273	277.60385	259.73541	237.46185	218.56364	213.25838	229.89494	258.14914	278.90741	291.74335	293.53775	285.49139	267.51898	248.42422	234.38878	228.38983	227.76286	232.59312	231.91695	233.4366	241.08853	250.58099	259.56927	269.35364	278.64795	287.30304	292.01492	297.40204	300.42334
244.18745	251.09686	257.59448	263.85785	269.65253	281.59366	299.07733	313.70483	323.1741	328.90616	328.79071	321.8046	316.43878	312.08218	308.00299	302.41769	294.34576	287.33282	279.49591	275.7804	274.41708	274.04877	258.48218	243.70461	222.46133	204.00366	199.97026	215.85367	245.74922	267.70828	281.65268	285.45792	278.07944	260.92419	241.73705	227.53818	220.62265	221.89993	228.52786	234.72263	242.13271	255.02132	268.03809	278.29822	288.2886	296.28265	303.06903	305.25134	308.315	309.33969
230.16743	244.47363	258.82272	271.67282	278.00754	287.39072	299.46002	309.69641	318.18509	324.60638	325.72729	319.92068	313.7164	306.79477	300.44894	292.00726	282.70612	274.09445	263.83456	256.45978	253.41954	252.74568	235.94991	225.60609	208.58345	196.16539	197.47528	213.01051	240.31258	260.3887	273.48047	277.67648	270.49698	255.47334	238.40363	227.35246	222.27013	225.1248	234.05492	243.64607	254.20383	269.67172	283.98166	294.3342	304.27484	311.40912	317.10126	318.00461	319.78931	319.54211
222.41441	243.1368	264.99634	282.50049	289.901	296.15781	301.3988	304.94186	309.87784	315.14804	317.18555	311.71289	305.30969	295.66666	287.25314	276.39563	267.64868	258.19858	246.04866	236.20828	231.87488	230.00021	215.49236	210.49893	202.02412	199.04208	207.7132	222.51656	245.54117	260.79269	271.00674	274.1796	266.99298	254.44916	241.42952	234.3503	233.77281	236.01643	245.44389	255.6106	266.82916	282.6239	297.28204	307.14426	316.61597	323.75735	328.41208	328.9957	330.04855	329.47449
219.59961	244.29395	271.18411	291.48779	299.7623	303.43271	302.81882	299.2778	298.77811	300.48853	302.15656	296.55597	289.83301	278.68365	270.24881	258.85129	253.22363	243.43243	231.73729	220.53978	215.75871	213.18062	203.22736	203.98932	205.58292	211.47552	225.78836	240.25066	258.15225	268.68579	275.3045	276.85019	269.95493	260.26035	251.53241	247.5014	249.27579	251.7468	260.14398	268.85406	279.17734	293.87787	307.2428	316.20264	324.83591	331.82806	335.44543	336.32037	337.48688	337.63049
220.16698	245.18814	273.42126	294.20813	303.00128	304.99484	299.69849	290.93494	283.78461	280.72723	280.78235	274.85495	268.09647	258.97211	252.91049	245.76202	244.26971	236.77361	227.84955	216.55966	210.76254	206.31572	201.09465	206.53911	216.13339	228.00169	245.3343	259.23529	272.52548	279.22916	282.63623	282.72531	276.54056	269.90845	265.55743	263.35965	264.29562	268.43637	276.11591	282.77252	291.41183	303.49042	314.10556	321.36011	328.23123	334.55548	336.97913	338.40115	340.29956	342.16977
225.77917	246.5513	270.79114	289.92245	296.86111	298.20096	290.10504	278.27908	264.50647	257.46298	254.37749	249.28851	243.92979	241.02274	241.52652	245.77512	247.53712	243.50844	236.85104	224.94296	216.72289	209.59731	206.57895	214.99347	229.49049	244.42123	261.7894	273.914	283.18961	286.78116	287.21103	286.9093	281.9751	278.55466	278.03348	277.51257	278.64746	284.29459	291.30621	296.53464	302.80072	311.46875	317.98404	322.06955	326.31876	331.32852	332.99899	335.40158	339.05499	342.80817
238.66017	251.43871	266.77545	280.39294	283.30994	283.20737	273.46304	260.37228	242.37195	233.9642	227.41837	223.20335	223.56451	230.87505	240.42404	254.25079	259.87811	259.5798	253.54054	240.82957	230.24339	220.41776	217.75465	227.6329	243.75706	258.87964	273.93854	282.60992	288.2973	287.94531	286.54199	285.07498	281.63293	281.32465	284.54803	285.92426	288.99893	296.29453	303.55484	308.24326	312.30667	317.37222	319.09848	319.08414	320.30646	322.90744	324.5495	328.20267	334.87589	340.34146
256.85605	261.27859	265.70139	270.08893	265.99283	262.13153	251.93953	238.91983	220.08107	212.33414	205.51118	204.68547	213.15392	229.55937	246.37726	265.61121	274.86942	277.0722	271.62982	258.48541	247.18869	236.11249	233.03018	243.37027	258.50677	271.4267	282.93997	286.90045	288.60876	283.73062	280.3378	276.66101	274.39844	277.11707	283.92868	288.01208	293.54526	303.05063	311.4407	316.0936	318.62225	320.41217	318.10254	313.13574	310.92612	310.51443	313.17969	319.23447	328.9133	336.75204
275.19394	273.15054	268.53525	262.03729	249.30103	240.01825	228.98071	216.39445	200.5968	197.2126	194.14842	198.68729	213.6572	234.33305	254.92389	275.36578	287.10379	290.65662	286.35818	275.14645	264.63132	254.26567	250.9915	260.74185	273.18542	283.14944	290.70502	289.73431	287.18649	276.77325	270.18295	263.96951	262.34647	267.08301	277.28394	284.79926	293.4588	305.51505	315.12726	319.54565	321.2572	320.82312	315.10995	305.2973	299.83337	296.7074	301.05661	310.3728	323.34143	333.21234
289.00568	281.91034	271.4473	255.79752	235.57922	220.31369	208.1606	197.57095	188.09004	190.24806	193.43666	203.26909	221.18065	242.19754	262.75995	281.01337	294.83328	299.51587	297.15012	289.41293	281.32788	272.26962	268.54779	277.09732	286.39319	293.73532	298.13608	293.75479	286.87265	272.11798	261.07968	251.73988	249.9747	255.72736	268.92673	280.29321	292.05783	305.89752	315.92184	319.93524	320.66623	318.51974	310.8313	297.47299	289.5293	284.58435	290.39725	303.11694	318.43747	329.78635
296.56464	285.15628	270.46548	247.46161	223.54849	204.70183	193.06032	184.716	182.42577	189.9413	199.12685	213.59914	233.0881	252.51337	270.29758	285.24698	299.15924	304.42447	304.83698	300.80173	295.12537	288.03531	283.73798	289.78638	295.94876	301.13083	304.13895	298.22287	288.95331	271.68329	257.46179	245.11638	242.29959	248.06645	263.66037	278.33795	292.0495	306.30838	315.58664	318.07239	317.8299	314.92316	306.25415	291.72345	281.83286	277.04425	284.03668	298.98746	315.05408	326.45975
296.82626	281.48151	263.18115	234.9832	211.16248	192.08133	182.95514	177.65906	180.56999	192.73247	207.04814	225.71262	247.07031	264.93951	279.00757	290.37582	301.87936	306.98117	309.48975	308.68747	305.27774	298.68509	293.97562	297.37372	300.98523	305.00201	304.29398	301.51849	291.55261	274.5242	259.59216	245.92511	241.06911	246.77199	263.55255	279.47357	293.51193	307.16687	314.99564	315.49896	314.21906	311.31943	302.54388	289.39871	279.97	276.96481	283.99988	299.12119	313.93723	323.29657
291.46036	271.9447	250.10588	218.62521	197.25584	180.91739	175.18761	172.41394	178.68576	194.52173	213.08647	235.99997	260.07193	277.71378	288.3428	296.17255	303.78232	307.62646	310.70346	311.90491	309.67474	304.09814	298.28021	299.80246	300.58603	303.91357	301.89105	301.67355	292.32584	278.01877	264.3941	251.5016	245.56554	250.45844	265.8605	280.83652	293.74512	306.81741	313.44534	311.55414	310.08243	307.83649	300.45358	290.35666	283.64218	283.23761	289.63321	303.09183	315.00174	321.21338
281.98752	259.20334	233.35706	200.22795	181.40941	168.50999	166.0416	164.61086	173.12799	191.6214	214.01596	241.19273	268.58295	286.9566	295.58188	300.42737	303.78098	305.20218	307.00729	309.26749	307.59152	303.30811	295.65701	296.69608	295.59668	298.32031	298.90546	298.29004	290.81815	280.04248	268.94025	258.12253	251.76724	254.82693	267.10971	278.61829	290.48953	301.93466	307.52521	304.61792	304.10544	303.6998	298.59772	292.89908	289.92917	291.84808	297.86707	308.81036	317.39496	320.60809
270.39722	245.37486	215.63477	181.63879	163.33186	153.1396	152.35519	151.77	161.97821	181.70796	207.67656	238.95316	269.63318	288.78845	296.61084	299.94995	300.02084	298.77039	297.88971	299.24039	297.76334	294.7305	287.16464	289.99429	288.49704	291.27747	293.22687	292.93118	287.22855	280.13351	271.20557	262.71838	255.93677	256.80087	264.3941	272.19366	281.00241	290.91278	294.73407	293.07022	294.76755	297.26093	295.63339	294.81619	295.56241	299.57742	305.15588	314.19495	320.16473	321.18942
258.94186	232.93898	199.36905	164.57729	143.8261	134.17384	133.52443	133.20924	143.95036	164.28409	192.95274	227.76073	260.94894	281.23401	289.63193	292.06158	290.32059	286.13559	282.24219	281.42569	280.58813	279.1398	274.7785	281.26035	280.97101	284.85278	288.23035	287.78546	283.35471	278.05026	270.0744	263.00122	255.30302	253.96446	257.11676	261.07938	266.05832	274.2634	276.42203	277.34457	281.82007	288.797	290.84296	294.40979	298.55954	304.27271	309.55984	317.60416	322.03207	322.43857
248.46706	221.80336	185.61865	150.81265	124.78924	113.43168	111.52461	111.70681	121.73738	141.54532	171.27266	207.27438	242.37395	263.49744	272.80487	275.33398	274.0051	267.37585	261.14474	257.95505	258.62387	259.25742	261.14178	272.92426	276.74185	283.28107	286.57336	285.29718	280.46136	274.56006	265.7529	258.99945	249.99387	247.45447	247.09671	247.81924	248.52782	255.02759	256.21988	259.99881	267.65045	279.22455	284.93695	292.36203	299.28998	306.23242	311.27084	319.00253	322.91171	323.82983
238.88042	211.34273	172.65692	138.22749	108.33873	96.021942	93.503815	94.432091	101.82655	118.78519	146.61539	180.05205	215.57796	237.09933	247.62178	251.57199	252.0834	243.91939	237.11986	232.65828	235.74295	240.73923	250.34009	268.12668	276.48462	282.8533	288.89542	286.09863	279.6073	271.31143	260.37976	252.88734	243.92438	240.75972	238.78191	237.06728	234.86977	238.92526	240.18149	245.55913	256.06006	271.44977	280.11093	290.27869	299.16776	306.61469	311.70285	319.00107	322.91028	324.48209
228.94556	200.49129	160.81781	128.78293	99.192581	88.232933	85.49453	86.287796	90.342705	102.12149	125.06316	152.43889	185.52054	206.50191	218.14702	223.90909	227.07085	219.85184	214.92815	212.63373	219.0153	229.49698	245.51405	268.2247	279.69479	288.6712	292.55325	288.96066	281.1264	269.87466	258.1756	250.47714	243.23369	240.42429	238.36122	234.63576	231.42215	232.64969	233.6075	239.01357	251.18427	267.29163	277.89969	290.14932	299.95499	307.65771	312.45456	318.96408	322.53934	323.99744
218.48486	189.46925	151.73557	123.92132	99.112923	91.386246	88.718895	88.474754	90.163582	96.826447	115.34145	132.69141	159.76898	178.8674	190.91043	199.32281	204.94305	200.94991	199.8063	201.84619	211.10547	226.63199	246.29416	271.92511	284.43265	295.34171	298.09399	292.32715	283.83917	271.39377	260.85999	254.96626	252.27739	251.27989	249.11737	244.06316	239.94717	237.52252	237.72714	241.64107	253.30019	268.41989	279.32635	292.58502	302.94489	310.96735	315.15314	320.59683	322.65155	322.80933
209.18234	180.98387	148.60056	126.16511	108.78901	103.10869	100.76108	99.706924	99.455956	102.67979	111.85826	124.4547	144.78922	160.58362	172.68347	182.86513	191.11436	190.55313	192.7562	198.78935	210.46445	229.12447	249.33376	276.88318	288.79385	299.47552	301.32544	293.65433	286.18954	273.68018	266.64227	264.89102	267.3252	268.8927	267.77469	261.65469	255.93286	251.57553	250.13171	251.67953	261.27805	273.98193	283.72311	297.15939	307.91718	316.21671	319.79144	323.63644	323.90768	321.22333
204.14304	179.71043	155.32784	139.32993	129.15871	124.25999	121.25868	119.70715	117.01192	116.76832	117.97449	127.50848	141.52626	155.56564	166.57837	177.48476	186.60799	188.04337	191.80963	199.81097	213.3335	232.96695	253.6665	280.31354	290.75339	300.45453	301.51572	291.78403	285.67639	274.62366	271.71399	274.73761	281.43503	286.09341	286.0412	280.1983	274.48358	269.71414	266.83502	266.63492	273.0502	282.34348	289.77536	302.61481	312.94626	321.08948	324.42264	327.0455	325.93118	319.89307
208.77419	190.84306	175.08644	164.6947	158.73703	154.16515	150.23303	147.25333	142.67514	139.62489	135.84305	139.91296	148.38852	163.29477	170.0087	180.37511	189.4912	191.3174	194.97707	202.80078	215.61276	234.62804	255.80365	280.66724	289.62915	298.26447	298.52277	288.97583	282.23578	272.29861	273.01981	279.56064	289.22098	296.6647	298.77963	294.22995	290.62552	287.12085	284.39096	282.87634	286.08707	292.69452	295.55054	306.1517	315.92184	323.10583	326.81558	328.40106	326.95276	319.59305
223.37424	212.15773	202.83154	196.84515	192.18066	187.90012	183.18642	180.10721	175.13113	169.43056	162.38022	160.56683	163.66359	175.20895	180.94234	190.19318	198.85454	199.54388	200.67401	205.90424	215.938	232.41666	253.42172	276.72211	285.3927	293.51642	293.42657	284.94543	276.86249	267.91293	270.33234	278.03845	288.90674	298.55313	302.72153	300.71558	301.15414	300.83273	299.1402	297.00742	297.53232	300.25308	299.22952	306.71143	314.60574	320.17679	324.6539	326.40991	325.84982	319.41379
243.21095	236.91852	231.27293	227.07002	223.41447	219.80894	215.72763	213.0108	208.56764	201.91493	193.0314	187.1395	186.1293	190.64742	198.32768	206.28534	213.26982	211.56462	208.86493	209.20662	213.52763	226.53883	246.34308	269.42322	279.03171	288.5481	288.92007	281.76767	272.4697	263.66226	264.22003	270.39847	280.96121	291.74451	297.41925	299.66946	305.0676	308.50494	309.09329	306.83258	305.30405	304.54312	299.93134	303.29919	308.32291	312.24551	316.77237	319.65103	321.48544	318.82953
262.04578	258.76602	254.97499	251.19839	248.23207	245.2305	242.28606	240.40056	237.80481	231.47894	222.85832	215.82956	212.70195	213.62469	219.32967	225.32623	229.62485	225.45407	218.5977	212.23898	209.63219	217.66249	235.82539	260.52554	272.66357	285.27084	287.09232	281.81577	271.50882	261.19501	257.88034	259.42603	266.8624	277.26199	284.98309	292.27814	302.75668	310.88361	313.72437	311.9184	309.49457	305.45804	297.5209	296.79605	297.49255	299.35458	303.32721	308.28067	312.9928	315.77963
276.08441	274.57391	271.37262	266.93521	264.58707	261.69208	260.20425	259.66879	259.92941	255.47939	248.96196	243.21217	239.60851	237.9662	240.76505	244.45946	245.29062	238.58321	228.45833	216.62843	205.93567	208.06847	224.82449	251.11627	267.11966	284.14648	288.01434	282.2475	273.62451	261.6907	252.76273	248.29015	250.78111	259.49673	268.59628	280.98593	296.85037	309.57449	314.50424	314.36807	311.50372	304.50424	294.09442	289.10629	284.28189	283.40833	285.83908	292.63995	300.6774	309.04199
284.19708	283.9798	280.5795	275.36761	272.83475	269.74081	269.02747	271.27023	274.60751	273.39755	269.95679	266.57309	263.1897	260.02682	259.69928	260.59415	257.44629	248.52908	236.04521	219.80995	202.62993	198.68758	212.48064	241.04616	261.1636	282.4892	289.45502	286.89273	276.39392	263.20953	249.0946	239.60559	237.27197	242.93936	253.28236	269.30289	290.4751	306.27588	313.89148	315.79456	313.49152	304.98569	292.08185	283.34918	272.84042	267.93097	267.13586	274.427	285.17163	298.18317
288.05359	288.41183	284.44312	278.64151	274.85095	271.05356	270.96552	276.48386	284.05597	286.52664	286.48935	285.0881	282.29443	277.18469	274.20682	271.78345	265.39551	254.2401	239.96565	219.26819	198.40755	189.2072	199.88808	229.6331	253.00481	278.52261	287.97534	287.82178	276.89664	263.77621	246.28621	234.40266	228.88583	232.50684	242.63669	259.80829	283.5882	302.02509	312.64627	317.43417	316.1969	307.5632	293.40881	281.59238	266.22351	256.31186	250.79874	256.73276	268.13818	284.07004
288.25076	289.44034	284.96002	279.37866	274.03204	269.92914	270.60846	279.66531	291.117	296.88458	299.39105	299.33981	296.10562	289.0845	284.03897	277.88525	268.78302	254.58649	238.53569	214.84683	192.47275	180.0323	187.9776	215.91785	240.5188	269.71722	281.3584	282.52646	274.23743	262.2894	244.96994	233.3777	227.54823	229.76236	238.13007	253.504	277.46863	297.47583	310.20023	317.82318	318.34097	311.19229	297.03082	283.4238	265.2554	250.59021	239.62723	242.49879	252.34814	268.89108
285.01599	287.19321	283.51581	279.6824	273.56128	269.86337	271.8501	283.70651	298.26324	305.62244	309.49316	309.87534	305.60376	296.68552	289.16016	279.70953	268.35489	250.37828	232.92059	206.90117	185.28024	171.66742	176.42949	200.58963	225.38954	255.18481	268.97894	272.19336	268.53708	259.2749	245.95578	237.23415	233.77078	235.28856	240.267	251.65479	272.36514	291.63336	305.3241	315.93134	318.85077	313.15158	300.47516	286.56262	267.47049	248.87601	233.34424	232.0307	238.89577	254.50789
276.94238	281.02386	279.63443	278.87054	274.72473	272.60425	276.43127	289.19717	304.91916	312.34946	316.8028	316.89368	311.28629	300.9043	291.43207	279.3595	266.08643	244.46472	224.66226	197.15779	177.26349	166.25125	169.64197	187.81224	209.2868	238.71971	252.91174	259.3165	261.02481	258.74728	250.39484	246.84593	247.77374	247.96992	249.86461	255.80962	270.03271	285.91876	299.31107	311.70178	316.66754	312.75897	302.16437	288.62134	269.9982	248.33415	230.10944	224.58237	228.74738	243.06628
262.29623	269.07779	271.37607	275.5007	275.9379	276.20483	281.10474	293.31647	308.31372	315.0903	319.0889	319.2153	313.19577	303.26144	292.61682	279.00238	263.91031	239.06982	216.9368	190.17841	172.17413	165.80884	168.78035	180.83286	197.19861	224.01672	237.29216	246.68828	254.36517	259.3707	258.47897	260.4794	265.18015	265.87375	265.68652	265.94006	272.34723	282.81183	293.43301	306.17188	312.26743	309.92914	301.04697	288.1221	270.7424	247.27359	228.45201	218.71854	220.90114	234.15422
239.62804	249.62834	257.41202	266.89413	272.61777	276.29532	281.42972	292.42636	304.68094	310.55515	314.45425	316.39255	311.7728	303.83508	293.12653	279.76077	263.24048	237.14946	213.65219	188.52805	172.44936	169.6723	172.89961	180.37622	191.86765	214.77068	225.63736	237.43512	249.69501	262.02621	267.54361	275.00809	281.61313	284.45966	283.38425	279.91455	279.87	283.44943	289.67944	300.47855	306.24014	304.25	296.64682	284.30457	268.18964	244.02452	226.33981	214.08391	214.68909	226.81244
209.96806	222.61159	236.12224	251.22476	262.31299	268.78293	273.22815	282.29211	291.25687	296.9534	301.93256	307.7149	306.59814	302.28418	292.81906	281.29364	263.97754	238.61838	215.86006	193.36491	178.87785	174.6655	177.16093	185.40494	192.42706	212.03316	219.77347	232.61574	248.27202	265.55569	275.8692	287.17068	295.37442	300.00443	298.70871	292.70953	289.26144	286.47443	287.88696	294.71411	298.30856	295.24548	288.01181	276.08878	260.74835	237.29376	221.84726	208.85239	209.33678	220.97696
176.48532	190.62099	208.45175	227.45515	242.83505	251.33006	255.46973	262.33813	268.09836	274.22119	282.19174	293.92844	297.97021	297.69922	290.64996	281.89566	264.87088	241.92046	221.72009	204.07085	191.60173	187.19043	187.34816	193.33263	197.62628	212.96913	219.45177	232.68483	249.80484	267.64984	282.07742	294.90656	304.32532	310.12772	308.427	302.19333	296.83389	289.94702	287.01816	288.63702	288.33771	282.84457	274.90036	263.13367	248.04189	226.97473	214.70435	203.27267	205.40553	217.87704
149.41878	160.492	177.9888	197.24802	215.20007	224.3701	228.26108	233.38153	236.76144	244.59671	257.54105	275.91418	285.60477	289.53311	285.96552	280.13153	264.12994	245.91173	230.742	218.60658	208.96541	205.33571	203.21971	205.48096	206.71925	217.05276	224.26727	237.1806	254.59901	271.50613	285.90527	297.02908	308.16028	313.72818	312.70251	307.12964	302.26755	293.14249	287.17963	282.84415	277.77707	268.03491	257.86667	245.78023	230.69557	213.76376	205.31612	197.98427	203.4993	218.30141
138.96471	142.20064	151.61147	165.5629	182.96075	191.39893	195.21172	200.0764	204.21657	214.19769	232.24371	255.61197	269.84293	277.26004	277.7283	274.6441	261.72632	249.66141	241.00735	234.67706	229.6544	226.45813	223.26213	221.91379	220.92812	227.94339	234.67473	246.01773	262.44141	276.7124	287.80753	299.90475	308.91144	311.99954	313.01315	309.5719	306.138	297.02005	289.08899	280.1705	269.39777	254.53969	240.57715	227.73044	212.73105	200.54567	195.67203	194.47928	204.6768	222.47739
146.99892	139.8183	137.38435	141.68663	153.96857	160.73697	165.22478	171.61002	178.54973	190.17931	210.66251	235.66501	252.01338	261.63315	266.01654	266.09427	257.85181	252.60811	251.27977	250.76172	249.88864	248.61794	246.033	242.54593	239.59915	244.07779	249.15356	258.75574	273.6091	284.63293	294.15063	302.67386	308.7886	309.97247	312.10873	311.09039	309.26236	301.96341	293.33597	281.56821	266.05618	246.34508	228.01273	213.27597	198.49683	190.96552	190.59673	196.16833	211.43204	230.95924
166.55098	151.66098	139.30786	134.18123	138.46246	142.77948	148.25496	157.06314	166.82372	178.05537	197.4017	219.51231	235.0862	245.40231	252.72731	256.15881	253.88492	255.53348	260.97659	265.64551	268.7728	270.03873	268.73276	264.6915	261.05545	262.89801	266.28265	273.80298	286.41104	294.20184	300.62872	305.99005	309.12051	307.93826	311.61636	312.3389	311.89639	306.2175	297.43375	284.74939	266.60123	243.64296	221.77209	206.82927	193.52098	189.76976	194.28239	204.57199	223.32446	242.16243
191.60262	172.88989	154.94482	143.41621	141.45177	143.30321	148.45183	158.26187	168.63353	178.75673	194.56456	211.20398	223.48804	232.41861	241.54129	248.36208	252.07095	259.48914	270.02682	278.59662	284.75793	288.53207	289.07352	285.56512	281.86517	282.04501	283.44019	288.87149	298.43845	303.6571	307.07837	309.32751	310.51819	306.40851	310.83981	312.26578	311.7309	307.1604	297.96457	286.0618	267.38077	243.65509	221.96896	208.25539	197.78215	197.46283	206.54427	218.37576	238.13007	254.83643
217.9048	198.64496	179.72643	165.32011	159.87402	160.04147	163.93954	172.64114	181.27905	189.10013	200.77968	211.56424	219.9119	226.8103	235.86905	245.58882	253.2057	265.12869	278.68625	289.5582	297.54556	303.32346	305.46362	302.90738	299.49164	298.47778	297.73419	300.74963	307.53836	310.73911	311.76584	311.80518	310.94952	308.25378	308.13052	308.95963	307.15289	302.83109	293.40787	283.99911	266.5686	245.43645	226.493	216.01239	209.48978	211.76395	223.52411	234.92929	253.24121	267.04141
243.27615	225.92055	208.85654	195.28868	189.87808	189.11473	191.74094	197.72826	203.30374	206.95392	214.37733	220.33731	224.62065	228.66267	236.76216	247.832	257.62311	272.42383	287.38821	299.02756	307.67578	314.46973	317.28491	316.27765	312.26501	310.41275	307.44519	308.20111	312.10501	314.32516	313.28424	311.71066	308.98627	305.93527	302.53638	301.83783	298.03448	293.93295	285.24158	279.42816	265.33722	249.39201	235.54317	228.58685	225.83011	229.93036	242.47215	252.47754	267.52094	278.57138
266.33105	252.61346	239.46455	229.07991	226.19176	225.82631	228.34593	230.88712	232.73224	232.311	235.17274	236.31522	236.26425	237.07333	242.93462	254.10393	264.26453	280.67816	295.77756	307.11847	315.46115	322.07748	324.92816	324.48221	320.06461	317.00439	312.26047	310.61475	312.89865	313.75458	311.10782	308.8237	304.80609	299.8793	294.94562	292.1936	287.21072	282.9884	277.02554	275.3475	266.59271	256.65158	248.41603	244.95558	244.67863	249.77365	260.93698	269.57812	281.11856	289.59683
286.61487	277.29553	268.67276	262.63663	263.17331	263.83105	266.74854	267.82605	267.21268	262.94031	261.06271	257.74298	254.99908	250.33698	253.66162	263.29614	272.88834	289.61462	304.06741	314.27145	321.54117	326.86432	329.08975	327.99011	322.93301	318.78568	312.64197	309.27673	310.43796	309.73782	306.79263	304.06793	299.75195	293.73087	287.48984	283.13196	278.30542	274.28207	272.71036	275.09662	271.44351	267.02328	263.48444	262.39011	263.19318	268.36636	277.13516	284.50446	293.24533	300.06091
303.41696	298.51718	293.68875	291.76666	295.59314	297.72168	301.96082	303.09512	301.24545	294.3938	288.55847	280.85474	273.98254	267.0751	267.94839	275.09604	283.125	298.43021	311.1777	319.29987	325.39011	328.86581	329.79807	327.14944	321.43863	316.53812	310.09598	305.4447	306.28616	304.69781	302.27841	299.85931	295.98383	289.84198	282.7767	277.50934	273.32941	270.81952	272.99942	278.75366	279.01569	277.99185	277.7215	277.8848	278.37524	282.64606	289.30453	295.65771	302.32382	308.36496
316.39633	314.90005	312.99191	314.82861	320.6304	324.08768	329.57025	331.74908	329.41623	321.0369	312.38074	301.82767	291.19675	284.58774	283.94046	288.72198	294.61932	306.74841	316.31268	321.48605	325.62231	326.63956	326.38519	321.95309	316.19968	311.63312	305.70258	301.17917	302.34036	300.41101	299.34875	297.29907	294.1839	288.09888	280.72809	274.81415	272.01974	271.11566	275.83224	283.80338	286.15439	286.85007	288.16422	288.49097	288.15717	290.27499	295.3916	300.06085	306.08746	311.72357
325.5032	326.37305	326.31232	330.16696	336.60114	341.08868	347.89285	351.54959	348.26462	339.40213	328.9483	317.25839	305.15662	299.41449	298.66769	302.39053	306.3623	313.99362	318.68359	319.80692	320.78833	319.67395	317.56509	311.76166	307.65665	304.44724	300.22913	297.74496	299.21881	297.7868	297.77612	296.22388	293.28632	287.12317	279.11996	272.80811	271.05112	271.25549	278.22446	287.73038	290.7493	291.93524	293.88177	293.29904	291.13205	290.42905	294.0322	296.6124	302.50403	307.74222
331.13547	333.11377	333.98386	338.04453	344.15897	348.91653	355.99783	360.43619	356.49039	347.74158	336.88275	325.55521	313.50317	309.62265	310.26144	313.79245	315.8031	318.98645	318.17679	314.68155	311.07288	307.38635	303.28085	297.02264	296.24304	296.30209	294.84088	294.88629	297.39749	296.24973	296.87854	295.02786	291.9837	284.78317	275.4086	268.15176	267.53873	268.68811	277.90952	288.23965	291.71332	292.98456	294.61844	292.52222	287.63385	284.23788	285.18359	284.9501	290.37985	295.2912
335.5101	337.07626	337.84686	340.18805	344.27032	347.94073	354.30441	358.28802	354.40616	346.29681	335.9567	326.22076	315.8172	314.39517	316.6824	320.58997	321.073	321.16547	315.3252	306.66431	297.42813	290.99179	284.55573	280.25153	283.45093	287.80167	289.97131	293.23547	296.35068	295.60788	296.01645	293.1781	289.06104	280.27597	268.60638	259.94974	259.46463	261.6727	273.4805	284.81958	289.1459	290.50949	291.57495	287.89426	280.53317	273.47083	270.61514	266.72235	270.80206	276.43814
340.19022	341.17371	340.97086	339.8233	340.07574	340.5061	344.29758	346.46219	343.01379	335.87079	327.75467	320.83957	312.77368	313.78171	317.66058	322.10818	320.31744	318.91068	309.19083	296.38037	282.24149	273.38928	265.41132	263.74323	271.07089	280.28885	286.55124	292.35202	296.55435	295.59842	295.133	290.42593	284.68173	273.22504	258.55692	247.91788	246.80746	249.93927	264.24817	277.10074	282.8197	285.09991	285.88824	280.90015	271.44299	261.6095	254.12816	247.77689	250.06606	257.14456
348.08191	349.12939	347.811	342.9686	337.3804	331.57928	329.68643	327.65173	324.39514	318.11194	314.03876	310.80432	306.18457	308.67764	313.67206	317.36642	314.00543	311.88098	300.07217	285.08035	268.55402	258.72125	250.08961	251.05765	262.30042	274.95029	284.68723	292.95358	297.81671	296.3989	294.3277	288.00058	279.06601	264.46872	246.39716	233.72592	230.30627	233.70808	249.91412	265.1257	273.34576	276.97598	278.92252	273.92734	263.46826	252.27766	241.27916	233.13019	235.08542	244.69344
358.95789	361.91672	360.58411	353.50351	342.03201	328.12363	316.8587	306.83038	301.40668	296.06848	297.12543	297.27316	297.0943	300.88763	306.05969	307.82144	303.11746	300.63068	288.48788	273.71634	259.01611	250.54051	244.11862	246.10983	258.71683	272.77359	284.84821	294.85541	300.19461	298.62759	294.54553	285.61783	273.26556	255.06583	233.5481	218.9016	211.06946	214.6702	231.5726	249.54106	260.61041	267.50204	271.9639	268.25476	258.91129	248.00487	235.72028	228.21082	231.68658	244.18654
370.28149	376.3241	376.86731	370.12067	355.20303	333.45023	311.29269	290.61334	279.4129	272.8313	278.60623	282.9888	286.54028	291.6055	296.15228	295.38446	289.78525	286.89343	276.48438	264.99551	256.91043	252.22202	248.89102	250.47722	262.13208	274.63275	286.89212	297.8017	303.25458	301.73019	295.64441	284.05219	267.06717	245.89735	221.92827	204.64565	192.50761	195.48311	211.73178	232.13741	246.48947	257.65857	265.80103	264.90564	258.9017	249.63667	238.87975	233.08266	238.49115	252.42636
378.31525	388.30844	391.2533	386.34695	370.04376	343.32428	312.31339	280.14456	260.59528	251.02934	259.547	267.69543	274.13882	280.68909	284.70294	281.27771	275.99112	273.078	266.9606	261.83112	262.24411	262.6503	262.33908	262.79553	271.4306	280.77646	291.05341	301.43008	306.50638	304.93939	296.65799	283.26099	262.78723	237.88707	211.72949	192.71315	178.54295	179.61418	195.39392	216.75877	233.3988	248.71747	262.0611	263.47498	261.60641	255.54588	248.01483	244.50572	250.97998	265.08575
380.03223	393.10211	398.59781	396.19257	380.02441	350.66165	314.33591	275.04745	245.31607	231.13162	240.29587	250.59726	259.556	267.20755	270.99405	266.14774	262.1188	261.10284	260.68396	263.88916	272.11105	277.35602	279.42514	279.41263	285.08472	289.97549	296.75656	304.85239	308.77762	306.34372	296.8331	281.81607	258.64935	230.39543	203.37811	184.07753	169.65866	171.20596	186.07619	205.67889	223.31367	240.91318	257.504	262.04425	264.93631	263.70752	260.43973	259.34644	265.85623	278.53381
373.83377	389.88791	397.09601	396.58792	380.10712	350.11203	311.73282	270.44772	232.10454	214.21817	220.88132	232.06375	241.9675	250.57834	254.42168	249.92349	248.95702	251.40851	257.66876	268.49097	282.319	291.27301	294.9906	295.58914	299.05145	300.27582	302.48099	307.36517	308.91718	305.58093	294.65634	278.65872	253.59486	223.9838	197.02332	177.81511	166.44447	169.34889	182.76962	199.48753	215.39569	232.64703	251.14919	259.07877	266.767	271.44278	273.33353	274.91901	280.68982	291.09369
358.87427	376.64792	385.33398	386.44592	369.4606	341.07135	303.63004	263.09103	221.35147	201.62477	204.47231	213.67944	223.07161	232.1727	236.29315	234.19664	237.13811	244.76945	257.10483	273.20636	290.13953	301.31754	306.26431	307.90738	310.43887	308.88501	307.53036	308.44974	307.66406	302.06116	290.09207	273.44077	248.2419	218.72321	193.01328	174.98459	167.07426	170.7603	182.44731	195.42065	207.38528	222.77502	241.58273	252.4184	265.27228	276.6698	283.36383	287.9762	292.86597	300.66211
335.8501	354.37692	364.17142	366.98157	350.59311	325.59314	291.62637	254.81769	215.72136	196.85443	194.99817	200.11971	206.10124	214.78313	219.25885	221.54637	228.91454	242.216	258.48071	276.40836	294.2865	306.20346	312.10239	314.61942	316.93063	314.24701	311.05206	308.71002	305.67194	297.30502	285.17252	268.05225	244.1963	216.97266	192.71935	176.70151	170.14835	173.18066	182.36655	191.14769	197.85431	210.0537	228.57718	241.97081	259.99744	277.51987	288.56949	295.4556	299.99719	304.3046
307.64603	325.90994	338.12741	341.79727	328.32916	309.24091	282.2446	252.0937	220.15253	203.07617	196.13953	195.15038	196.21497	203.21286	208.20729	214.88596	226.29001	243.78369	260.99341	278.44495	295.59125	306.6911	312.66818	315.47653	318.81805	316.26233	313.25922	309.51031	305.29269	294.74445	282.93167	265.90381	244.95398	220.32381	198.19502	183.34245	176.25638	177.15707	182.64813	186.64023	188.74254	197.98605	215.28741	230.57109	252.43466	274.16348	287.64316	295.38904	299.65353	300.33716
277.50214	295.24734	310.58411	316.61301	310.32135	299.12723	281.94348	260.73834	236.37157	220.32549	208.50031	201.5284	196.73811	200.71619	205.66798	214.45699	228.4474	247.23427	263.435	278.97519	293.85489	303.22101	308.50174	311.50192	316.52032	315.71964	314.2229	311.72455	307.57803	296.65314	285.88486	269.73807	251.25383	229.39478	209.69604	194.36742	186.65607	184.94907	187.05084	186.95731	185.7485	191.51036	206.78667	222.85904	245.82394	268.09277	281.46591	288.38043	291.91306	289.49869
250.75464	267.31326	286.4798	297.59619	300.52737	298.75507	291.36261	277.98764	259.33362	244.36755	227.36253	215.67262	205.80196	206.11365	209.54486	217.90753	232.85718	249.80373	263.29022	276.64194	288.89972	296.17682	300.3847	304.03857	310.85461	313.02402	314.26996	314.81982	311.93094	302.49823	292.74606	277.94925	261.05661	241.76974	223.25761	208.52583	200.60844	198.1767	198.51631	196.51141	193.3273	195.96277	208.68823	222.5224	242.97908	262.13577	273.07172	277.15115	279.15613	274.18381
229.49248	245.10608	267.56244	285.46451	297.96674	304.26617	304.81046	296.793	281.47141	266.07904	246.21764	230.92525	217.5303	214.61612	215.29045	221.51437	233.53661	247.92519	258.1716	269.71857	279.83047	285.49466	288.69354	293.37061	302.62384	308.25357	313.24408	317.5527	316.3194	308.40015	300.4314	286.48013	271.41364	253.03622	236.03047	222.3645	215.42764	214.52356	215.60216	213.34148	209.04178	209.4888	218.62602	228.31061	244.12036	258.289	265.10379	265.51688	264.84308	258.74103
212.35855	226.89212	251.89223	276.50894	296.17343	308.99564	314.76953	309.6795	296.58194	280.18768	258.89096	240.92694	225.49985	219.82166	217.20618	221.0853	228.04137	240.85255	247.76649	257.70764	265.75186	270.85477	273.3999	280.03809	292.35376	301.42249	310.57678	318.29605	318.44827	312.25565	305.37402	292.36072	278.50922	261.62396	246.25244	236.26709	228.68362	229.25748	232.26166	229.92281	225.05469	223.37718	228.98299	234.26222	245.48897	255.4725	258.57117	256.66077	253.44324	248.00198
198.00993	211.10818	237.28072	266.01855	290.27313	307.48651	316.57864	312.931	302.10718	284.47659	262.91696	242.68634	226.09393	217.38882	212.59196	213.87764	217.16728	228.11685	232.72865	241.31264	248.33371	253.56447	256.35834	265.51184	280.57727	293.6748	306.65182	317.0072	318.45972	313.56027	307.06235	295.24274	282.34338	268.04449	255.45119	247.91011	239.63031	240.24683	243.20123	239.66867	234.5874	231.04826	232.44768	234.4584	242.4948	250.68781	251.72589	250.17075	247.209	244.39676
188.23007	198.94801	224.23946	253.1123	279.42746	298.75113	309.9678	306.5191	297.44321	278.7326	258.03275	235.4218	217.80621	206.40814	200.43179	199.84872	202.02994	212.19789	216.61784	224.96736	231.86763	236.83549	240.56729	252.26451	270.30713	286.78687	303.18158	315.66147	317.71796	313.77774	306.7327	296.02155	284.95535	273.59103	263.82568	259.06995	249.6604	248.05289	247.79564	241.78329	235.25252	229.24779	227.03764	226.54016	232.76468	241.1282	242.72762	244.11412	244.20061	245.53792
187.3959	194.58957	215.53249	240.65367	265.62592	285.15564	296.15912	292.85968	284.5014	265.34317	245.91518	221.17258	203.17331	189.57967	183.69569	182.46602	186.66518	197.38025	203.28525	212.37372	220.19058	224.90265	229.68605	243.2449	263.83841	283.46582	302.24796	315.98547	317.96384	314.49255	306.93594	297.05609	287.68814	279.77704	273.9339	271.02554	260.6994	255.82339	250.10208	239.94019	229.50139	220.36319	214.41557	211.53778	217.05176	226.25371	229.86397	236.55824	241.52615	247.91541
199.00331	202.04741	218.15865	236.87782	257.30969	273.86227	282.57782	278.40439	268.71027	250.21284	231.57355	206.82387	189.31487	175.20255	169.20488	168.67863	175.79102	188.52405	197.12198	207.26207	215.78947	220.11075	225.46257	239.60406	261.71811	283.0011	302.94144	317.35397	319.50284	316.54318	308.46075	299.17068	291.65012	286.66647	284.4826	283.4501	273.25894	265.83209	254.72488	239.83073	223.77158	210.21378	198.80209	192.67712	198.11293	206.95251	214.1368	226.32356	236.90477	247.72073
221.48911	221.83313	234.20691	246.71596	262.03903	273.77411	277.61536	271.43817	259.02982	241.71898	223.29996	201.16507	184.18896	170.01981	163.91554	165.44279	175.8734	190.34726	201.13367	210.9469	218.18823	221.32289	226.06364	239.72197	261.45233	283.31085	303.64197	318.53058	321.12003	318.82114	310.7316	302.39368	295.94601	293.1011	293.56757	294.5672	284.73132	277.00604	263.0993	244.78745	223.1292	203.68102	186.46419	176.11148	179.87753	187.4097	197.00983	213.30354	228.65959	243.69617
249.03394	248.35478	258.93091	267.5817	279.10336	286.12042	285.71973	277.0983	262.52277	245.80168	227.21924	206.80386	189.65015	176.53256	170.86174	175.92039	188.12735	204.68311	215.42686	223.31453	227.22342	227.5088	229.51396	240.75644	260.69623	281.54578	301.3298	317.22742	320.86127	319.91956	313.25113	305.47452	300.22058	298.32068	300.31479	302.33054	293.94415	286.38937	272.73132	253.33946	228.49799	205.10629	182.17671	167.29074	164.88927	171.41246	181.62367	199.30293	217.47984	235.55045
275.92502	275.5159	284.63541	291.55957	300.88565	304.84741	302.27954	292.59229	277.29913	260.54962	241.16426	221.16809	203.33936	190.32837	186.36995	194.73262	209.56859	228.34834	237.3797	242.72362	241.83635	236.99162	234.40666	240.73932	257.11215	275.32559	295.04565	311.89539	317.3483	318.26105	314.34952	308.2782	303.92667	302.51703	304.48276	306.63345	299.5545	293.32843	281.2265	262.69437	237.54027	212.78432	187.5881	168.46019	161.56808	164.8157	172.47606	188.81949	206.88271	225.92674
297.82809	298.81873	306.60953	312.63132	320.28049	322.65063	319.51434	310.58026	295.99765	280.48447	260.80069	240.27875	220.73047	206.95209	204.09503	216.15251	234.45593	254.76335	261.53519	264.32114	259.07117	247.85284	239.80382	238.8392	249.48508	264.35898	283.70242	301.35507	309.88461	313.38376	313.366	309.78159	307.0856	305.80389	307.37167	308.76212	302.59979	297.88715	287.66104	271.09711	247.84727	224.44846	199.82069	179.80458	170.50375	171.46341	175.42894	188.10597	202.60939	220.15417
312.71811	315.64847	322.33792	327.72736	333.15253	335.45871	333.27454	325.75446	313.58768	300.48325	280.97	260.61859	238.87476	223.90974	221.40085	235.67523	256.98425	277.38403	281.81107	282.81357	274.18851	257.36401	243.53119	234.21057	238.55392	248.97273	267.66959	286.13937	297.55371	304.61978	309.59714	309.38068	308.95844	308.77097	309.93375	310.10916	305.26132	301.10294	293.26422	278.22086	258.29636	237.41997	216.18149	198.48177	190.64464	192.12302	192.51451	202.06516	210.9908	224.52101
319.47235	324.5983	330.76193	335.1637	339.1749	341.91455	341.32196	335.75586	327.2626	317.01456	298.99344	279.08255	256.22318	239.78735	235.74367	249.9328	272.69843	292.22424	294.98865	295.20242	283.63571	262.64032	243.6134	226.825	225.4343	231.52586	248.38243	267.49881	281.10162	292.00461	302.51001	306.18021	309.0762	310.92087	312.2684	311.56985	307.91571	304.64554	298.48367	284.9751	268.55356	250.69699	233.78571	220.27107	216.14299	221.01776	221.62242	230.59752	234.74123	242.63683
317.74976	325.13525	331.77496	335.15353	338.34052	342.15308	343.32266	339.98053	335.55157	328.18127	311.702	293.38272	270.44519	253.17804	245.35426	257.64624	279.92868	297.88422	300.06598	299.46262	285.45163	262.38858	238.90659	217.59911	211.78882	213.72372	228.19287	246.92554	261.83575	276.71069	291.88434	299.6828	306.55783	311.20914	313.94226	312.98788	311.37302	308.72809	303.73154	290.72034	277.85153	262.8158	249.35065	240.92351	242.81372	252.78307	256.58517	266.88898	268.55997	271.4747
307.2804	316.97516	325.12122	327.93845	331.94968	336.96301	340.01553	338.78375	337.7796	332.87485	317.17722	300.98245	278.83362	260.81329	249.22365	259.81741	278.76031	295.32318	297.32727	296.45398	280.95792	257.87357	231.33621	208.28792	199.11676	198.38715	210.33385	227.49622	242.14352	259.64035	277.64911	289.74634	300.4512	308.33548	313.7402	314.38458	314.18369	312.66144	308.02014	295.81894	285.20255	272.11371	261.38416	257.65372	266.05249	280.58353	289.52997	301.35434	303.41614	303.09079
289.6416	301.06302	311.60358	315.07452	321.49448	328.2558	332.96384	332.72681	333.63403	329.70981	314.81509	300.28302	279.32788	260.61835	247.56497	256.63818	272.39075	287.21988	289.82083	288.97592	273.57938	252.22874	224.789	202.2523	190.72215	188.17354	197.17149	211.88248	224.88844	242.59134	261.55215	275.88055	289.79706	301.75275	310.48282	313.82724	315.58035	315.24469	310.66025	298.50171	289.13586	276.9281	267.99622	268.19504	282.41318	300.80246	314.90033	327.95395	331.95551	330.19489
267.79639	280.582	293.24713	299.06287	309.20605	318.66031	324.42709	324.18295	325.06885	319.7804	305.52515	290.80835	271.59406	253.35345	241.74249	250.33253	264.50769	278.62628	282.32861	282.48553	268.68771	250.02292	224.0327	202.88864	189.19135	184.6461	190.56741	202.83414	212.92686	228.00787	245.22786	259.71967	276.13019	291.73804	304.17715	311.14536	314.6535	315.38367	310.55765	298.05801	289.06168	276.86099	268.63257	270.83514	289.17441	310.36322	328.73856	343.30566	349.32516	348.68716
247.66356	260.29285	274.18719	284.28751	298.53055	311.46643	317.85852	316.63382	315.08969	306.2485	290.83508	274.39874	256.71213	240.06314	232.42412	241.75311	257.62646	272.01508	277.45111	279.66861	268.7485	252.77666	229.69255	209.30167	193.13878	186.56139	190.44345	200.52171	207.31042	217.56683	230.68701	243.44507	260.43112	279.44962	295.66168	306.1897	311.56659	313.60416	307.77625	294.89294	285.0155	272.25354	262.79584	265.62369	285.74643	308.78976	329.2399	345.92438	354.18213	355.7468
237.37881	247.2654	260.57712	274.27988	292.50903	307.78973	314.30972	311.67816	306.70209	293.22815	274.94415	255.74382	237.8156	223.83826	220.48381	233.33	251.66893	267.9902	274.91837	280.01361	272.14169	257.93912	237.55505	217.1855	199.1752	191.32594	193.87218	202.57199	206.22009	212.59694	220.24593	228.9326	245.53496	266.84848	286.2225	299.79163	306.88092	310.06952	302.93427	290.13623	278.62454	264.69727	252.95163	254.40813	272.69766	295.54916	316.56061	336.31464	346.36295	351.56561
240.5517	245.9761	257.11356	271.46292	291.28369	307.70126	313.65991	309.55042	301.27032	284.33606	262.24353	238.87231	220.39696	208.87811	208.4511	224.54446	245.42004	263.90137	273.23117	280.78488	275.09433	261.80124	243.50618	222.68188	203.09418	194.69069	197.52113	205.48199	207.68059	211.15842	213.1586	217.86623	232.60696	255.05026	276.54169	292.32062	300.81674	305.25592	297.61618	285.4079	272.21933	258.00073	243.19977	240.96144	253.29663	272.52432	291.67419	313.99329	325.69714	335.04227
253.8569	255.70018	264.34363	276.56137	295.2879	310.31992	314.48798	309.34821	298.58121	280.06244	254.47406	228.39565	208.66977	196.3551	198.40787	215.68076	238.42506	258.71115	270.30048	279.55237	275.51031	262.01828	245.62036	223.56682	203.01277	194.524	198.52686	206.72929	208.49446	210.43753	208.7713	210.37386	221.99532	244.52388	267.25873	284.43744	294.63885	299.87387	292.68176	281.65298	267.66861	254.01845	237.15691	229.92346	233.37688	243.65884	257.7709	280.75085	293.81894	306.49652
271.19797	271.5491	277.71985	286.93198	303.2356	315.34729	317.34821	311.21365	298.04504	279.24203	251.63571	224.79701	203.93427	191.15065	192.02393	209.28258	232.11926	253.42856	266.85107	276.41562	272.89932	258.94543	243.78387	220.20976	198.27017	190.14378	195.76668	204.85728	207.29747	208.69342	205.0519	204.62938	214.70897	236.6691	259.78055	278.17429	289.75415	295.55051	289.11157	279.29071	265.27081	252.0896	235.74675	224.06532	218.46642	216.70468	221.54417	240.38164	253.85474	268.69949
285.38422	286.63776	291.0321	298.75922	312.90988	322.07281	321.97763	314.68491	299.41306	280.38983	252.39268	226.07979	205.41599	192.77448	192.44695	208.924	229.82089	250.50493	263.69296	272.85248	269.10172	254.3378	239.44627	213.39236	190.9696	182.88585	190.10745	199.88727	203.79828	205.53531	202.47643	201.62048	211.59348	232.90703	256.21744	275.7196	288.64243	293.94849	288.07086	278.27844	264.22299	251.40417	235.8429	221.38327	209.77318	196.89856	190.49725	199.43684	210.62912	226.07071
293.24658	295.66541	300.23743	307.68741	320.82202	328.58514	326.99072	318.98749	302.82742	282.89471	255.50154	231.17816	212.04202	200.73633	202.29883	216.06163	233.63319	252.29213	263.30594	270.36227	265.18329	249.37488	233.97176	205.33147	183.19292	174.56206	182.48711	193.43222	199.15511	202.53348	201.71992	202.33479	213.2386	234.5024	258.05441	278.85687	291.77969	296.80151	290.63968	279.93777	264.54651	250.29947	234.66006	218.24643	203.23994	182.76964	168.3392	165.93144	173.00256	186.80278
292.85245	296.66391	302.28754	310.91702	324.39978	332.24817	330.98059	322.98447	306.91681	287.16168	260.87695	239.56631	223.31497	214.63828	216.45659	229.54436	243.84741	258.17917	265.5621	269.66965	261.85458	244.82405	227.33192	197.47662	176.18361	167.38222	175.79755	187.35371	195.07324	200.72533	203.30817	206.67285	218.77037	241.0076	264.3038	285.98022	298.46252	303.34937	296.72568	284.23315	266.70319	249.56425	231.85007	212.17505	194.66032	169.77756	151.91521	141.21539	144.81906	156.16081
284.10223	289.61902	297.3956	307.95065	323.06766	332.76349	332.75357	325.57455	311.3685	292.49448	268.40533	251.01688	238.58116	233.23691	236.78181	247.94403	258.08331	266.90125	269.58746	269.7373	258.22034	239.99608	219.83942	190.60938	171.81747	164.12453	172.06378	183.47076	192.32715	201.09853	207.16301	213.73936	227.41428	250.16312	272.49298	293.55835	305.91275	310.56506	303.54349	289.15384	269.86884	248.72243	227.08604	203.2188	182.89745	154.6467	135.52669	120.42152	122.04988	132.81609
269.37637	276.59848	287.21719	300.10992	318.1615	330.53607	333.00595	327.56775	316.45969	299.15594	278.49161	264.86902	257.50656	255.75058	260.34711	268.4682	273.70471	276.3978	274.09601	270.29523	253.6481	234.0312	211.89922	185.78848	170.96141	165.56351	172.16695	182.15994	191.67714	203.56779	212.87236	223.49168	238.18269	259.94388	279.62341	298.66373	310.741	314.36307	307.3699	291.04758	268.74274	246.28186	219.74982	190.9301	165.91917	135.47995	115.86966	100.72895	102.4639	114.29592
251.60226	260.97729	274.30319	290.5639	312.14685	327.90363	333.237	330.46332	322.81558	307.50137	290.38977	280.57568	277.55466	279.07425	283.66367	288.51624	288.54453	285.2193	277.9437	268.79965	248.3156	227.67551	204.81166	184.28578	173.98486	170.88913	176.31308	184.20285	193.58504	208.09052	221.06857	235.40402	250.42191	269.85248	285.26877	300.08139	310.63095	311.87982	305.14957	286.19824	265.3429	239.00954	206.64395	173.71022	144.20863	113.17966	93.846489	81.682953	84.448181	98.013947
235.51212	246.42902	262.29865	282.11209	307.16248	326.2659	334.35614	334.63782	330.05255	316.60709	302.8847	296.65179	296.64346	299.93231	303.76147	305.74344	300.87604	292.81149	280.67581	267.36087	243.21042	222.7977	201.11337	186.51341	180.72446	179.52586	183.47186	189.06659	197.89456	215.12141	231.69481	249.4693	264.4303	280.4361	290.06854	298.68521	304.98578	303.17221	294.39557	273.38364	254.81628	223.03307	185.97079	150.59987	118.19218	88.840088	71.944092	65.763329	70.823608	85.099899
222.9462	235.13496	252.90889	275.67108	303.27939	326.44	335.37582	338.32205	336.36578	324.90268	313.87332	309.85727	311.67502	315.47546	318.35959	318.13892	309.64066	298.25787	283.27997	266.78891	241.42346	221.69997	203.38359	193.03979	190.76091	189.86073	192.48514	195.75641	204.55594	223.83626	244.15422	264.55063	279.44769	291.76575	295.08859	296.68509	296.10757	289.01468	275.44189	252.37651	233.31886	197.99004	157.09084	122.11073	89.87355	64.351288	54.120167	56.195908	64.489166	78.033592
214.4801	227.94075	246.5744	271.00635	299.80844	323.64404	334.43436	339.228	339.18307	329.58163	321.09601	318.57208	321.07196	324.26135	326.17203	324.38104	314.26987	301.29547	285.33704	268.3486	245.18579	227.21024	212.74501	204.22729	202.43871	200.97011	202.04552	203.97385	213.50523	233.85138	257.61548	279.04929	294.03162	302.66907	300.70547	295.85022	286.14935	272.52655	251.32254	225.67789	203.19542	166.0121	122.45545	89.919601	61.02198	46.307068	46.869106	55.460526	66.887276	78.868507
209.80118	225.08791	244.72343	268.74329	296.52213	318.8017	330.31677	336.35382	337.56659	329.79837	323.67169	321.70203	323.95322	325.74283	327.81693	324.40588	314.5434	301.83899	287.91986	273.15543	254.77457	239.71933	227.79076	218.42751	214.89806	211.75969	211.98245	213.86815	224.35878	244.68358	270.43723	291.8923	306.54068	311.66806	305.74677	296.13086	277.34216	256.00998	226.46419	197.73578	169.37003	130.81534	90.200348	64.279648	46.004658	41.528671	51.9175	63.599777	76.589722	86.474854
208.1136	226.09328	247.74677	270.87134	295.94302	314.74091	324.64307	330.28934	331.55182	324.97015	320.56305	318.73547	320.73801	320.9715	323.0527	318.95245	311.1221	300.30774	290.90051	281.07437	268.54129	256.56982	245.46545	234.22636	227.54213	222.86899	223.49675	226.28485	237.47182	257.10028	282.3139	301.59476	314.99255	317.26355	308.30112	294.81989	269.28101	241.24841	204.83879	174.07822	140.35498	106.11328	74.877464	57.504585	51.720932	52.232956	67.503212	78.872856	90.733032	97.932327
207.93234	229.0029	253.64774	276.22519	298.61105	312.88989	319.04745	322.60474	322.21164	316.20557	312.47345	310.62454	311.38361	310.84265	313.53491	309.78992	305.13571	298.23645	294.47095	290.27228	282.80536	273.71869	263.57358	250.40181	240.89671	235.27855	237.91716	242.38922	253.89594	271.58466	292.43552	307.8652	317.68192	318.16943	306.47141	289.40195	259.69217	227.63791	188.69164	158.3432	127.17078	101.87482	82.341644	71.413391	71.505928	75.144333	91.451996	100.61185	109.04722	111.96903
206.1026	230.73297	258.79553	281.50089	302.24536	312.43857	314.16949	314.65012	310.8251	303.95215	299.48819	297.34799	297.70203	297.45947	301.04703	299.03577	297.79214	295.7388	297.91345	298.99408	295.49203	288.49435	279.52875	265.17035	255.11102	250.07552	255.59183	262.44421	273.66669	287.41898	301.3989	310.69662	316.28558	313.07828	298.89334	278.00827	247.16168	214.43239	177.44009	153.7139	132.15515	116.09624	104.02377	96.733498	99.725044	105.64429	120.86481	127.60881	131.49672	128.81236
200.77695	228.40582	258.97659	282.5701	302.32697	310.23935	308.80835	306.50363	297.98193	289.36102	283.06387	281.04443	281.62585	282.56284	287.13803	288.07553	290.32779	293.07059	300.16217	305.42795	304.58331	299.90909	292.61325	278.22644	269.84399	267.64355	276.47809	285.19919	294.18347	303.59436	309.42438	311.3822	311.06653	303.04886	285.87256	261.14343	232.45686	201.7384	173.37212	159.97722	149.26135	139.05733	131.2765	125.55653	129.2373	136.7766	150.52629	156.28976	156.41888	148.42677
191.33725	220.14561	251.52641	276.28522	296.09894	303.62048	300.64047	295.84891	283.49738	273.22092	265.04791	263.76746	265.09494	268.07825	274.07455	277.81158	282.74969	289.57812	300.56348	308.79932	310.37051	308.09793	302.62109	289.57013	284.64093	286.2774	297.69119	307.07312	314.65051	318.75363	317.03061	310.44055	303.22552	289.71536	269.34164	242.28192	217.73073	194.3877	178.4559	174.67465	172.41422	165.13762	158.48659	152.86609	155.48105	163.33299	176.42188	182.22797	180.42441	168.95064
181.42143	207.79265	237.75948	263.14355	283.17041	291.35989	288.76361	282.60065	268.98438	256.99548	247.76378	248.62915	251.52693	256.20847	263.4198	268.8053	275.30658	285.19745	299.65735	309.86139	313.37238	313.25275	309.6091	298.93842	297.65433	302.93588	315.61444	325.72824	331.86325	331.561	324.26016	309.56998	294.98663	275.42975	252.54065	226.65337	210.70683	199.19432	193.96332	197.07433	197.58504	190.24449	182.82607	176.20369	175.65674	182.54942	197.54257	201.75705	199.93217	187.86867
176.95547	197.15916	222.59273	247.15257	267.53473	276.71185	275.62189	269.51581	256.29028	243.88933	235.87265	238.84122	243.26668	249.02113	255.98376	261.38345	268.00555	280.14883	297.58594	309.05472	314.0152	316.02011	313.64832	306.18933	306.29788	313.72528	327.4057	337.49106	343.73975	340.07663	329.90521	309.43121	288.53116	263.27567	240.6282	222.50714	217.69481	217.60785	218.39513	223.48854	222.13762	212.87862	203.01591	194.22641	189.15329	193.7225	210.04437	213.42041	213.02373	203.24815
181.33572	194.45531	213.85637	236.12119	256.49619	266.93097	268.42032	262.80447	251.67509	239.49437	232.85616	236.64185	241.4581	246.8644	252.60489	256.47693	262.26767	275.52652	296.2179	307.31009	313.20853	316.88318	315.02298	308.45215	309.0723	316.70578	329.76093	340.96893	347.58713	342.68054	332.06149	308.46109	283.73117	256.28726	236.89406	231.90382	237.09593	244.33467	246.99068	249.78905	244.54436	231.86053	218.21063	206.66422	196.89442	198.1312	214.77991	217.94987	219.98326	215.13174
191.56374	199.46794	213.60385	234.07098	254.12628	267.06927	271.4292	267.75314	257.8743	245.92097	238.67169	241.07182	244.78674	248.63695	252.03975	253.96487	258.66144	272.06946	292.60452	305.33807	311.74808	315.8775	313.31387	306.09647	305.68631	311.51498	323.14905	334.81891	342.01263	338.75455	329.13025	305.50851	279.64883	253.2139	240.72008	248.10748	260.58267	271.33859	273.74588	272.63629	263.32016	246.33755	228.95023	215.20822	201.05437	199.16476	214.75478	218.09528	223.24796	224.2513
201.69223	206.03661	217.75668	237.66251	259.01807	274.64691	281.21664	280.35431	271.81131	259.14743	249.7381	248.94789	249.99828	251.44684	253.40013	253.70525	257.40701	270.2182	290.1564	303.11023	309.13654	313.23755	309.24573	300.26614	297.85226	300.2348	309.20435	320.995	328.72876	329.15836	320.96936	299.47928	275.1828	252.35031	247.02585	262.4566	280.59479	291.50705	294.14883	289.3515	277.22165	256.7645	235.61839	220.68977	204.78799	201.69756	211.91586	218.86592	226.63338	232.56081
208.65167	210.39546	220.80104	240.69263	263.7464	282.54428	291.10352	293.38181	285.96857	272.30994	260.90393	256.0921	254.0303	253.69537	255.30763	255.37825	259.74792	271.21619	289.74753	300.95343	305.87839	309.21198	304.14017	294.55664	288.92398	287.92435	293.46198	304.85474	312.63818	316.84787	309.47601	291.60968	269.16061	250.66954	250.14835	270.31842	291.6683	302.94293	305.32889	298.58469	285.37482	262.77179	239.6788	225.94392	211.81848	209.95731	218.3495	226.57144	235.08498	243.01611
212.95366	211.86949	220.19318	239.08289	263.98407	285.18359	295.83182	300.23465	294.36328	279.74539	268.23285	259.61246	255.26273	254.92073	258.47986	259.97156	265.50653	275.44003	291.58392	299.86948	303.2597	305.47775	299.92273	290.28235	283.33521	280.58054	284.17838	294.57635	300.24954	305.0845	297.67709	282.68137	261.93051	246.20345	248.19048	270.5206	293.71075	305.04932	307.46375	301.81378	287.8649	264.99902	243.07129	233.07387	223.43196	224.78241	234.5815	242.72528	250.15878	257.20175
219.05328	213.28665	216.78575	232.45673	257.08078	278.9411	291.57886	297.90012	293.39301	278.76089	268.39233	257.76825	254.16458	256.18866	263.33603	267.66281	274.46964	282.69785	295.50217	300.9953	302.90759	303.74008	298.65405	289.52524	283.43076	281.13794	283.65573	291.80133	294.40494	297.17224	287.86057	273.56119	253.32899	239.93962	242.5164	264.76126	288.0509	299.69498	303.21786	299.87006	286.14148	265.57773	248.43907	242.74042	238.64075	244.43211	256.70389	264.00922	269.53845	274.00925
231.20673	219.7131	215.26833	224.00439	243.88205	263.95892	277.87561	286.0159	282.90143	269.69754	262.09299	252.79759	252.27057	258.71423	270.23145	276.61166	283.95856	291.14932	300.98361	304.38065	305.35498	305.45563	300.69644	292.65479	288.35797	286.95331	288.97375	293.33212	293.48438	292.57108	279.91986	265.18701	245.75778	234.40053	237.7234	257.68033	279.78333	291.9035	296.57742	295.83734	283.65771	266.98776	257.05399	254.80148	256.31509	265.97891	278.97543	285.17944	288.59125	289.99963
249.75499	233.81339	221.21869	219.7869	229.66721	244.39368	257.3938	266.72067	264.44467	255.32637	251.58006	247.72742	252.08893	262.40506	277.6384	284.2034	291.32288	298.13708	306.01028	309.62756	309.56454	309.83572	305.56677	298.02249	294.74176	293.71368	294.43384	295.95007	294.38278	289.88123	274.81418	259.24292	242.13	233.62207	237.95387	255.91418	275.69373	286.84753	292.00467	292.96985	282.74423	270.31622	265.17862	267.43805	273.69098	285.56458	297.7724	302.64059	303.89948	302.1246
270.59122	252.91588	235.08447	223.90404	220.66772	226.20688	236.19429	244.82483	244.57387	241.75098	242.83636	246.07497	254.30893	266.69272	282.4874	288.56921	295.26236	301.89185	309.16107	313.07678	313.75272	314.25836	310.72839	303.24811	299.77548	298.32822	298.25253	297.92847	295.21011	288.8114	273.517	259.01151	246.10503	240.20477	245.99319	262.26242	278.4324	287.47592	291.84433	292.86633	284.57343	275.45651	274.04218	279.23615	288.15363	300.68094	310.99869	314.50974	313.26041	308.23123
288.36493	271.65594	252.709	235.9792	222.46135	218.51476	223.30101	229.95625	232.64691	235.77129	241.80205	250.18495	259.48474	270.94485	284.87079	290.0289	295.841	301.77411	308.87991	312.58249	314.87134	316.42148	313.31784	305.28329	302.42178	300.18579	299.57721	298.79837	296.54898	289.68845	277.22195	265.21759	256.63834	253.12549	259.41843	273.17941	285.4201	290.99619	293.81561	293.82156	286.40967	280.13498	281.52725	288.70364	297.84137	309.48761	317.95087	319.29477	316.16248	308.35513
301.57697	287.1275	269.58032	250.6123	232.51855	223.19316	223.87248	229.38373	235.0658	242.19762	250.4666	259.19055	266.79214	275.84351	285.69095	289.49902	293.91135	298.91367	305.99814	308.82675	311.98953	314.20053	311.70795	303.70181	302.09796	299.80511	299.38129	298.83694	297.88782	292.06467	283.42804	274.72772	269.33167	267.44598	272.73703	283.26505	291.19983	293.42215	294.01047	292.43903	285.7377	281.75092	285.89304	293.87231	302.2569	311.79279	318.50101	317.29407	313.08887	302.8017
309.41016	297.31256	282.46545	263.60406	245.06264	234.74248	235.08784	242.41098	249.87651	257.32806	265.17783	271.00281	275.30035	281.15427	287.28555	288.86255	291.96036	295.05841	301.05576	303.0033	305.8819	308.49786	306.32501	298.99393	299.543	297.94653	298.57428	298.34967	298.38113	293.16901	287.95718	281.6727	278.60013	277.36105	280.76917	287.58813	292.23315	290.60431	289.11075	286.31003	281.13638	279.75729	286.84106	294.99088	302.22437	309.55759	314.74527	311.10822	306.0788	293.99396
312.88058	302.65173	290.18494	271.96301	255.14113	247.06628	249.998	260.1633	268.54544	275.23676	280.40771	282.58762	283.86539	286.67108	289.66174	289.52631	290.48541	291.96344	295.99258	296.56876	298.47391	300.96198	298.81049	293.4689	295.86539	295.42706	297.1846	296.33472	295.96115	290.63535	287.13596	282.2157	280.67789	279.24695	280.93555	284.86975	286.33151	281.20682	279.00269	275.54831	274.07657	276.31415	285.85635	294.13409	300.18811	305.24048	308.96442	304.14789	298.67084	286.77072
312.64905	303.52866	292.71741	275.54709	260.97052	255.85153	262.52072	275.7627	284.21588	290.27478	292.91626	291.9342	290.81741	291.96756	293.26004	291.56854	289.32306	289.45108	291.07858	290.43973	291.71249	294.58426	292.40433	289.18726	292.50037	292.86496	293.65616	292.62152	290.68475	284.11554	280.26794	275.46136	274.37836	272.17288	272.95203	275.25195	274.50391	267.51758	265.84641	264.28204	267.56384	273.52469	285.51825	293.83151	298.42178	302.20941	304.54068	300.34235	295.21344	284.62784
311.05325	302.11047	292.01691	275.05264	262.224	259.27216	269.59354	285.27979	294.12375	299.82739	300.61435	297.89856	295.52414	295.92819	296.1904	293.39044	287.99017	286.25656	285.48953	284.03354	286.07373	290.2955	288.48505	286.85959	290.0661	290.38098	290.13477	288.02011	283.35489	275.9472	269.81168	263.71194	261.76913	258.67554	259.43332	260.96585	259.51437	253.28833	254.21773	257.82611	264.9733	274.90604	288.18573	295.7529	299.00024	302.13416	303.56305	300.73605	296.31058	287.30951
310.48059	301.28912	290.44949	273.27917	260.69211	258.62845	270.88962	287.89746	297.23883	302.7648	303.54465	299.62811	296.67813	296.79083	296.2146	292.22095	284.10638	280.4472	278.10275	275.77283	279.64621	286.4899	286.28525	285.67587	288.1221	287.59146	286.29364	283.36896	276.87762	269.3989	260.16537	252.808	249.0462	244.54572	245.08324	246.99237	245.57642	243.67047	249.17577	258.4827	269.18259	281.50986	294.47693	300.69406	302.19345	303.99155	304.48965	302.69293	298.75064	290.05508
313.09827	303.21045	290.94263	273.51651	259.79968	256.2652	268.61874	284.68155	294.54163	300.24524	301.79248	297.20801	294.17276	293.81653	292.70029	287.21448	276.51352	270.80087	266.05484	264.71252	271.77625	281.48343	282.87039	284.00189	285.78018	284.70239	282.52353	280.0607	273.60489	267.1138	257.09869	249.05919	242.8176	236.73972	235.78508	237.1329	237.28728	240.66066	251.66553	265.91785	279.00516	292.02875	303.31183	306.92838	306.0759	306.24686	304.69147	302.92316	298.61142	288.1395
319.14783	308.86923	295.42188	277.86075	262.41733	256.82938	266.07782	279.25583	288.37692	294.10901	296.70071	292.03098	289.46469	288.12082	286.09509	277.97314	266.22061	258.66052	253.06184	252.7001	262.93991	275.134	278.31866	281.25491	282.80585	281.48648	279.66998	278.26587	273.74274	269.96594	261.75562	254.4053	246.9558	239.18681	234.53738	234.40013	235.80507	243.40619	259.25696	275.96774	290.25589	302.6329	311.59958	312.23895	308.65799	306.65469	301.9303	299.31647	294.13782	285.12961
326.42657	316.72354	303.12695	286.48245	270.03006	261.52887	266.08774	274.77515	281.86407	287.04901	290.6142	286.186	283.86133	281.59375	278.26062	267.53098	256.354	248.28232	244.16866	244.79457	256.29205	269.26773	274.24295	278.33026	280.14413	279.1658	278.47906	278.36102	276.53796	275.52518	271.00259	265.96863	259.0947	249.57774	242.00089	239.07121	240.18481	249.67598	267.76495	284.87369	299.04099	309.66296	316.02197	314.10342	308.29135	304.31271	296.67508	292.84622	286.41702	277.97726
332.88107	324.49255	311.84811	296.49677	280.20068	269.92316	269.53668	273.39236	277.23413	281.59482	285.25949	281.54895	279.85663	276.7009	272.21667	260.4852	251.03481	243.97212	241.97586	243.83101	254.5753	266.53491	272.41965	276.42169	279.49319	278.8204	278.95792	280.10464	280.18582	281.52493	280.95294	279.45752	274.22491	265.04904	255.80951	249.95242	248.87753	257.08972	274.59607	290.19843	302.57516	311.03	315.61972	311.9248	304.43585	298.89404	289.50848	284.68484	277.87909	269.21906
335.4631	329.36252	318.36655	305.13971	289.46182	278.07584	273.63214	273.70776	273.78363	277.08563	281.17661	278.24057	277.5217	274.95569	270.71307	259.79871	252.46574	248.0676	247.54926	249.43283	257.98157	267.41873	272.29449	277.2771	281.59915	280.74164	281.72467	282.75061	283.7626	286.30255	289.01324	291.0137	288.40298	280.87561	272.03397	263.97418	260.12817	265.02924	278.6489	291.35223	300.57419	307.07504	310.23657	303.9837	296.21054	290.22107	281.43945	276.3103	269.81717	261.78952
333.19919	329.28708	320.67853	309.58334	294.0191	282.41998	275.03464	272.0336	268.47861	271.50348	275.9071	274.7261	275.96832	275.47711	272.49924	264.33469	259.63785	257.65555	256.71088	257.74179	263.10019	270.27786	272.75906	279.44696	283.88272	284.68787	286.09012	286.95975	287.3678	289.47427	293.5137	298.49844	298.70148	293.90256	286.63123	278.138	271.78378	272.52106	280.86142	289.42938	294.83572	298.45886	299.75168	292.01376	284.78772	278.86221	271.96353	267.15414	262.33786	255.22684
324.28458	323.26437	317.32748	307.80255	291.77649	280.37631	270.68881	265.17953	258.97424	262.38992	267.63907	269.13681	273.32782	276.07666	275.54306	270.66833	268.28073	267.44241	265.96484	264.76465	266.6485	270.93423	272.31412	279.18677	285.41309	288.41379	291.01688	291.55966	291.17896	291.4736	295.02988	301.6062	303.69217	301.93439	296.91547	288.85568	281.32196	278.81204	282.40598	286.46912	287.328	288.1871	286.73013	277.95483	271.02719	264.90985	260.37729	255.36182	252.9614	247.8541
308.76898	310.09357	306.92068	298.53268	282.76236	271.47586	260.31754	252.59138	244.66656	249.4536	255.58383	260.59875	268.74036	275.21957	277.94025	276.02847	275.15436	273.97495	270.52917	266.92026	265.87668	266.97919	268.8067	275.8996	284.88284	290.19992	294.52963	295.60532	294.9404	293.29526	295.48016	301.40991	304.59012	304.71527	301.65744	295.01166	287.62003	283.16324	283.85104	283.68646	281.58948	279.62775	275.46359	264.81244	256.9469	249.9769	246.14777	240.96178	240.43719	238.46339
286.87979	290.62732	290.56662	283.3439	268.41205	257.82898	246.30118	235.91759	227.70145	233.68219	241.51772	250.35538	262.78156	272.94846	278.61081	279.27118	279.15024	277.00452	271.08603	263.98837	260.52182	259.2298	260.87967	269.20892	280.67197	288.23434	295.27832	298.27249	298.46027	295.96951	296.75467	300.46045	303.09354	303.67343	302.65485	297.1459	290.62115	285.70963	285.02609	282.15433	278.7002	274.74893	268.24713	255.46434	245.50981	236.20212	231.96088	225.21169	226.32135	227.2963
263.83951	269.90341	272.61383	266.96851	253.79169	243.40758	232.49083	220.54405	213.43636	219.63026	229.20662	240.3038	256.47455	269.93127	278.13736	280.68777	280.85104	277.45474	269.43307	259.13086	252.48109	249.00771	249.64149	259.29947	272.70227	282.83682	293.01431	298.81512	301.10608	299.48932	299.62787	300.93201	301.88821	301.95651	301.86163	297.61749	292.36459	287.53122	286.37161	282.02194	278.57492	273.87759	265.80545	251.75081	239.80676	227.49348	220.79376	212.58795	213.57683	219.61082
249.98651	257.28674	261.3685	257.27927	246.49699	236.06314	225.76457	212.95093	206.86641	211.5824	221.13034	233.48517	252.08597	267.60327	277.51465	281.19485	281.65652	277.71313	267.83694	255.42441	245.24324	239.54585	238.85805	249.07024	263.25464	275.44977	288.66125	297.70215	302.59366	303.10147	303.59528	303.5849	302.91397	302.17935	302.52502	299.43906	294.66223	289.84308	288.26425	282.88428	279.98438	275.67075	267.43518	253.64343	240.13618	226.29524	216.57571	208.17805	209.28772	219.07339
252.30542	259.97516	263.84375	260.55029	250.84807	240.30763	229.78169	216.23619	209.63298	211.98285	221.11868	232.32956	251.38509	267.22214	277.70193	282.11401	282.81015	278.94492	268.01715	254.62404	242.48178	235.39174	233.30415	242.77028	255.81781	269.12851	284.11633	295.91412	303.22861	306.28015	307.42056	307.26807	305.68054	304.96725	305.71793	303.99619	299.12701	293.94547	291.03082	284.43582	282.06171	278.80679	271.43808	258.70505	245.48203	230.91632	220.27309	212.58598	214.44882	224.61108
266.80301	273.96826	277.01971	273.64102	264.52853	253.75363	242.80847	229.00717	222.24052	222.69325	229.93193	239.34512	256.46088	270.63525	280.09189	284.34052	285.09354	281.7825	271.18869	258.15796	246.26437	238.46381	235.40279	243.61124	255.07426	267.60336	282.63382	295.29135	303.62195	308.5564	310.54236	310.6741	309.16473	308.76407	310.5166	310.05255	305.1265	299.41916	294.74237	286.8826	284.16742	281.36725	275.11414	264.20718	252.29866	239.7722	227.97789	220.92317	223.75235	233.55934
284.39856	290.60455	292.711	288.99835	280.78824	270.91574	261.35614	248.99013	242.57162	242.31384	247.26457	253.8569	267.68286	278.41821	285.08951	288.30786	288.74112	286.24011	276.81158	265.36536	254.94971	247.2841	245.03313	252.0692	262.3172	272.89938	285.99719	297.00626	304.99579	310.56262	312.55569	313.09244	311.56885	312.03506	314.64026	315.20648	310.33728	304.3457	297.92099	289.03806	285.69046	282.89743	277.31927	267.37869	256.99783	246.28326	232.88313	228.44321	231.62056	241.70465
298.57635	303.63129	305.03427	301.68402	294.7742	287.58044	280.8772	271.41022	266.73254	266.29712	269.69888	274.18802	284.01358	290.3649	293.56165	294.11545	293.95895	291.64981	283.66367	274.51251	266.61218	260.19714	258.82724	265.38013	275.25864	283.43921	295.10883	302.082	307.90436	312.67542	313.72345	314.00436	312.26767	312.71964	315.85776	317.34766	312.16586	306.81378	299.82062	290.8382	286.60245	283.25516	277.35016	267.58014	257.73929	248.50264	233.49667	231.41574	234.55046	245.0751
307.01294	310.82443	311.55951	308.9411	303.74368	300.35132	297.43527	291.74841	289.74237	290.19513	292.66605	295.27225	301.55222	304.04529	303.24878	300.98172	300.00812	297.55685	291.3826	284.58334	279.08466	274.04807	273.33185	279.84921	288.39902	294.95245	303.517	308.25195	311.65137	314.68155	314.13092	313.63022	310.47241	310.43411	312.81198	314.64291	309.79507	306.6954	300.27069	292.83014	287.92648	283.88287	276.67761	266.1828	255.87299	246.29529	232.53278	229.52814	232.39996	243.36511
309.33884	311.83582	311.46243	309.8317	306.65219	307.36679	308.10294	306.31693	307.11044	308.82797	311.37704	312.72559	316.33392	315.91373	312.36746	307.67032	305.95065	303.67703	299.23651	294.61151	291.24445	287.00366	285.9393	292.15823	298.65454	303.91479	310.44009	313.18555	314.51016	315.81375	313.707	311.92734	306.75156	305.57642	306.56873	307.83835	304.20554	304.26068	300.62125	295.72446	291.59531	287.4451	279.06744	267.33627	255.69063	244.0737	229.77827	225.00439	227.17276	237.76845
307.67145	307.63174	305.70233	304.30606	302.22791	306.80072	310.99011	312.57919	315.88092	319.48138	322.88312	323.49979	325.68704	323.83157	318.77893	312.66785	311.5166	309.91089	307.41013	304.63254	302.48761	297.98395	296.08112	300.96426	304.84576	308.91232	314.42148	315.77429	315.59259	315.50348	312.16037	309.50677	302.80334	299.89447	298.93985	299.61975	298.38855	302.02484	302.64157	300.60825	298.71024	295.09293	286.66553	274.65015	261.74686	247.45117	232.23914	223.83437	224.05588	232.81125
303.29684	299.71866	295.06787	292.70526	290.94684	298.64606	305.5	310.11597	315.68433	321.84982	326.2037	326.89145	328.85843	326.84662	321.48135	315.76816	315.80353	315.46967	315.1503	313.90039	312.49442	306.88229	303.69339	306.03986	307.95319	310.86865	315.73123	316.3735	315.59494	314.30502	310.66348	307.51962	300.0488	296.04568	293.57761	293.58249	294.85953	302.19772	306.36719	306.82788	307.18225	305.57578	298.56949	287.91122	275.81085	260.04431	244.32072	231.43953	228.24332	233.58809
298.17615	289.98657	281.98907	276.94061	274.74881	284.08936	293.0181	299.81543	307.55807	316.86414	322.17725	324.18658	327.11282	325.77603	320.35391	316.38867	318.02274	319.62869	321.29883	321.57657	320.62534	313.79111	309.11005	308.99094	309.34109	311.95099	316.86334	317.534	316.32199	314.22919	310.95715	307.73511	300.74747	296.38199	292.60651	291.99319	294.86893	303.79877	310.0217	311.86795	314.14789	314.93597	310.7789	302.82785	294.13098	278.86893	263.75638	247.5854	240.64462	242.18799
293.44623	280.496	269.03107	260.8136	257.31439	266.65494	276.28708	284.11475	294.52188	306.862	313.90173	318.17059	322.34027	321.7851	317.0593	315.02673	318.52954	321.45706	325.10962	326.64505	325.92117	318.6535	312.44479	310.9046	310.81421	314.07782	319.98492	320.75507	319.35123	316.51233	313.40372	310.83536	305.03433	301.05963	296.68021	294.58185	296.46997	304.8811	310.39349	312.27527	315.77731	319.41467	318.85297	315.00174	310.71735	297.50165	284.32889	268.25739	258.8226	257.4101
289.83896	273.75525	260.38605	249.86641	244.91057	251.84241	260.54373	268.38556	280.9599	295.20425	304.61719	311.28772	317.14847	317.48145	313.41647	312.79077	316.79095	320.81985	326.10663	328.40945	328.09061	320.92239	314.25894	312.07928	312.57153	317.05728	323.79572	324.69376	323.40359	320.55048	317.17184	315.47748	311.58069	308.2739	303.8092	299.12451	298.34808	302.80859	306.52328	306.10291	311.01184	317.18582	320.5108	321.24255	321.47009	311.91376	301.59024	287.32349	278.06638	274.51514
289.03827	272.22269	259.24432	248.24152	242.61066	246.22423	252.31789	257.8931	270.81558	286.06891	297.51401	306.34457	313.96036	315.14603	311.36523	310.94562	314.27078	318.16467	323.99857	327.28192	327.26862	320.75412	314.23987	312.35864	312.95032	318.21768	325.87982	326.38708	325.23904	322.50671	319.47629	319.16745	317.42358	315.22525	311.2153	303.95132	299.41611	298.25623	298.08429	293.91934	300.07175	308.10733	314.96371	319.909	324.76926	319.60406	312.50644	301.51529	294.01318	289.86511
292.5932	278.85428	267.31119	257.65128	251.72203	251.62659	254.08936	256.76556	267.84775	282.21289	295.2496	305.36624	314.14731	315.96536	312.22012	310.98334	312.29059	314.48627	319.79437	323.76697	324.38602	319.10785	312.62204	311.00369	310.84225	315.47009	322.79828	323.30554	321.68851	319.48203	317.97211	319.47516	320.29639	319.7323	316.43292	307.6626	299.68832	292.43201	287.54205	279.37674	284.98203	293.65002	303.17093	311.86075	321.00562	320.68628	317.21954	310.5556	305.59723	301.54865
300.38293	290.8291	282.13528	274.96231	269.24622	266.742	265.08362	264.55527	272.55371	284.93646	297.26971	308.4877	317.53171	319.61261	315.58316	313.02478	311.47562	311.32651	315.17804	319.1506	320.51575	316.56631	310.30786	308.789	306.09091	308.58002	313.80502	313.67276	311.3381	311.68958	311.56522	315.27805	318.88458	320.54449	318.40329	309.76797	299.59103	288.73938	278.53452	266.82361	270.19781	277.57971	287.76852	299.43555	312.47415	316.70233	317.18619	315.24026	313.13831	310.39706
310.33981	304.97815	300.04312	295.71231	290.15961	285.91461	280.93799	277.56747	282.08426	291.80954	302.68622	313.90421	321.88235	323.93488	319.68515	315.84778	311.31436	308.76361	310.60428	314.33527	316.33994	313.97498	308.29916	306.55295	300.22397	298.81219	300.10077	298.66824	295.64438	299.52722	301.08685	307.92609	314.00531	317.67609	316.93463	309.79855	299.01053	287.07886	273.62683	260.62985	260.31631	264.42972	272.79245	285.09894	301.10052	309.42145	314.09036	317.22482	318.03607	317.04993
319.55765	318.65112	316.60803	314.32355	309.41037	304.15637	296.64313	291.09125	293.49771	300.26715	308.25189	318.24774	325.26666	326.50208	322.03918	317.20706	311.18149	306.57019	306.3645	309.48441	312.24222	311.04968	306.58179	304.68634	294.59149	288.50436	284.76941	281.24786	278.19556	286.3772	290.39532	300.51016	308.22363	313.89813	313.91696	308.62119	298.85635	287.87677	274.01978	261.6907	257.72495	257.88068	262.37094	273.68265	290.55823	301.40152	310.39056	317.34067	320.81644	321.25845
325.76282	328.65057	329.0517	327.84018	323.73697	317.48114	309.20761	302.6041	303.14185	306.65704	311.79248	319.21619	324.48007	324.63544	320.66992	315.987	310.01117	303.99301	302.17441	304.22137	307.20657	306.73877	303.49304	302.24417	289.01584	279.61047	270.95856	265.29117	263.90155	276.19724	283.57623	296.86008	305.59671	312.13806	312.49088	308.27509	299.94559	291.46713	278.82513	268.16583	263.17691	259.98596	260.90219	268.14252	283.46909	294.49716	305.95178	315.51666	320.61249	322.58218
327.90359	333.57669	335.45578	335.28165	331.91742	325.84628	317.51593	310.61401	309.49619	309.18863	310.99875	314.32263	318.1015	317.39709	314.98053	311.59793	307.49796	301.08896	298.62375	298.86597	300.53665	299.36542	296.73782	296.29898	281.86984	271.36313	260.75012	254.38643	256.26529	270.96259	283.37222	298.57455	307.99332	314.44229	314.50375	310.57935	303.78458	297.45197	286.57922	278.76208	275.96167	270.10617	267.73969	270.36148	281.61664	290.66226	301.69061	311.67468	317.32471	320.46683
326.36377	333.78482	336.27493	336.92502	334.04398	329.17368	321.79541	315.12091	312.07037	307.49957	305.36621	303.60257	305.9035	305.07123	305.07053	304.60822	304.82126	299.69833	296.83524	294.04343	292.5806	288.40378	286.03201	285.72815	271.75375	262.95947	253.867	249.67755	254.70412	270.55252	287.75122	304.20407	314.04208	319.85156	319.82068	315.6973	309.78363	305.11365	296.16647	290.92154	288.51187	284.28354	280.4249	279.34479	285.05774	289.96799	297.77756	306.6319	312.02612	315.80771
320.97275	329.01196	331.81473	333.68698	331.77936	329.21121	322.60748	316.43741	311.08475	302.25778	295.27139	288.46292	288.70328	288.84442	292.7446	297.37692	302.34344	299.62219	297.19958	291.04694	285.39194	276.68185	272.90317	271.56906	260.35864	255.2592	250.74261	249.60854	257.69754	274.96698	293.41623	309.95441	319.77817	325.43845	325.7699	321.29126	316.59265	312.76822	305.7182	302.37747	301.28235	298.46088	293.91302	290.45258	291.3125	290.90793	294.40451	300.77902	305.84641	310.50195
312.07166	319.54953	322.28122	325.38272	325.10226	325.36206	320.14386	314.65594	306.8732	294.99802	282.39835	270.85764	269.09427	270.45047	279.55182	289.93243	299.7804	300.23526	298.92111	290.66525	281.20169	268.05072	262.31097	259.54868	252.75073	251.97847	252.37177	254.85431	264.56335	281.83282	298.44177	313.67255	322.61523	328.57394	328.8912	324.92413	321.54709	318.96613	313.39407	311.62366	311.35272	310.10156	303.99051	299.52109	296.55121	291.05911	290.86798	294.16586	299.25458	305.18198
300.19333	305.52539	307.7597	311.65698	313.31628	316.8446	313.46674	308.61826	299.72	286.23898	268.87866	254.48871	250.71451	253.79729	266.77112	282.62289	296.76254	299.83929	300.49335	292.41516	281.58026	266.80923	259.66263	256.56635	252.48268	255.63263	260.36731	265.35809	275.21634	290.2334	303.1546	315.32294	322.39691	327.63797	327.62128	324.4216	323.5528	322.41425	318.53323	317.43073	316.91113	316.15732	308.71759	303.41681	297.61896	288.09811	285.32059	285.4068	290.85788	298.68958
288.89761	289.59692	289.46515	292.88635	296.55652	302.6286	301.7092	298.01892	289.19876	276.30042	256.53848	242.49666	237.24452	240.68971	256.07227	275.26361	292.25253	297.8446	301.35504	295.45108	285.97333	272.75839	266.15891	262.65762	260.08032	265.47556	272.61191	278.8461	288.19989	300.28952	309.03986	316.79572	320.77881	323.29138	322.39362	319.83344	321.99152	322.72168	321.14996	319.67087	318.85992	317.0119	307.82422	301.23029	293.52817	280.76013	275.59518	272.41293	278.40402	288.1897
283.89023	277.64749	272.85458	271.82779	275.64716	282.81345	284.54437	282.60202	276.3754	265.57312	247.26779	235.51395	230.70235	233.83487	249.03268	267.96112	286.31427	294.19431	301.1864	298.7854	292.04327	281.94763	276.28604	273.22531	270.69061	276.95273	285.11938	291.93622	301.20474	310.66531	315.82742	319.58292	319.2175	317.815	314.50137	312.4599	317.50281	320.43561	320.93869	319.66565	318.25079	314.00821	303.2218	294.55307	284.81171	269.40759	261.38626	254.72231	260.39365	271.62885
287.87112	274.73615	263.32806	255.08215	255.11435	260.33374	263.45023	264.44955	263.38855	256.57953	243.69565	236.49635	232.68661	234.20624	245.83002	262.00867	279.9426	289.91873	299.81696	301.16052	297.61578	290.29837	286.24261	281.7821	279.26163	286.83115	294.87698	301.82883	311.16129	319.01608	322.17447	322.45538	319.09149	312.87152	306.79385	304.59607	311.3869	316.30215	318.94394	317.69934	316.29153	309.02921	297.46826	286.2345	274.52493	256.68362	245.23036	234.50214	237.90686	249.07809
297.98398	280.96234	264.17545	247.737	241.64429	241.61278	244.67952	249.38077	254.64362	254.12999	248.94128	246.33923	242.87766	240.62427	245.8887	257.82541	273.82666	284.93256	296.97662	301.29736	299.57166	294.42847	290.57169	286.58722	284.13068	292.51733	299.78156	306.87555	315.9238	322.47116	324.94031	323.27435	318.1412	308.61008	300.32266	297.39301	304.7594	311.30179	315.32202	314.71689	313.73544	304.89566	292.86581	280.28909	266.49762	247.29921	231.43347	216.83278	215.22108	224.63014
307.90497	289.98807	271.16901	250.15465	238.32788	232.1786	234.20793	242.7106	253.97751	260.23538	261.96738	262.49167	257.90744	250.91476	248.87482	254.92819	267.27017	278.3121	291.54279	297.53329	296.75259	293.59894	289.36557	287.02246	284.66544	293.52811	300.42999	306.81342	314.54004	320.36267	322.09286	319.31845	313.82291	302.97729	294.19962	291.67496	299.31842	306.18768	310.98239	311.1944	311.07983	302.60245	291.16232	278.84143	264.13336	244.80701	224.96935	207.4128	199.7899	204.9073
313.88242	297.68503	278.87308	257.95111	244.11348	235.00124	235.59529	246.86905	261.09894	272.12454	277.40924	279.35461	272.70273	260.65097	251.32796	251.2636	259.54126	269.8158	283.14597	289.96069	289.87634	287.75299	284.35089	283.91916	282.37927	290.63092	297.16327	302.05457	307.23746	312.22873	312.38861	309.19501	304.31766	294.90021	288.19019	287.52716	295.66803	302.79306	307.0549	308.48904	309.07791	302.1637	292.73441	282.86487	268.23495	249.98865	228.14015	209.46805	197.58189	198.56395
314.62317	301.53082	284.81497	267.58072	255.52655	246.80513	246.91599	258.23239	271.702	283.90714	289.90942	291.1514	281.74969	265.54126	251.21605	245.04099	249.12643	258.53415	271.67957	278.67191	279.33365	278.25479	276.08197	277.98792	277.00223	285.00516	290.73462	293.45877	295.57919	299.29861	296.40317	293.66428	289.89539	285.02542	282.54312	285.47546	295.50638	302.23352	305.82742	307.68076	308.53253	303.77127	297.33337	290.39838	277.15402	260.5704	238.74323	220.66086	207.4673	206.03349
311.57666	302.15073	288.73889	276.99713	268.88651	262.65195	262.18021	270.94574	282.1203	291.34113	295.9437	294.10187	282.44775	262.77899	245.00763	234.07906	235.87657	244.61635	257.92517	264.76123	265.87769	265.48096	264.72211	268.26941	268.02267	276.21036	280.54007	281.92838	281.64008	283.24921	277.90237	275.29849	273.56885	274.95877	278.37399	286.31564	298.8121	305.14847	307.74054	309.73599	310.29639	307.54599	303.63052	299.82901	288.39655	273.6532	252.84921	235.98901	223.54152	223.04562
306.25638	300.22684	290.85092	284.92139	281.03137	277.61057	276.85458	282.23083	289.17767	292.35178	295.8317	288.58267	273.91586	251.63226	232.36876	218.71172	220.14685	228.82979	242.69994	248.89651	250.23325	249.36755	249.49687	253.92526	254.49565	263.93387	268.31332	269.09769	267.68674	267.44843	260.02679	258.39639	259.67944	266.8674	276.84091	289.64267	304.34894	310.67819	312.57391	314.05777	314.34821	312.50726	310.82294	309.46567	299.89484	286.53708	267.17548	252.41135	242.00311	243.78807
298.86844	295.37552	289.73703	289.26447	289.27533	288.63989	287.87677	290.21191	292.41232	289.32657	288.89847	275.28299	257.76688	234.52406	215.67979	201.85931	204.06894	213.0574	227.35391	232.69781	233.79295	231.59854	232.21106	236.90944	239.11409	251.04633	256.59106	258.89597	257.94687	255.93933	248.39691	246.90147	250.373	261.60394	276.35944	292.84177	309.80048	316.41394	318.67914	319.77222	319.13895	317.77405	317.51791	318.10043	310.01462	297.50952	280.25113	267.43387	259.43442	263.26572
288.80167	286.99988	284.29593	288.49872	292.02679	294.12692	294.27332	295.12341	292.57739	283.85703	277.58829	259.29742	239.25179	215.73186	197.92499	187.37299	191.61478	201.37064	214.97079	219.01442	219.2569	216.16011	217.21313	222.13889	228.24443	243.85016	251.67574	256.28281	255.48291	252.35983	244.63979	242.27748	245.28008	257.1434	274.02338	293.13477	311.76321	320.21698	322.89432	324.56293	323.56018	322.1882	322.53601	324.17725	317.1217	304.8866	289.98721	278.31396	272.24713	277.71982
274.69901	274.16907	274.12259	282.2547	289.17203	294.46957	295.95181	296.71664	291.31424	279.82275	266.82516	247.21269	225.13492	203.22083	188.384	182.43634	187.92157	197.26532	209.06068	211.59796	210.76753	207.38651	209.07193	217.58594	228.21761	247.20554	257.3688	262.50168	261.53836	256.80945	247.43382	242.01622	242.16951	251.62408	267.61591	287.86414	308.31158	318.93967	323.8978	326.73169	325.51578	324.15091	324.56265	326.52365	320.07919	307.81567	294.99103	283.11884	277.7981	283.8392
257.25681	257.7287	260.31833	271.54129	281.73422	289.99475	294.23389	296.98114	291.65689	280.80487	265.27777	245.97086	224.32651	204.26692	191.97383	188.78307	193.67145	201.85701	210.93102	211.77008	210.0799	208.16971	211.61726	225.0269	238.78496	259.5777	270.52966	274.75302	272.79495	265.45831	253.02028	243.49573	238.81732	243.01389	255.92906	276.41177	298.83456	311.96368	320.86536	324.58032	323.91864	322.56796	322.81631	324.40781	318.60995	305.19534	293.91263	280.11481	275.36963	280.97018
239.19635	241.38069	246.41455	259.25046	272.56979	283.18222	291.07352	297.32379	295.60196	287.90479	275.1488	258.83322	238.95813	220.48306	208.07629	203.81261	206.72568	212.40303	218.79828	218.39392	216.79608	217.89148	224.0107	241.34253	254.98692	275.33197	284.16653	287.02567	283.6394	272.64349	257.30643	243.51149	233.09193	231.85994	240.3058	260.16324	284.50449	300.43314	311.60147	318.46414	318.97482	317.36835	317.06958	317.45319	311.22189	297.60831	286.7377	271.04987	266.34021	270.98151
226.29443	230.2267	237.07245	250.05756	266.92252	276.93097	288.55264	299.67719	303.31998	300.50424	292.96362	280.78342	263.48758	245.58098	231.071	223.97224	223.94366	226.76462	230.92877	230.16203	229.67976	233.99391	242.47923	260.65662	272.48199	290.99387	295.72147	295.29788	289.84396	274.91165	258.01138	239.6619	225.73224	219.81776	224.8175	243.49545	268.90958	286.87753	300.62512	309.21442	311.39487	309.21997	308.03299	306.69708	299.91867	286.47562	275.68317	258.81586	254.68883	259.32306
221.44293	227.03076	234.27443	246.84743	264.35895	274.31769	289.0231	304.33984	312.68646	313.97763	312.27768	303.56494	288.41492	271.07675	254.71225	245.36819	242.94508	244.25259	247.1875	246.4847	247.40932	253.74852	263.71884	280.1554	288.91837	303.60751	303.19077	298.87341	289.80997	272.07098	254.26833	233.42484	219.50227	211.54855	215.36168	232.64696	257.00238	276.02194	291.02716	301.11572	303.957	301.02893	298.4635	294.96042	287.16592	274.69632	264.04599	249.4453	247.08041	253.59048
223.24918	229.14255	236.78412	249.66975	267.25943	277.14713	292.7265	309.95462	320.83786	325.09198	327.24316	321.19498	307.4874	290.66077	274.13284	265.37146	262.5007	264.01425	267.18362	266.81479	268.55655	275.6134	284.95135	297.43021	302.98148	312.62576	306.9368	298.38464	285.55527	266.36679	248.03835	227.52881	216.19972	210.28526	215.14998	230.06206	253.04617	271.43332	286.56644	297.08841	300.00784	296.22003	291.87823	285.69641	276.59451	266.10025	258.3063	247.89778	249.00745	258.5018
230.23526	234.75726	242.47701	256.82635	274.345	284.33218	298.81729	314.83749	325.43652	330.30884	334.12979	329.86505	316.94617	301.40561	286.90985	280.63535	280.60675	284.3017	288.87799	288.97095	290.03769	295.59531	302.87268	311.14511	313.91818	318.39685	308.19592	295.9205	279.5242	260.51337	242.50465	225.48389	218.37543	216.58211	222.61214	236.25943	256.89874	273.84351	288.49344	299.2641	301.78564	297.50043	291.36099	283.16122	272.33981	263.74271	259.68619	254.86255	259.88019	270.93063
241.50591	242.77364	249.6407	265.2193	283.10742	293.32196	305.1994	317.35422	324.94055	328.0578	331.50223	328.12564	315.80362	301.98972	292.25455	290.74069	294.9967	301.85352	308.10669	307.95099	307.85242	311.20023	315.4436	320.12778	320.67688	321.30438	308.375	293.95374	275.31921	257.27472	240.27499	227.73062	224.89253	227.17772	234.85619	247.38084	265.90985	280.59506	294.67657	305.41174	307.73431	303.56989	296.59912	287.2767	275.35394	268.33423	266.73618	266.18292	274.14224	284.93686
256.92606	252.63736	257.06015	272.65295	289.43976	300.8551	309.8833	317.1496	320.1955	319.19165	320.52573	316.09753	304.22314	293.99039	290.67145	295.12613	304.22803	314.37469	321.63681	320.80609	319.05905	319.95551	321.22882	323.63925	323.00174	321.91684	308.14902	293.72772	274.90848	258.21402	242.0101	233.38792	234.35837	239.57808	248.70609	260.6694	276.70438	288.68243	301.76923	312.26987	314.62796	310.69092	304.56567	295.59143	283.43423	277.81424	277.96414	279.10199	286.93338	296.1506
273.06384	263.31818	264.08878	278.34576	294.47174	305.26181	312.08731	315.23959	312.77881	305.6785	303.3959	296.38843	286.0275	281.16644	284.69714	295.19855	307.88159	320.21667	327.22302	325.36203	322.59891	321.44904	320.83228	322.83771	322.0936	321.32132	308.79697	296.10229	279.01678	263.48761	248.3353	241.9371	244.5347	252.24132	262.64828	273.84424	286.76703	295.94556	307.00726	316.76187	318.75046	315.80823	310.94772	303.45142	292.85739	289.03506	289.21341	290.53598	296.08655	302.80267
285.70575	273.37369	270.27893	282.61746	298.07553	307.65768	312.66422	312.52664	305.18445	292.49924	285.39917	275.71298	268.40027	269.11697	278.97153	293.99197	307.755	320.49512	326.31485	323.26016	320.1915	317.94739	316.883	319.54922	320.48199	320.95319	311.9389	302.22141	287.9212	273.44366	259.13687	252.80977	256.05392	264.09451	275.26175	285.34213	294.81171	300.78568	309.19708	317.21796	318.27573	316.32825	313.19437	308.18494	300.03519	298.0603	298.01837	299.04962	301.14694	305.04221
293.8783	280.33121	275.67325	286.87491	301.1748	309.51349	312.91418	310.79422	299.36642	283.68982	272.39755	261.66684	258.4895	265.65085	279.28546	295.79807	307.87	318.38614	322.44373	318.00345	315.26877	312.93933	313.31738	317.49707	320.9949	323.39163	318.18585	311.15427	300.46359	287.40002	273.79669	266.88693	268.42578	274.95291	284.93356	293.64258	299.65891	303.06073	307.41492	313.36099	312.24457	311.20654	309.97693	307.51123	302.20364	302.5238	302.9082	303.01575	302.4201	303.74323
295.27222	282.98282	280.12964	291.80734	305.19775	311.71747	313.87469	310.31943	296.76001	280.64288	267.73767	258.96808	260.67215	272.22464	287.59299	302.68448	311.04742	317.89716	319.37546	313.79123	311.84521	310.85162	313.46075	319.09705	324.7052	328.66516	325.57678	321.11734	313.8728	302.92667	290.33228	282.82568	280.84735	283.91415	291.15207	297.79343	300.89651	301.52011	302.36426	305.44684	301.78665	300.77704	300.83353	300.20813	297.23114	299.73267	301.64471	301.58884	299.85632	299.9502
290.69046	282.34457	284.62866	297.36505	309.43384	314.63904	315.30414	310.92465	296.13599	281.46124	269.70001	264.90234	270.42914	284.60355	300.43375	312.89624	317.92673	320.36398	318.84378	312.84033	311.51254	312.3024	316.53156	322.82153	328.76364	332.95807	331.21265	328.38031	324.70276	316.21506	305.80914	298.31677	292.2244	290.89291	294.47867	298.01495	298.9722	297.65601	295.38086	295.57864	289.05496	286.83032	286.16916	286.2117	284.91867	289.16104	293.25446	293.85226	293.65454	294.43765
282.25046	280.70444	288.20392	302.30457	313.15121	317.89453	316.25751	310.85483	296.20114	283.98489	274.95926	273.65036	281.54327	297.38031	312.98315	322.94452	324.96231	323.69766	320.25897	313.48816	312.65063	314.49921	318.98413	324.05911	329.36172	332.46191	331.32043	329.97318	329.89093	324.2525	316.58932	309.81458	301.40582	295.2782	294.65753	295.35162	295.35678	292.47028	288.98718	285.78857	276.65012	271.92438	268.80472	266.94299	266.05499	271.42709	278.17795	280.42422	283.87158	287.17001
273.34854	279.30585	291.13962	305.75186	314.75821	317.57599	315.79684	310.01758	296.74234	287.25458	280.73004	281.53857	290.56125	306.67542	321.31189	329.0777	329.14148	325.90152	320.71494	313.23355	312.48837	313.98877	316.98871	319.17178	323.55069	324.52634	323.3067	323.4516	327.18494	324.61609	320.66193	314.8606	305.65607	295.46411	291.41153	290.04507	289.76599	286.36789	282.87061	276.58826	265.69473	257.88525	251.61789	246.55161	244.34909	250.02675	258.7316	263.52872	271.5733	279.25577
268.98697	280.01758	293.29373	307.65018	314.9299	316.61792	315.08746	309.90506	299.12384	291.61139	287.47427	288.36093	296.49545	311.18143	324.11969	330.51416	329.00055	324.72321	318.71237	310.59149	308.90839	309.2009	308.79733	307.12924	310.00891	307.68054	305.57983	307.55789	314.70187	315.92731	315.89532	310.93958	302.55215	289.75964	283.40488	280.95129	280.70773	277.41623	274.62949	266.08759	255.10883	245.23874	236.8824	229.15158	225.44272	230.67273	239.65468	247.67058	260.09207	272.18701
270.51578	282.56955	295.24884	308.27661	314.72501	316.60486	316.67307	312.96863	305.4559	299.34323	295.71771	295.16199	300.23404	311.81494	322.13843	326.77075	324.33344	320.38998	313.91733	306.237	302.89124	300.95264	295.85947	289.21759	288.19638	281.34897	277.76321	281.5816	291.923	296.67273	300.87561	296.80801	290.09747	275.64938	268.90384	265.98129	265.88696	262.43912	262.40219	251.82814	242.87439	233.13934	226.03354	218.60117	215.04152	219.25545	227.41318	237.62465	252.24884	268.00305
276.1586	285.88181	296.28024	308.02191	314.84689	318.17627	321.34955	320.34515	315.18433	309.43402	305.29694	301.63614	302.23886	309.45703	316.41968	319.60956	316.47592	314.12411	307.67279	300.65326	295.96457	291.04877	280.4418	268.97534	261.31055	248.57274	241.10744	245.9774	258.95496	267.47055	275.31848	272.06799	267.90121	253.21864	247.1055	244.70164	244.19519	240.41341	244.57578	234.72649	229.35388	223.78259	220.57057	216.32854	214.18996	217.84258	225.7374	236.27573	251.46835	268.45892
281.7019	287.38922	294.81052	304.86108	313.59033	319.40659	326.25342	327.43036	324.13824	318.70059	312.87949	306.17047	302.05521	305.25882	309.01691	310.83545	307.9505	307.12637	300.85974	294.49393	288.76785	281.49304	265.16623	249.77756	234.17601	213.74303	200.33759	204.31937	218.70378	229.82706	240.30403	239.06438	237.33476	225.36646	221.32097	219.43582	219.27043	217.64871	225.05824	221.0354	220.23869	221.56677	222.29115	221.45973	221.26805	225.58858	233.88841	243.79434	258.12012	273.65405
284.57355	285.26575	289.11301	296.91827	307.37411	315.68439	326.00574	330.1528	327.98334	322.02698	315.08325	305.67416	298.43961	298.96445	301.12381	302.21762	300.32031	300.8533	294.42328	287.78748	280.83923	271.55362	250.37378	232.62611	209.64912	183.01311	163.92332	166.01506	178.65865	191.50854	202.88078	205.59177	206.64746	200.71878	198.55624	198.2627	200.1721	202.63599	214.67825	218.96878	222.91138	229.3838	232.63771	233.19896	234.1086	238.88388	249.02402	256.6207	269.71722	282.45871
282.59927	278.26791	277.17691	282.33185	293.56216	304.08936	317.45184	323.74469	322.37817	316.34366	308.95224	297.39026	289.06146	289.30917	292.53439	295.16296	294.36697	295.47552	288.32077	280.10037	270.88556	259.97278	234.70023	215.68068	189.47783	160.37624	140.95248	141.48816	152.6467	165.37581	177.23833	183.67966	187.10146	186.80737	187.02515	189.21851	194.31116	202.4807	220.09361	230.47348	238.07539	247.19812	249.87651	249.36481	249.69893	254.38896	263.93933	270.69043	282.04617	291.92419
275.21774	266.35312	258.78906	260.47656	269.6463	281.34586	297.6145	305.84003	305.2551	299.92401	292.73868	280.10376	272.96869	275.71039	281.96249	287.31244	289.181	290.77985	282.48108	271.67435	259.5463	246.15373	217.81873	198.57181	174.27321	146.78455	131.60983	134.05687	145.63464	157.98715	170.06282	178.52211	183.13051	185.02492	187.53773	192.20378	200.84204	214.48985	235.63419	250.15651	260.11032	268.06067	269.6377	266.95175	265.04764	268.90634	276.06931	282.28751	291.26999	298.6398
261.81784	248.76814	234.85896	231.77869	235.64781	247.99396	266.20236	276.5311	276.47198	272.7254	266.74799	254.37593	250.90016	258.00464	268.9108	277.87741	284.14423	286.06992	276.89008	263.0209	248.15727	231.97226	201.90352	183.61586	164.76712	141.20775	132.47058	137.10606	149.24516	161.08609	173.36781	182.58739	187.25974	189.81494	193.85544	200.92311	212.78011	230.54909	254.18742	270.7561	280.21255	286.67075	287.1962	282.30753	278.17233	280.52466	284.61096	289.56442	295.22156	300.45267
242.66966	226.56462	207.17004	199.48546	195.68782	206.42815	224.65787	236.96193	238.28125	238.00212	234.19896	225.57147	225.84026	238.15303	253.72032	267.34811	277.32397	280.64941	271.86746	256.50616	240.25696	221.6277	192.37608	174.55026	159.43188	144.49849	139.77588	144.40428	155.02991	166.18874	178.03703	187.65451	192.54001	195.61391	201.26733	210.18953	224.3842	244.11429	269.43661	285.26633	294.71564	299.0209	298.53735	292.9382	287.90771	289.00238	289.98361	292.54965	294.34143	297.13538
219.42873	201.11391	179.16135	167.14957	155.3299	163.6757	180.25696	194.28052	198.57701	203.86855	203.88811	200.10654	204.532	220.28378	238.60089	255.84532	269.03995	274.15594	267.91779	254.1552	238.48862	220.07962	195.09839	179.58893	168.17247	156.98364	152.51683	153.85541	160.94965	170.0479	181.42014	191.44969	197.33708	201.99548	208.63657	218.69563	232.52084	252.79092	277.00479	291.61951	299.15744	303.06479	302.58127	297.45816	293.74219	294.33948	293.59409	292.69269	290.25674	288.97214
197.09726	177.22633	155.51538	142.28146	127.40646	132.30612	145.99547	161.71011	170.5612	180.77679	186.18938	187.85057	194.02396	210.0173	227.51019	246.22546	261.21774	269.46725	267.03046	257.82956	245.87204	231.43498	212.74203	199.81186	190.70467	178.34344	171.2263	167.36371	169.33493	174.85204	185.4711	196.41017	204.58549	210.72183	217.98819	226.66168	237.55948	255.16502	276.30225	288.72134	294.2627	298.43295	298.90866	295.79636	295.43414	297.75098	296.91321	292.65802	286.51303	280.30438
183.51253	162.89552	143.707	131.35416	118.54685	121.00935	132.57417	147.96909	161.46001	175.64041	184.66257	189.49277	195.88643	209.15131	223.55331	241.28094	257.673	268.93521	271.06009	267.71408	261.39825	251.99184	239.40244	228.66074	220.08646	206.42494	196.1743	187.40186	182.92136	184.97812	194.19031	206.30179	216.38846	224.91933	230.6367	235.59407	241.52513	253.74478	269.98636	278.24881	283.05121	287.46301	289.13245	289.8855	294.55392	300.24582	300.99966	295.4371	287.01837	276.14148
183.79756	163.36533	146.4221	135.78879	125.82363	126.57372	137.59143	152.74477	168.21098	183.61354	193.98572	199.81067	205.373	216.10835	227.77477	243.38498	259.9902	273.4693	278.97638	280.76758	279.74527	273.72104	266.38257	257.68723	250.12903	236.33961	224.56131	211.3622	202.7108	202.08171	209.0699	221.90611	232.83836	243.05322	246.05632	246.77174	246.99004	251.89819	262.93152	265.70145	270.36169	274.83752	277.95642	282.923	292.88498	303.17407	307.22485	303.36047	294.91333	281.84085
195.91312	176.75275	161.57167	152.16759	143.24693	143.1657	152.97546	167.40404	182.3871	197.7115	207.50104	213.52495	218.52594	227.63414	236.98421	250.63329	266.47824	280.6821	288.065	293.25259	295.18619	291.77673	287.58597	281.19989	275.14804	262.72998	250.66747	236.60857	226.37978	223.64748	228.31929	241.11998	251.02193	259.12646	262.12961	259.64755	255.36815	254.20116	260.04749	258.62524	261.3244	266.14124	270.96548	278.74582	292.81473	307.83603	315.69534	317.34476	311.41296	299.72598
214.72905	198.65244	184.99194	175.72997	166.13428	164.72432	172.70091	185.72261	198.90089	213.91264	222.89215	228.3121	232.69493	240.53127	247.92021	259.10373	273.59863	286.55194	294.21906	300.73538	303.94086	302.3504	299.83649	296.35654	292.48602	281.87274	271.23132	258.20984	249.10371	244.87215	248.45683	259.66592	267.97626	274.1268	276.66806	272.45941	265.68597	260.83838	262.53516	259.37918	260.56491	265.35333	270.39783	278.85315	295.49423	314.12512	326.71661	334.37012	333	324.1268
235.53448	222.64821	210.58643	200.10941	190.25084	187.2919	192.68211	204.29694	216.28151	230.67509	238.27615	243.16318	246.43756	252.39098	256.79565	265.52069	277.31552	288.37878	294.98721	301.46088	304.82974	304.35489	302.97784	302.42529	300.63672	292.06268	283.33261	273.75723	265.75244	262.55121	266.06485	275.20624	281.76865	285.80176	288.03036	283.37411	275.72668	269.28036	267.83655	264.50296	265.34048	270.02945	275.09521	283.06744	300.06378	320.79074	337.23337	349.28516	352.37723	346.36044
254.47827	244.02916	232.91238	220.85797	210.74361	206.37779	210.84428	222.39517	233.5484	247.38777	253.18404	256.82764	258.14804	261.06027	262.15384	267.78802	275.83118	285.06125	289.42438	295.54987	298.5777	298.522	297.47186	299.392	298.95343	292.51816	286.61603	281.38919	276.10577	275.12143	279.21771	285.97876	290.57297	293.49054	295.35678	290.78577	283.68549	277.77917	274.37424	271.29642	272.27609	277.3132	282.23691	289.16458	304.86774	325.21814	343.1174	357.62051	363.70401	360.20963
268.19952	258.70963	247.5929	233.8616	223.98169	219.48088	225.16953	238.0491	249.76369	262.88538	266.69925	268.20413	266.28442	265.87134	262.71585	264.34967	268.12961	275.78937	277.56607	283.61343	286.08704	286.41507	284.66855	288.16611	288.21069	284.21255	281.59317	280.98486	280.06421	282.09253	287.46066	292.45251	295.86719	297.51291	299.29385	295.47604	289.43445	285.14819	281.70062	279.14151	280.33435	285.7196	289.89014	295.04858	307.09955	325.24722	341.23514	356.52698	364.0173	363.23721
274.55954	264.79965	252.54601	237.19469	228.08929	224.96693	234.21536	250.16454	263.15805	275.83923	277.43622	276.27652	270.32095	265.50253	257.62903	254.30324	254.18942	259.91647	259.86713	266.41898	269.26202	269.38397	266.728	270.72293	270.0499	268.13367	269.18774	274.37747	278.72189	284.60141	291.39062	296.16928	298.59631	299.65939	301.31958	297.9707	293.20099	291.45847	289.43198	287.87476	289.60757	294.51678	297.10989	299.45459	306.65256	320.23145	332.03427	346.32425	353.85721	355.37927
272.40723	261.14807	247.14653	231.61046	222.81058	223.4541	237.81136	257.00055	272.04047	284.18872	284.27936	279.75882	270.28607	259.85434	247.49019	238.28114	234.41562	237.59186	237.45012	245.49409	249.04062	248.95653	245.73918	248.66122	246.68076	246.61906	252.13535	262.95258	273.32953	283.51489	292.84787	298.35129	300.30225	301.22321	302.46417	299.30002	295.5322	296.10605	295.7067	296.23135	298.56815	302.70996	303.15015	302.25476	304.16629	311.92584	318.3996	330.12448	336.57742	340.03928
261.99127	249.19736	232.46021	219.10548	210.54012	216.47717	236.00008	257.96039	274.58484	286.58386	285.81473	278.07541	266.08734	250.65341	233.53575	218.3297	211.11043	211.96318	213.70439	223.06998	227.83151	227.59109	224.08244	224.73784	221.27235	222.70277	232.18391	248.87021	265.1944	279.90594	292.25162	298.82086	300.99921	301.42987	302.06686	298.14957	294.68726	297.51352	299.07529	301.27679	304.59412	308.33096	307.13687	303.48459	301.1684	302.65384	304.32431	312.78073	317.09497	321.13943
244.20695	230.14827	212.38083	203.32491	196.82008	208.12886	229.96812	253.15059	270.88345	282.48459	281.13992	271.63849	257.9238	238.70975	218.18149	198.91824	191.36501	191.88382	197.73195	207.60204	212.15041	210.04126	205.38864	202.23553	196.60999	197.2375	210.50581	232.44304	254.02524	272.84369	287.66916	295.5387	297.70282	297.79245	296.99414	291.92575	288.32846	293.05188	296.02051	300.74445	304.89313	309.91605	307.8338	302.55435	297.63754	295.03741	293.7449	298.66281	301.10831	303.64645
222.77042	209.25887	195.06544	191.06859	189.72232	202.53743	223.04088	244.14146	261.12827	271.98334	270.5889	260.54034	246.59117	225.72868	204.48276	188.13985	185.07016	190.12933	199.13226	207.93652	209.71379	203.86719	194.72394	184.05327	174.8466	172.41878	187.35687	212.91786	238.77042	260.54474	276.54971	285.80481	287.27972	286.87909	284.48206	277.37439	273.86945	280.14896	285.12134	291.83481	298.48456	305.46149	303.41473	298.30585	293.01248	289.14044	287.02371	289.46185	290.1665	290.02588
205.16368	194.58667	187.88237	188.07771	191.65552	203.68192	217.79759	233.62593	247.28738	256.67874	254.90063	245.73315	233.04875	214.56656	197.15758	190.89728	196.61697	208.07103	217.52873	224.66322	222.21275	210.6889	195.39946	174.73148	158.31989	149.98746	162.85077	189.3923	217.27702	240.52927	258.09744	267.58701	267.81137	266.99149	261.95123	253.32303	250.47182	257.31976	264.82162	274.46964	283.56369	293.46091	292.4729	288.74243	285.65884	282.36948	281.45358	282.72641	282.65656	279.6738
198.27901	192.8037	193.32561	196.83208	202.911	212.13786	216.89568	224.62384	232.23857	238.89435	236.01491	228.75166	218.68915	206.34608	198.74258	205.10861	218.69403	233.69371	241.95767	247.23055	241.08524	224.64445	203.66356	172.88454	148.7778	130.68251	138.38727	162.61244	190.51135	213.29466	231.53784	239.79819	238.68671	236.85786	229.65047	219.58694	218.62576	225.97818	235.91725	248.07347	260.90497	273.56622	274.14139	272.82678	272.99039	272.03867	273.52438	274.86829	274.67767	269.93985
208.34074	206.86578	210.6349	214.53928	218.9626	223.42174	220.3849	219.20996	219.58427	221.31598	216.21962	210.81801	205.02588	201.13113	206.51636	223.06448	242.13528	256.82233	263.00439	265.93246	256.36237	235.79333	211.25261	174.12135	143.61261	117.80081	118.91886	137.80074	162.18959	181.76833	199.27966	204.73334	202.44237	199.21376	189.8392	180.08122	180.82535	187.87935	201.27164	215.55949	231.55292	246.13261	248.48415	250.0117	254.23961	255.97377	260.61432	262.83215	264.46762	259.3248
230.98618	231.37283	233.90559	235.78491	236.5703	236.42509	226.70917	217.32034	211.36372	206.01842	197.83122	193.02646	191.6752	197.50072	215.00069	238.12131	259.42322	271.36755	275.58145	275.07761	262.56583	239.31804	212.26912	172.89253	140.40137	113.80089	111.58649	124.84087	142.5222	157.14847	169.72862	170.56375	166.8233	161.00119	151.11507	142.08894	144.34651	152.12526	167.82683	182.46996	200.07629	214.30783	218.2652	222.22993	230.19527	234.57263	242.28271	246.90222	251.47223	249.16446
258.76169	258.74335	258.61157	256.75345	253.78712	249.44974	234.91634	219.13974	207.5343	194.28775	181.97231	176.10173	178.87874	192.5415	217.97115	244.78661	266.2164	276.24939	278.46664	274.3248	258.168	233.29305	204.36827	167.50702	138.09253	120.46618	119.60892	132.10301	144.12842	153.08455	156.97476	152.8006	147.1985	135.68497	125.42934	117.99483	120.03212	129.4025	144.45747	158.18399	174.03531	186.17075	190.06416	194.62573	204.49533	211.43777	221.8266	231.29909	239.66341	242.64919
284.81058	283.9751	280.9585	275.13556	269.36972	261.52936	243.97612	224.29155	208.41573	187.50955	171.56322	161.35124	166.78568	183.30481	212.23744	241.31952	261.32825	270.4162	269.89789	263.03467	243.98592	218.97598	190.0228	160.73593	138.56895	132.01996	140.13687	155.24576	165.27455	170.39374	168.57831	159.88507	147.42624	132.765	120.10773	112.14745	114.34106	124.67066	137.35242	149.30257	161.43065	169.75046	171.68279	175.60489	185.14763	194.00853	207.11874	223.22771	235.50711	243.63008
305.52322	304.40353	299.37613	290.1994	282.17404	271.95334	253.32011	232.04391	214.17857	187.77991	168.36612	151.66687	156.32681	168.96643	196.96112	226.41267	244.68768	253.29958	250.98357	243.01192	222.86893	200.07587	174.22067	154.32005	142.86807	148.34859	163.80539	182.02646	193.23474	197.31656	193.95924	181.9904	165.53123	147.2249	130.3257	120.66718	122.61922	132.5296	143.39948	153.07591	161.48074	166.59601	166.45354	169.91377	178.10651	189.54666	205.37114	225.95653	241.23442	252.66145
319.0878	318.70706	312.63516	301.75314	292.29248	280.25989	262.3443	241.89233	223.99149	194.70799	172.88548	149.03108	148.75276	152.6882	175.22592	201.86375	218.35529	226.65453	222.29927	216.22478	197.99315	180.00337	161.73676	151.91164	150.12303	163.28452	183.01877	203.22939	216.14296	221.13425	220.38463	206.26997	188.44653	167.45436	147.82666	136.32788	136.91566	145.48312	154.65479	162.68275	167.94699	170.5043	169.62997	173.8647	182.10716	195.9632	214.72931	236.67892	253.48448	267.32736
325.23428	326.40964	320.49405	309.22122	299.2561	286.73325	270.46609	251.67679	235.37466	205.91354	182.56337	153.94833	143.5945	140.61636	154.12309	173.90417	187.40433	193.75668	190.04092	187.56177	174.28262	164.27934	155.75427	154.05066	158.21642	173.32477	193.64877	214.82571	229.06801	236.67412	237.94244	225.17781	208.47702	187.40668	167.509	153.84303	153.13054	158.93398	166.17296	172.60222	175.0598	176.09657	175.33591	180.92068	191.43687	207.59505	228.25833	249.4619	266.13956	279.5845
323.94846	327.73151	322.78934	312.71024	303.05774	291.03229	277.59311	260.37411	246.02597	218.52594	195.65894	166.35464	148.81723	140.22581	143.55759	153.64687	162.10216	165.47736	163.80794	165.21545	159.02042	156.93259	157.03349	160.09763	166.395	179.02357	196.882	216.73022	232.12361	242.61452	245.44603	237.38519	223.72554	205.76736	187.39735	173.39743	170.24776	172.15031	175.96452	179.01869	181.02151	181.31221	181.03473	188.89323	201.41316	219.02083	239.50647	259.52344	274.96475	285.29755
315.91245	322.64426	319.39322	311.85785	303.19296	292.86569	281.20999	266.86868	254.92931	231.45094	211.82401	185.42586	166.84395	154.85612	151.72194	153.29182	155.01117	154.46416	154.90506	158.86342	157.04535	160.34343	165.48918	170.37231	175.22017	183.49312	195.95142	212.41747	228.05952	241.34996	247.86209	245.07349	236.36632	223.453	208.2662	195.21843	189.09158	186.51773	185.79866	185.95381	186.77715	187.32362	188.37488	197.27075	211.20467	228.80524	247.89822	266.42303	279.91745	287.96939
302.28445	312.25632	311.25769	306.37976	298.866	290.72717	281.0752	270.87634	262.34756	245.0296	229.37462	209.47794	194.35637	183.32777	177.34431	174.53725	169.73381	166.25937	165.265	169.71362	170.14084	176.1461	181.92426	186.20341	187.85384	190.71956	196.46323	207.72809	222.55302	238.53641	250.08629	252.12227	249.46892	241.47256	230.32167	218.37521	209.56253	202.93858	197.54411	194.69368	194.95569	195.78639	199.17531	208.31281	222.08328	237.95013	254.57753	270.91385	281.95694	288.41013
283.83182	296.58902	297.59412	295.70047	289.16724	284.53143	276.37155	271.89972	268.02496	258.72906	248.33208	235.93871	226.55122	218.61349	212.97112	208.18163	199.82549	194.67415	191.29945	195.42834	196.40268	202.59267	206.35999	208.28725	205.21967	202.85579	202.15485	208.8367	222.56741	240.56876	256.33215	262.14108	264.28394	260.28079	251.90813	240.74329	230.31766	221.04338	211.41409	206.30412	207.78825	208.37738	215.04903	223.66779	235.73299	249.16977	262.47183	275.9873	284.47241	288.81531
262.45172	276.40976	278.99225	279.67786	275.1839	274.7616	269.68552	270.98328	272.5513	270.5029	265.2218	259.9765	256.03177	252.15837	249.01709	244.58289	236.02779	229.75378	224.48193	228.51845	229.09489	234.60275	235.85475	234.12273	226.52188	219.7171	214.07079	217.59074	229.87195	249.97649	267.50912	275.50656	280.08655	277.93085	270.83002	259.94229	249.33191	238.32391	226.54881	220.18828	222.80928	224.52107	233.07561	243.10129	253.09879	263.36655	272.86011	283.46237	289.21899	291.13184
241.04318	254.06329	257.71164	260.26596	259.07602	262.73224	262.44519	269.34912	276.08279	277.89264	277.56406	278.11682	278.75504	278.78253	279.00211	276.7919	269.55841	262.95047	257.06754	260.66351	260.39444	264.63754	264.88763	259.92264	249.23805	238.8166	229.78101	230.86378	242.51973	263.51242	281.13034	290.07278	294.81619	293.35684	285.83679	275.26169	265.06345	253.47279	241.25716	234.81847	238.20686	242.59738	252.81464	264.02689	271.69382	278.89914	285.09579	292.57162	296.13977	295.73627
223.67052	233.70633	238.47733	242.70854	246.42844	253.6942	257.66333	267.72208	277.17712	280.9765	283.08505	287.56	291.57333	295.33115	298.99686	300.23279	295.2233	288.70773	283.08768	285.82391	284.79456	288.185	288.53458	281.32431	270.02151	258.69769	245.7683	244.66972	255.77853	276.3378	293.63599	302.59976	307.26498	305.55695	297.61768	287.2131	277.94571	265.63031	254.61543	248.92282	253.04309	259.59366	270.96909	282.60056	288.21402	292.50613	296.63507	300.87796	302.8616	301.09384
215.74092	222.3235	228.26688	234.81447	242.86867	251.33528	257.10205	266.91922	275.52161	278.47546	280.28558	286.99872	293.49188	300.5679	308.30505	313.32816	310.43607	304.78735	300.18344	301.5625	299.57388	302.32486	303.56265	296.03259	285.51138	273.71863	258.78552	255.36345	265.27853	284.82178	302.29047	311.58817	316.44525	314.68036	306.96136	297.01157	288.29837	276.08954	265.74969	260.76764	265.5629	272.9519	284.3913	295.44012	299.32697	301.04691	303.27161	304.9068	306.59912	304.61108
218.27049	224.10701	231.9333	241.54333	251.06839	257.0694	261.21613	266.40057	270.66153	270.19055	269.46405	276.96588	284.63144	295.15363	306.91953	315.95718	315.01202	310.52148	306.34387	306.38004	303.7164	306.98605	309.28964	302.6904	293.51215	281.74069	266.1965	260.46518	268.86682	287.06711	305.00476	315.31854	321.20596	320.63474	313.76132	304.78491	296.33463	283.82028	273.8428	268.90341	272.49072	279.51736	290.09698	299.90237	302.30417	302.36856	303.27875	302.97418	304.98624	304.36243
229.34784	236.02992	245.29861	256.6637	266.47296	268.43097	267.6608	266.09503	263.90427	257.33685	252.29735	258.371	266.85364	281.00671	297.12112	309.75418	310.84113	308.07724	304.04883	302.52179	298.72128	302.79385	305.92877	301.28354	293.53348	282.84204	266.80759	259.08673	265.05121	282.27808	301.06836	312.45505	320.55936	322.08426	317.21457	309.22583	300.92474	288.06223	277.48792	271.3761	273.0947	277.79788	286.73611	295.30518	296.88275	295.49759	294.4538	293.77975	296.77237	298.74207
244.44685	251.66893	261.58423	272.08954	281.33038	279.06067	273.11063	265.12155	256.10962	241.52724	231.87633	234.89464	244.28679	262.56812	283.40051	299.31625	302.43539	300.80124	295.5578	292.11942	286.81256	291.77328	296.05222	293.4462	287.28778	277.50583	261.25821	252.12338	254.57066	270.3125	289.10989	302.11667	313.16257	317.61493	314.98343	308.46555	300.15732	287.11005	274.78073	267.17676	266.32318	266.8768	274.49344	281.40692	282.1958	279.64536	276.98151	277.54382	281.7941	287.57941
259.61688	265.98633	274.6795	282.16498	289.71472	283.90652	274.31137	261.60431	247.21356	225.68919	211.79633	211.57457	223.13387	245.44397	270.67465	289.82336	294.64777	293.13443	285.86594	279.78433	272.43823	277.47003	282.97818	282.58905	278.04355	268.41083	253.03008	242.35336	240.31712	253.01782	270.93417	285.65332	299.2572	306.63699	306.34317	300.99768	292.58289	279.50009	264.96808	255.98566	251.62914	247.81288	254.22162	259.25925	259.38022	256.03397	253.20671	255.92195	261.55066	271.82663
272.06552	275.81305	280.98904	284.77969	289.43753	280.38214	268.4209	253.29089	235.70978	210.08559	194.48032	192.14824	206.69894	232.8886	261.40909	282.66101	289.04861	286.83893	277.73724	268.42267	258.69626	263.20938	271.27545	273.66455	271.61307	263.48666	248.97279	234.39522	227.70493	236.39105	250.62677	266.53964	281.79907	291.01208	292.01855	287.80991	278.79117	266.20575	249.38579	239.19543	230.52592	223.90303	229.30278	232.48592	231.61212	228.59984	226.56128	231.40103	238.59296	253.03978
280.22244	279.71381	279.74548	279.03842	279.89484	267.81964	254.60783	239.32861	220.53958	195.51935	181.39912	179.72786	195.84174	223.70827	253.51485	276.13101	283.0231	280.33026	269.66537	257.8497	246.78745	252.45164	264.93729	270.65884	272.25955	265.47607	252.95882	233.60641	222.53917	225.38463	236.16711	251.86684	266.87048	276.92902	277.62994	273.04474	263.08804	250.62344	232.5316	221.81546	210.40324	202.74297	206.36635	206.70021	205.84773	203.51758	202.90721	208.57829	217.10603	233.84081
284.08765	278.9747	272.37701	266.58249	262.35138	247.50507	233.938	219.79565	202.62666	183.88763	174.91882	176.02579	190.7186	215.72163	244.44109	265.88486	273.23169	269.37357	258.71576	246.42403	236.76866	246.14189	264.15555	274.16168	279.65616	273.9314	261.44968	240.2001	225.71515	223.83551	233.29639	247.60344	261.34232	270.00818	268.47803	262.3367	251.23605	238.50854	221.76674	212.81274	202.4166	194.16656	193.99568	192.24763	190.24406	187.70787	188.19173	191.96567	199.86102	215.95631
284.71985	275.22998	262.03134	252.08014	239.23727	223.45303	209.79359	199.18974	188.15985	179.24762	177.56898	181.16284	191.10213	209.08501	233.05092	250.99881	257.95486	252.7751	243.81552	233.50618	227.68774	242.88033	266.2515	279.92404	288.54489	284.37622	272.48422	250.81544	235.3997	231.69394	240.10321	251.8239	263.92142	270.03644	265.61435	257.7038	246.24078	234.63593	223.69925	219.07956	212.36403	205.1656	199.53775	194.87648	189.61153	184.7021	183.33855	183.36794	188.32874	200.56578
283.07831	270.19205	252.68752	240.68283	220.10927	204.00528	191.68167	186.84032	185.22511	184.82518	188.91615	192.78001	197.13443	205.67419	220.9715	232.49608	238.07367	232.17628	226.59177	219.45146	219.34578	240.54245	267.48053	284.0592	294.9751	293.1228	282.92902	263.27106	249.45404	244.88142	251.52855	259.86703	268.78134	272.27444	265.42944	256.53833	246.75217	239.14767	236.33961	238.00111	236.08177	229.25281	221.08832	211.87247	201.33528	192.65997	187.64424	182.49377	183.21974	189.16138
280.05829	265.91434	247.4648	235.53825	213.77811	199.12363	190.88564	190.94704	195.89725	199.46925	206.21765	207.85753	206.69812	205.94398	210.82472	214.78203	217.36113	211.77637	209.88669	207.1091	212.0625	236.94688	265.44815	283.87424	297.86679	298.78561	292.18716	276.57932	265.57602	260.00867	262.897	266.98645	272.08514	272.67923	264.12891	256.17572	250.46098	248.88188	253.34979	261.37775	261.96661	256.2532	246.78131	233.96301	218.40941	205.53479	196.39081	185.79047	181.96187	181.21019
277.77008	264.56406	249.29065	240.26314	222.63832	211.18129	207.01471	209.6909	217.16353	220.97713	226.49629	224.36317	218.0097	209.68829	204.07431	200.72723	199.27757	195.41943	196.42166	197.77943	205.42577	230.82884	259.60016	279.22702	296.71545	301.46411	299.43445	288.97092	281.26453	274.8161	272.67383	272.2016	272.93042	271.37869	262.50153	257.3905	256.74902	260.27875	270.04019	281.30112	283.64502	278.59952	268.75815	253.82954	234.64505	218.09692	204.86023	188.61818	181.49266	175.47586
278.55139	269.06152	258.69794	253.32971	241.31822	233.42101	232.49448	236.53493	243.02701	245.23477	247.96861	242.21172	230.64287	215.87685	201.81451	192.03702	186.66516	184.04337	186.3672	189.66475	198.05005	221.77625	249.75885	270.76419	291.91193	300.81723	303.44162	298.75479	293.61349	286.09216	280.78085	275.18561	272.51093	271.0658	263.496	262.69797	265.24686	271.83899	282.72308	295.52591	298.23929	293.41406	283.74323	267.81985	246.26926	227.3266	209.79111	187.67998	178.73547	169.52122
284.93887	278.83829	273.26373	271.07166	263.64316	258.14047	258.45032	263.02365	268.0094	269.25082	269.1709	260.75659	245.07368	225.95203	205.51613	190.02586	179.4102	176.30524	178.28802	181.50742	188.98322	209.72514	236.69167	258.44308	283.13641	296.47552	302.95816	302.59143	299.31885	291.30722	284.57483	274.97211	271.36664	271.64099	268.21371	271.65051	276.11075	282.09183	291.47668	302.75894	305.15964	300.00049	291.23911	274.81839	252.82016	233.77092	212.20663	183.55142	172.99397	163.35341
295.85959	292.34537	289.39273	288.82068	283.72986	279.17221	279.75912	284.62381	288.80664	289.75674	288.58972	279.2659	261.50821	239.67229	215.10812	195.19829	179.42409	173.83932	173.07231	173.94691	178.63028	196.13922	221.20151	243.3437	270.60208	287.09601	296.10107	298.42731	296.61136	288.685	281.52628	270.90036	268.96469	272.68515	275.01328	282.09515	286.74014	289.97141	296.25119	304.26495	306.15408	299.76566	291.73618	275.92651	255.20724	238.95044	214.69321	179.13861	167.91327	159.62271
307.56897	304.65872	302.96375	302.63327	298.85696	294.79669	294.79385	299.79352	303.76318	305.21069	304.17151	295.54407	277.6727	255.10489	230.25652	208.10136	188.42628	179.43091	174.52855	171.38148	171.86555	184.05252	204.74496	225.95636	253.94661	271.83319	281.87567	285.99246	284.92255	277.91992	270.96014	262.06796	264.06866	272.46451	280.3988	290.3584	295.07443	294.78143	297.43741	302.29636	303.22629	294.61386	287.33044	272.50131	251.14255	244.34309	219.31848	177.2482	166.95366	161.49817
316.60669	313.11377	311.79541	311.31573	308.44888	304.60178	304.5137	309.09415	312.8222	314.99445	315.09216	307.495	291.37155	270.38116	248.11917	226.57509	207.06343	194.99141	186.5079	178.8773	173.741	182.19051	192.65114	209.4856	235.18787	252.79736	262.54852	267.1911	266.29175	260.85226	254.90857	249.9386	257.0481	270.27567	282.25293	293.97464	298.59833	296.28027	296.38541	298.28851	298.0105	287.20963	279.97592	266.02786	244.54121	249.23836	225.22981	180.62999	173.01421	170.7988
320.83398	316.52396	315.15585	314.38486	313.10962	309.81674	309.94891	313.94672	317.01401	319.0228	320.35687	313.90369	300.55847	283.06393	265.88943	247.14488	230.52513	218.23285	208.09378	197.17336	187.72406	190.20502	190.34145	200.19127	221.25371	235.81497	244.15923	247.94919	246.94324	242.50563	237.74855	238.54108	249.18198	265.83435	280.14929	293.22107	297.43265	294.74506	293.29413	293.62692	292.17654	280.27429	272.59299	259.37677	238.7641	252.55617	230.34529	190.81165	186.96173	186.77849
320.87616	315.69928	314.2175	313.52466	314.08261	311.97635	312.61301	315.63028	317.05618	318.04181	320.31381	314.89798	305.05573	292.25079	280.83881	266.82648	254.71156	246.05725	234.47577	221.92822	210.70966	208.12445	201.6244	204.08459	219.67586	229.26331	235.95911	237.75954	235.26147	230.72438	227.29602	231.3002	244.12958	261.63461	276.24796	289.43341	293.03391	290.68741	288.72491	288.58875	286.25015	275.53455	267.64005	254.90701	237.51309	252.47043	233.35042	207.97791	207.58833	207.48325
318.63037	312.98453	310.75665	310.93777	312.41238	311.36481	312.74756	315.01874	314.8175	314.25415	316.6185	311.84927	305.40341	297.17441	291.60306	282.96243	275.57263	269.72498	259.50772	247.70624	237.02768	232.48848	223.68629	221.98979	232.51489	237.02196	241.77798	241.67415	239.7516	231.82526	228.04161	232.03868	244.59096	260.77438	274.01639	285.66708	288.00278	285.3934	282.49298	282.33548	279.1087	272.06662	265.16687	255.34708	243.04774	246.28824	234.95578	231.61009	232.75529	231.31438
316.34903	310.26974	306.89789	307.00085	308.14151	308.46527	310.78592	313.12109	311.81848	310.48776	311.85025	306.84656	302.78104	298.48129	297.88373	294.08899	290.87012	286.62115	279.60849	270.20154	262.15198	257.59854	250.92799	247.17802	253.55357	254.58607	257.44495	255.92714	252.63326	244.25215	239.0332	241.09758	251.45427	264.625	275.26645	284.05362	283.9664	279.86487	275.57886	274.29166	270.29037	268.95392	265.0882	259.80167	255.52435	257.52853	239.31801	258.74518	259.23672	255.48653
315.56689	308.75574	303.9202	302.6376	302.41397	303.39859	307.06924	310.74731	309.58685	308.68954	308.20462	302.74619	299.1283	297.19467	299.75903	299.28964	299.50266	297.93246	293.69797	287.659	283.01297	279.85934	276.36487	272.08203	275.06824	273.85547	275.1369	273.30649	269.62891	261.37567	255.22592	255.79108	262.60925	271.95016	279.15967	284.24493	281.01712	274.59213	267.89026	264.79825	259.80225	264.62619	266.01849	267.85867	271.64603	278.37534	251.11249	285.22659	283.74277	276.69571
315.45264	308.09439	301.78802	298.55139	295.74142	296.69757	301.85333	307.81223	308.30731	308.90927	307.4509	301.01187	296.03687	294.65036	298.23792	300.07779	302.86295	303.43149	301.72656	298.77844	297.72772	297.33813	295.5845	290.81134	291.28229	289.08182	288.9209	287.63757	285.62265	277.24155	271.46127	271.20932	274.68085	280.07822	283.21631	284.13779	277.9328	268.55194	259.754	254.51613	248.91617	258.80627	266.70715	276.15726	286.71609	298.62521	270.16156	307.53708	303.99979	294.08923
314.37204	307.0564	299.90445	294.27335	288.61411	288.91656	295.22336	303.77576	307.09879	309.8537	308.49481	301.64368	295.23337	293.6124	295.53015	298.20135	302.25131	304.66724	304.97314	304.41248	305.74207	307.22827	306.11417	300.77969	300.10663	297.03931	296.47339	296.04269	296.63547	288.46042	285.09601	283.93451	285.42365	286.60037	284.77182	281.64322	273.00104	260.42984	250.55899	243.59451	238.61269	251.23842	265.40625	281.5426	297.48734	313.51761	292.36545	323.92871	319.4393	307.16974
311.18109	304.4765	297.44537	289.96686	281.72119	280.70917	287.65546	298.17603	304.29153	309.74649	309.65945	303.99496	296.85989	294.31519	294.13684	295.94833	300.01956	303.20291	304.63858	305.49185	308.06494	310.32562	308.7923	302.38489	301.6976	297.69949	297.28278	298.08844	300.25864	295.10336	294.09085	293.27753	292.69897	289.78299	282.92377	275.48926	264.26785	248.85449	239.44547	232.13994	228.60052	242.19968	260.90079	281.92566	301.87787	321.61719	311.72711	334.68573	330.47342	317.15933
306.48373	300.78104	294.22598	285.38321	275.36121	272.51596	279.32727	291.14102	299.37393	307.37973	309.5025	306.00513	299.84354	297.1283	295.00308	295.13766	297.65991	300.94986	302.84024	304.25488	307.36087	309.03891	305.94235	298.64676	297.43372	292.56873	292.93359	295.18878	298.14767	296.9288	298.70871	298.13702	296.24396	289.08603	278.38986	265.54105	251.7048	233.01582	224.91423	219.11504	217.6291	230.59587	251.67021	275.80014	299.12741	322.34836	324.18228	339.48831	337.13766	324.37781
301.46664	296.46738	291.03494	280.59348	269.96753	265.82907	272.38455	284.57495	293.62497	303.22949	307.51944	306.58002	302.47897	300.36771	296.98483	295.28619	296.07474	299.19412	301.12717	303.57208	307.11148	307.57449	302.41028	294.14838	291.3508	285.59763	286.23251	289.66718	294.11108	295.38626	299.33334	298.83978	295.61801	285.18445	271.44009	253.5464	235.39008	214.10051	207.0434	203.09161	204.43364	216.71829	238.44632	263.72025	289.77597	316.22992	328.09668	338.74869	339.02704	327.88721
297.14584	292.53024	287.5668	276.25134	265.88116	262.11932	269.09406	280.68756	289.64523	299.25684	304.2431	304.90244	302.46405	301.26938	297.36069	294.56073	294.53214	297.68707	300.60776	304.72244	309.03635	309.37146	302.33142	292.96817	287.92526	280.74393	280.30585	284.43689	289.55582	292.46521	297.26492	296.48007	292.44116	279.45679	263.72287	241.68672	218.64186	194.61673	187.89355	185.6826	189.76733	202.592	223.72318	247.88152	275.01022	303.76633	321.96402	331.43649	334.56409	326.4512
294.79318	289.53104	284.53204	272.60553	263.08093	260.98883	269.10043	280.45947	288.23764	296.48502	300.83887	301.18555	299.13797	298.24884	294.21228	290.97177	290.83661	295.35577	300.47916	306.9173	312.85834	313.73349	306.08945	296.87543	289.21774	280.40921	278.42932	281.97766	286.36475	289.79285	294.32968	293.72955	288.96588	274.81622	257.93832	232.88239	206.33453	180.2346	171.65694	171.22945	177.89343	192.51578	212.4035	233.37862	258.68832	287.08203	307.14133	317.2178	322.811	318.67715
294.30927	288.13763	282.4707	269.92603	261.07645	260.2207	269.6752	281.08398	288.24396	295.0134	297.96042	296.24652	293.02655	290.78735	286.33871	283.02713	283.81567	290.9425	298.36807	307.3855	315.43683	318.03149	310.79251	302.63007	293.4447	283.65564	280.32571	282.28244	285.77423	289.06024	293.04996	292.62741	287.42322	273.5578	256.16122	230.5155	202.51817	175.39507	164.61469	165.3667	174.36838	192.01762	210.49847	227.28851	247.28333	270.33377	288.0199	298.52975	305.32379	305.23288
296.58221	290.01266	281.98676	268.66049	259.37744	258.04565	267.93359	279.49158	287.04236	293.15811	295.11035	290.14929	284.85449	279.83002	273.99576	270.33606	272.99332	282.84155	292.96005	304.72015	314.80368	319.00415	312.91623	306.39514	297.10321	287.64099	283.37314	284.86804	287.85535	290.86423	294.47733	294.05484	288.49536	275.30493	258.49811	233.73347	205.0327	179.07487	167.32108	168.8689	181.28117	201.52391	219.04552	232.35388	245.34277	260.47064	271.17212	279.91986	285.71912	288.91806
300.94412	292.4277	283.12991	268.85861	257.61447	253.99474	262.46158	273.5293	282.08905	288.99353	290.87473	283.19934	275.47452	266.89734	258.41275	253.09035	257.90768	270.7757	283.36691	297.3013	309.41693	314.93192	310.79089	306.04617	297.24451	289.21759	285.17709	287.33279	290.47641	293.65585	296.51578	296.07904	290.1004	278.06812	261.28262	237.64062	209.42303	185.73895	174.66016	178.55276	194.71672	216.30948	234.2361	244.99364	252.95898	260.53378	263.0498	266.50403	269.64584	273.35632
306.03076	296.07193	285.30334	270.15097	256.10016	248.69324	253.65712	263.17584	272.96484	281.98672	284.49316	275.01306	265.99503	253.41037	241.34467	233.86223	240.27116	255.67584	270.24942	286.41492	300.25009	306.61774	304.10382	300.7944	292.7175	286.39587	283.37146	286.6001	290.8735	294.35132	296.69257	296.44769	289.18292	277.9465	260.71335	238.01639	211.10617	189.54662	181.66527	188.71979	209.06883	231.42188	249.95958	259.4097	264.07101	266.43042	262.5871	260.70514	258.55341	260.38809
309.73181	298.92743	286.88696	270.89615	253.61951	241.96353	242.51492	249.8452	260.82077	272.46457	276.2287	266.97595	256.83527	240.74054	225.27132	215.00354	222.26514	239.44615	256.57773	274.11456	289.4845	295.99423	294.5817	291.36462	283.59326	278.103	275.93121	280.26117	285.76379	289.70352	292.30054	292.13382	283.14246	272.5881	253.64969	232.06827	206.72125	188.91336	185.73579	196.78357	221.05481	243.8768	262.38608	270.53592	272.98035	271.87234	263.68048	257.19418	250.40262	248.72009
310.37039	299.77206	286.11157	269.29654	248.83664	234.56587	229.81664	235.54816	248.20776	262.90686	267.97839	259.79144	249.41629	231.04071	212.48064	199.01544	205.81517	224.82941	243.70178	262.95102	278.98178	285.41336	284.11447	279.49054	271.2431	264.45966	261.95392	266.69601	273.36395	278.12787	281.40701	281.19058	270.99835	260.23801	240.04898	219.40549	197.17776	184.22997	187.58231	203.0923	230.08493	252.72218	270.21539	276.74515	276.74533	272.26221	261.27081	250.59943	241.06517	235.7518
307.93942	297.59689	282.5437	264.47101	240.26659	224.46103	215.70432	221.23691	236.78839	254.38654	260.76544	253.9996	243.50366	223.97699	201.7079	185.79131	191.25522	212.03871	232.98589	253.79121	269.98538	275.74194	273.66147	266.7496	257.28714	246.64543	242.27098	246.03961	253.24753	258.65808	263.2233	263.09921	252.32436	241.12346	220.54366	201.62677	184.28049	177.50731	188.60455	208.81123	236.9194	258.71112	273.56821	277.43347	274.51328	266.44196	252.96365	238.17819	227.6492	220.38895
302.09778	292.11765	276.29709	256.22772	228.80457	210.34158	199.86537	207.11746	226.71906	246.71881	254.12802	249.11009	238.19493	217.73747	192.53383	174.66325	178.52133	200.15038	222.43335	244.94398	261.36554	266.90182	263.79819	253.97307	242.7982	226.96242	219.70317	220.24594	226.55148	232.19649	239.02835	238.25769	228.52023	217.24828	197.99007	182.55486	171.58922	172.52544	191.11182	214.80725	242.16937	262.4263	273.6312	273.55292	267.64139	255.45599	238.95789	219.71025	209.69283	201.9494
292.7674	283.09277	266.7251	244.20438	214.05981	193.04597	183.5219	194.02826	216.85573	238.41158	246.76581	243.13345	231.47934	210.68788	183.25313	164.19597	165.92242	187.06828	210.57341	234.3701	251.69406	257.55008	253.15327	242.18419	229.73033	210.77527	197.40535	193.38644	197.28325	202.98509	211.09593	210.19736	203.23102	191.94485	177.4473	166.119	161.04378	171.15312	195.65118	220.66824	246.02661	263.76114	271.06516	266.8515	257.6004	240.59756	220.15594	196.22581	187.395	181.08687
279.50052	269.49194	252.84006	227.74008	196.91341	175.51588	168.72028	181.96225	206.71527	228.8893	237.25064	234.9825	222.47574	201.63457	173.19795	153.94893	152.73375	172.09613	195.59415	220.7338	239.56406	245.78247	242.05357	231.66713	219.03564	197.54396	180.88423	172.16151	172.31375	176.75793	185.55801	185.32025	180.60634	171.06808	161.18906	153.63377	154.98183	172.67976	199.94186	225.22891	247.603	262.99274	266.6019	258.08951	245.28571	222.9964	198.0144	169.2384	161.26733	157.21873
263.78229	251.85522	234.89783	207.95752	179.40457	160.1671	157.35056	171.80043	196.51083	218.42195	226.11537	224.60754	211.52522	191.33064	163.35588	144.93109	141.2361	157.79897	179.64142	204.98711	225.16742	232.64351	230.3783	222.45746	210.58624	188.32007	172.52719	162.05655	159.29558	162.43945	169.99608	169.91464	166.55785	157.72305	150.3167	145.43306	151.10834	173.55269	202.86115	226.40736	246.82037	258.65738	258.89859	246.37872	230.40588	203.32753	173.19412	139.92746	131.09665	130.57233
249.55615	233.73534	215.40656	188.21758	163.69341	150.22554	153.07201	167.02452	188.83589	208.54434	214.9801	213.34438	200.5676	180.94144	155.81596	139.90648	135.51517	148.34769	166.79375	190.46255	210.13838	218.66606	218.21275	213.85883	203.88475	185.52657	172.83878	164.69159	161.37639	163.98026	168.73735	167.39113	162.30061	152.30763	144.09839	139.97502	147.53323	172.65633	201.88661	223.84834	241.94496	250.04451	246.98172	231.27151	212.21492	180.717	145.13371	109.77096	100.12302	104.67198
241.04274	219.8289	200.32062	176.44279	160.18224	154.31006	160.60976	171.22273	187.81161	203.24258	207.14172	203.67278	191.20863	173.05331	152.4682	139.74905	136.62251	146.52049	160.85249	181.00414	198.22858	206.30151	206.93533	205.75041	198.19933	187.53629	180.97337	180.03821	178.63435	180.17953	181.16364	176.18655	167.18806	153.3013	142.22856	135.58275	142.87097	167.85196	196.28645	215.62627	231.61258	236.06706	230.21181	211.68787	189.63989	155.25714	116.62564	84.495857	81.569641	87.646263
239.80525	216.58058	198.57867	182.30363	175.08827	176.10127	183.92865	187.77013	197.1257	205.70703	205.24344	198.44916	185.79317	169.0092	152.21127	143.40013	143.46391	152.40265	163.98485	179.66718	193.14708	198.69048	198.64928	199.26915	195.29916	194.10059	196.89551	204.10318	206.01045	206.46848	203.8004	193.42319	178.30693	159.24742	143.59877	132.0289	136.28311	158.62088	184.27715	201.12296	215.23344	216.50467	208.22649	188.19618	164.13737	130.13834	94.697151	71.918114	79.48661	87.261452
241.92154	221.86588	210.55016	205.02563	205.63336	210.74619	215.56085	215.43752	217.76581	218.46013	212.21982	200.48726	185.85597	169.22832	155.98311	151.0515	154.21327	163.62096	173.44102	186.09644	195.36992	197.72298	195.98358	196.61057	197.03885	205.06311	217.71326	231.48633	236.58395	236.4238	229.71983	214.12013	192.59477	168.66805	146.30479	128.90138	127.38595	144.88493	166.34898	180.65817	192.18938	192.35928	182.56763	162.99208	140.61725	112.20306	86.922653	76.428894	93.120773	101.81932
242.53851	230.14963	228.90228	233.20456	240.28535	247.74297	249.99969	247.49602	245.2484	238.77336	227.25371	210.30577	193.74181	176.5173	165.33266	163.20059	168.66452	178.7117	187.23148	197.49947	203.46892	202.79506	199.14432	199.21706	203.40413	218.42722	238.64465	256.68097	264.25128	263.31668	253.2092	233.9502	206.8755	177.58417	149.08182	126.37775	117.31639	128.5981	144.38495	155.84483	164.85361	166.15327	157.22137	142.30699	126.27732	109.45209	97.025391	96.500542	117.32068	127.0566
238.63641	236.54329	246.23123	257.78812	269.67218	278.01797	280.05441	276.35706	271.60123	260.84158	246.2453	226.52626	208.9249	191.70038	182.49815	182.68248	188.56561	198.93964	205.61911	213.10176	216.21484	212.60645	207.06564	205.93759	212.23495	231.03815	256.20096	276.34052	285.06897	284.01355	270.75839	249.51698	218.29982	185.24263	151.58173	123.79728	108.86682	114.07339	122.69084	130.87514	139.17339	143.43602	138.61818	132.3795	126.85875	121.17484	118.37598	123.12337	143.04822	156.32976
229.98077	238.35391	257.0018	273.07068	288.02423	297.71295	300.62338	296.46417	290.72781	279.28604	264.28473	244.89966	228.70515	213.68332	206.33563	209.17026	215.25235	225.63348	229.57027	233.89099	233.65742	227.22107	219.31416	215.9763	221.81892	242.22797	268.755	289.49139	298.75281	297.02945	282.27502	260.48651	226.66876	191.88495	154.38712	124.24367	106.49946	104.98431	107.96007	113.3093	121.80648	129.7355	131.73888	134.44592	137.67906	138.68848	141.04106	148.66614	166.61566	184.61522
217.63737	234.28127	258.56372	277.41791	294.03418	305.33582	309.16995	305.57913	300.29755	290.68185	277.9614	261.97272	249.57253	238.16025	233.6405	238.75598	245.76176	255.71658	257.23755	259.19928	255.68297	245.77917	235.12958	228.9993	232.22711	251.32162	276.87524	297.39847	306.18381	303.99149	289.68472	267.54092	234.04292	199.04594	161.59076	132.06549	112.63018	106.69546	104.83241	106.81365	116.1635	126.67889	133.97581	141.89825	149.97729	154.05624	159.05916	169.40559	188.17938	209.4332
202.95627	224.99316	251.39305	271.21359	288.07852	301.05707	305.26065	303.26151	300.147	294.85147	286.70691	275.42911	269.82169	261.03134	259.65219	266.55823	274.5517	284.21515	284.98294	285.37436	279.50616	267.12259	254.09267	244.82887	244.07767	259.77579	282.17459	301.28384	309.28757	307.34399	294.92725	273.47977	242.63922	210.04384	176.48244	148.86852	129.58954	120.14473	113.11603	111.16799	119.25307	129.84662	139.01936	148.56895	158.28934	163.71832	170.97365	184.56729	205.39453	229.13525
190.56306	213.99974	238.45273	256.53955	272.2392	285.91406	290.57239	290.96777	292.01709	292.32062	290.83383	284.97745	285.39545	279.91623	280.55502	288.63345	297.96985	307.46988	308.8345	308.53671	301.3327	287.26514	272.62228	261.36188	256.93005	267.8107	286.13098	302.64673	310.33783	308.98401	299.26733	279.47543	253.40971	225.73131	197.72633	173.45908	154.9901	142.18443	130.05403	123.36668	127.12455	135.03935	142.57074	151.15401	160.7607	166.77232	176.49324	194.47093	217.98402	243.16005
186.11371	206.04739	225.19977	238.65382	250.7155	263.40982	268.24582	271.28439	278.18857	284.7804	290.05087	290.33359	295.73248	293.2944	295.24057	303.86615	314.42465	323.25681	325.68011	324.93469	317.03433	302.82465	287.6347	275.18057	268.5816	275.09241	289.10678	302.48199	309.37726	308.98975	302.40659	285.6629	265.01862	243.30168	220.43391	200.57204	183.35361	167.60629	151.14871	139.03987	136.57341	140.08286	144.02602	150.13657	158.68457	165.3783	177.85612	200.40971	226.19653	251.32283
191.78955	205.57706	216.92766	223.18393	229.76021	238.67444	243.43938	249.23485	262.55527	274.95221	286.90887	292.41409	301.4794	301.15161	303.55255	311.97916	322.92847	331.13535	334.70264	333.72272	325.70868	311.52032	296.32324	284.23151	277.11383	280.25665	290.46964	300.68292	306.46265	306.64359	303.28625	289.51978	274.62378	257.79538	241.04538	224.26013	209.23021	191.13808	171.50436	153.86752	146.72569	144.99132	145.4386	149.18306	156.06837	162.79765	177.44263	202.80997	229.59865	253.13332
204.5424	212.16948	216.08781	215.21024	215.56926	219.22548	223.42908	231.20697	249.56512	265.83453	283.48267	292.32034	303.72333	304.32632	306.56384	314.27991	324.46182	331.90131	335.55386	334.02682	325.83521	312.27921	297.86371	286.97278	280.09671	281.93924	289.74347	297.21405	301.62244	302.60626	301.06796	290.79733	280.59802	268.69366	256.24246	242.4344	228.18607	208.67998	186.99989	166.12297	156.87082	151.55533	150.23335	153.24594	158.71019	164.75023	179.17494	203.27751	228.32538	248.55602
219.88867	222.84039	221.33017	214.64746	210.5585	210.27121	213.64346	222.62927	243.28958	261.71194	281.98907	292.1839	304.34006	304.86487	306.22131	312.50922	320.48132	326.51395	329.15042	326.85602	318.28067	305.65549	291.88663	283.31207	277.38098	280.48831	287.57489	293.34726	296.60458	297.97919	297.59195	290.71063	284.4122	276.05347	266.25967	253.95087	239.19804	219.13773	196.96025	175.31596	166.24854	160.94725	161.01794	165.56531	171.11482	175.94695	186.81184	204.39873	224.1033	239.24646
232.79066	233.27678	228.60466	218.99452	212.90182	211.2645	215.4823	226.12367	247.01135	265.34845	284.70898	294.17194	305.2623	304.52234	304.74194	309.17529	314.30524	318.05704	318.27765	314.98849	305.5463	293.41138	280.71539	275.12515	271.08411	277.43149	285.47729	290.85889	293.49802	295.27057	295.36652	291.78918	288.0629	282.33319	273.06522	259.82559	244.28406	223.47766	201.1581	181.47488	174.61726	172.96106	176.55605	184.16585	191.24304	195.01645	202.556	211.51689	222.97208	230.00082
240.86804	240.01837	234.08145	224.44289	219.38757	219.6474	226.12473	238.9688	259.53671	276.31775	292.38846	299.64163	307.69794	305.36639	304.49173	307.39035	309.90549	310.79379	308.19357	302.54538	291.77448	279.36246	267.59732	265.19025	264.6593	275.00705	284.95004	290.91425	293.55338	296.08618	296.77899	295.88751	293.58942	288.91843	279.24542	263.78891	245.27022	222.81538	201.20633	184.78452	182.00542	184.76169	192.11543	202.83032	213.36783	218.17154	225.05739	228.63237	232.27158	229.843
241.86128	240.81265	235.14574	227.39011	225.2196	229.80663	239.71588	255.71475	276.57401	291.59286	303.7485	307.67633	312.3718	308.34204	306.89896	309.10834	310.39423	309.00168	303.75824	295.18976	281.71164	267.75775	257.03	257.10986	260.91321	274.5863	286.63251	293.22906	296.37982	299.49527	300.5433	301.57031	300.25281	295.75943	284.82877	266.4306	243.97551	220.02141	197.78711	185.40828	186.53004	192.93849	203.46838	216.96149	231.79068	239.27313	248.51088	251.29004	251.19893	242.78757
234.28534	234.02541	230.02116	225.17166	227.3781	237.47896	251.63013	270.64169	293.0144	306.03665	315.11563	316.29367	318.17538	313.02298	312.02042	315.1748	316.56021	313.70392	306.3573	294.79031	278.63345	261.77344	250.64067	252.14871	260.13007	276.43927	290.3613	297.12842	300.17255	302.98956	303.51892	305.63309	304.84845	300.26981	287.78308	266.92642	240.37151	214.46342	190.59485	181.61952	186.15901	195.02594	207.58087	223.68878	242.26251	253.8448	266.59265	272.28503	271.84573	261.94934
217.57179	219.24452	217.27956	216.36646	223.61064	239.32478	257.97369	279.82745	303.85571	315.31479	323.20712	322.36722	322.52231	317.98807	317.93768	322.61972	324.87195	321.41174	313.07034	299.04483	280.01743	260.09497	248.18062	250.46315	261.60645	279.7417	294.70822	301.19113	303.25473	304.67911	303.62396	305.09149	303.64606	299.41559	284.80435	261.91553	232.58948	204.30107	178.27245	171.22983	178.73225	189.48923	203.46524	222.18794	243.90228	259.48492	275.83521	285.0661	286.12607	277.74313
192.37434	196.07922	197.1767	200.61211	213.62592	234.69754	256.82101	281.07639	306.27707	316.96161	324.25711	323.01932	323.25967	319.8623	322.16379	328.54404	331.7626	327.39288	318.51859	302.73807	281.99823	259.97256	248.07953	250.6676	263.67249	283.30701	298.97699	305.01224	305.56949	304.40036	300.02701	299.19235	296.04874	290.97272	273.83194	249.6002	218.46228	188.14883	158.88724	153.54279	163.26213	176.39943	191.7681	212.35243	236.29077	254.51663	274.20645	286.78403	290.57245	285.05301
160.4196	167.08034	171.64525	179.88394	198.49681	223.73932	248.25023	273.96222	298.99945	309.59872	316.76636	316.53751	318.73898	317.70062	322.60266	330.09848	333.72919	328.08047	319.37668	302.51617	281.79053	259.46646	248.29816	250.92175	264.50928	285.63596	301.78198	307.88831	308.20395	304.24951	296.27368	290.67844	283.59839	275.87915	255.02223	229.65363	198.7928	164.7348	133.39844	129.21927	141.17682	156.58075	173.49841	196.31383	221.00536	240.88678	262.40271	277.55954	284.36774	282.44366
130.01379	138.71381	146.81723	158.21783	181.78317	208.6102	233.2419	258.7052	282.79742	293.45355	300.01721	303.12082	308.44156	310.09613	318.17432	326.47305	329.84085	323.17606	315.00519	297.86044	278.76196	258.02948	248.55937	250.92009	263.5697	285.3927	302.03613	309.59195	311.12973	306.19473	296.45676	285.0777	271.97226	258.17786	232.44662	205.16666	174.37689	136.688	106.78694	101.90436	115.90115	132.80432	151.72571	176.4738	201.27191	220.91174	242.59111	258.89191	268.67731	271.10175
111.83642	121.19722	132.31334	143.57893	169.28304	194.49002	215.93138	238.89357	261.08865	270.82104	277.4913	284.44604	293.41898	299.23737	310.01559	319.03198	321.71054	315.05997	307.53571	291.32175	275.37808	259.15756	251.76222	251.89185	261.05267	281.7601	299.05722	309.07153	313.71442	310.90393	301.79123	286.68182	267.8494	245.62088	214.00635	181.94443	151.50282	111.68942	84.985794	80.067673	94.362907	111.23766	131.33145	156.03691	179.93973	198.24374	218.13963	234.04254	246.55641	253.4857
115.1103	125.28824	133.29218	142.91641	168.25102	184.62595	202.91252	221.55461	239.94829	247.91855	254.65985	265.01807	277.96292	287.56143	300.60629	310.52505	312.53571	307.07886	300.92593	287.61099	276.70508	265.69992	259.21408	255.52097	258.69907	274.95139	292.0993	305.34659	314.43741	315.76944	309.68365	293.84949	271.95462	243.11806	206.71445	168.6982	138.75395	97.789482	76.422035	72.832626	84.655159	99.256187	116.96964	139.48665	160.78178	176.20099	193.09126	208.63892	222.84389	234.21407
133.02133	142.72319	146.55626	154.42546	180.69798	184.4892	198.81094	213.08319	228.02362	233.1304	239.90723	251.6368	266.00986	278.25156	292.93777	303.50314	306.01828	302.62201	298.70728	289.51349	283.59558	276.29947	270.50998	262.20541	258.58362	267.11237	282.05048	297.92673	311.43719	317.67905	314.98254	300.81104	279.45621	247.8201	209.78224	168.66092	140.75595	100.28174	85.152855	83.446388	90.650391	106.99223	114.26074	130.48943	146.51233	157.67537	172.25641	187.01535	202.47087	217.65668
155.08189	164.1656	167.9418	170.34694	198.64452	192.27498	203.12215	214.97856	227.30418	231.14621	237.02066	247.17281	260.1319	273.26178	287.89825	298.79047	302.74802	301.90256	301.14267	295.67923	293.20032	288.39822	282.13269	270.73727	261.11139	260.88623	270.49527	286.88312	303.70471	313.69113	314.8884	302.63538	284.04453	253.16158	218.02277	178.99754	154.01999	118.34195	108.35029	108.74704	113.1515	125.6422	126.05396	133.05269	140.69119	146.36176	158.65485	173.65536	189.75038	207.26674
174.19368	183.78188	178.84683	182.75121	215.61757	200.9631	210.26129	221.73401	233.02225	237.46114	242.63924	250.33292	259.44086	270.58832	284.48584	295.88962	301.33936	303.29343	305.54623	302.85391	302.29346	298.8414	292.24188	279.6741	265.14545	256.99066	259.54401	272.8623	290.56497	303.64224	306.79352	297.0842	282.74954	255.58983	226.34853	192.79446	173.04652	145.5042	139.34236	143.21365	146.4173	154.1971	149.69189	147.25464	146.01846	145.45045	154.62425	169.46135	186.3806	203.77618
189.01376	199.52568	184.33749	188.03581	226.84232	205.04688	214.28822	227.06125	239.09555	244.92708	249.6078	254.7933	259.82983	268.21326	280.99524	292.72586	300.15088	304.88321	310.08475	309.19012	309.75235	307.02502	300.22656	287.21823	269.61292	256.52698	250.99434	258.34409	273.34668	286.80054	290.96075	284.98181	275.08804	253.97507	231.56206	205.90924	192.67699	173.5688	172.61523	179.76924	183.56264	186.55339	178.50258	169.32938	160.22037	153.69092	159.48964	173.15434	190.0878	206.51703
200.60796	214.34572	186.92911	186.22206	231.44475	201.30045	211.60051	225.90829	239.71896	246.42447	251.29704	255.49487	257.71765	263.62839	275.4227	287.78574	297.66211	305.82635	314.16849	315.25626	316.64273	314.29202	307.35852	294.32889	275.01828	259.04041	246.72919	245.80116	254.72859	266.34924	270.10446	268.53799	263.07089	248.75072	233.33655	216.6721	210.01945	199.92096	203.8204	213.48262	218.12158	217.0125	206.70215	192.94594	178.11708	166.87672	169.69829	182.37531	199.57877	214.8143
210.23392	225.62013	208.59877	180.01003	224.98402	190.84648	201.48761	216.39934	231.53163	238.62793	245.53975	248.88492	250.36162	255.30606	266.85168	280.44394	293.48224	305.185	317.20773	320.44135	323.23465	321.50214	314.49759	301.75214	281.39706	264.80811	247.57996	239.41148	241.1198	248.03668	250.49159	252.49205	250.62741	243.47659	234.27257	226.24123	226.11847	223.02591	230.97546	241.40506	246.52008	242.03592	230.00606	213.3011	194.3653	180.56697	182.4364	195.58952	213.62431	228.12088
218.38193	232.53891	221.72057	175.39667	214.11081	178.26796	186.55005	200.16862	214.89589	221.58009	231.2417	234.80003	237.86125	242.73463	254.94818	270.11783	286.53833	302.41193	318.78323	324.16266	328.51208	327.44034	321.10373	309.02618	288.98376	272.95612	254.29977	242.32277	238.65939	240.60959	241.70027	244.80203	244.94115	243.11227	239.51447	238.19774	243.19798	243.74341	253.09985	262.74075	266.68335	260.11731	246.97189	228.17793	206.5634	192.1398	194.83345	210.01161	230.09988	245.0441
224.718	232.93486	224.07762	180.66695	205.29102	172.44666	174.05676	182.28941	192.9808	198.8763	210.44218	215.45712	220.75655	226.30493	239.44218	256.19635	275.92795	296.07193	316.25885	324.10385	330.71991	330.72818	325.59241	314.47412	296.02325	282.25519	265.78021	253.65399	248.96033	248.04703	248.19269	249.916	251.67513	252.33318	252.58649	255.3838	261.2225	263.21036	270.15091	277.68149	278.66824	270.72375	256.27805	236.20511	213.11975	199.17224	204.40253	223.2755	245.90752	262.81992
229.07877	225.72087	228.47389	198.87617	206.6817	182.00858	173.97664	171.96324	173.68759	176.20799	186.66544	193.37859	201.11517	207.64409	221.769	239.48241	261.31723	285.54684	309.03775	319.61127	328.53659	330.05121	326.44305	316.44742	301.4072	291.31262	278.58218	269.71738	267.52484	267.04495	266.50848	266.2139	268.15063	268.8158	271.39969	275.59677	279.85098	280.72324	282.93869	286.56131	282.6311	272.90314	257.40585	236.81421	213.12488	200.65529	208.83432	232.31873	257.51578	276.92932
232.28131	225.64781	239.2224	226.50717	225.14671	206.84004	190.60133	177.134	165.63515	160.31116	166.12164	173.58795	182.00665	189.68668	203.77605	221.2905	244.05614	271.12082	297.3118	309.7327	320.86072	324.54251	323.38574	314.82538	304.31134	298.25262	290.38229	286.80392	287.94382	289.32556	288.42673	287.03079	287.31909	286.71237	289.24652	293.74915	296.46143	294.36365	290.60345	289.26648	279.2327	267.50101	249.9147	229.43677	205.54138	195.33841	206.81438	234.85336	262.40942	284.24591
235.38435	239.99875	255.73338	255.95004	252.4082	238.16585	217.49335	194.90974	171.59454	156.43668	154.57329	159.95061	167.66588	175.21799	188.35524	204.73991	226.69554	254.91129	282.50916	296.25168	309.625	315.07602	316.48434	310.02719	304.28088	302.5849	299.62445	301.05539	305.70535	309.01263	308.05698	305.75864	303.33978	300.35986	301.58658	305.13708	306.76938	301.80811	292.75433	284.74539	269.43228	254.51024	234.09599	213.72464	191.10823	183.37085	197.31949	229.24513	258.9968	282.70908
238.01839	253.81671	271.91748	280.64645	278.4404	266.77731	244.57716	217.65215	187.46602	164.35004	154.10226	155.06001	160.23154	166.82442	178.20662	192.26784	212.68867	239.75336	267.25171	281.39926	296.27185	303.66977	306.87573	302.84152	301.42242	303.79077	305.17169	311.04355	318.10226	322.50381	322.32971	318.53925	313.2569	307.56268	305.80515	308.6167	309.43185	301.40811	288.63824	274.61096	254.21751	233.98772	211.40631	191.93733	171.21806	165.30678	181.13126	214.748	246.69522	271.87125
238.42131	262.18481	283.16327	297.2355	297.10428	287.45203	265.76346	238.59686	205.85277	178.85724	162.14351	159.07959	161.20288	166.47417	175.46184	186.58141	204.10324	228.31152	254.12592	267.86136	282.82626	291.11948	295.8389	293.91504	295.9989	301.79202	306.56229	315.37576	323.99057	329.20215	329.2128	324.20728	316.33856	307.56769	303.43698	305.31058	304.81833	294.1514	280.24466	259.33932	235.72708	210.03323	185.46941	166.59018	149.94945	147.129	162.69058	195.04257	226.4782	251.76791
235.32123	263.40485	286.69257	303.98355	306.26819	298.22171	278.3024	252.88374	221.73837	194.47284	176.06091	170.87959	171.04179	173.99667	180.80298	187.6451	202.10449	222.66058	245.32726	257.44266	271.22809	279.32944	283.80731	284.1998	288.48633	297.22113	304.43564	314.56363	324.06662	329.12894	329.06143	321.86746	313.05371	301.75336	296.86942	298.1604	296.47446	284.30118	269.66254	244.19553	218.97748	187.31505	164.16521	148.27026	136.86621	137.14375	150.46004	177.09923	204.21477	226.93231
227.70915	257.54071	282.10028	300.79816	305.56967	299.30673	282.52802	259.49677	232.87044	208.77391	193.06207	188.1223	187.47449	188.85199	194.81985	196.68106	207.23245	222.67976	241.34608	250.47719	261.85391	268.83969	272.45068	274.10083	279.97897	290.66776	299.35309	309.90744	319.46011	323.92563	322.8989	314.53253	305.68326	293.47336	289.24316	290.80414	288.52841	276.54697	262.13577	235.02739	208.77193	176.59082	157.16423	145.58228	139.10228	144.34653	151.91449	169.9277	187.98383	204.98151
216.14647	246.04907	271.21973	290.4718	296.86337	291.08359	278.40466	259.70062	239.07129	220.74438	210.95135	207.75243	207.68015	208.31157	212.68782	210.68367	216.80128	227.1469	240.88918	246.33257	254.62549	259.88467	261.79749	264.37134	271.26556	283.08411	292.46576	303.48193	312.58701	316.74695	314.52652	305.91858	297.63776	286.04602	283.71298	286.34683	284.53302	273.92291	260.74802	234.82626	210.30452	182.59271	167.42227	160.3736	156.45155	162.3566	168.24059	178.03993	186.26213	194.7617
201.49284	230.24438	255.31557	273.87134	280.92368	276.1955	267.90063	255.0799	241.35704	230.91714	227.83165	227.72357	228.07762	228.07668	230.47762	225.51761	226.19246	231.78453	239.92061	242.0955	247.64577	251.27071	251.60606	254.78389	261.9126	274.85382	285.53577	297.50409	306.75122	311.37308	308.57709	300.49493	292.39883	282.05768	281.23807	285.05856	284.38867	276.13049	264.71063	242.94556	222.24655	200.54594	189.1982	185.65959	183.58498	190.05135	193.51949	197.55634	198.44572	199.47041
184.63655	211.87462	235.56734	253.14967	260.10965	257.00861	253.44595	247.32565	242.32825	241.13254	244.20743	245.98228	245.79633	244.66562	243.94017	236.28008	231.69693	232.78416	235.60539	234.96655	238.69778	241.20006	240.74675	244.19458	251.30199	266.04086	278.61996	293.23148	304.35449	309.79343	307.05429	299.79636	291.20999	281.55804	280.85925	285.21973	285.70807	280.34888	271.33777	255.39914	238.92075	222.7766	215.50026	214.27092	213.41844	219.64322	221.04369	221.28622	217.9337	213.45877
166.25966	191.34477	213.66615	229.69949	236.07683	235.4982	237.23624	239.53584	244.01709	251.39049	258.90628	261.56223	259.742	256.48679	250.83017	240.65477	231.77992	228.46181	226.4016	223.78743	226.75841	228.82016	228.26736	232.31915	239.9026	256.57416	272.0878	290.25916	303.60614	310.7291	307.98282	301.27914	291.34274	281.34265	279.94037	284.43588	286.28134	284.02722	277.99329	267.95926	255.65178	244.49562	241.02071	240.7648	240.74365	245.83865	245.2496	243.41026	236.95976	229.43661
146.26981	169.71358	190.49307	205.29716	211.43291	214.10149	221.64462	232.93262	246.33826	260.62527	270.99036	273.17731	269.59497	264.04468	254.31665	240.02008	227.68491	219.49246	214.48352	210.19247	213.27002	215.87177	216.22137	220.60001	228.71637	246.96533	265.15063	286.22806	301.38696	309.54016	306.37473	300.52365	288.61905	277.68103	275.41904	280.60376	284.32507	285.36786	282.79425	277.98987	269.61163	262.88217	261.97229	261.83722	262.22104	266.10815	264.21881	260.5676	251.80072	242.66461
124.46091	147.14441	167.08546	181.7972	188.03242	194.45975	208.20595	227.47331	247.40176	265.952	278.13608	280.03171	275.96619	268.7106	256.33936	238.42616	223.92383	212.15735	205.07359	199.75937	203.27747	206.75319	208.79387	213.48515	221.37415	238.47913	256.72125	278.38849	294.35028	302.47507	298.72696	293.28802	278.96756	268.29959	265.68228	272.22415	278.36127	283.51813	284.1633	283.75714	278.61902	275.51331	276.47217	276.36548	276.8204	279.62036	276.65097	271.3371	261.22729	251.32382
101.18121	124.20574	144.96393	160.59225	168.64647	178.78995	196.74965	220.75635	244.43645	265.18228	279.36295	282.03311	279.27499	272.21121	259.37106	241.39388	226.60733	213.71107	205.09967	198.73386	202.64984	207.26244	210.20551	215.12418	220.70389	233.07668	247.37529	265.71713	280.03049	286.70578	282.50293	277.92374	261.18033	251.79842	249.30191	258.97018	267.91397	275.62878	280.55139	284.13846	282.02725	281.94135	284.49185	284.10803	284.12241	286.09106	283.01511	276.69934	266.15613	255.86894
78.65461	102.58866	125.62769	143.21001	154.41904	167.35493	187.36812	212.17061	236.41206	258.42264	274.76337	279.66461	280.01157	275.89658	266.2041	251.4386	238.62024	226.78268	217.19073	210.08595	214.59169	218.09584	220.78311	225.06938	226.5777	231.59636	237.46794	248.3562	258.47736	261.85574	258.00815	253.37213	236.66425	228.60393	228.1609	241.49557	252.23701	262.45291	271.3688	278.52991	279.45984	282.54297	285.939	285.53387	285.13614	286.40131	283.40353	275.89404	266.53033	256.22186
61.521023	86.321938	111.17995	130.70206	145.34299	160.02682	179.68474	201.92218	224.42279	246.88101	265.44574	273.79315	278.77994	280.15033	275.60214	266.10178	256.1185	246.39127	236.60036	229.28952	233.40446	235.03987	236.20659	238.06993	235.55655	232.17659	228.07927	228.15308	231.33223	229.34599	226.35106	221.2816	206.95404	202.18355	204.81717	219.97083	231.50807	243.50037	256.51605	266.88171	271.35724	277.65912	282.04282	281.26819	279.96097	280.46591	277.3331	269.29071	262.30017	253.05042
56.033207	79.555138	103.68839	123.84998	140.30281	155.63326	173.43663	191.70926	210.69267	232.83827	253.26463	265.73315	276.36166	284.29037	285.08548	280.43097	273.45331	266.03534	257.34579	249.56598	251.87613	251.99098	251.11136	249.4859	243.53352	232.3447	219.15953	207.552	201.55804	192.978	190.2957	185.50334	177.05197	176.28183	181.89975	196.09416	206.52296	219.35367	236.51187	249.5918	258.97714	268.05017	273.61331	272.34137	269.9328	268.56897	264.81799	256.50562	252.52071	245.08279
61.67955	83.801712	104.11227	122.3625	137.54344	152.88809	167.963	182.76106	198.40494	219.2076	241.04083	257.2326	273.43884	286.81033	292.02502	291.27142	287.04352	281.87799	274.74451	266.78708	266.41141	265.92227	262.66232	257.34204	248.72513	231.00642	210.63765	189.29572	173.87996	159.12527	155.569	153.37015	152.28709	154.5723	161.68233	172.2601	179.64067	191.88873	212.81279	228.82726	243.48488	254.86002	261.8656	259.57755	255.81184	251.47084	246.02878	237.62404	236.83655	231.87846
72.413383	93.334717	109.28963	124.56269	136.72385	151.564	164.00989	176.24287	189.24353	208.15617	230.7852	249.606	270.10394	287.24835	295.43314	297.67801	295.62439	293.40051	287.43231	279.68091	278.18259	276.22977	270.7316	262.24942	250.93242	228.64493	203.43025	175.69344	153.64832	134.65169	129.8804	131.06372	135.85687	139.35709	145.98395	151.28238	154.5134	164.88562	187.52208	206.66295	225.78986	239.21848	247.76595	244.39076	238.99791	231.14685	222.61392	214.75629	215.56752	214.83714
82.834518	103.57111	116.03016	128.30473	137.55977	152.08018	161.91838	172.33951	184.00432	201.2614	223.95438	243.92624	267.15976	286.13742	296.36853	300.59583	300.69516	300.95105	296.29028	289.12863	286.96237	283.52451	276.32816	266.39645	252.54996	227.63344	200.35109	169.74368	144.71426	124.49551	118.88577	122.50627	128.03838	131.13358	135.5791	136.36557	135.8307	143.5313	164.5051	185.2589	206.68796	221.83609	232.20966	228.62842	221.89973	211.11412	199.31981	192.08035	193.49556	197.12791
90.001343	111.21403	121.30695	131.74832	139.78122	155.33902	162.19295	171.2285	182.06201	198.28166	220.22859	240.91809	265.00427	284.96957	296.29492	302.04993	303.46371	305.83704	302.00049	295.92596	293.46841	289.36264	281.40598	271.49561	256.0575	231.39677	204.2281	173.79121	149.10997	131.37813	125.57655	127.80437	130.41615	131.4792	132.32227	130.35184	127.13821	131.89717	148.43007	167.51408	188.20421	204.78763	217.10097	214.69212	208.57452	197.04993	183.49347	176.44586	178.11685	184.84009
94.084396	116.84605	125.24788	135.71767	147.28906	158.88205	164.76964	172.61859	182.94049	198.32172	218.98965	239.30971	263.58063	284.1925	295.81628	302.75076	304.87512	308.47058	305.06747	300.12271	298.09857	294.04254	286.5051	277.97321	262.44269	240.22626	214.84816	187.80055	167.33995	153.92108	148.11951	147.64015	145.40602	141.93582	138.28825	133.89488	128.59225	135.27678	142.11076	156.41283	174.5592	192.00949	205.67287	206.1275	202.39021	193.67941	182.02008	175.91748	178.67561	186.2728
98.039505	122.62015	129.72882	141.42073	158.14357	161.90637	170.53664	177.24872	186.18507	200.08838	218.96574	238.78841	262.47668	282.91092	294.58447	301.27734	304.70911	308.43954	305.13593	301.46304	300.00732	296.81815	290.59525	284.38678	270.29871	251.10916	229.11324	208.37526	195.32562	186.78818	183.1893	179.42012	171.90666	163.19975	154.27997	146.02834	143.78107	141.67616	145.0143	154.22887	169.327	186.41493	200.44777	204.59724	204.36293	200.38432	193.25827	190.076	195.95341	203.98404
106.05891	131.06589	138.83534	152.17572	170.46886	172.9882	180.38214	185.04076	192.48495	204.69717	221.36475	240.00079	262.01218	281.4801	292.35074	298.26913	301.90695	305.2395	301.65161	298.97351	298.62622	296.46024	291.96396	288.14291	276.00882	260.642	243.66965	230.99632	225.98289	223.59879	222.45125	216.23782	205.33507	191.39146	177.63998	165.1109	161.88306	152.39563	154.69637	160.11664	171.24992	187.23651	200.80753	207.28758	210.62727	211.1393	209.17889	210.91359	221.29584	230.71913
122.02214	140.12263	156.58914	169.68794	187.06447	189.69751	194.80351	197.60049	202.84912	213.51234	228.25436	244.88667	264.06299	280.93744	290.34433	293.91083	297.13654	299.00537	295.21854	292.94543	293.37268	291.97409	288.78516	286.69077	276.62433	265.48526	255.15645	251.45731	254.83537	257.74481	258.18179	250.79597	237.99606	221.37372	203.99135	188.49219	177.19969	169.48862	169.30246	170.98528	178.13954	191.10632	203.01465	209.6226	215.47054	219.66316	222.41365	229.61241	244.92583	257.09894
144.38025	159.88724	180.62413	192.57895	208.49886	211.39479	214.28389	214.03265	217.76073	227.08102	240.62222	255.2366	271.10892	283.94034	290.02188	290.56149	291.79056	291.10144	286.56854	284.40204	284.26083	282.19434	279.95041	278.94315	271.22864	265.03491	262.48657	267.9321	277.95377	285.02695	286.03238	279.05157	264.93716	247.61137	228.99266	212.8327	198.39961	190.94434	187.89467	185.10107	187.18918	195.65111	203.94989	208.76015	215.33284	222.40317	229.59456	242.34265	261.98328	277.09802
170.71025	185.42145	204.06221	218.51814	233.11644	235.69974	237.12512	234.09566	235.72052	243.66948	256.86252	270.24054	283.14279	292.05911	293.42978	290.19638	288.07172	283.46039	277.49222	272.86011	271.76678	268.13705	265.88608	265.02802	260.66724	259.68893	265.74527	279.28384	294.29355	303.96729	305.24271	299.01508	284.2612	267.85202	250.51938	235.88708	222.87511	215.2706	209.31482	202.31482	198.2283	200.34508	202.86003	204.63629	210.46291	219.36644	230.41608	248.02426	270.13046	288.14423
198.68156	212.59695	229.31926	243.89598	257.78375	260.23917	260.91846	255.56551	254.61111	261.08215	273.74936	286.01184	297.27985	303.14795	300.44012	293.39108	286.88235	277.44644	269.22586	262.14951	257.12686	251.6071	248.674	247.80882	247.22815	251.40837	265.57199	285.60492	303.55627	314.7222	316.12552	311.05603	296.52951	282.63565	268.40814	257.12247	247.07344	240.08002	231.93576	221.63884	211.76138	206.50275	202.12543	199.83028	203.80948	213.67935	227.42194	248.54732	272.08176	291.49524
226.97261	238.84874	252.99887	266.88638	279.70834	282.74637	282.64407	275.42953	271.93137	276.47684	287.57376	298.74911	308.92996	313.29172	307.96198	298.12762	287.61856	273.96912	262.41608	250.33749	243.61665	235.92975	232.34296	231.96095	234.67009	243.40488	263.69336	287.25772	306.52356	317.60422	320.3931	315.72153	302.78662	291.86993	282.63043	275.4162	268.63565	262.48065	253.11426	240.17413	226.62317	214.93411	203.92033	197.39745	199.40846	208.93015	223.92329	246.49821	270.11786	289.6593
253.56541	262.89783	273.37442	285.60638	295.58618	300.11636	299.45984	291.00183	285.59232	287.46613	295.99091	306.22122	316.89233	319.46356	313.01114	302.63681	289.3779	273.20605	258.97427	243.37848	234.71785	226.07884	221.8028	221.78317	226.13367	237.04272	260.52866	285.24408	304.23282	315.76822	319.24634	314.78085	304.85153	297.64386	293.3284	289.98663	285.31638	279.73694	269.84476	254.90088	239.54514	223.62125	207.83974	198.13362	199.19958	207.90416	222.65573	244.69063	266.93893	285.89062
276.16495	283.04599	289.52936	298.66333	305.7583	310.90665	309.41882	300.39948	293.49783	293.73029	299.41998	308.35712	319.60379	322.39526	316.02811	306.49933	292.37357	276.00278	260.60568	244.49831	234.76477	226.24654	221.01126	219.7482	223.26024	234.28299	257.65524	280.9993	299.5546	310.50027	314.55392	310.10974	303.56262	300.32687	299.67072	298.82294	295.21851	290.04407	279.89612	263.36063	247.39383	229.33118	211.93674	201.4277	202.55763	210.58719	223.90346	243.04645	263.3692	281.56769
292.82431	298.00714	301.01599	306.05014	310.2674	314.38547	311.86734	302.81247	295.56976	294.66534	298.03159	307.18185	318.85486	322.98218	318.02899	310.43286	297.25214	282.9064	268.298	254.86227	245.62613	237.37079	230.53679	226.87207	227.30748	235.39568	256.16733	277.39398	294.22269	304.83438	308.85962	304.76361	300.42627	299.4856	300.7905	301.14355	297.97968	292.36469	282.50095	264.50882	249.50128	230.39415	215.37289	206.56918	209.24809	215.99156	226.66461	241.3596	259.09598	276.23575
303.67853	307.7316	308.04037	308.85388	309.62503	311.16382	307.55856	298.02762	290.8844	289.91605	292.59305	302.54623	315.82507	322.27585	319.63193	314.67905	303.8573	292.41766	279.57852	270.3208	263.68524	256.6236	249.11459	241.83322	237.57904	240.64369	257.33685	276.07663	291.58371	301.83301	305.19031	301.30746	297.52435	295.61737	297.84598	297.63058	293.62827	287.30273	277.69479	258.38107	245.1783	228.4657	219.26379	214.59543	219.86781	225.4389	232.18976	241.25723	254.12639	269.19141
309.23206	313.19986	311.96677	309.25595	306.63071	303.94888	298.3399	287.97055	280.37256	279.33313	282.38672	294.44315	309.98148	319.25311	319.74982	317.71014	309.6311	302.37656	291.83249	287.03696	283.52777	277.99384	270.26453	261.07892	251.87935	249.19572	261.6185	277.98508	292.78159	302.83194	305.66345	301.48932	296.66879	292.1683	292.88345	289.91827	283.89801	276.60614	266.72818	247.12315	236.59203	226.21036	224.88837	227.41071	236.17186	240.47816	243.00128	245.65968	251.84973	262.65149
311.34653	315.93961	314.47202	309.9707	304.64536	296.98975	288.0412	275.00018	266.30087	263.7338	267.76791	281.67883	300.12332	312.83398	316.48547	317.23825	312.45612	308.25693	300.69711	299.83798	299.31311	295.83972	289.01993	278.80402	266.59174	259.60223	268.14545	282.18854	296.32425	306.31778	308.54532	304.34985	297.88089	290.72296	287.70068	281.0975	272.49796	264.09766	252.6636	234.9344	227.43018	226.94638	234.14381	244.41815	256.35544	259.90146	259.24136	256.56357	256.28058	261.3056
311.94043	317.57089	316.90622	312.12778	304.58554	292.54587	279.90964	263.02457	251.81703	246.02409	249.92322	264.80759	284.86499	301.5405	308.82996	312.28278	311.02496	309.40503	304.17578	306.67755	308.44061	306.58014	301.1246	291.95319	278.17773	269.51132	274.75052	286.47726	299.52585	308.94382	311.06479	306.86929	299.35583	289.88156	283.02234	273.16489	262.05713	252.88232	239.80693	225.11884	222.07681	231.15692	245.63742	261.20532	276.35425	279.96423	277.62723	272.42703	268.435	268.70651
311.87347	318.08658	318.11826	313.70218	305.35706	290.90152	275.30942	255.27666	240.04745	229.98415	231.79428	246.16705	267.57449	287.22006	297.72827	303.83142	305.65735	305.49405	301.87064	306.32639	309.13394	308.43167	304.58194	297.40717	284.07935	276.35086	279.39447	289.06064	299.96338	309.0332	310.33704	306.81656	298.34387	288.42905	279.03317	266.85938	254.27368	244.50203	229.77817	218.88438	220.63852	236.52563	255.9231	274.70972	291.84106	295.79922	293.5546	288.67413	284.04971	282.5946
310.81174	316.79749	316.92862	313.73465	305.36823	290.96246	273.72189	251.40828	233.39375	220.52379	219.17201	232.15926	253.11192	274.45569	286.74026	295.14557	298.7905	299.15298	295.423	299.8219	301.76965	301.28058	298.81641	294.30615	283.10999	278.14551	281.23175	288.96521	297.59424	305.47034	305.78653	303.38873	294.49683	285.46307	274.90903	261.49884	248.48685	238.77913	222.6555	215.05864	220.64261	239.76979	261.73941	281.86896	299.83167	304.57141	303.39969	300.88535	298.0657	297.69061
309.41602	314.272	314.33917	312.13998	304.57648	291.9968	274.32278	252.30762	233.53281	219.53308	216.31969	227.52345	246.95557	268.35617	281.18079	290.50269	295.45499	293.39453	288.16528	289.40228	288.50079	286.66873	285.00043	283.1618	275.79544	274.92371	279.93552	286.73105	293.5766	299.51294	299.65149	297.89319	289.27838	281.87177	270.77771	257.20413	243.85815	233.0349	217.13864	211.64497	219.2753	239.04909	261.55872	282.10751	300.17676	305.79758	306.08249	306.06924	306.17706	308.65125
308.41818	312.57782	312.48868	311.52582	305.07077	295.48248	278.3627	257.91782	239.22118	225.76146	221.11987	232.50838	250.65442	271.58606	284.03409	292.62411	296.9938	291.47299	283.38736	279.03238	273.3063	268.21286	266.13953	266.13412	264.41656	267.68729	276.03156	283.24631	289.33157	294.49344	294.6604	293.29999	285.64444	279.53101	268.75668	255.46021	242.19951	230.60176	215.84236	209.45343	217.20454	234.65485	255.2673	275.37558	292.80536	299.05856	301.2193	303.70007	307.28952	312.89011
309.40982	313.49841	313.71481	313.59039	308.71985	301.45502	285.56445	266.35596	247.78008	234.95277	230.36801	242.3676	260.43549	280.79868	292.4509	299.8259	302.66791	294.65308	283.63297	273.1673	261.77109	252.13017	248.55049	248.7085	251.57396	258.81662	271.02621	279.53418	286.50052	291.63394	292.78857	291.87579	286.06055	280.63632	271.09836	258.15717	245.61411	234.27927	220.05988	211.86615	216.95273	228.11473	243.90262	261.95743	278.42087	284.97958	288.78879	293.87015	301.18286	309.03586
312.07123	316.25931	316.94464	317.53787	314.12396	308.32996	293.14993	274.46011	256.40292	244.28618	239.56642	252.29074	270.64993	290.51578	302.09692	308.98874	310.70102	301.01642	288.78125	273.72549	257.98074	245.63268	237.05788	236.35612	241.67296	251.63699	267.05115	276.97308	285.28235	291.52423	293.88678	293.84085	289.90143	285.41513	277.26984	266.85815	255.09673	244.89163	231.23358	221.23508	220.1044	221.6954	229.5181	243.25992	257.49936	263.77386	269.84259	277.41086	288.53207	298.13297
315.10919	318.8425	319.79785	320.47638	317.86533	313.15845	298.44031	280.95129	263.66861	252.19133	246.75392	258.9809	277.67404	297.14197	308.98599	316.3255	317.82458	307.3584	296.19614	279.57721	261.29581	247.27797	234.95151	232.61551	237.55576	248.20901	265.03717	275.86148	285.52078	292.48026	296.56943	297.58936	295.12073	291.51553	285.0329	277.10101	267.70569	259.26276	246.6918	233.70903	226.92957	217.50713	214.57222	221.67044	231.70348	236.94771	244.7928	255.77873	270.09741	280.72861
316.84683	319.79141	319.62415	319.84079	318.17477	314.46976	301.38586	286.02847	270.60031	258.76776	251.71031	262.47357	279.97302	298.55984	311.13574	320.2587	322.36887	312.42136	303.21313	287.65283	269.33597	255.46735	241.67001	237.05321	240.20996	249.634	265.80133	276.35565	286.13574	294.12552	298.78314	300.17963	299.20316	296.1593	291.35352	284.89957	278.68039	271.85037	260.36655	244.84714	233.57704	214.59781	203.88246	199.66173	204.45807	207.22961	216.16893	230.58681	247.14366	258.36462
317.63937	318.69397	316.60822	316.23511	316.31702	314.45944	304.65823	292.2496	279.18756	266.82208	257.64725	264.55222	278.86844	295.93472	309.11459	319.50943	322.35852	315.19638	308.09131	295.57928	279.32297	266.27859	254.05867	247.89284	248.61246	256.08249	269.2016	278.39169	287.58914	295.0318	299.68231	300.6951	300.66367	297.84006	294.26352	288.79013	285.13596	279.21545	268.52039	251.12512	236.06073	211.58189	194.79141	182.63391	181.31247	180.45314	188.88087	204.17981	221.24828	232.61134
318.34668	317.07068	313.28671	312.31674	315.2977	316.64465	311.36252	302.43555	291.19247	278.10938	266.30551	267.86719	277.27356	291.16373	303.99545	315.31396	319.52731	315.20023	310.59628	302.13434	289.16782	278.04193	268.72812	262.48413	261.00107	265.42288	274.95377	281.90561	289.17749	295.39093	299.13904	299.22104	299.31039	296.58624	293.64923	288.65189	286.30511	281.08093	271.45877	253.93562	237.10905	212.39577	191.27095	176.26419	169.77711	164.30635	168.36424	181.0484	195.72943	206.54539
318.96158	315.42606	310.37732	310.30264	316.95709	322.62415	321.37787	315.57022	305.6203	291.55667	277.54303	274.32275	278.62033	288.51013	299.5939	310.45056	315.05472	313.56979	311.1188	306.71408	296.9592	289.20123	282.96411	277.36673	274.63312	276.06354	281.88538	285.94531	291.19214	295.89926	298.00601	297.48401	296.94098	294.13159	290.85352	286.21146	284.24838	280.16815	271.56915	256.96637	241.1985	221.91376	200.8671	184.85136	174.8542	165.50389	163.18111	169.15773	178.10469	187.03059
318.22641	313.80981	308.09317	310.10748	320.02332	329.11517	330.95978	327.46848	318.54889	303.49756	290.2655	283.59915	284.54294	290.85159	299.15002	307.82535	311.64081	311.07248	309.74411	308.82819	302.10022	297.26971	294.19449	290.12479	286.62375	285.75204	288.44037	289.99921	293.10022	296.83383	297.3916	296.47885	295.41	292.36612	288.77539	283.99832	282.81689	280.31409	273.83249	264.14661	253.08969	239.83743	221.91008	208.09703	196.00374	183.55548	174.66728	173.33952	175.71396	182.31639
314.11612	309.67819	304.18896	307.96542	320.90817	332.44431	336.55554	334.57056	326.51074	311.50916	299.86871	293.37289	293.44983	297.28577	303.03339	308.35492	309.51294	307.77933	305.9465	307.04135	302.38113	301.01093	301.23264	299.13821	295.50931	293.52914	293.76608	293.40649	294.77377	297.81107	297.59433	296.75262	295.1864	292.56177	288.23206	283.92395	283.53116	282.85446	280.27377	275.85303	270.08963	262.58566	248.42419	237.14067	224.22318	210.20459	196.8755	189.89893	187.44878	192.65855
305.38019	301.74518	296.52591	301.80875	316.99683	330.23114	336.1969	335.67566	329.17902	315.25745	304.92441	301.15704	301.64609	304.05389	307.54196	309.18289	307.09375	302.70981	299.0864	300.97708	297.97238	299.64331	303.31827	303.73917	300.6716	298.81931	297.16623	295.53473	295.8717	298.24112	297.66205	296.87714	294.84909	292.55838	287.7384	283.88504	285.02707	286.06985	288.02954	287.04071	286.14453	282.67645	271.6911	263.01529	250.84384	236.57657	221.60612	212.27766	206.88586	211.3922
291.91202	289.47784	284.59253	291.10458	307.42953	322.34781	330.39548	332.38245	328.95532	317.39987	308.93561	307.11511	307.34836	308.43457	309.9118	308.17761	302.79156	294.48541	288.78015	290.19476	288.31271	293.47241	301.17615	303.79974	302.58667	301.2673	298.04391	295.41766	294.70303	296.76688	295.45596	295.00504	292.05325	289.87622	284.026	280.97552	283.46048	286.3649	290.71198	293.31851	295.19345	294.73807	286.97147	281.20178	270.94168	258.04578	244.2122	234.5853	227.64455	231.03531
274.74188	274.06271	269.72455	277.48718	294.30948	311.77863	323.04504	329.33789	329.84009	321.65973	314.40335	312.32706	311.15347	310.34958	310.086	305.08334	297.14642	284.8186	277.38669	276.91129	276.10928	285.15564	295.88626	300.80493	301.56717	300.56042	296.10782	292.09601	290.42215	291.64047	289.93872	289.18225	284.26938	282.00711	274.99155	272.91455	277.28952	281.57953	287.34769	291.94376	295.42453	297.92499	292.46765	290.12277	283.1312	273.23376	262.3063	253.69548	246.25732	248.48993
256.68353	257.83047	254.45862	262.74704	281.06149	301.80627	317.64856	330.04498	334.41965	329.69962	322.79141	319.16614	315.15747	311.65353	309.69174	302.94827	293.27051	278.56241	269.68097	266.64758	266.66269	278.07516	290.79532	297.24164	298.95602	297.00424	291.32953	285.32819	282.39667	282.47812	280.11557	278.59174	271.89539	269.27783	261.95676	261.16583	267.2532	272.41006	278.60458	284.09592	288.23746	292.67773	289.53677	291.19223	288.36444	282.16183	275.04288	268.26526	261.55896	262.39182
239.4352	242.25191	239.74692	249.10826	269.85986	294.54816	315.81189	333.74341	340.91763	339.55139	332.53656	326.77258	320.19885	314.66986	311.74173	304.75665	294.57443	279.10602	269.59222	264.96725	265.4584	277.83722	290.01025	295.98761	297.27567	293.28464	285.51379	276.41449	271.84164	270.11121	267.40048	264.61185	257.70947	254.8006	249.09958	250.58946	257.99136	263.53903	269.81168	274.75589	278.66299	283.97009	282.89682	287.83499	288.69492	285.73239	282.4859	278.02463	272.91708	273.11038
224.34686	228.5278	227.71391	238.08424	261.23749	289.1445	314.80652	336.6105	346.61978	347.05829	339.95822	333.25632	325.49597	319.24936	316.73334	311.06277	301.64084	287.57217	279.19525	274.99658	275.16092	287.70316	295.8403	299.76419	299.19061	292.51373	281.82257	268.82242	261.90475	257.52399	254.80615	251.30701	246.49361	245.33978	244.76884	246.78456	256.16885	261.74493	266.28387	270.63834	273.56488	277.72092	277.34399	283.80981	286.24002	285.31674	284.86978	282.22043	279.77029	280.42548
213.10963	218.34221	218.92807	231.11028	254.95276	284.06772	311.66946	335.61224	346.95731	348.76718	342.01529	336.39337	328.33459	323.05432	322.34311	319.1452	312.02542	300.62131	294.67444	292.03186	291.22986	301.9389	306.45938	307.48425	304.87854	295.55844	282.15298	265.93405	255.64131	249.16446	246.67401	244.20512	243.98897	246.25282	249.8528	253.85094	264.10919	268.9321	271.97891	274.84833	276.13351	277.73871	276.35278	280.83621	282.06561	280.65207	281.39172	280.41925	281.91971	284.28732
208.61545	213.61353	215.98286	228.70508	251.3183	278.84164	305.64761	329.3772	341.81653	344.35825	339.02032	335.06113	328.03259	325.03317	326.29724	325.77814	320.86099	313.18726	310.33835	309.52896	307.96667	314.39825	317.4408	315.68036	311.83118	300.45764	285.70212	267.67844	255.64487	248.60666	246.47148	247.2356	251.51004	256.30344	262.42584	267.76691	277.69833	281.22095	283.05978	284.12445	283.49829	280.71231	277.30844	277.8981	276.04373	271.53934	271.54715	271.77545	276.91391	282.6637
212.61931	216.97081	220.81805	233.75343	253.15503	276.57855	299.92413	321.79922	334.11063	336.80869	333.75162	331.96664	326.30951	325.09354	327.36658	328.80142	325.94492	321.92331	322.1795	323.11807	320.87363	324.15039	325.46634	321.27585	316.43903	304.13464	289.92627	272.06598	260.39478	254.63559	254.61072	258.61487	264.99255	271.00098	276.83917	282.22995	290.64081	292.36575	294.1691	293.05948	290.52905	283.43011	276.78616	272.90649	265.58096	256.10275	254.03577	254.94623	264.06372	273.94177
223.65752	227.56848	233.14236	246.2838	261.73474	280.19867	298.42841	317.12732	328.62872	331.24155	330.74237	330.14401	325.68771	324.60672	325.95605	327.58279	325.3302	324.47055	327.88156	330.88776	328.75705	329.98035	329.32806	322.73596	317.19565	304.94104	292.06137	276.75195	267.73819	264.60086	267.03448	272.99265	279.38452	284.22055	288.41028	292.08154	298.57397	299.05545	300.31168	297.93018	294.29132	283.36963	273.50693	263.15424	250.53514	235.41524	230.10107	231.2318	242.86459	257.13379
237.33893	242.35832	250.36937	263.99396	276.16223	289.60263	302.41089	317.40079	326.82739	329.71021	331.08691	331.11383	326.28091	323.8215	322.63419	322.32822	319.29407	320.66553	326.69128	332.19153	331.16925	331.74597	329.11838	320.77829	314.12247	302.91943	292.66879	280.77707	275.76367	275.07065	279.51508	285.19614	290.44403	292.85712	293.75702	294.25928	298.61295	298.38388	299.94565	298.62286	294.24503	281.40491	269.21161	253.58669	234.78589	213.15027	203.16785	203.9362	216.32219	233.92383
249.98293	257.78052	269.12402	283.33838	293.43893	302.21817	309.88922	320.88586	327.34955	330.16125	332.67484	332.4744	326.65381	322.19067	317.91251	313.63461	309.05856	311.3324	319.31219	327.81088	328.42288	329.5751	325.91013	316.85245	309.32263	300.03098	292.20325	284.50375	281.89908	284.0553	288.48553	292.70288	295.65573	294.73639	291.42276	287.76834	289.65643	289.47711	292.50967	294.64014	291.23575	279.9588	267.22552	247.68549	223.71904	198.13995	183.92978	183.17755	194.90985	212.29121
259.09546	271.27002	286.21597	300.89929	309.90564	314.5708	317.77252	324.62674	328.1203	329.52518	332.39404	331.73883	325.64114	319.29504	312.55133	303.74014	296.74115	298.45367	308.12451	319.19543	321.76846	324.68286	320.72659	312.42914	304.78568	297.86011	292.39853	288.59277	288.04156	290.65256	293.32065	295.00845	294.69281	289.65939	281.81961	273.39746	272.19467	273.03854	278.23828	285.56284	286.18719	278.81824	267.81866	248.46339	222.40085	196.35277	180.94179	179.98352	190.94843	205.00444
263.84528	280.60992	298.42648	313.47928	321.92426	323.83966	323.90079	326.86832	327.33499	327.22638	330.16629	329.94455	324.66397	317.82761	309.62015	297.22073	287.93378	287.21625	296.54605	308.65433	312.98245	318.03558	315.24457	308.12665	301.8829	297.2666	294.0148	292.93756	293.7222	295.89261	294.83035	293.80389	288.71338	279.80045	266.88028	253.54115	248.87096	250.00613	258.16882	272.00903	277.95538	275.73785	268.00677	251.82762	226.60352	204.30711	191.87331	193.21719	205.12003	216.06386
263.99783	284.1731	304.21362	319.80643	328.18039	328.12048	326.27023	326.43109	324.81589	324.72153	328.54248	330.06155	327.22528	321.62521	313.15488	299.06439	287.07739	282.51578	288.87555	300.08142	305.1698	311.67953	310.52991	304.64832	300.69257	297.80286	296.10718	297.0123	298.64249	299.31369	295.52295	291.18533	281.28445	268.39957	251.25879	232.78244	223.89871	224.42282	234.71713	254.00012	264.47263	267.56287	263.29211	251.84518	230.22353	214.22253	208.45361	214.06076	227.88914	237.58246
260.70419	282.3432	303.10852	319.05655	327.29553	326.56058	324.02115	323.27252	320.77625	322.36581	329.01477	333.93732	334.24875	330.65955	323.70264	309.12189	294.5556	285.95816	287.97644	295.9707	300.29172	306.70908	306.81708	301.90891	300.3548	298.45276	297.69498	299.48123	301.33875	301.07913	295.62573	289.21335	275.64606	259.90479	237.94652	217.58015	204.52553	202.72614	211.36493	232.94295	245.26286	252.50266	251.71359	244.85675	229.83604	222.16971	224.58626	234.56323	249.23715	258.92334
257.62375	277.60007	297.05795	313.07709	320.36389	319.82794	316.95453	316.25565	314.43436	319.26407	329.83514	338.45258	341.95432	340.8378	335.51517	321.61652	306.09808	294.75082	292.69064	296.53531	298.746	303.89151	304.34058	300.00797	300.13071	298.6124	298.10327	299.52713	301.32782	300.27951	294.73373	287.77423	273.38269	256.93799	234.07735	212.80147	196.03072	188.5257	193.157	211.65837	222.71352	231.8931	234.35121	233.01527	226.86215	228.20551	237.98328	250.9303	265.5332	275.46808
259.78705	274.60483	290.03394	304.44724	310.52615	310.05411	306.76151	306.42499	305.62692	313.2348	327.14548	339.61401	345.68793	346.32648	342.53146	330.43051	316.06317	304.12616	300.1546	300.40393	299.75821	302.62997	302.51773	298.16379	300.06293	297.83405	297.01941	297.46271	298.85837	297.19193	292.52719	286.34927	274.39496	259.64133	239.09705	218.65962	199.30957	186.04204	183.80951	195.27652	202.26025	210.55875	215.82352	221.47223	224.2364	233.92862	249.07098	263.35385	276.8696	286.86133
269.08417	276.54074	286.31393	297.50848	301.9389	301.51663	297.82611	297.1272	296.47833	303.88727	319.17642	333.52075	340.96603	343.95648	341.39783	332.3522	320.6423	310.46744	306.9364	304.81961	301.90021	302.54797	301.41251	296.80991	299.65402	297.15512	296.04208	294.87958	295.3302	292.94608	289.70956	285.49988	278.08588	266.90631	250.50447	232.2413	211.39203	193.74756	184.45222	187.08008	189.33159	194.68846	202.58934	213.70212	224.28937	240.55414	259.20657	273.47522	285.15067	293.18839
282.65875	283.89807	288.2356	295.23083	298.26154	297.37738	293.85025	292.22766	288.89294	293.04758	305.62955	319.22076	326.55945	331.83069	331.9437	327.27502	319.17468	313.22043	311.5155	308.92267	304.70294	303.27591	300.76913	295.90359	299.38013	296.67517	295.67581	293.81696	293.38654	290.33447	287.83694	286.26334	283.65973	276.98499	265.15906	249.32594	228.24219	206.78923	191.98718	186.82748	184.3539	186.56305	195.18867	210.59314	226.70131	248.35909	269.28525	282.80072	292.57904	298.08722
295.48721	293.23776	293.69574	297.33011	299.08182	298.08398	295.18927	291.94662	284.93839	283.73557	288.88525	298.93793	303.98157	311.20685	315.17096	315.76031	313.00323	312.64096	313.68582	311.94565	307.59091	304.79251	300.75809	295.47333	298.81485	296.62149	296.58136	295.02802	294.01498	290.47269	288.4938	288.9808	289.84464	287.18445	279.02493	265.7782	245.03549	219.94453	202.02322	190.39758	183.59677	182.75771	191.07069	208.97629	229.12743	255.29715	278.24127	291.4086	299.86526	302.92212
304.34372	301.04977	300.11511	301.12756	301.69974	300.14056	297.32404	293.22876	282.65359	275.72379	271.60797	274.88208	275.9538	285.91464	293.95731	300.46545	304.06775	309.75931	313.24841	313.48355	309.7399	306.03204	300.81805	294.75171	297.81613	295.66541	297.33057	297.12018	296.72531	292.97693	290.77069	291.78348	294.67947	294.73358	289.1178	277.48398	257.41629	229.83844	210.46051	192.9942	182.6407	178.65393	187.0735	205.35565	228.91742	258.95248	284.03531	297.60767	305.31827	306.32162
308.43958	305.63589	304.54489	303.70996	303.06711	299.61789	295.82077	290.86575	277.48395	265.23929	253.82622	249.8457	247.16573	260.11084	272.62991	284.5311	294.10193	304.53281	310.08963	312.24319	309.56537	306.26962	300.44461	293.7601	295.6734	293.59375	296.68002	298.3028	299.00217	296.17038	292.91254	293.05136	296.21735	296.84698	292.74466	281.87823	262.2298	233.99823	213.38396	191.97414	178.89215	172.58189	180.5183	198.79335	224.54358	257.76901	285.09006	299.13132	307.11905	306.5166
308.5137	306.854	306.10406	303.45724	300.9812	293.93665	288.32764	281.44705	265.72754	249.1557	234.06909	224.99399	222.1364	238.07289	254.25128	270.84201	284.24982	297.21732	303.71915	307.20145	306.04416	303.79291	299.17581	292.3634	292.95514	290.59125	294.10382	297.12637	299.42447	297.46667	293.3775	291.87494	293.33563	292.60812	288.58398	277.48306	258.19699	230.75414	209.61406	187.28053	172.67088	165.7993	173.20988	190.62521	217.05756	251.60457	280.3396	295.1554	303.68314	302.8959
305.82382	305.21573	304.54391	300.00705	294.75281	283.28156	274.79489	264.28339	245.98462	226.37164	211.54797	201.16545	201.78239	221.96085	241.27983	260.28641	274.83817	288.56598	293.40512	297.92484	298.47995	298.3461	295.68301	290.66827	290.52814	287.52475	290.17758	294.11673	297.36694	296.18362	291.29865	288.32532	286.7662	283.026	277.50967	265.42114	246.39082	220.71722	199.68373	180.54765	166.00195	161.83044	168.65839	184.08417	209.11674	242.78268	271.48221	287.07959	295.95547	295.87881
300.37698	300.31601	299.62289	292.98282	284.24692	267.65265	255.77667	240.57562	221.17552	199.60852	187.09412	179.78114	187.29747	212.1442	232.95529	252.48059	265.60416	277.314	280.121	284.71176	286.46057	289.37497	289.41193	287.53781	288.27875	285.04089	286.67053	290.0697	293.31277	292.9679	287.78448	283.8306	279.10956	272.29984	263.33737	249.47247	230.05847	207.35493	187.76385	174.38318	163.35464	162.61507	169.63486	181.74951	203.5278	234.2592	261.97107	277.56845	287.0625	288.56326
290.50345	290.92563	289.78488	281.92978	270.04614	249.80681	234.76892	215.04881	194.19922	174.25935	167.35825	165.04749	179.02264	204.36674	228.10529	246.23792	257.25827	265.09567	265.0676	268.80569	270.73929	276.84402	280.26315	282.26859	285.65982	283.04016	283.54004	286.12207	288.78964	288.62238	284.34137	280.76404	273.99667	265.17609	252.99487	237.00545	217.44936	197.46718	179.80167	173.29193	166.50537	166.55446	174.88167	183.94098	202.76341	229.57973	255.20261	270.45181	281.13248	285.01355
273.64523	275.09769	274.11328	267.06821	253.06004	232.37308	215.22487	193.82787	174.02988	159.27699	158.89154	161.79619	178.32928	203.49576	226.97141	242.75923	251.00847	254.93788	251.57027	252.38803	253.62529	261.27188	268.15851	274.10031	281.31427	280.34308	280.75769	282.73575	284.55777	284.66052	282.34061	280.70306	274.39752	266.16669	252.50757	236.14865	216.26572	197.17174	181.14757	176.82631	172.37741	172.90259	182.15349	188.32799	205.02591	228.90057	253.31554	268.55762	280.70203	285.93311
248.03313	251.73802	252.64363	248.56151	235.19997	217.90938	201.82697	183.25795	166.59343	158.8252	162.13457	169.50142	186.65269	211.05177	231.30154	243.68588	249.08583	249.07884	242.97566	239.16069	237.77602	245.47948	254.48349	263.70093	275.0929	276.33856	278.13873	279.93204	281.59064	281.98471	282.38617	283.32791	279.92139	273.77954	262.16678	247.04422	226.82024	208.04599	192.06445	184.73048	178.9884	180.07491	188.49448	192.99211	208.38263	231.13464	254.82483	270.60693	283.69638	290.14246
213.45392	221.49312	226.4062	227.60341	218.7538	208.15654	196.18817	182.61427	169.76537	167.11304	173.73354	186.01024	202.91283	224.96001	241.0318	250.07657	252.61307	249.62888	241.08853	232.71896	228.22925	233.16158	242.54929	254.00493	269.05618	272.31271	276.37241	278.59204	280.40695	281.43344	283.79599	287.39514	287.36368	284.77457	276.10349	263.46777	244.52986	226.25302	208.54486	197.70082	189.11656	187.92932	194.672	197.58513	212.04485	234.16446	257.55621	273.56573	286.91803	293.91837
173.78011	187.01338	198.11528	206.6666	205.03613	201.53008	194.62076	185.56592	175.84341	178.11513	189.19785	204.52986	222.008	242.72647	254.24368	259.64337	260.21875	255.07452	245.29784	234.84639	227.51448	229.00778	236.66177	248.74269	265.55609	270.78793	277.00766	279.56836	281.36197	282.18948	285.6889	291.23495	293.87515	294.54034	289.38641	279.93396	263.63925	246.05873	228.29373	214.27356	202.25029	197.80876	202.39139	204.06816	217.36969	238.23166	260.23785	275.50839	288.51254	295.64789
136.18105	153.39336	171.61488	186.78847	192.39844	194.84673	191.94489	186.47116	179.71872	186.47397	201.45757	219.85202	238.76546	258.11969	266.66684	269.52991	268.46393	262.58075	252.93193	242.5089	234.38118	232.45679	238.0715	249.4561	266.36188	272.36108	279.49744	282.1434	283.20514	283.47842	286.67233	292.50967	297.00443	300.4762	299.28003	293.28082	280.51749	264.78439	248.58971	232.74342	218.60983	211.4043	212.10027	214.20338	225.8138	243.8549	262.71341	275.90915	287.74802	294.40021
107.75507	125.2729	147.62981	167.84113	178.77306	185.44907	185.59547	183.24814	179.5013	189.84477	208.55873	229.13455	249.71065	267.49457	275.67935	276.965	274.93979	268.91449	260.02597	251.14482	244.43109	241.7606	245.77663	254.66721	269.86768	275.22028	282.02979	284.10022	284.17429	282.60019	284.66431	289.54248	295.28064	301.40985	304.29929	302.27911	293.28168	280.16336	266.83215	250.70879	236.53964	228.24701	226.35658	227.59995	236.44637	250.67184	265.10367	274.97406	284.75946	290.42398
95.351784	107.87451	128.66821	149.78905	163.49208	172.7829	175.99886	176.90579	176.20717	189.10861	209.65576	232.19269	254.22539	271.59723	280.17276	281.51529	278.41003	272.91766	264.96704	259.34729	255.58231	253.6579	255.82649	261.63333	273.80688	276.57312	282.01126	282.80273	281.811	278.21893	278.27225	281.33139	288.51196	296.60229	303.93259	306.12595	300.68832	290.88824	280.91083	266.00958	253.34679	245.72206	242.6237	243.04994	248.15891	257.74454	266.68387	272.25549	279.25555	283.46347
98.218056	103.3085	117.51548	134.9557	148.70135	159.43457	166.05403	169.88841	172.26643	186.56055	207.16454	230.19884	253.34709	271.29446	280.28925	282.4986	279.14468	274.9455	268.44437	266.26364	265.99454	265.15726	266.53714	268.68469	275.96262	274.40164	277.52341	277.12115	274.45255	269.33282	266.84949	267.75571	276.71262	287.11932	298.77682	304.75739	302.57404	296.14905	289.34064	276.7984	266.0896	259.88596	257.24237	255.81407	258.32956	263.09061	266.65112	267.61133	270.79578	272.68732
112.52402	111.21249	116.48084	127.61142	138.67123	149.83078	159.02951	165.39342	170.15887	184.83667	203.51509	225.09277	248.36183	266.77817	277.61325	280.66815	278.7211	276.44748	271.87195	272.83182	275.09933	275.41315	275.23694	274.25098	275.34009	268.70584	268.50937	266.04654	261.57315	255.06789	250.74423	250.04462	261.21844	273.48676	289.58517	298.77026	300.01883	296.40048	292.15714	281.48361	272.94202	268.69943	267.22824	264.60623	264.76981	265.80051	264.28064	260.78577	259.55774	258.30157
135.05804	129.92381	127.88066	132.48137	138.67397	148.27742	157.28429	165.00534	170.85083	184.61201	200.07878	219.22643	241.30176	259.98099	271.76819	277.21054	278.1554	278.31891	275.60501	278.77466	282.59827	283.08972	281.35745	277.84906	272.30167	260.3952	255.30312	250.50969	244.22441	237.3994	231.35625	231.72954	244.43103	259.32837	278.65262	290.90726	294.34433	293.19867	290.09927	280.86816	273.80447	271.18195	271.30237	268.43167	266.86865	265.52612	260.36118	253.73988	247.65886	242.89262
164.2001	157.33212	151.46626	151.81082	152.97987	158.44798	163.76712	169.73314	174.55545	186.48344	198.42592	213.81477	233.06215	251.32927	264.13965	271.96231	276.45987	279.45139	278.62039	283.25378	287.37582	287.58304	284.10281	278.77545	267.65741	251.71507	240.92442	233.60858	225.43327	218.99193	214.05011	216.47688	230.71315	248.55923	270.26382	284.58612	289.20981	289.39996	285.88846	277.28973	271.01471	269.89856	270.89291	268.23541	266.2887	264.04379	256.79694	248.52721	238.71582	231.07187
197.86827	190.03397	183.37228	181.57811	178.90314	180.17903	180.46754	182.79558	184.59805	192.36229	199.35939	209.82419	224.90779	240.78748	253.25681	263.17557	271.24716	277.19452	278.00488	284.32938	288.32352	288.09018	283.55127	277.13675	262.58682	244.55547	229.2955	219.48566	210.59268	205.30244	202.9541	207.81802	224.0296	244.22044	266.74219	281.90295	286.91742	287.76126	282.98499	274.72021	268.07571	268.14618	269.38214	267.60568	265.83661	263.62723	256.16013	247.20114	235.71289	226.12206
230.7193	221.78365	216.17358	213.95308	210.75229	210.27316	206.96632	205.76295	202.98245	204.20967	204.70529	208.06468	216.98077	228.01454	238.92068	249.54286	260.60587	269.41669	272.13135	280.33875	284.47501	284.27011	279.88751	273.58667	258.73831	240.69984	223.47168	212.65997	204.39938	200.13943	199.94403	206.66959	224.09618	245.09706	268.48566	283.41901	288.75323	290.00211	284.48688	276.3429	269.57761	269.54858	270.38663	268.77362	267.65823	265.94623	259.57336	251.4173	240.6609	230.65085
258.10623	248.68741	244.36342	242.6474	240.83929	240.61594	237.35883	234.38623	227.99615	222.99902	215.94868	210.46892	211.14272	214.29657	221.20947	230.79425	244.20915	254.94554	260.04761	270.4364	275.4537	276.36438	273.87891	269.41129	257.56143	241.54089	225.11565	214.20445	206.90311	202.62892	203.92567	211.18413	228.54678	249.09291	272.70889	287.15198	293.36017	295.36221	290.07434	282.26431	275.83301	275.21417	274.88696	273.46582	272.33618	271.5195	266.56061	260.46512	251.81903	243.22295
276.79608	267.03619	263.88461	262.99283	263.60767	266.04175	265.22888	262.27048	254.21776	245.59688	231.98822	217.79008	209.35472	202.36914	203.02925	209.84293	223.46387	235.33003	242.64191	255.06993	262.37521	265.82962	267.12424	266.12405	258.66534	245.82095	232.50786	222.27881	215.0343	210.66774	211.89343	218.42714	234.1129	253.36586	276.04391	290.37332	297.38443	300.88571	297.06863	290.2818	284.30524	283.70776	282.20816	279.75665	278.31442	278.10172	275.35971	272.36926	267.02014	260.83987
284.82776	275.62207	273.15265	273.89511	277.01102	282.91257	285.54587	284.35672	276.47452	267.12885	249.47011	228.87	212.17104	195.8631	189.84412	192.08191	203.64937	214.44263	222.65688	236.85414	247.20767	254.18637	260.25583	263.76053	261.26846	252.19707	242.64984	233.34451	226.76791	221.41371	221.53806	226.13197	238.93292	255.74162	276.68591	290.56061	298.68726	303.41779	301.66132	296.67212	292.18771	292.11603	288.8685	285.69934	283.59631	283.85254	283.21375	283.81155	282.61197	279.69312
282.36469	273.98325	271.92593	274.01843	279.69229	289.8855	296.49786	297.51849	291.64713	283.2749	263.15057	239.84331	218.0071	196.44827	184.97942	183.00369	189.80342	197.40634	204.974	219.49101	232.5446	243.04048	253.18134	261.55325	263.70102	258.44525	252.91971	245.54706	239.09836	233.26097	231.25368	232.87755	241.18788	254.7636	272.77335	286.25012	294.90967	301.13943	301.95517	298.83472	296.52457	297.19183	292.85004	288.79984	285.78732	286.22827	287.6785	291.99954	294.90689	295.27075
271.64508	263.60474	261.17792	264.44281	272.82385	286.81134	297.40274	301.53555	298.33582	291.78259	270.97617	247.96017	224.71712	202.4975	188.86148	183.75224	186.22479	189.25891	194.34676	207.00217	221.09312	233.74907	247.02342	259.39566	265.22409	263.8905	262.15927	257.37299	251.58505	244.80978	240.22324	237.11488	239.70534	248.8828	263.9296	276.07767	284.99301	293.28336	296.53622	295.68951	295.73834	297.18011	291.87909	286.72757	283.43793	283.38858	286.94199	294.31131	301.13373	304.29715
258.57358	249.46739	245.74736	248.9483	259.28339	276.4328	290.10083	297.21082	296.92429	292.32507	272.97525	252.76591	230.71655	211.77254	199.44394	193.51758	192.38766	190.88141	195.42215	202.27953	215.0844	227.56981	242.4287	257.82074	266.46292	269.0444	270.79483	268.85779	263.41095	255.68356	248.14825	238.60947	234.5777	238.04236	249.25226	259.95081	269.54117	279.98447	285.85922	287.06598	289.41696	290.67401	285.11719	278.82169	275.14124	274.67981	279.87457	289.95105	300.28354	305.43646
248.72079	236.95717	231.67395	233.71671	245.1176	263.51758	279.50195	288.76489	291.78952	289.17981	272.87823	256.25714	238.14417	223.66235	213.13141	206.82848	203.35376	198.53639	201.30078	204.24306	214.88788	226.53485	241.3511	258.19977	268.71066	274.93015	280.43933	280.15076	275.05209	266.39389	254.97191	238.3419	227.73048	223.17314	229.67923	238.58009	249.43526	262.64255	271.02551	273.90207	277.55334	277.61664	272.45065	264.62747	260.62018	259.93848	267.02328	279.76428	292.26398	299.16479
244.5168	231.21129	225.52307	226.64212	237.83691	256.29373	273.2587	284.12033	289.58212	289.19641	276.87387	263.65628	248.54893	236.31952	226.31439	219.37196	213.73009	207.47032	208.99837	210.99562	220.27621	230.84315	244.73567	261.88278	273.38132	281.90298	290.33249	290.98184	286.06082	276.37939	261.49707	238.7067	221.36642	207.81363	208.07404	214.18958	226.52264	242.67871	253.56277	257.41986	261.83145	259.60681	254.54028	245.39548	241.43793	241.80075	250.91771	266.01059	279.94553	287.98328
244.0502	231.03603	226.2502	228.59138	240.3262	259.19513	276.13876	288.27231	295.26175	296.88687	287.10806	275.87289	261.20605	248.28745	236.54858	228.44087	221.27844	215.45921	215.16824	221.11612	230.17645	239.61363	252.43324	268.01715	279.12488	288.69101	297.1987	299.72391	295.22919	285.13565	267.39697	241.32388	218.45558	197.66946	189.81548	192.36409	204.88188	222.26718	234.61499	239.18262	242.69182	238.50607	233.34007	224.04607	220.57167	223.30058	234.90443	251.95132	265.97156	274.3006
243.79675	232.6371	230.17474	234.89624	248.78403	268.87509	285.71924	298.76938	306.30594	308.34317	299.7865	288.40921	272.22183	257.10052	242.98846	233.26068	226.76619	223.23489	224.92636	234.02905	243.45174	251.54597	262.19135	274.98993	284.23605	293.07742	301.45721	304.95584	300.56772	290.58078	272.3447	246.37819	221.41379	196.3786	182.69109	180.34407	189.60048	206.10469	217.59274	221.39299	223.59477	218.16559	212.22508	203.35031	201.41068	207.18071	221.25015	238.80864	252.08279	260.02817
243.68541	234.06052	233.77242	241.00214	257.04993	278.53369	295.30679	307.89505	315.41742	316.65176	308.36505	295.65909	278.46274	260.94687	245.39954	235.5936	232.60916	233.40508	239.35271	249.98303	258.91547	264.85678	271.70786	280.9324	286.68973	293.85425	301.47372	305.27081	301.28769	292.73605	275.45212	252.98145	229.39552	205.45457	190.01199	183.35909	187.64882	199.9182	208.45747	210.80112	211.4397	204.85233	196.83705	188.47386	188.54507	196.34016	210.15381	226.27698	237.62558	244.44827
248.0433	238.34027	237.57613	245.07585	261.92657	282.97687	299.33786	310.66135	317.28845	316.88141	308.72974	294.6311	277.88239	259.30783	244.78363	238.01886	241.61403	247.53296	256.76328	267.63522	274.69183	277.1799	279.39108	284.03973	285.42017	290.83673	297.33359	300.90326	298.30573	291.41672	277.181	260.16022	240.36148	221.39435	208.31076	199.88861	200.31297	207.16092	212.63777	213.13399	211.98201	204.15829	194.45903	186.39426	185.37836	190.87128	200.80536	213.35451	220.97984	226.11856
259.81927	248.90831	244.158	248.04817	262.07095	280.70541	295.47476	304.47479	310.17816	308.00189	300.03497	285.26129	271.57501	254.27946	244.39511	244.06783	253.83054	263.82797	274.07437	284.47736	288.79834	287.04446	284.23218	283.60858	281.01706	285.04807	290.15936	294.5817	293.02151	288.49158	278.7962	267.14005	252.74141	240.16203	230.1338	222.01717	221.16257	224.57147	228.08723	227.53186	225.44907	217.31271	206.00761	196.9552	191.32787	191.02275	194.03615	200.65938	203.38197	206.14037
275.73059	263.29193	253.70995	250.88548	258.50626	272.47244	283.90225	290.03879	294.47031	291.79663	284.3342	271.0882	262.13416	250.40211	248.36926	254.35873	267.28333	279.06424	288.33008	297.61755	298.47107	293.08633	285.84024	280.43469	274.78787	278.13675	283.26935	288.53723	288.3555	286.18451	280.43268	273.38791	264.2402	256.90466	249.94595	243.3499	242.32477	244.61813	247.35939	246.6832	244.60753	237.15329	224.99554	213.63388	203.02562	196.16223	191.36676	190.89163	188.57651	189.28142
289.13361	277.52631	264.72559	255.58438	254.636	261.44702	267.87463	271.23294	274.10126	271.86813	265.73441	257.88852	255.69882	252.62834	257.26749	266.78125	279.54242	290.25751	297.69016	305.00226	302.89999	294.22543	284.30765	274.95862	268.67227	272.32669	278.68854	285.1004	286.48901	285.64673	283.17758	278.63394	273.59317	270.63458	265.08273	259.75143	259.38708	261.61652	263.78226	263.71713	262.09619	256.11279	243.34398	229.91461	216.03078	203.8454	193.259	186.60217	180.86932	180.94897
295.99252	287.29846	274.34848	261.43433	253.70738	253.65457	254.52571	255.09872	256.3754	254.81731	251.341	251.49582	256.3476	261.01492	269.07889	279.11133	289.08719	296.3277	301.36584	305.99213	301.57343	290.91644	280.26688	268.54462	262.49274	267.77429	276.21805	284.10071	286.78958	287.15527	286.46249	283.09122	280.19632	279.06378	275.33096	271.10098	270.92139	273.33554	275.0394	275.77014	275.04446	269.88528	255.64565	242.30157	226.89005	211.64223	197.9863	187.5778	180.50203	181.6617
294.61621	290.81778	280.04211	267.36951	257.41855	253.28723	251.33043	249.99916	249.30766	248.06218	247.31436	253.07539	263.47653	272.37155	281.30237	288.8266	295.13605	297.60886	299.79059	301.68127	295.82019	283.89847	273.44778	260.75208	256.24921	263.10822	273.81143	283.83289	288.51126	290.04932	290.3371	287.39926	285.5062	284.77869	281.53613	278.09488	278.09293	280.49997	282.02621	283.08374	283.09708	277.98053	263.59879	250.61705	234.89291	218.12453	203.38147	191.43109	184.604	187.43346
286.21265	287.97775	281.39423	271.93332	264.81744	261.76614	260.33514	258.60596	256.6994	253.81972	253.80376	260.97873	273.41913	282.57709	291.54343	295.38705	298.05853	295.81332	294.98233	293.50507	286.73447	274.48587	264.46866	252.07849	248.46381	256.63016	269.94824	282.79758	289.97711	293.98785	295.41251	292.45334	290.59583	288.88065	285.29703	282.17554	282.21619	284.48825	285.85818	287.26389	287.57559	282.16776	268.8447	256.33905	241.31836	224.13074	209.13188	197.83522	190.4397	194.271
272.97733	280.17807	279.05157	275.11865	274.08499	275.16907	276.37418	275.27026	273.09375	268.24582	266.80167	272.61243	282.23196	289.4501	297.0238	298.87079	297.84744	292.54691	288.51849	284.50455	276.61844	263.85828	253.79129	241.77063	237.82906	247.38811	263.42752	279.80832	290.7608	298.04004	301.26236	298.15399	295.56461	292.28625	288.07022	284.50821	284.67679	286.94171	288.48215	289.71024	290.49094	284.67096	273.44403	261.89758	248.01375	231.2809	216.27493	204.65141	197.50458	200.4335
257.75247	269.86307	274.84009	277.15286	282.76993	288.36591	292.03662	292.55988	290.73151	284.59747	280.26141	282.68289	288.54364	292.52884	297.48773	299.62604	295.53314	289.52206	283.93756	278.17569	268.67664	254.74406	243.01443	230.77348	225.78745	236.25597	254.67572	274.97159	290.22284	300.55032	305.38559	302.70352	299.61679	294.71838	289.56445	285.76794	286.17099	288.78409	289.66373	291.02682	292.81647	286.95389	278.41986	268.79904	256.64182	240.69766	225.87643	212.9313	205.94789	207.25677
244.36789	259.6333	270.02466	278.02176	288.54156	297.31366	302.74652	304.58429	303.35986	296.74268	290.37448	289.9751	291.60812	292.53085	294.52679	297.16959	292.87064	288.16696	282.61798	276.48663	265.10468	249.73679	234.9305	221.30399	214.07974	224.72589	243.99829	268.01743	287.11984	300.19708	306.87265	304.40378	301.69357	295.55176	290.24149	285.86945	286.35068	289.65298	289.51654	291.3912	294.05487	289.6915	284.04941	277.12863	266.83304	252.72209	238.27036	225.61653	218.32048	217.64696
236.63918	253.70938	267.36212	278.60641	291.17258	300.64105	306.46469	309.24747	309.09598	302.21588	295.52084	293.75009	292.7399	290.68549	290.64926	292.98651	289.78891	287.94873	284.47452	279.13898	266.35721	249.69615	231.10269	215.15981	204.29047	213.22421	232.73111	258.81079	280.81931	296.27692	304.35223	302.90652	301.10587	294.73663	289.8385	285.03302	285.55685	287.48074	287.87723	290.31323	294.22739	292.45749	289.84235	286.65903	278.99954	266.54416	254.72852	242.46552	235.52473	233.73567
237.70697	255.20349	268.90601	280.12897	291.53693	299.36404	304.32791	306.8407	307.57028	301.03125	296.26886	294.39868	292.37952	288.05844	286.56561	288.57602	287.13345	287.88675	286.69339	282.61551	269.66324	252.04294	230.55046	211.80803	197.06622	203.5273	221.55626	247.50804	271.22897	288.64767	297.66089	298.99344	297.96014	293.23938	288.68939	285.04211	284.62094	285.43634	285.42072	288.3754	293.75333	294.92508	295.59973	295.80569	291.32233	280.67172	271.01614	261.31818	255.59244	253.24915
247.89812	264.47095	276.07733	284.23074	291.73785	295.55038	298.00604	299.35355	300.81494	296.06653	294.14633	292.87296	290.45587	285.63745	283.18539	284.63446	284.63431	286.93655	287.22116	284.40805	271.42734	253.3736	229.67844	209.06729	191.68939	196.0117	210.74376	235.0968	259.22275	277.7215	288.8024	292.92026	294.03281	292.07602	288.57059	286.74936	284.74368	284.63541	283.64633	286.66498	293.13	296.70337	299.59494	303.11914	301.09427	292.53262	285.60553	278.62897	274.34564	272.62048
263.70251	277.97318	285.70001	289.51202	291.73978	290.35825	289.48859	289.43628	292.08432	289.67355	291.03604	291.19092	289.33514	284.13303	281.40384	281.0979	282.34119	284.72162	285.41119	282.70465	269.16263	250.91707	226.39055	204.83438	186.11354	189.80348	200.27937	222.11002	245.22701	265.08286	278.09644	285.58939	289.9704	291.38165	289.53174	289.06766	286.5788	285.48996	283.0798	285.99188	292.03061	296.48505	300.81189	305.94901	305.60101	298.99338	295.22821	291.25012	288.59393	288.33252
278.71109	290.24615	293.73816	293.31531	290.05771	284.07184	279.64233	278.89371	283.09784	283.89874	288.24551	289.56564	288.53415	283.34622	280.62415	280.00555	280.87225	282.04474	281.90302	277.56226	262.79807	244.12616	219.91229	197.48927	178.74001	183.76578	190.30527	209.18004	230.72672	250.84546	266.16122	277.14291	285.17615	290.31061	290.78418	291.73407	289.55789	288.1564	284.58804	286.3064	290.22769	293.88635	296.99106	302.94531	302.99521	298.59738	297.99414	297.14243	296.75995	298.26779
288.3266	295.85419	296.2269	292.52847	284.51733	275.19904	267.77817	267.70456	274.65848	278.56445	286.0163	287.76273	287.74728	282.4173	280.36313	280.2774	280.88834	280.49765	278.67191	271.68793	255.18291	234.69913	210.86186	188.2683	171.22433	177.3017	181.16245	197.17374	215.86401	235.69147	252.9399	266.95563	279.04605	287.71191	290.8287	293.52655	292.41611	290.70914	286.10339	286.36511	287.24527	288.09021	287.77008	292.38852	293.22714	291.21671	294.11642	297.17273	299.71768	302.85269
290.13321	294.05835	291.95129	285.72333	273.90366	263.04349	254.15889	256.57928	266.80884	273.54984	282.58621	285.6969	285.92307	281.19699	280.46442	281.30246	282.03415	280.39291	277.20294	267.14938	248.78278	226.9987	203.99274	181.76155	167.38924	173.37425	175.01097	187.61877	203.48822	221.75955	239.71141	255.73799	271.27454	283.31549	288.18732	292.7894	292.96509	291.17282	286.24734	284.99561	282.23071	279.62238	274.36401	277.02844	278.43546	279.01855	286.55099	293.83502	299.68399	304.0127
284.30148	284.9155	280.28598	272.8501	259.50989	248.75629	241.22882	247.40799	260.47971	269.44473	279.81689	283.76605	284.19824	280.16849	280.55151	282.31323	283.40018	281.44632	277.56003	265.59512	246.98691	224.95413	203.31953	182.67998	170.73061	174.59109	176.16388	185.03421	197.63516	212.67354	229.68748	246.11905	263.41772	276.84424	283.1727	288.74112	290.50842	288.68063	284.11749	281.40918	275.99396	269.69791	260.00574	260.15485	262.71295	265.84689	278.2821	289.81519	298.74792	304.13531
272.81378	270.37958	263.95239	256.2536	244.25632	235.7054	232.20671	242.25835	258.42804	268.70755	280.12424	284.13019	284.14319	280.46872	280.83752	283.00424	284.11255	282.27945	278.64185	266.25772	248.91425	228.466	209.87254	192.02539	182.20056	184.711	187.16487	193.1646	202.36205	213.96851	228.04791	242.73155	259.00708	271.81537	278.17938	284.16702	286.54538	284.39783	280.21133	276.59351	269.77136	259.79474	248.56778	246.7487	250.89134	256.3132	272.9548	287.45084	298.67865	304.25079
259.70599	254.40123	247.49089	240.90054	232.69753	227.40091	229.43736	243.14828	261.03748	272.14124	284.43896	288.33835	287.31396	282.91473	281.99747	283.22629	283.60269	282.28119	279.26886	267.69476	252.74585	235.13266	219.32452	205.20773	198.55901	202.11395	204.9444	209.91385	217.49126	226.37633	236.59749	248.47449	260.86334	271.0853	276.17029	280.89316	283.12939	280.61951	277.2146	273.30542	266.17068	255.22771	244.85341	241.84061	246.87141	252.91855	271.12335	286.47916	299.6254	303.8049
250.25754	242.82109	236.97658	232.75235	228.91206	227.00473	232.30968	247.74721	266.58142	278.75809	291.65982	295.48816	293.43347	287.47815	284.1308	283.44827	282.22595	281.25974	278.72348	268.05176	255.43343	240.81161	227.6467	216.78419	213.51765	219.55949	224.08815	230.32948	237.75768	245.22876	252.01088	260.64072	268.58865	275.18686	277.80624	280.95883	282.30692	279.73306	278.23239	274.45822	268.33246	260.71481	250.90897	247.79668	253.06197	257.15512	273.3775	287.63196	299.00897	302.37842
248.5042	240.55618	236.51642	235.312	234.54128	233.62869	240.02075	253.45459	272.16797	285.1405	299.13644	302.75159	299.42505	292.33289	286.83258	283.40732	280.05344	279.17953	276.60776	266.69632	255.86145	243.06573	231.42848	223.17368	222.50772	232.06676	239.70758	248.37186	256.96533	263.9675	268.80273	273.9935	278.16849	281.00079	281.32516	282.70847	283.53787	281.89481	282.63232	280.01639	276.59778	272.54703	265.19257	263.33087	265.66867	267.7439	279.10617	290.51843	297.11353	300.07797
254.9931	248.4733	246.26672	246.82445	246.46585	244.44482	249.88478	259.22586	275.99951	288.75171	302.20764	307.08047	303.27783	295.58173	288.39035	282.97559	278.03714	276.9075	273.66779	264.14716	253.52542	241.2271	229.50458	222.83427	224.61971	237.86646	249.16658	261.22723	271.83154	278.49976	282.04181	283.97119	285.43192	284.42017	283.06055	283.17911	284.8327	284.43311	287.06781	287.8056	287.49918	286.65302	282.70911	281.81375	280.79782	280.91904	286.85275	292.43149	296.71017	298.33173
266.84659	261.86865	260.5361	261.93936	261.21124	258.04626	260.10403	265.53003	278.33884	289.62021	301.68347	307.16739	303.08768	296.05231	288.68329	282.60776	276.80954	275.39569	271.08304	260.92291	249.46278	236.61734	223.69398	217.94028	221.17522	238.44362	253.3391	268.39828	281.02765	287.75977	290.10809	289.11719	287.82095	283.38443	280.81686	280.4949	283.59091	285.72083	290.60794	294.52188	296.86578	298.1015	296.96426	296.82913	294.24295	292.11172	293.83905	295.73004	297.26605	297.74362
279.63797	275.53403	274.72723	276.10208	275.50186	271.68317	270.49377	273.51102	281.23233	288.78339	298.78607	303.15445	299.47971	293.84415	288.1449	282.7941	277.71353	276.28546	270.57306	259.4537	246.44458	232.34148	218.04678	212.54887	217.09831	236.75417	255.83472	271.47653	286.01016	292.23779	293.29294	289.80801	285.64832	277.46011	273.86227	273.86005	279.65613	284.52167	292.17276	298.28937	302.01883	304.34875	305.15842	305.46384	302.25946	299.03406	298.77896	298.21857	298.05637	298.61917
289.87851	285.53293	284.61957	286.64813	286.97873	284.17612	282.36142	283.05518	285.72455	288.44391	295.49075	297.40063	294.65671	290.98224	288.39517	285.46732	282.29102	280.56451	273.33157	261.04691	246.233	230.98593	216.35017	210.72438	216.76595	236.53549	257.64819	273.3042	288.06522	293.81677	292.91086	288.17535	279.75949	268.92096	263.30518	264.71695	273.69626	281.81607	291.7338	299.52728	303.41309	305.79276	307.3627	307.98785	305.02505	302.0199	301.33139	299.89703	298.98166	299.88553
295.23044	290.2312	290.05679	293.07297	294.81046	293.87659	292.96426	292.4075	291.36072	289.78131	293.46014	292.85471	291.0416	289.74036	290.71313	290.61319	289.09247	287.10306	279.22354	265.80911	249.47464	233.8936	220.32367	215.66422	222.70053	240.48766	261.16696	275.16028	289.00467	293.58389	291.14316	285.13577	273.06775	259.82047	251.76755	255.07643	266.72028	277.90964	290.32849	299.17358	302.73251	304.92743	306.2345	307.53467	305.38898	303.7836	303.40771	301.67496	300.01352	300.92447
296.63174	291.60406	291.51492	295.35535	298.57788	299.14325	299.89359	299.10947	296.44974	292.50421	293.38354	291.28595	290.33969	291.09192	294.75763	296.73959	296.36288	294.03952	286.10312	271.82895	255.60104	241.34872	229.88911	226.76442	233.89313	248.19858	266.29858	277.54211	289.02042	292.31354	288.43753	281.7338	266.89468	252.22629	241.86411	246.01854	259.03375	272.91605	287.73654	297.75406	301.21347	303.76367	304.87177	306.83279	305.68185	305.67517	305.93878	304.15628	301.56403	301.53708
296.3277	291.61978	291.10431	294.70316	297.66989	299.15894	301.23804	301.18573	298.53314	294.62314	295.01218	292.63037	292.30231	294.22693	298.7666	300.86224	300.59921	298.15506	291.01447	277.28741	263.58194	251.51099	243.28433	241.00519	246.76256	257.99136	271.686	279.79605	288.51031	290.07681	285.60394	278.49524	262.31317	247.08347	234.05675	237.1667	250.05397	265.67001	282.82822	294.61493	298.96255	302.3512	303.4664	306.05978	305.77573	307.08356	308.39874	306.51678	303.46979	302.32016
296.72708	292.55206	290.3313	291.69904	292.18597	293.27002	295.90332	297.3645	296.31058	294.66013	296.08658	294.74216	294.86172	296.43817	300.14651	300.92059	300.28806	297.79416	292.60043	281.08319	271.9465	263.59167	257.6601	255.26726	259.4259	267.61356	275.03415	281.55966	287.76572	287.79745	283.73669	275.9743	260.36777	245.00307	229.16258	229.43036	239.76678	255.2123	274.33157	287.91599	294.06128	298.61523	300.47647	303.78754	303.89426	306.84344	308.61337	307.48459	305.18365	303.20273
297.14774	293.33511	288.81216	286.06586	281.89874	281.09985	283.34238	287.8873	289.90295	291.81229	295.69012	295.97284	295.90765	296.2691	298.27924	296.72272	295.11673	293.06339	290.72604	282.91782	279.70706	275.4379	271.43185	268.634	270.81024	276.3476	279.61859	283.70694	288.02298	287.47916	285.59976	276.40918	262.17398	246.09875	228.29005	224.20221	228.96799	242.42397	262.26801	277.1243	285.20938	291.27679	294.43829	298.36752	298.78693	302.75217	305.90765	306.26392	306.08038	304.06393
294.71912	290.97751	284.20926	277.16418	268.03748	264.49591	266.65314	274.77209	281.00839	287.15256	293.9436	295.36319	295.33353	294.1673	293.84686	289.70398	286.48505	285.34119	286.52817	283.62268	286.15311	285.71375	283.19275	280.08936	280.80899	284.40656	285.3754	287.95743	291.38525	290.32983	289.95682	280.7449	268.14395	251.07397	231.75182	222.207	220.48552	229.10271	247.70331	262.6022	272.52051	280.47794	285.79956	290.90823	292.64212	296.30896	300.82159	303.01813	305.12967	304.61249
286.30768	282.25345	273.75858	263.5871	250.64478	245.23447	248.51437	261.03159	272.33405	282.52832	291.76361	294.39822	293.83566	291.77417	288.90997	282.32993	276.7236	276.55316	280.51126	282.04666	289.68588	292.82764	292.03329	289.36334	289.479	291.91129	291.94931	294.14764	297.35519	296.79007	295.67096	288.28516	276.6221	258.49341	237.97755	224.01317	215.75468	217.36594	232.83302	246.21849	257.55075	267.88141	277.30286	284.04578	287.3642	291.03812	295.58627	298.59995	302.46652	303.45569
270.32181	265.62811	256.60034	244.93674	231.33359	226.30698	232.85538	250.08348	265.68472	279.21143	290.47888	294.19354	293.11938	290.80917	285.87732	276.64694	267.89291	267.14694	272.59717	277.65686	289.80096	296.55228	297.55557	296.3067	296.70657	298.68411	298.50186	300.73572	304.16357	303.96082	303.05487	295.8822	284.93683	265.59311	244.6438	227.19775	213.58179	209.18895	220.32173	230.05501	242.19019	255.50511	270.65353	280.09653	285.15576	288.8439	291.78625	294.0112	297.60776	298.6893
248.14001	241.4994	233.62984	222.75491	212.12895	209.68871	220.77748	241.6933	260.69095	276.98166	289.92599	294.73486	293.61099	291.00946	284.18756	272.57687	260.54013	257.93253	262.61539	270.43198	286.04352	296.54651	300.09354	301.09711	302.02277	303.66635	303.21408	305.88849	309.3732	309.74594	309.18106	301.49683	291.23355	270.81693	250.095	230.58128	214.30077	205.38887	211.78944	217.38025	229.16016	245.78622	265.50342	278.27176	285.00787	288.59653	289.6062	289.62848	291.43448	291.35782
221.70201	213.26373	208.5845	201.60336	195.70251	197.2413	211.9041	234.86629	255.82503	274.45343	288.61279	294.22458	293.44888	290.92551	282.72516	269.0752	253.30809	248.79626	251.40431	260.67752	279.62149	293.85486	300.60641	304.22479	305.63364	306.8793	306.01492	308.59695	312.24506	313.01575	312.3656	304.91583	294.81601	274.56277	255.47511	235.69138	219.15509	207.84155	208.20961	210.29034	219.84624	237.63049	259.96249	275.33142	283.42468	287.51071	286.8577	284.78391	284.32327	284.35318
196.26587	188.14732	187.90897	186.51271	184.83249	189.59714	205.68813	229.26138	251.26462	271.56281	286.58194	292.4353	292.12143	289.27121	279.5574	264.45084	246.61606	240.41313	241.06009	250.66727	272.4747	290.16129	300.23111	306.22269	307.82336	308.75641	307.40176	309.92694	313.47559	314.35995	313.5748	306.94925	297.41788	278.94812	262.65997	245.78236	231.13611	218.92729	213.34102	212.16745	216.41559	231.69162	253.66833	269.30731	278.16083	282.65189	281.52991	278.3974	276.52988	278.20825
175.84612	171.36555	176.01573	179.30194	181.04654	188.09204	203.94144	227.43654	249.37582	270.59772	285.95789	291.23572	290.15448	286.59372	275.60092	259.4996	241.25272	233.62869	232.66272	242.12779	265.87503	286.5672	298.87524	307.0979	308.79807	309.8519	307.77249	310.20529	313.71841	314.72357	313.80344	308.54926	299.91312	284.72607	272.90015	260.87555	248.46039	238.57504	229.03813	223.08974	221.49011	230.10126	247.2747	260.6257	268.40631	273.12476	272.45752	269.15448	268.13251	273.24283
162.27597	164.27556	173.26004	179.94264	183.49913	191.81651	207.43852	231.04021	252.54604	273.73953	288.43179	292.67935	291.0723	286.17572	273.98212	257.12048	239.56995	230.56036	228.91228	237.28311	261.5206	283.10095	296.73773	306.21805	307.79031	309.27048	306.35263	309.06256	312.63251	313.75137	313.00885	309.60208	302.65704	291.43478	284.48322	276.99899	267.52548	259.18201	249.46747	240.49925	234.60794	235.25392	243.92926	251.37567	255.97305	259.47644	259.4487	256.58618	258.47037	268.09259
156.07413	163.44542	175.47813	184.15025	189.04254	198.15575	214.50252	237.9621	259.13397	279.97928	293.83313	297.98831	296.44519	290.70306	278.4313	261.71179	245.60365	234.9669	232.06827	237.88116	260.02255	280.49445	293.77594	303.50497	304.74329	306.50055	302.83664	305.43286	308.77545	310.2851	310.12524	308.97086	304.02957	296.78638	293.79251	289.7757	282.74649	276.10834	268.09906	258.60507	250.36188	245.37321	245.40839	244.6125	243.38339	244.07307	243.65454	241.5807	247.65709	261.9689
155.37897	165.85532	179.75676	189.40944	195.33913	204.66547	221.4883	244.64233	265.70764	286.2261	299.97336	305.20148	304.58209	299.8418	288.5719	273.06033	258.85641	247.5731	242.69917	244.85275	262.603	279.50797	290.82126	299.77579	300.45987	302.09634	297.67926	299.53653	302.27515	304.22531	305.01758	306.00906	303.22784	299.23892	298.51166	296.91782	291.48734	286.57581	280.40683	271.96442	263.4086	256.19595	249.61597	241.1675	233.42986	229.72838	227.76086	226.11336	236.54536	255.19858
160.82994	171.94579	185.72646	195.08781	200.72615	209.79672	226.83272	248.87831	269.78729	290.46207	305.01935	311.2067	312.51288	309.42816	299.94882	286.76782	275.11478	264.0162	257.89169	256.64886	268.9848	281.40625	289.89865	297.68082	297.92435	298.7153	293.55212	294.15887	295.67535	297.44788	299.13541	301.51956	300.52176	298.629	298.80411	298.67401	293.91144	290.10834	285.83652	278.88626	270.77097	263.34515	252.53743	239.38518	225.8353	218.0766	212.95428	214.09921	227.5368	248.79063
175.78087	184.58035	195.58989	202.2867	206.24818	214.67213	230.27997	250.93289	271.62872	291.95532	307.50024	314.11389	317.24619	315.83124	308.54037	297.8392	288.75119	279.50714	273.17657	269.84476	277.48401	286.03299	291.79691	298.54169	298.81363	298.9935	294.0293	292.84546	292.52872	293.39178	295.37064	297.80453	297.78729	296.25687	296.43912	296.6785	292.10773	289.11465	286.36343	280.7774	272.56973	265.42105	252.06248	236.35938	219.57652	209.48724	202.90831	207.22226	222.47174	244.77007
200.0825	205.13744	211.51424	213.90515	214.07234	220.44283	234.01849	253.10823	273.08643	292.71667	307.62924	314.08655	318.03595	317.57315	311.47601	303.26883	296.888	290.20898	285.08633	280.73846	287.07028	292.27972	296.18915	302.51468	303.20587	302.99493	298.17996	296.13635	294.02905	293.74814	295.31488	296.54083	296.18967	293.75687	292.89459	293.21924	288.9469	287.05515	285.15659	280.05374	271.34158	263.29761	248.25505	231.73483	213.87906	203.17871	197.424	205.11304	221.51358	243.58455
229.16608	231.06619	232.73209	229.84367	225.16496	228.77145	241.18179	258.43835	277.35782	295.28992	308.24844	312.44626	314.9888	313.90781	308.60648	302.60904	298.62988	295.31882	291.83755	288.01547	294.29047	298.0788	301.28479	307.41849	307.97467	307.4653	303.06955	300.52145	297.95941	296.98926	298.07996	297.63614	295.62939	291.51257	288.71765	288.49518	285.16785	285.19458	284.53238	279.04581	269.64441	259.61093	243.28229	225.71046	207.75522	198.90939	196.5795	208.01309	224.85419	245.71011
256.65091	257.51361	255.66232	248.25487	239.80318	240.68117	252.32413	268.13828	285.57269	301.00369	310.11108	310.96225	310.01602	307.17999	301.60861	297.31653	295.63239	295.76749	294.47467	292.03818	297.80865	302.24362	305.10144	310.80881	311.05945	309.42032	305.09561	302.87436	300.91629	300.21613	301.57681	299.14349	295.47406	288.02484	282.99878	281.92365	280.0672	282.61633	283.78729	277.8602	268.4162	255.83185	238.65057	220.11952	204.05432	198.69725	201.46907	215.8443	232.24484	250.64229
278.60052	279.71194	276.02747	265.89865	255.79846	255.06352	266.55731	280.93613	296.59421	309.03381	313.67191	310.84247	305.21375	299.79132	293.36734	290.81607	291.55487	295.04373	295.59833	294.4834	300.18289	304.52545	306.73666	311.17215	310.41382	306.3873	302.58127	301.04926	300.64728	301.64532	303.70944	300.22452	294.62952	282.84598	275.19092	272.22574	271.42798	277.00403	280.84665	275.21088	266.82559	252.4791	235.73834	217.24281	204.85822	205.24234	212.31293	228.23715	243.49373	257.99741
292.91183	295.28091	291.48984	280.3378	270.5361	269.43167	280.69809	293.82635	307.59439	317.17047	317.84375	311.79553	302.02435	294.50586	287.59869	286.78116	290.24133	296.13184	297.87305	297.24127	302.28702	305.05222	305.33786	307.63461	304.89389	298.41595	295.5976	295.02481	297.34421	300.56625	303.98752	300.0976	292.52728	276.79312	265.93353	259.02484	258.76706	267.16397	273.4722	269.6554	263.36621	249.36789	234.92929	219.14803	211.83672	217.84122	227.29924	243.29453	256.54025	266.56042
300.82111	304.13522	301.07599	290.65582	282.46704	281.76053	292.79242	304.33621	316.05078	323.26074	320.92136	312.52124	300.38394	292.25439	286.08618	287.41446	293.16971	300.35339	302.36459	300.75232	303.56696	303.30521	300.28687	299.80539	293.96667	286.21689	284.34354	286.49924	292.21503	298.20111	302.67398	298.1445	289.08917	269.7952	255.32607	243.87697	243.1787	253.892	263.08496	262.26669	258.82675	247.99745	237.17552	226.1407	224.24371	234.5186	244.02635	258.55081	268.8407	274.41992
302.59839	306.7438	305.42545	296.8811	291.21472	290.92032	301.3909	310.89542	320.3718	325.18723	321.13541	311.38528	299.24088	292.09897	287.67868	291.52942	298.66309	305.9747	306.56482	303.98618	303.23392	299.2276	291.66174	287.31494	277.82404	270.15244	270.51727	277.19205	287.07874	295.43799	300.0032	295.13983	284.0097	262.47751	245.58542	230.06494	228.40031	239.83838	251.34062	254.97032	255.02628	249.97368	243.6637	238.54057	240.31709	251.62938	259.53131	271.11411	277.89389	279.80676
299.84235	304.90439	305.78156	300.06519	296.44519	296.82581	305.88242	312.82187	320.11688	322.72253	317.78253	307.32184	296.96091	292.14249	290.37253	296.2341	303.54541	309.85513	308.64047	304.66208	300.22919	292.04489	279.33472	270.85254	257.70947	251.60812	255.88098	268.61667	282.39001	292.59671	296.40164	291.42459	278.17703	255.60745	237.05978	219.8127	217.38777	228.47055	242.13997	250.00452	254.57242	256.30551	254.69221	254.00998	257.01575	266.6156	271.56876	279.36438	282.0799	281.0582
294.67755	301.1962	304.27606	301.11765	298.91876	299.93884	306.88513	310.74081	315.84735	316.76904	311.72952	300.9136	293.5014	291.48254	292.03607	298.63657	305.37234	309.99097	306.8934	301.6218	293.34488	281.37338	264.00919	251.95296	235.74745	232.95013	241.74205	260.73761	277.99969	288.8317	292.06821	286.87082	271.52008	249.58998	231.06366	215.57161	212.25851	222.79417	237.89177	249.10298	258.57361	265.47943	267.88071	269.34436	271.84561	277.91409	279.35718	282.94638	281.02203	277.93265
289.91064	298.06351	302.85583	301.54483	300.23407	301.23285	305.97647	306.81946	310.05725	310.93631	304.93048	294.4556	290.11295	290.41043	292.12924	298.18976	303.5755	306.09802	301.08197	294.48877	283.33417	268.41394	248.13646	233.44415	216.32202	216.31004	229.61389	253.00063	272.11014	283.63132	286.56232	281.49286	265.23972	245.60468	229.11047	216.37534	214.05701	224.16634	240.15923	253.20363	266.54672	276.36578	280.79922	282.06387	283.34302	285.57455	283.22336	282.63455	276.75958	271.57413
288.46191	297.5314	303.1337	302.95245	301.77673	302.69736	305.15302	304.09888	305.69531	306.47491	300.27011	290.57681	288.41553	289.06119	290.4816	295.13522	298.92224	298.78735	292.91153	284.99673	272.76205	256.58417	236.27831	220.4491	204.17255	205.46085	220.13605	244.3683	263.80469	275.93695	279.42215	275.65302	260.7428	245.25021	232.42952	223.43892	223.00352	232.98497	249.38287	262.66885	277.41882	287.56476	291.95551	291.88437	291.22372	290.11572	284.68076	280.68137	272.0708	264.61871
291.8804	300.26065	305.8772	306.12936	305.21652	305.87427	306.6246	304.48334	305.41187	306.07776	299.72375	290.83337	288.6366	288.25192	287.56201	290.13376	292.21548	290.11237	284.58475	276.59174	265.40161	250.27533	232.56293	217.75693	203.32776	202.86104	214.39563	235.35229	253.64468	266.01852	271.948	270.80786	260.84302	250.50897	242.86815	237.40895	238.6931	249.01558	264.19135	275.80756	289.22171	298.16681	300.2341	298.23737	295.98514	292.57495	285.12918	279.11182	269.57758	260.18567
298.60995	305.63309	310.30463	310.55679	309.67236	310.02457	310.56177	308.25705	309.1998	309.51752	302.58798	293.94629	290.20761	286.73212	283.12897	283.35593	284.23682	281.0466	277.3024	270.84421	263.29913	251.59058	237.87141	225.10468	212.02554	207.45186	212.30737	227.18889	242.632	255.95798	265.75992	269.16724	266.49969	262.16974	259.67322	256.69385	258.96561	268.64859	281.11011	289.79889	300.20743	306.5022	305.51419	301.60611	297.65564	293.05887	284.97357	278.54413	269.90515	259.89511
306.8743	311.08368	313.98593	314.24521	313.23288	313.76273	314.9465	313.13919	314.37326	313.47595	306.95853	297.8905	291.44467	284.28143	277.6514	274.90115	274.33966	271.90973	270.73059	267.98856	265.10464	257.86536	248.08264	237.24146	223.92073	215.14777	213.05414	220.56734	232.62828	247.06978	261.48315	270.96561	275.86533	277.40445	279.2565	277.78345	280.06235	288.05426	296.67169	301.92853	308.49307	312.12329	307.24863	301.74179	296.48395	291.42532	283.65979	277.80585	270.82959	261.67215
314.13672	316.00131	312.89948	314.70065	313.96542	315.38345	317.02908	316.21652	318.67981	316.91565	310.07138	300.96072	292.12747	282.33524	272.7067	267.44827	265.24542	263.81732	265.08957	266.73157	268.25302	265.04965	258.26538	248.16316	234.38771	221.27332	213.35326	214.3934	223.17163	238.86371	258.10876	273.78717	285.0036	291.31049	296.08994	295.96692	297.74841	303.24631	308.7374	310.59784	313.93652	314.00693	306.65247	299.83115	293.88406	288.3067	281.16644	275.55414	270.01312	261.70126
318.38641	317.22409	310.41321	310.80753	310.58389	314.80856	316.35471	316.70743	319.9097	318.35873	311.20889	302.81592	293.20105	282.89722	272.52972	265.80756	261.84256	260.19421	262.21964	266.49771	270.86847	270.18042	265.05173	255.16267	239.9164	222.66664	210.84569	206.37914	212.69179	230.17442	253.49089	274.07202	289.74356	300.01526	306.41479	307.35754	308.74118	313.02405	316.17032	315.9631	317.07065	314.49075	305.99939	298.21173	291.32675	284.93939	277.61441	271.57574	266.3829	259.12973
318.16678	314.14096	307.13116	304.09351	305.21283	312.38623	314.94138	314.96725	319.03638	317.60617	310.59845	304.42944	295.79514	287.90717	278.83997	272.74307	266.94489	264.991	264.01791	268.35287	272.79468	272.45477	267.79504	256.98227	239.96674	218.31161	203.73378	195.16029	200.26501	218.74951	245.09999	268.75778	287.7973	300.32855	308.36227	310.30695	311.70474	316.29315	319.29022	318.52878	319.54395	316.26773	307.56323	299.02951	291.27054	283.04288	274.59521	267.45523	261.33868	254.85292
313.64124	307.46954	300.29633	296.875	300.48831	310.04205	313.77667	313.73859	317.96405	316.09332	309.68954	305.86536	299.82452	295.54608	289.15765	285.46237	279.18811	274.79709	271.19501	272.42487	274.37976	272.64011	266.66589	254.53862	234.47482	209.2599	192.33018	180.34607	184.15761	204.09872	232.03371	257.02731	277.77924	291.05655	300.87378	303.30157	306.02811	313.31659	317.87683	318.80649	321.91068	319.23129	311.79865	302.36963	293.10431	282.43951	272.67026	264.85522	257.82208	252.82845
306.13846	298.38229	292.76511	291.90176	298.59174	308.7139	314.7507	314.79788	318.1778	315.32648	309.07907	306.45566	303.20016	302.36789	299.56055	297.47113	291.97137	286.76318	280.94421	278.45084	276.4267	271.72406	262.9574	248.86903	225.2952	198.46733	178.74516	163.63467	166.55801	186.60573	214.67572	238.838	259.95941	272.75354	283.59393	286.4765	292.48572	303.40509	311.57489	316.36279	322.69992	321.66193	315.13876	304.57291	294.35547	281.43109	270.92288	263.78998	257.85818	255.08856
297.44196	290.32526	286.2713	288.99619	298.90491	309.58841	317.20261	316.98688	319.08072	314.74435	307.88589	305.08487	303.63416	304.75583	304.12985	304.21472	301.16632	297.05948	290.55127	285.75574	279.48969	271.07092	258.24704	242.01285	215.76025	188.93239	167.09279	151.54178	152.59641	170.47694	195.01553	216.9325	235.8228	247.01822	258.36307	261.88516	271.66028	287.50369	299.79465	308.76053	318.62195	319.47397	314.18008	302.45599	290.95959	276.45074	266.1983	262.22021	259.91217	260.80896
290.0386	285.30936	282.8541	288.05878	299.43832	309.97971	317.52994	317.12952	318.49146	312.37878	304.95898	300.63739	298.89532	300.60675	301.43033	304.45679	305.11746	303.58987	298.82251	293.69305	283.92398	272.25092	255.59013	237.1035	209.06035	185.06755	164.75563	150.98805	150.7637	162.81781	179.76071	196.37701	210.42142	219.17256	229.24556	233.39291	246.77046	266.82739	282.13815	295.18967	307.71564	310.57141	305.66827	292.7363	280.89172	266.19101	257.07544	257.68747	260.70142	266.04614
286.1524	283.30609	282.96118	288.6348	298.96274	308.19672	314.198	312.99463	313.28369	306.33966	298.03876	291.72055	288.97662	289.69333	291.4903	298.24005	304.18002	306.48938	305.40262	301.56631	290.08487	275.76151	255.94588	235.73973	209.39478	190.19815	176.23846	166.98286	165.97693	170.93268	177.88535	185.64119	192.44518	197.90649	204.56889	209.63994	223.60016	243.84181	260.56656	276.03391	289.53336	293.68228	288.35995	275.42087	263.68997	249.78505	242.5098	248.39406	257.56128	267.81592
286.65738	286.07767	286.83408	291.30688	298.35211	304.36026	307.29196	303.67276	302.84625	294.97852	286.66342	277.89386	273.75015	272.68338	275.95828	287.72446	299.43402	306.5751	310.28452	308.26007	296.28125	280.87076	259.84723	239.42792	216.64987	203.62787	197.96732	194.29659	194.25697	194.65816	192.43771	192.17152	191.3869	192.51392	195.28255	199.77095	209.78055	226.29898	239.87601	253.567	265.3327	270.44086	262.76663	251.42627	240.22829	228.32713	224.24931	235.51947	250.76186	265.45026
289.49286	290.8956	293.31464	296.18164	299.34021	300.53085	298.33243	291.16055	287.82581	279.18359	270.32138	259.87491	254.85725	252.38362	257.98199	274.72903	291.86719	304.2876	312.45209	312.79379	301.54678	286.11496	265.95831	246.59061	228.23216	220.91579	222.87938	224.16821	226.0968	224.83533	219.16876	213.80798	207.64456	204.50832	203.68159	204.89439	209.93019	219.20818	225.00478	232.69168	239.37698	243.4549	232.62585	223.98553	214.49286	205.70387	206.4151	222.6875	242.83261	260.49109
292.33542	298.63379	299.90891	300.17526	301.1738	297.12775	289.04605	277.29825	270.01291	260.16986	250.89552	240.3709	235.37456	232.58829	240.73041	262.55075	284.32162	301.19711	313.15591	315.13898	305.63281	291.15314	273.25598	255.28804	241.15732	238.09	244.48738	249.52789	253.77286	253.87561	248.52168	241.64745	232.9687	226.72737	221.26082	218.49458	218.07339	219.6207	217.0329	216.82567	215.70921	216.95915	203.16005	197.18427	190.98851	187.55699	194.28654	214.87193	237.4684	256.02219
293.05344	301.18503	303.90253	302.68387	301.41574	293.62512	279.25516	263.30801	251.88731	240.53082	231.30623	222.51532	218.71982	218.257	229.04236	254.82751	279.51871	299.29324	313.49734	316.6741	309.28537	296.58914	281.19312	264.97311	253.63481	252.33676	260.11969	267.17813	273.62579	276.20123	273.25604	266.83655	257.6178	249.18089	239.33028	231.76077	226.09579	220.60872	211.10733	204.49103	197.32074	195.55086	180.47278	177.04785	174.78848	176.16026	189.32022	213.18831	236.17558	254.11829
290.90082	299.44452	302.3894	301.58997	296.38547	286.37085	266.79257	248.47935	233.85408	221.43178	213.20905	209.17879	207.91991	211.53561	225.53262	252.98044	278.69485	299.94019	315.19589	319.25372	313.37845	302.59357	289.85498	275.58185	266.26151	264.10367	270.03922	276.7637	284.61823	289.97189	289.83334	284.21677	275.41013	265.70135	251.43118	239.72629	228.46936	217.14871	203.98093	194.18138	185.00737	180.66533	168.34416	166.20532	167.56972	172.79974	190.20163	216.08055	238.12993	254.40994
285.95575	293.07126	294.41031	291.70663	284.62628	273.21899	248.95827	229.98422	214.00183	203.1001	197.77638	199.23149	201.73138	209.72404	225.91663	254.43739	280.88364	302.22842	318.1947	322.16727	317.87646	309.35114	299.54709	287.5477	279.17239	274.65555	277.00995	280.89935	288.17123	294.81812	297.06699	292.12543	284.02933	273.22632	255.87949	240.06058	224.66826	210.16438	196.66266	188.23445	181.79604	176.14659	169.23975	167.27855	170.1209	175.85539	193.99623	221.44548	240.12686	254.81528
279.76721	283.57867	281.00266	275.15839	265.52719	252.5638	224.32404	205.86157	191.80476	184.45573	183.6937	190.82607	197.16998	208.58745	226.69139	256.28506	282.93738	303.45084	319.78659	324.40576	322.95004	315.98792	309.55179	300.15302	294.64828	286.64978	284.86172	283.69919	287.68127	293.33334	296.05829	290.72595	284.0083	271.70605	253.3076	234.55415	218.40157	204.31691	194.65921	191.87982	190.08835	186.89027	182.89667	179.53569	181.36906	184.21165	199.26875	224.24529	240.91585	254.09792
274.82211	272.72894	265.11517	254.02	241.24818	225.72687	194.80833	176.77931	166.93602	164.25525	169.29124	181.34769	191.36511	205.47552	225.47662	255.14845	281.71548	301.6037	318.87027	324.33496	325.59354	321.35275	318.69675	312.50964	309.75467	300.38483	295.81854	289.50458	288.4631	290.05801	290.27472	284.19632	277.71313	264.79272	247.45297	229.04059	215.22568	206.95328	202.95859	206.53146	208.56982	207.83733	204.76031	200.02089	198.59998	196.96617	206.80788	224.84239	241.21452	252.03758
272.79019	264.67163	251.12482	233.40738	216.43628	196.35327	165.55551	147.19255	141.49171	143.52895	153.83717	169.60974	182.9454	199.20168	220.14778	249.18011	275.06503	295.15927	313.42773	320.88193	324.32898	324.40829	325.13446	322.2514	321.57123	314.02039	308.38116	299.60873	294.11926	290.47748	286.58014	279.02377	271.92242	259.30045	245.15817	229.66611	221.43607	219.13931	219.89105	227.18007	230.88109	231.32811	228.10187	223.08534	219.36226	214.11179	217.91388	228.77193	242.47243	250.18329
274.35358	261.68045	242.98929	219.74384	198.44553	171.96053	142.27834	122.64349	119.80615	124.68555	138.17703	156.202	171.8114	189.06244	210.15065	238.25928	263.16367	283.33609	303.11795	313.33618	318.36771	323.25031	327.72107	327.60196	327.56131	323.9682	319.13901	310.72891	303.16467	296.1478	289.03171	280.69376	272.88898	262.35596	251.07008	240.35287	237.12505	236.49808	239.12566	247.04704	250.42122	250.75456	248.03279	243.82629	239.20082	232.50082	232.70758	238.19394	247.17642	252.05931
278.5033	263.56357	242.7692	215.95682	190.49474	158.80144	132.72882	110.99077	107.4713	111.46964	125.03925	143.14238	159.39128	176.93362	197.13367	223.67912	247.35425	267.53378	288.69409	301.84689	309.59979	317.96405	324.74408	327.06213	328.34308	328.23871	325.22141	318.16846	311.27213	303.61578	295.7536	287.83487	281.08881	273.37668	264.38583	256.57474	256.06827	253.75021	255.49673	262.00415	264.02118	263.23184	261.39114	258.0018	254.60556	248.38162	247.72151	250.68544	255.07071	258.02808
284.47202	267.20877	250.10213	221.54182	193.57863	160.54951	136.99933	112.90227	106.41983	106.55283	117.02446	133.91258	149.60014	165.77826	184.57141	208.83603	230.9977	250.53773	273.1973	288.23303	298.08914	308.86926	317.42563	321.16476	324.20074	326.9812	325.78287	320.54892	315.27972	309.07999	302.07047	296.20523	291.68314	286.12396	278.90945	272.50525	271.14612	267.52066	266.87265	270.22525	270.3949	267.91446	266.39355	264.04153	262.45718	258.01672	258.47217	261.42188	263.65421	265.25443
290.09961	276.71594	259.453	233.30144	205.67928	173.58098	150.90475	124.09343	112.78641	109.09669	115.6035	130.75078	144.56252	159.29111	176.40028	197.73036	218.22224	237.19385	260.84106	276.73654	287.7793	299.93076	309.01999	313.45547	318.14703	322.86728	323.23923	319.37668	317.37595	311.24725	305.40305	301.95364	299.17239	295.77325	289.81641	284.31458	282.42255	277.34048	273.65845	273.97702	270.84976	266.69955	263.23175	260.75894	260.62411	258.3721	260.71048	265.07419	267.2923	269.08438
294.99533	285.34912	269.13779	248.37213	222.68976	192.97888	169.89764	140.99022	124.59573	116.23772	119.07813	132.22879	144.02969	157.08852	172.54922	191.83293	210.9819	230.3443	255.32735	271.66336	283.65823	295.30521	304.20261	308.76602	314.92838	320.3165	321.93903	318.62357	317.6958	311.7305	306.59683	304.34113	302.52621	300.66187	296.42453	292.42194	290.51572	283.86334	277.71573	275.26321	268.569	261.14319	253.43344	249.17007	248.64444	248.05513	252.14853	258.48755	261.99884	265.36121
299.58551	293.20779	280.10864	263.83359	241.70393	215.41789	191.54794	161.47522	139.97903	126.11431	124.77676	134.82945	144.95346	156.70486	170.88661	189.2182	207.94794	229.51302	255.8461	272.85712	285.89651	297.11713	305.49585	309.68268	317.0032	322.82477	325.29996	322.31134	321.22723	314.67932	308.59351	305.83334	303.45709	303.17725	299.97018	297.98557	296.61224	288.87982	280.5864	275.39114	264.97372	254.20125	240.75031	231.67656	227.36374	226.72469	232.05444	240.40428	246.33853	251.63358
305.19882	301.05933	291.10785	278.62003	260.77493	238.07001	212.14661	183.09706	156.96814	137.35515	130.88744	136.72662	144.49162	154.4809	167.7034	185.75078	205.31895	229.81148	258.51776	277.1275	291.04797	302.09097	310.02203	313.73279	321.771	329.02075	332.77493	330.7384	330.03799	322.72269	315.27264	311.17664	305.71664	306.43866	303.09659	302.34122	300.45633	292.14127	282.31305	274.70197	260.63943	246.6553	226.52527	212.23616	200.61183	197.98326	203.20644	212.83525	221.34879	228.60492
312.17636	309.08133	300.98441	291.26056	276.8616	257.33994	231.92812	203.7028	174.22011	149.64041	137.46707	137.99849	142.35289	149.25841	161.60696	179.24931	200.25279	227.71538	258.88724	279.42258	293.65567	304.96155	312.64395	316.21259	325.28815	334.2077	340.42035	340.91339	341.63406	334.90848	326.49921	320.24316	311.49335	310.3111	306.03824	305.67365	302.38901	292.74524	281.03406	271.18478	254.03137	237.29036	213.22391	194.76392	176.77312	170.48526	173.34233	182.9072	193.58078	202.73405
319.46652	316.26489	308.87851	300.7392	288.60687	271.93445	247.71635	221.06845	190.82547	163.83702	146.29909	140.85484	139.97966	143.19035	153.22964	169.60722	192.03178	221.61179	254.6808	276.87878	291.47427	302.94357	310.36307	313.01511	323.65387	334.54874	344.05118	348.35272	352.34192	346.95215	339.01898	330.51047	319.19562	314.25461	308.17694	306.24918	300.9892	288.70932	275.04416	262.55875	243.224	224.53609	201.02386	182.20148	162.5054	153.97932	154.76163	163.45251	174.6732	186.32759
325.45633	321.28128	313.4046	305.85504	295.47775	281.1004	259.06366	235.28635	206.59946	178.54521	156.91454	147.12889	140.8891	139.54523	146.12415	160.19247	183.22099	212.99995	246.94293	269.53885	283.83588	294.97125	301.17569	303.09589	314.70099	327.87668	340.96027	349.93719	357.29434	354.69705	348.08545	338.36191	326.07361	317.66513	308.73822	304.79251	295.70978	280.68726	265.0752	249.67656	228.71466	209.01778	189.54144	174.12254	159.35764	152.48003	153.34048	161.78978	172.71915	188.22469
327.1402	321.97757	313.40451	305.86206	297.84378	284.03485	266.92218	246.76863	220.17784	193.44521	170.30818	157.588	146.42415	141.25754	144.44006	155.60939	178.89371	206.2355	238.64372	259.56982	272.8508	282.5864	287.31293	287.03043	298.91266	313.34601	330.0676	342.88141	354.19629	354.633	350.16724	340.77768	329.34912	318.44666	307.12521	300.64996	287.75876	270.70404	253.06693	235.81378	213.80028	194.02524	181.08589	172.33189	164.29582	160.73643	162.7764	171.73018	183.71115	202.94705
321.96735	316.69101	308.38089	301.64133	296.24493	286.23032	272.15167	255.83505	232.74013	208.13913	185.10867	172.65848	155.6611	147.96495	149.40665	159.38226	182.60973	206.89619	235.233	252.29376	262.58334	269.37729	270.89926	268.10855	278.57681	292.34937	311.85623	327.05753	342.07431	345.92874	344.1275	337.11118	328.19794	316.0307	304.29715	295.58368	281.33536	263.21481	244.59004	226.00818	203.56125	185.93915	179.09627	176.43872	174.24332	173.30585	175.59448	184.48431	197.92191	220.02838
309.75296	304.39136	297.49521	293.15021	291.42734	284.88016	275.39871	263.45193	243.88841	221.90219	199.81677	186.77682	166.79515	157.95503	158.99884	169.86263	193.67274	215.31599	239.29716	251.68256	257.02676	259.58588	257.07196	251.14774	258.84488	270.30106	289.02637	305.24371	322.79004	329.89163	332.06946	328.79059	323.30927	312.48495	302.24353	292.72003	279.89987	262.85938	244.88834	225.72383	203.75296	188.05643	184.56731	186.00249	187.01163	187.53076	189.13727	196.74814	210.69022	232.71144
290.07077	285.40549	281.32309	280.87897	283.30566	280.66647	276.62067	269.2782	253.96375	234.73442	214.51773	200.3054	179.22237	169.36618	170.78658	182.6167	206.73946	227.46609	248.54115	256.6633	257.94321	256.06143	249.14215	241.56946	245.69258	253.80919	269.57153	284.69467	301.54462	312.51871	318.01474	319.04178	317.88055	310.35315	304.01971	294.86572	284.95877	270.38385	254.18916	234.2928	214.71646	199.78023	196.36925	199.93607	202.30945	203.29753	203.24849	207.32796	218.42786	237.74901
265.13052	262.04974	261.07953	265.12601	272.07178	274.00137	276.14441	273.56259	263.15085	247.62347	230.14949	215.15555	193.51118	181.64417	181.97743	194.1344	217.98715	238.89854	258.04803	263.66907	262.61838	257.90152	248.36037	240.16949	242.4523	249.28284	261.31482	274.1713	288.30701	300.29007	307.96039	312.48328	314.3916	311.54669	307.49408	300.78433	293.42825	281.76654	268.08719	249.54796	231.89719	216.897	213.37233	217.02443	218.77963	219.01454	216.60648	215.8756	221.00693	235.44666
239.75682	238.05449	239.30827	247.01405	257.69019	265.54568	273.52939	277.05823	271.96844	260.89618	247.04596	231.1212	209.58344	195.194	192.23035	202.89516	224.84367	246.33771	264.84061	270.12057	268.28116	262.76138	252.74419	245.88203	249.04593	255.69171	265.43576	275.13742	285.84122	295.96976	303.569	309.62665	313.54584	312.56253	311.24554	306.51111	301.4856	292.00525	281.19647	265.89734	249.76709	236.11696	232.13045	233.92801	234.31898	232.77753	227.30704	220.79944	218.1219	226.45807
219.57005	217.59061	219.15703	228.36916	242.21431	255.3989	269.33691	279.40988	279.68469	273.31622	262.91925	246.48289	226.40173	209.06354	201.80821	208.65741	227.01057	249.15117	267.50488	273.73697	272.37363	268.11154	260.40359	256.33386	261.87097	268.95731	276.78287	283.77026	290.06158	296.99268	302.4603	308.6174	312.9061	313.18753	312.77295	309.49509	305.86938	298.04462	290.03537	278.75079	264.73798	253.21947	248.82083	248.15283	246.46901	242.55434	233.993	221.95026	212.06073	213.95226
208.94006	203.87685	202.91374	211.06006	225.91417	243.5965	262.86359	279.33142	284.73636	282.69513	276.04266	260.35242	241.2589	221.68959	209.43204	210.7177	225.55368	246.59294	264.92532	272.92667	273.7731	272.65872	268.89429	268.54071	276.55051	283.8642	289.8779	293.55414	295.9375	298.83267	301.2663	306.22971	309.73679	310.84958	310.17206	308.42191	305.3504	299.03909	293.39594	286.18991	274.48636	266.07999	261.13425	258.47672	254.55469	248.80684	237.5099	221.36021	206.51109	201.86563
207.07101	196.75688	191.2108	196.15967	209.66373	229.68376	253.26385	274.79785	284.59396	286.48196	283.06961	269.20547	251.65384	230.7558	214.85318	209.43842	220.1106	238.5564	257.24402	267.242	271.57013	275.09558	275.97098	279.00671	289.276	296.43341	299.91754	301.39825	299.86649	298.90344	298.18222	301.16324	303.09998	304.98727	303.50687	303.74622	301.12238	295.94083	292.32983	288.38516	279.21115	273.19931	268.66571	265.09155	259.81241	253.14795	240.15991	222.09178	204.35785	194.66753
211.71053	194.75282	182.72656	182.14743	192.19115	212.48828	238.8466	263.65622	277.09741	282.93604	282.81351	271.72043	255.81015	234.60661	217.03419	206.22643	211.54112	226.09314	244.86604	256.99564	265.84283	274.43445	279.60861	285.6286	297.0419	303.28268	305.18231	304.50299	300.54117	296.24567	292.73203	293.44641	293.84128	296.93649	295.52713	297.54285	295.65793	291.07324	289.00415	287.01346	279.67267	275.78537	272.18967	268.99921	263.52109	257.26874	244.51518	227.1505	209.15367	195.77565
219.13531	196.47908	177.28343	170.55811	174.48407	191.95323	218.62419	244.94016	261.69247	271.73752	274.6348	267.09442	253.15236	233.56175	215.61275	201.04619	201.21657	211.39874	229.51085	244.61052	258.26093	271.29346	279.50879	286.91434	299.2229	303.56653	303.95273	301.57516	296.68253	290.29807	285.10754	284.30847	284.15622	288.07568	287.90976	291.49576	290.53458	286.77411	285.08871	283.45328	277.12143	274.6055	272.6156	270.88889	266.64713	262.04321	251.0305	235.25032	218.22694	202.78835
228.00961	201.0688	175.04485	161.61197	158.52489	170.4305	193.53452	219.25363	238.34363	252.42458	258.5903	255.22798	243.95044	227.23752	210.90855	194.61539	190.65039	198.70094	216.24463	234.81886	251.36829	267.32825	276.87228	284.29202	295.82611	296.91547	296.29269	292.39456	287.4451	280.47797	275.69958	274.87915	275.69324	279.42795	281.74896	286.7276	286.51962	283.14285	281.45032	278.5217	271.91986	269.94394	270.36279	271.57062	268.43018	265.73056	256.98447	242.96643	227.71941	209.31783
235.84648	206.81667	176.74973	157.85278	147.91606	151.55806	166.23505	188.6288	207.9604	226.13406	236.08701	238.23848	229.99495	217.78687	204.16508	189.26457	184.03482	192.2417	209.82089	231.70625	249.51335	266.17676	274.78284	280.10651	288.93341	285.68137	283.62329	277.65747	272.63696	266.84933	264.9202	265.89746	269.36899	273.34528	277.12289	282.32895	282.13516	278.5239	276.00003	271.08902	263.38583	261.4241	264.59277	267.6622	267.96078	267.64148	260.93466	248.14584	233.75858	213.70145
241.8643	213.06898	183.28625	162.25769	147.70244	142.38449	146.08362	159.91533	176.01395	196.13449	210.22992	217.51149	213.8723	207.41962	197.50685	185.91037	182.54224	192.50415	211.24153	235.05956	253.58432	269.40927	275.4361	277.07913	281.42252	272.82007	268.18982	259.09766	253.6153	249.32689	251.87419	256.68839	263.37869	268.16498	272.59628	276.60153	275.05057	271.20483	267.01831	259.33618	251.13564	248.88969	255.51158	260.84766	264.91211	267.10101	262.17764	249.93596	237.21846	215.59105
247.07211	221.26817	196.33134	176.62437	160.14357	148.09679	141.36513	141.69653	149.59547	168.06047	185.88625	196.90527	199.25595	198.80734	193.16496	185.81752	184.78706	197.2643	217.28067	241.90872	260.98056	275.22101	278.69702	276.69498	275.8656	262.27515	253.34612	240.06172	232.8101	229.06174	235.85808	245.40448	255.68303	261.18695	265.35538	267.29294	264.36353	259.11804	253.65254	243.40535	236.34164	234.20227	244.60425	253.00989	260.91129	265.74341	262.19138	251.05104	239.33542	217.16086
253.87151	233.83003	215.23839	198.3878	181.83592	165.48325	151.48274	140.7368	138.44658	150.18269	168.4135	182.06863	190.70052	195.19017	194.1521	190.15131	191.1459	203.71552	223.65372	247.83412	267.31812	280.46432	282.26343	277.57553	272.73868	255.77318	242.99301	224.69928	213.73154	208.83208	217.90216	230.43285	242.83589	248.84433	253.2401	253.10997	248.82346	242.54768	237.01111	226.25232	221.66843	221.58253	235.37381	247.05501	258.3457	265.60791	263.56934	253.40952	241.40967	220.18726
263.05118	248.54485	235.55225	221.61491	205.76646	187.65875	170.36844	153.41234	143.20667	147.53185	163.25441	178.42302	192.34132	200.25581	203.01913	200.6526	201.49799	211.48122	228.84724	251.20866	270.70685	283.02176	284.08899	278.68344	271.29578	253.70494	237.55681	216.69093	201.23254	193.39854	199.41328	211.9511	224.57442	230.60416	235.45468	234.13086	229.63826	224.30751	221.11574	213.05702	211.92635	216.38083	231.69975	245.7542	258.88519	268.04449	267.36307	258.38278	245.47345	227.26373
273.21136	263.41595	254.34555	242.09218	227.39481	208.68315	190.52596	171.60167	158.0067	158.26048	170.81401	187.06264	204.3134	214.864	219.78027	217.44215	216.05644	221.31456	234.15445	253.35394	272.44	284.00882	284.92685	279.97607	272.01996	255.56601	238.37338	216.91063	198.76639	185.73122	185.78452	193.15668	202.59676	207.61044	212.64571	211.79082	210.01961	208.5471	209.647	208.76477	211.45682	219.96851	233.93739	248.37555	262.01813	271.83115	272.14447	264.69894	252.10936	237.68681
283.15128	276.02039	269.28058	258.45538	244.50409	225.70717	208.11131	189.3149	175.05203	177.54401	186.44536	204.40639	223.38377	235.76047	241.64307	238.8147	234.56548	235.01323	242.19008	258.02872	275.96371	286.99252	288.46475	284.35953	276.49576	262.15927	245.47108	226.07605	206.25493	189.20518	181.20802	179.74103	181.67068	184.09088	188.10295	189.99788	192.98019	197.1494	205.47552	212.05399	218.09271	228.11072	240.38855	252.26871	264.93076	274.39563	275.9382	270.19086	259.62628	248.91281
291.13004	285.82526	280.77652	271.15216	257.66272	238.85158	222.39969	204.22147	191.56442	195.88251	205.79283	225.2673	245.32471	259.28592	265.25378	261.45197	254.42453	251.49011	253.77132	266.73224	283.63693	294.58759	296.86276	293.70963	286.5209	273.79022	259.1058	241.46576	222.55415	203.28043	188.10678	176.65665	168.21239	165.92168	168.50557	173.66899	181.41194	192.06128	206.84625	217.8443	225.59541	235.56371	245.08459	253.12785	264.95856	273.81235	276.36386	272.48529	264.94055	257.9574
296.98428	294.26584	290.6524	281.83096	268.48361	249.75777	234.20116	217.27348	207.11754	212.75725	225.33211	246.02162	266.44852	280.92841	286.26392	281.67334	272.86246	267.84613	265.92096	277.13394	293.78287	305.10297	308.67133	306.83984	300.63162	289.11597	276.10843	261.37454	243.98347	224.51079	203.77359	184.95514	166.69827	158.23296	159.06889	167.0887	177.92253	192.47986	209.31117	220.93451	228.35878	237.44598	244.52972	248.74313	259.44409	268.17709	272.02893	270.69406	266.87967	263.9111
301.69449	301.52692	299.79642	291.91998	278.58688	261.0618	245.12154	229.64336	222.44327	228.95694	244.9566	264.91425	284.14032	298.07312	302.44226	297.14832	287.16501	279.34915	275.31363	285.48215	302.09552	313.84195	319.24353	319.14575	314.5647	303.83063	292.62076	280.42349	265.24933	246.35219	223.45496	199.87585	173.69644	161.22368	161.04353	170.50575	181.97194	195.88977	210.02817	218.90878	223.55482	231.70413	235.94571	237.88538	247.20787	258.00854	263.86411	265.89011	266.6232	266.90179
305.17545	307.68661	307.66144	301.26294	288.14294	271.90399	255.87132	242.74504	238.89163	246.87613	263.42288	280.6521	297.68967	309.42688	312.59521	306.42017	296.30188	286.17676	279.91016	288.73572	305.28516	317.75635	324.78503	326.58441	324.06393	313.50043	303.79691	293.99417	280.6532	263.18423	239.98148	213.3044	183.4799	169.00339	169.01512	179.22339	189.27562	199.68338	208.13739	212.20766	212.84624	217.86916	219.83698	221.73404	231.66759	245.2607	254.20712	260.29742	265.32932	268.10901
307.67581	311.75729	313.35922	308.26102	296.24951	282.31271	268.09195	257.29623	255.98657	264.56079	279.21042	292.1337	305.92413	314.86182	314.17188	309.8869	300.32281	288.37872	280.86862	287.14337	302.61276	315.36816	323.23532	326.57657	326.10248	314.82129	306.87991	298.3988	286.76312	270.67264	248.08092	219.64172	189.75327	175.29097	176.3614	187.3868	195.76924	201.95638	204.22159	202.46538	197.72516	199.11009	200.11159	203.82051	215.78622	232.37071	245.65855	255.30159	264.04959	268.78329
307.63242	312.82233	315.26984	311.97641	302.31677	291.71954	280.64645	272.59344	272.22879	280.1138	290.58545	299.06076	309.07108	314.79709	311.80502	309.55927	300.81232	289.04584	280.64761	284.25067	296.98453	307.6012	315.09174	318.69589	319.6713	307.01166	300.1503	292.08841	281.34802	266.09595	244.78325	215.68323	188.56589	176.42706	181.24207	193.08458	200.53622	203.1351	200.5331	192.73018	183.03748	180.84126	181.92802	187.7757	203.692	223.08315	239.71767	251.60599	262.10907	268.05777
304.19971	309.49622	312.7395	311.86902	305.77634	299.56311	292.33411	286.61877	285.62885	290.77115	295.70056	300.26077	306.43414	310.8812	309.47363	307.86029	301.22366	291.89435	283.5174	284.76859	292.81995	299.10229	303.61569	305.32269	305.60889	290.31311	284.08414	274.97064	264.42209	249.29083	229.96053	202.19633	181.38863	175.63046	185.76033	199.47157	206.33345	206.45255	199.82887	186.76793	173.52252	167.58885	170.33829	177.96942	197.65161	218.76936	236.41994	248.47882	259.50055	265.42087
296.66714	301.88547	306.29407	308.49313	307.21082	305.1543	300.66083	296.18185	293.26636	294.75647	294.16498	296.23828	299.94611	305.03262	306.75858	306.7226	303.34024	297.73416	290.23123	290.39526	293.87784	294.82404	294.3707	290.9689	287.26181	268.26416	260.56436	248.63	237.78305	222.75835	206.66811	183.99141	173.60735	178.9763	195.12445	210.99574	217.2679	214.98535	205.48396	188.16687	172.56247	164.24847	167.54503	177.457	199.1003	219.72778	236.06386	246.41031	255.62727	259.89914
285.20523	291.02042	297.83777	303.31244	306.34311	307.67584	304.91614	300.25244	293.94055	291.60083	286.37659	286.69482	290.40976	298.2532	303.60999	306.56543	306.6008	304.1424	298.16003	298.52304	299.44763	296.45032	290.87399	281.34021	270.58456	246.96123	235.01241	218.9782	206.6391	192.35336	181.49274	167.89676	170.72169	189.49149	210.59923	228.1403	232.63608	228.78325	217.21417	196.69965	180.22838	172.3123	175.67278	187.16217	208.13754	226.07208	239.68677	246.73633	252.16609	253.70947
270.83716	279.53717	289.38144	298.23828	304.08981	307.0639	304.95078	298.65283	288.40451	281.64523	273.81329	273.42102	279.53049	290.79871	300.15588	306.15244	308.20575	307.84348	302.8345	305.06625	306.21115	301.59378	292.89105	279.05847	260.67871	232.67134	214.29919	193.68912	179.36049	165.85635	162.43509	159.83833	173.39247	203.54515	227.424	245.50508	248.28845	243.42664	230.63545	208.6501	193.28728	187.98599	192.95232	205.57144	224.0031	238.20729	247.9211	251.19765	252.6981	250.94456
257.70544	271.9548	284.96094	295.46625	302.33389	304.73953	301.52505	292.14337	278.24994	267.5827	258.37939	258.88953	269.22668	284.37451	296.16882	303.52252	306.69849	307.14624	302.99704	307.45279	309.91214	305.50085	296.11603	280.76999	257.45905	226.85109	202.33276	178.106	161.12706	149.84692	152.05316	157.86211	179.48091	214.96976	240.64629	257.14996	258.88885	253.77126	240.61057	218.96628	206.48114	206.23183	214.53059	227.96686	243.89737	253.9449	259.92126	260.02878	258.19684	253.86398
250.123	270.47592	285.69897	296.14743	301.57977	301.28537	296.33008	282.72061	266.07742	252.39746	244.09657	246.20538	260.83423	278.52582	291.90463	299.4715	302.98141	302.91046	298.53391	304.901	308.83118	305.11621	296.63376	281.69986	255.88071	225.2088	196.11456	169.10959	151.62617	142.62688	144.6768	159.57361	185.06485	221.49162	246.60681	260.73019	262.75327	256.98907	243.57971	223.98888	216.53439	222.78653	234.88672	249.16852	263.23743	270.03775	273.03693	270.9631	267.15582	261.6506
249.46123	274.14847	289.73392	298.56235	301.44379	297.30536	288.90393	271.71335	253.16591	239.15198	232.65587	238.20374	256.18634	275.17108	289.44519	296.6781	299.50589	297.72964	292.32278	298.67566	302.42825	299.35275	291.39609	277.9046	251.32515	222.61436	190.93375	164.76723	148.26434	141.35405	146.31718	164.73828	190.55638	223.6436	246.79059	258.49811	259.61884	252.49747	239.03838	222.73026	221.42197	234.474	250.56743	265.63083	278.92523	283.05396	283.90018	280.11392	275.24084	270.1051
[truncated: 462 more columns]
