# Supplementary material for: Evidence for saddle point-driven charge density wave on the surface of heavily hole-doped iron arsenide superconductors
Source: Nat Commun. 2025 Jan 2;16:253. doi: 10.1038/s41467-024-55368-7 (PMC11695596; doi:10.1038/s41467-024-55368-7)
Supplement: Supplementary file 3 — Source Data [file 41467_2024_55368_MOESM3_ESM.zip › Source Data File/Figure 1c - Tunneling Spectroscopy Line Cut.txt]

LC_SC_map_r
3.1707447e-12
3.0881088e-12
2.7505166e-12
2.421777e-12
2.3113514e-12
2.2844049e-12
2.445397e-12
2.1942259e-12
1.9567549e-12
2.1406986e-12
2.1889101e-12
2.2073103e-12
2.2030544e-12
2.207229e-12
2.2073337e-12
2.4549822e-12
2.470746e-12
2.5536342e-12
2.4594803e-12
2.6448531e-12
2.788573e-12
3.0668135e-12
2.9931871e-12
3.0778275e-12
3.0531441e-12
2.9819884e-12
2.6236426e-12
2.6954307e-12
2.7086241e-12
2.7417114e-12
2.6662244e-12
2.5136002e-12
2.4460095e-12
2.5182269e-12
2.4083682e-12
2.3575957e-12
2.2803174e-12
2.1990131e-12
2.4860654e-12
2.5415232e-12
2.1971576e-12
2.0926253e-12
2.1987071e-12
2.6472774e-12
2.9056534e-12
2.7327715e-12
2.6445777e-12
2.2740598e-12
2.1872599e-12
2.6538429e-12
2.8441138e-12
2.785038e-12
2.5822972e-12
2.6271691e-12
2.7966433e-12
2.7058371e-12
3.0563193e-12
3.0034655e-12
2.9543889e-12
2.9288497e-12
2.4239213e-12
2.3074851e-12
2.2520605e-12
2.3550318e-12
2.2131194e-12
2.4456424e-12
2.3050485e-12
2.0990629e-12
2.2663572e-12
2.4326179e-12
2.4143003e-12
2.6752123e-12
2.7163413e-12
2.4442967e-12
2.3321278e-12
2.306237e-12
2.3639229e-12
2.2276007e-12
2.3460051e-12
2.3737132e-12
2.1728043e-12
2.1365711e-12
2.3518704e-12
2.283178e-12
2.334654e-12
2.7276562e-12
2.8840973e-12
2.5864621e-12
2.5110051e-12
2.4867621e-12
2.6431338e-12
2.3620511e-12
2.2415253e-12
2.1913938e-12
2.172814e-12
2.1547761e-12
2.4640056e-12
2.6544366e-12
2.4590434e-12
2.2288447e-12
2.1903516e-12
3.1065749e-12
3.1257121e-12
2.7570882e-12
2.5108366e-12
2.2725155e-12
2.2961537e-12
2.4853331e-12
2.121917e-12
1.9628645e-12
2.2023715e-12
2.1979059e-12
2.1781218e-12
2.2838779e-12
2.1916113e-12
2.2707303e-12
2.4336459e-12
2.4348362e-12
2.5551412e-12
2.4999536e-12
2.6152286e-12
2.8334902e-12
3.0088438e-12
2.9847574e-12
3.1092516e-12
3.0700722e-12
3.0023612e-12
2.6998781e-12
2.655104e-12
2.6403526e-12
2.7384152e-12
2.6091319e-12
2.5515811e-12
2.443556e-12
2.412893e-12
2.4295928e-12
2.4010709e-12
2.3119093e-12
2.1787667e-12
2.4297623e-12
2.5255258e-12
2.2444672e-12
2.0728352e-12
2.232729e-12
2.6236101e-12
2.9020512e-12
2.6790738e-12
2.6103252e-12
2.2652206e-12
2.1536241e-12
2.5885947e-12
2.8365645e-12
2.7073623e-12
2.6012486e-12
2.5604445e-12
2.7981257e-12
2.7688648e-12
3.0486785e-12
2.9990086e-12
2.8598979e-12
2.8545957e-12
2.4797148e-12
2.352305e-12
2.288051e-12
2.3648399e-12
2.2567748e-12
2.4063089e-12
2.2789754e-12
2.1423148e-12
2.2701487e-12
2.4588046e-12
2.3661468e-12
2.7808146e-12
2.7142047e-12
2.4301026e-12
2.3711792e-12
2.2994237e-12
2.4291279e-12
2.2729769e-12
2.3091175e-12
2.3735376e-12
2.2014673e-12
2.142377e-12
2.3249284e-12
2.2517678e-12
2.395342e-12
2.7274973e-12
2.8647098e-12
2.5641008e-12
2.5250674e-12
2.4769295e-12
2.5578396e-12
2.3137093e-12
2.3311403e-12
2.3055006e-12
2.2338618e-12
2.1954522e-12
2.4042367e-12
2.6937467e-12
2.400959e-12
2.3076788e-12
2.131597e-12
3.1576818e-12
3.0657274e-12
2.7485757e-12
2.4656718e-12
2.3015971e-12
2.2987189e-12
2.4723379e-12
2.1656197e-12
2.0437055e-12
2.1517844e-12
2.2211898e-12
2.1681305e-12
2.2634832e-12
2.1626509e-12
2.2590358e-12
2.3420627e-12
2.4428324e-12
2.5245624e-12
2.531109e-12
2.5845266e-12
2.868689e-12
3.0205465e-12
2.9858342e-12
3.0174231e-12
3.0705993e-12
2.9968744e-12
2.6356656e-12
2.664846e-12
2.6720976e-12
2.8060117e-12
2.6582172e-12
2.4916404e-12
2.4601397e-12
2.4415589e-12
2.4939655e-12
2.4266515e-12
2.2994252e-12
2.1729272e-12
2.4741808e-12
2.527571e-12
2.2602909e-12
2.1051644e-12
2.1992883e-12
2.5906686e-12
2.9052811e-12
2.7659357e-12
2.6354691e-12
2.2049003e-12
2.1556251e-12
2.5968047e-12
2.8661088e-12
2.7204322e-12
2.5665839e-12
2.6225569e-12
2.7774725e-12
2.6561195e-12
3.0860787e-12
3.0542647e-12
2.8552889e-12
2.8803409e-12
2.462978e-12
2.3375499e-12
2.3245002e-12
2.3828183e-12
2.2224197e-12
2.4151345e-12
2.2799388e-12
2.1347462e-12
2.2800126e-12
2.4508076e-12
2.3959018e-12
2.7022169e-12
2.6907424e-12
2.4241802e-12
2.3517186e-12
2.2911673e-12
2.4233625e-12
2.3353661e-12
2.3431957e-12
2.4090755e-12
2.2113591e-12
2.1568053e-12
2.3244139e-12
2.2825014e-12
2.3484864e-12
2.7138953e-12
2.8950126e-12
2.5116298e-12
2.5763697e-12
2.5018371e-12
2.5998364e-12
2.3605319e-12
2.2196351e-12
2.2287625e-12
2.1660924e-12
2.2270777e-12
2.4625046e-12
2.6086683e-12
2.5008294e-12
2.3041957e-12
2.2745534e-12
3.1034561e-12
3.0136976e-12
2.764376e-12
2.4271e-12
2.2979247e-12
2.2840349e-12
2.4209358e-12
2.1476412e-12
1.9393792e-12
2.1975379e-12
2.1920783e-12
2.1751964e-12
2.2705815e-12
2.1637893e-12
2.2705158e-12
2.3637908e-12
2.4572161e-12
2.583409e-12
2.5267004e-12
2.6292553e-12
2.8812512e-12
2.9499283e-12
2.9576877e-12
3.0623709e-12
3.0171917e-12
2.9909616e-12
2.6817971e-12
2.6804396e-12
2.6796026e-12
2.805073e-12
2.6110258e-12
2.4954537e-12
2.5069669e-12
2.4614386e-12
2.4365939e-12
2.3826199e-12
2.2991821e-12
2.2270278e-12
2.4724606e-12
2.4908372e-12
2.234372e-12
2.1084373e-12
2.230798e-12
2.6987856e-12
2.9750601e-12
2.738606e-12
2.596116e-12
2.1672158e-12
2.1779614e-12
2.5015886e-12
2.8571455e-12
2.7652199e-12
2.6187709e-12
2.5835198e-12
2.7915866e-12
2.7214518e-12
3.0732747e-12
3.0197871e-12
2.8257186e-12
2.853825e-12
2.4816336e-12
2.3445742e-12
2.290543e-12
2.3971901e-12
2.2507345e-12
2.4433684e-12
2.2712507e-12
2.1209466e-12
2.2299805e-12
2.4339131e-12
2.3996024e-12
2.7372737e-12
2.6577135e-12
2.407631e-12
2.3086023e-12
2.2816994e-12
2.4521476e-12
2.3342777e-12
2.3703626e-12
2.3944638e-12
2.2182037e-12
2.1720507e-12
2.3074442e-12
2.2650872e-12
2.3717371e-12
2.7486496e-12
2.8592729e-12
2.5655001e-12
2.5213239e-12
2.5356616e-12
2.5347348e-12
2.3450458e-12
2.2812507e-12
2.274718e-12
2.1290127e-12
2.2471196e-12
2.4723468e-12
2.6708269e-12
2.4884296e-12
2.2939452e-12
2.230466e-12
3.1003785e-12
3.0619543e-12
2.8172946e-12
2.4840594e-12
2.3406732e-12
2.3215702e-12
2.4496978e-12
2.1917986e-12
2.0026858e-12
2.2353974e-12
2.2266021e-12
2.1881429e-12
2.2852135e-12
2.262496e-12
2.2342922e-12
2.3451473e-12
2.4460898e-12
2.5601888e-12
2.5400769e-12
2.6729758e-12
2.8853153e-12
2.9794364e-12
2.9829008e-12
3.066913e-12
3.0649296e-12
2.9669873e-12
2.6904774e-12
2.6578934e-12
2.6397448e-12
2.7518448e-12
2.6798492e-12
2.4724237e-12
2.456932e-12
2.4394607e-12
2.4629905e-12
2.4212939e-12
2.2805809e-12
2.2084769e-12
2.528027e-12
2.5790025e-12
2.2717021e-12
2.1021477e-12
2.2327045e-12
2.6120874e-12
2.9308968e-12
2.742314e-12
2.537988e-12
2.2312978e-12
2.1424147e-12
2.6049623e-12
2.8280215e-12
2.7502085e-12
2.6064287e-12
2.5931338e-12
2.7340537e-12
2.6731811e-12
3.0868723e-12
3.0163218e-12
2.8461879e-12
2.8938529e-12
2.4656997e-12
2.3529739e-12
2.2708985e-12
2.3801985e-12
2.2129638e-12
2.4303452e-12
2.2921352e-12
2.1348741e-12
2.266625e-12
2.4803571e-12
2.4114508e-12
2.6972394e-12
2.6735725e-12
2.4682901e-12
2.3912068e-12
2.248276e-12
2.4924663e-12
2.3040695e-12
2.3934637e-12
2.376891e-12
2.2024565e-12
2.1827824e-12
2.2229031e-12
2.3082818e-12
2.3490465e-12
2.680542e-12
2.8440462e-12
2.5669944e-12
2.5387238e-12
2.5257437e-12
2.6163058e-12
2.3254137e-12
2.2623893e-12
2.3014691e-12
2.1552404e-12
2.262319e-12
2.468302e-12
2.6597186e-12
2.4972602e-12
2.3174878e-12
2.2503876e-12
3.1196816e-12
3.0977718e-12
2.7947889e-12
2.4681492e-12
2.3342376e-12
2.2537202e-12
2.4997482e-12
2.2071531e-12
1.9867233e-12
2.1816208e-12
2.1654059e-12
2.1959012e-12
2.2221955e-12
2.2001994e-12
2.3373716e-12
2.3958609e-12
2.4271466e-12
2.572727e-12
2.508184e-12
2.6813716e-12
2.8309432e-12
3.0411563e-12
2.9429803e-12
3.0815754e-12
3.0452563e-12
2.9796124e-12
2.7158915e-12
2.656096e-12
2.6023446e-12
2.7317441e-12
2.5919141e-12
2.5262724e-12
2.4383431e-12
2.4138178e-12
2.5184241e-12
2.3504224e-12
2.3149583e-12
2.2254288e-12
2.52908e-12
2.5274028e-12
2.2628813e-12
2.1316573e-12
2.2075189e-12
2.6610443e-12
2.954272e-12
2.6992466e-12
2.6469736e-12
2.2553012e-12
2.1969763e-12
2.6217581e-12
2.804207e-12
2.6953908e-12
2.5829423e-12
2.6247732e-12
2.7693165e-12
2.5951465e-12
3.0990054e-12
3.0305103e-12
2.8650543e-12
2.8596932e-12
2.4698724e-12
2.3223194e-12
2.343863e-12
2.4080399e-12
2.2283232e-12
2.4305636e-12
2.3229038e-12
2.1721631e-12
2.2834575e-12
2.4550854e-12
2.4485817e-12
2.7062291e-12
2.6963809e-12
2.4758604e-12
2.378444e-12
2.2621308e-12
2.4079131e-12
2.3328507e-12
2.3608847e-12
2.3209236e-12
2.132416e-12
2.0924339e-12
2.334235e-12
2.2605091e-12
2.3255634e-12
2.7092523e-12
2.912924e-12
2.6266112e-12
2.5589489e-12
2.5023685e-12
2.5527486e-12
2.3468066e-12
2.2232149e-12
2.2777275e-12
2.1553462e-12
2.2392956e-12
2.4101712e-12
2.6037575e-12
2.5236497e-12
2.3067347e-12
2.2096012e-12
3.0693562e-12
2.9988438e-12
2.7528518e-12
2.5326106e-12
2.3052972e-12
2.337799e-12
2.5066318e-12
2.2194319e-12
1.9502494e-12
2.2501538e-12
2.2218349e-12
2.222364e-12
2.2585113e-12
2.2458929e-12
2.3359138e-12
2.425535e-12
2.4830758e-12
2.5422706e-12
2.517844e-12
2.6886748e-12
2.8543181e-12
3.0296932e-12
2.9207847e-12
3.0756049e-12
3.0203112e-12
2.9788188e-12
2.6732078e-12
2.6246843e-12
2.6630085e-12
2.8222017e-12
2.6274655e-12
2.5047577e-12
2.527777e-12
2.514707e-12
2.5321442e-12
2.4107832e-12
2.3329101e-12
2.2610481e-12
2.560794e-12
2.5638252e-12
2.2240326e-12
2.1334776e-12
2.1736723e-12
2.6676127e-12
2.9259126e-12
2.7656538e-12
2.6254879e-12
2.2130834e-12
2.2260048e-12
2.5555046e-12
2.9134299e-12
2.7306143e-12
2.6170524e-12
2.5823343e-12
2.797185e-12
2.7060812e-12
3.0304526e-12
2.9833117e-12
2.8363475e-12
2.8710075e-12
2.4661395e-12
2.3060308e-12
2.276998e-12
2.4242594e-12
2.2614692e-12
2.4420218e-12
2.2751107e-12
2.1115455e-12
2.2845905e-12
2.4600311e-12
2.4379956e-12
2.7339314e-12
2.6493935e-12
2.3979202e-12
2.3607474e-12
2.322906e-12
2.4567785e-12
2.29216e-12
2.3301328e-12
2.4556115e-12
2.2215621e-12
2.1144184e-12
2.2939914e-12
2.2850309e-12
2.3513815e-12
2.6769231e-12
2.8785164e-12
2.5817662e-12
2.5352767e-12
2.5397683e-12
2.6411828e-12
2.3444723e-12
2.2277343e-12
2.2697621e-12
2.2259583e-12
2.2536664e-12
2.4813331e-12
2.6664827e-12
2.5069779e-12
2.3355332e-12
2.1532843e-12
3.0737821e-12
3.0584029e-12
2.7264115e-12
2.52208e-12
2.3676649e-12
2.2934031e-12
2.4511998e-12
2.2246029e-12
1.9820643e-12
2.2299337e-12
2.2448124e-12
2.2213776e-12
2.2304717e-12
2.2429909e-12
2.2818678e-12
2.4358389e-12
2.4619415e-12
2.599489e-12
2.5450939e-12
2.6894353e-12
2.8458349e-12
3.0052859e-12
2.9324312e-12
3.0812325e-12
3.0585961e-12
2.9082088e-12
2.6321176e-12
2.687766e-12
2.7295171e-12
2.7604724e-12
2.6258503e-12
2.4754484e-12
2.4699197e-12
2.5213848e-12
2.5686929e-12
2.4211124e-12
2.3720075e-12
2.2210079e-12
2.5336341e-12
2.5532252e-12
2.3295721e-12
2.1040778e-12
2.2244706e-12
2.6451766e-12
2.9185408e-12
2.6935986e-12
2.6035643e-12
2.2728965e-12
2.2405062e-12
2.5987058e-12
2.8494685e-12
2.7225845e-12
2.5968362e-12
2.6134676e-12
2.7826016e-12
2.6531086e-12
3.0805486e-12
2.9866233e-12
2.850752e-12
2.8409833e-12
2.4536811e-12
2.3120236e-12
2.2876297e-12
2.4482096e-12
2.2599572e-12
2.4542009e-12
2.2927361e-12
2.1520663e-12
2.3516594e-12
2.5217081e-12
2.414876e-12
2.7195206e-12
2.6735517e-12
2.4339265e-12
2.2990668e-12
2.2990856e-12
2.4747186e-12
2.3047382e-12
2.4001608e-12
2.4013758e-12
2.2385219e-12
2.1904327e-12
2.2703781e-12
2.2445849e-12
2.3468645e-12
2.712787e-12
2.8836818e-12
2.6429924e-12
2.5770122e-12
2.5619647e-12
2.5887656e-12
2.2963452e-12
2.2438733e-12
2.2656532e-12
2.2106058e-12
2.2887514e-12
2.4686058e-12
2.7087898e-12
2.5181131e-12
2.3348129e-12
2.2621265e-12
3.0430684e-12
3.0238709e-12
2.7502072e-12
2.483271e-12
2.3020672e-12
2.304839e-12
2.4565011e-12
2.2545542e-12
2.0027166e-12
2.2168118e-12
2.2828126e-12
2.1840591e-12
2.2599331e-12
2.257421e-12
2.3375329e-12
2.4275022e-12
2.5025928e-12
2.627353e-12
2.4973344e-12
2.6370963e-12
2.815515e-12
2.9553363e-12
2.9273569e-12
3.0413836e-12
3.0351769e-12
2.9802922e-12
2.6882014e-12
2.7122189e-12
2.6825788e-12
2.8032108e-12
2.6710001e-12
2.5349015e-12
2.4866192e-12
2.5127177e-12
2.5831006e-12
2.4002122e-12
2.4372826e-12
2.2765312e-12
2.5498451e-12
2.5963582e-12
2.2765026e-12
2.1791167e-12
2.219675e-12
2.5975123e-12
2.9552051e-12
2.7025931e-12
2.6243495e-12
2.2406805e-12
2.2194458e-12
2.6110756e-12
2.8626426e-12
2.6918817e-12
2.5810027e-12
2.5578786e-12
2.7454252e-12
2.6591552e-12
3.052466e-12
3.0220694e-12
2.8369527e-12
2.8646662e-12
2.4265967e-12
2.2977466e-12
2.3453522e-12
2.3892264e-12
2.2556236e-12
2.4390145e-12
2.2992083e-12
2.1463831e-12
2.2559437e-12
2.4993594e-12
2.3889007e-12
2.6995203e-12
2.6742701e-12
2.4170011e-12
2.4478167e-12
2.2527245e-12
2.48323e-12
2.3754141e-12
2.3578168e-12
2.4176119e-12
2.1929481e-12
2.1366361e-12
2.2970521e-12
2.3063012e-12
2.3902937e-12
2.7411396e-12
2.878246e-12
2.6607306e-12
2.6074635e-12
2.580384e-12
2.6105622e-12
2.3737967e-12
2.2419419e-12
2.3123981e-12
2.2174599e-12
2.2550846e-12
2.476138e-12
2.7224724e-12
2.5099382e-12
2.4123631e-12
2.2081835e-12
3.0356418e-12
2.9994581e-12
2.7811893e-12
2.4800472e-12
2.4030242e-12
2.3268852e-12
2.465906e-12
2.231336e-12
2.0447108e-12
2.1984487e-12
2.2245734e-12
2.1731256e-12
2.2079708e-12
2.2462563e-12
2.3292084e-12
2.4664027e-12
2.4930704e-12
2.6682213e-12
2.6317852e-12
2.7120136e-12
2.8352873e-12
2.9790857e-12
2.9371416e-12
3.0277289e-12
3.0340324e-12
2.9395442e-12
2.6874904e-12
2.7006823e-12
2.6873972e-12
2.7921352e-12
2.7119257e-12
2.5534462e-12
2.5736581e-12
2.5319248e-12
2.4981215e-12
2.39227e-12
2.4509253e-12
2.2631176e-12
2.5646429e-12
2.655223e-12
2.2916801e-12
2.1367931e-12
2.2209929e-12
2.6195749e-12
2.8003194e-12
2.7462082e-12
2.5486327e-12
2.2630127e-12
2.2544275e-12
2.5815576e-12
2.8078917e-12
2.7653708e-12
2.6165929e-12
2.5662137e-12
2.7374186e-12
2.6793942e-12
3.0460899e-12
2.9914539e-12
2.8317893e-12
2.8056075e-12
2.4772203e-12
2.3686799e-12
2.3116444e-12
2.419784e-12
2.2448193e-12
2.4452766e-12
2.324117e-12
2.1627797e-12
2.333498e-12
2.4756952e-12
2.4853396e-12
2.6496407e-12
2.6471761e-12
2.4064288e-12
2.4275284e-12
2.292895e-12
2.5285271e-12
2.4004158e-12
2.3730306e-12
2.4264035e-12
2.1541568e-12
2.1423631e-12
2.2589985e-12
2.2766723e-12
2.3319634e-12
2.6994323e-12
2.8359017e-12
2.5899018e-12
2.613455e-12
2.5637643e-12
2.6184996e-12
2.3488642e-12
2.3077911e-12
2.2729301e-12
2.1727674e-12
2.2722386e-12
2.5384183e-12
2.6983968e-12
2.5592831e-12
2.3597816e-12
2.2990633e-12
3.0519717e-12
3.0039573e-12
2.7410092e-12
2.4277837e-12
2.3648234e-12
2.3462421e-12
2.4993104e-12
2.2331898e-12
1.9879302e-12
2.2869126e-12
2.2964454e-12
2.1587814e-12
2.2900896e-12
2.2858972e-12
2.2866045e-12
2.4316957e-12
2.5123855e-12
2.613303e-12
2.5786346e-12
2.7247766e-12
2.8499085e-12
2.9695072e-12
2.9195372e-12
3.005282e-12
3.0651965e-12
2.9793629e-12
2.6744329e-12
2.7726335e-12
2.6740246e-12
2.7686388e-12
2.6268191e-12
2.4974552e-12
2.508084e-12
2.5404223e-12
2.5576609e-12
2.4613796e-12
2.4773584e-12
2.2961819e-12
2.5398158e-12
2.6250916e-12
2.317547e-12
2.1563749e-12
2.2448517e-12
2.6645337e-12
2.9439008e-12
2.7183611e-12
2.5846714e-12
2.2716854e-12
2.2411727e-12
2.5659926e-12
2.8035864e-12
2.7893412e-12
2.6437463e-12
2.6614394e-12
2.8044344e-12
2.6739156e-12
3.0187426e-12
3.0010948e-12
2.808748e-12
2.8518995e-12
2.4703863e-12
2.3768218e-12
2.3220358e-12
2.4883678e-12
2.2518393e-12
2.3945002e-12
2.2952265e-12
2.1852147e-12
2.3431662e-12
2.5292429e-12
2.4564456e-12
2.6861657e-12
2.6906981e-12
2.4244346e-12
2.4014464e-12
2.2627583e-12
2.5445102e-12
2.4494918e-12
2.4376111e-12
2.4414065e-12
2.1300728e-12
2.1347665e-12
2.3086004e-12
2.2459153e-12
2.41777e-12
2.7178093e-12
2.8584949e-12
2.6258381e-12
2.5339485e-12
2.5330996e-12
2.6048519e-12
2.3692253e-12
2.2455306e-12
2.3335325e-12
2.2221556e-12
2.2390291e-12
2.525528e-12
2.7122039e-12
2.6227776e-12
2.3420254e-12
2.3218994e-12
2.9861487e-12
3.055664e-12
2.7914331e-12
2.5300938e-12
2.4339161e-12
2.3383637e-12
2.5090119e-12
2.300267e-12
2.0026467e-12
2.254194e-12
2.2343167e-12
2.1636271e-12
2.2867376e-12
2.3193964e-12
2.3600178e-12
2.453234e-12
2.5424016e-12
2.6368675e-12
2.6608078e-12
2.7281998e-12
2.8515129e-12
2.9670886e-12
2.8956208e-12
2.9987087e-12
3.0572754e-12
2.9752943e-12
2.7019144e-12
2.7242965e-12
2.6781804e-12
2.7377657e-12
2.6604337e-12
2.4995171e-12
2.5197275e-12
2.6241997e-12
2.5228192e-12
2.4758761e-12
2.4697607e-12
2.285321e-12
2.5499752e-12
2.6877465e-12
2.2985279e-12
2.1792468e-12
2.2436699e-12
2.6393913e-12
2.8730774e-12
2.734759e-12
2.6411909e-12
2.3151977e-12
2.1717563e-12
2.6251794e-12
2.7876232e-12
2.8197306e-12
2.5810389e-12
2.6312418e-12
2.7484248e-12
2.6222267e-12
3.0445078e-12
2.9915612e-12
2.8063428e-12
2.8362848e-12
2.4601243e-12
2.3089703e-12
2.3087391e-12
2.5223573e-12
2.2529173e-12
2.3962982e-12
2.3253044e-12
2.1902662e-12
2.321426e-12
2.5829261e-12
2.478273e-12
2.7130338e-12
2.6392382e-12
2.4738475e-12
2.452526e-12
2.2699796e-12
2.5529162e-12
2.4902125e-12
2.3735872e-12
2.4774698e-12
2.2123705e-12
2.2110267e-12
2.2585519e-12
2.2810844e-12
2.3753003e-12
2.7642884e-12
2.7858156e-12
2.6761692e-12
2.5626736e-12
2.6448095e-12
2.6177381e-12
2.3691953e-12
2.3032845e-12
2.289534e-12
2.1609821e-12
2.2824505e-12
2.5548864e-12
2.7569195e-12
2.5667398e-12
2.4078673e-12
2.312994e-12
3.0649652e-12
2.9237259e-12
2.7675264e-12
2.4989993e-12
2.4109438e-12
2.3535947e-12
2.4592565e-12
2.2767196e-12
2.0320408e-12
2.2947367e-12
2.2664724e-12
2.1950998e-12
2.3011582e-12
2.3583629e-12
2.3678815e-12
2.4660126e-12
2.4936325e-12
2.6330717e-12
2.6575888e-12
2.7630897e-12
2.8453969e-12
2.9254999e-12
2.9364161e-12
3.0139467e-12
3.0321049e-12
2.9609804e-12
2.6943706e-12
2.7043996e-12
2.6644284e-12
2.7993198e-12
2.647659e-12
2.4328963e-12
2.5013021e-12
2.6191401e-12
2.5488062e-12
2.4709796e-12
2.4792095e-12
2.3333631e-12
2.5934647e-12
2.5985201e-12
2.2915589e-12
2.2102879e-12
2.3007761e-12
2.6183814e-12
2.9062683e-12
2.6710118e-12
2.561131e-12
2.2558214e-12
2.2238012e-12
2.614202e-12
2.8228169e-12
2.7738408e-12
2.6290422e-12
2.6777647e-12
2.765669e-12
2.6525592e-12
3.015951e-12
2.9805839e-12
2.830722e-12
2.8394661e-12
2.4785454e-12
2.2962398e-12
2.3814512e-12
2.4803078e-12
2.26938e-12
2.4606788e-12
2.3515695e-12
2.2227853e-12
2.3470969e-12
2.5671921e-12
2.4609978e-12
2.7158792e-12
2.6336713e-12
2.4484577e-12
2.4017047e-12
2.2623548e-12
2.5875456e-12
2.4577747e-12
2.4475385e-12
2.4514327e-12
2.1929448e-12
2.1274358e-12
2.2500769e-12
2.2706604e-12
2.33988e-12
2.7214116e-12
2.8222784e-12
2.5889284e-12
2.5909474e-12
2.6041743e-12
2.5778435e-12
2.4247694e-12
2.2933584e-12
2.3158348e-12
2.1593261e-12
2.3115247e-12
2.6083794e-12
2.6790501e-12
2.5628534e-12
2.3814121e-12
2.3260445e-12
2.9998918e-12
2.9890526e-12
2.7614536e-12
2.5240107e-12
2.3479573e-12
2.3377149e-12
2.5028716e-12
2.3037663e-12
2.0144194e-12
2.2454026e-12
2.2504186e-12
2.2034698e-12
2.3242569e-12
2.3354155e-12
2.3391072e-12
2.5033601e-12
2.4885482e-12
2.652099e-12
2.6328768e-12
2.7492951e-12
2.8248963e-12
2.9514052e-12
2.8833342e-12
2.9899579e-12
2.9756657e-12
2.9982646e-12
2.6864377e-12
2.7257703e-12
2.6980469e-12
2.8084913e-12
2.6332877e-12
2.5791363e-12
2.5885281e-12
2.5731374e-12
2.6000779e-12
2.4725155e-12
2.4862139e-12
2.3703899e-12
2.5876701e-12
2.62844e-12
2.2927541e-12
2.1094374e-12
2.2090348e-12
2.6924984e-12
2.8434132e-12
2.6814597e-12
2.5438965e-12
2.2575886e-12
2.2301076e-12
2.5711035e-12
2.8322047e-12
2.8065846e-12
2.6261582e-12
2.6186182e-12
2.7923946e-12
2.7058696e-12
3.0332442e-12
2.9983338e-12
2.8234741e-12
2.7749923e-12
2.4186046e-12
2.3369338e-12
2.3313205e-12
2.4441005e-12
2.3210082e-12
2.4269944e-12
2.384663e-12
2.2019003e-12
2.331147e-12
2.4804445e-12
2.430253e-12
2.6577946e-12
2.7060429e-12
2.4817713e-12
2.42802e-12
2.2521175e-12
2.5715233e-12
2.4802118e-12
2.3737136e-12
2.4887904e-12
2.2044966e-12
2.1218511e-12
2.2929558e-12
2.2318655e-12
2.3752222e-12
2.7094056e-12
2.8153749e-12
2.6022045e-12
2.611583e-12
2.587383e-12
2.5917064e-12
2.3259144e-12
2.3279651e-12
2.3630399e-12
2.2319273e-12
2.3290881e-12
2.6164312e-12
2.6953119e-12
2.5728922e-12
2.386123e-12
2.3589032e-12
2.955181e-12
2.9661367e-12
2.7675269e-12
2.5218597e-12
2.3851875e-12
2.3704224e-12
2.4641216e-12
2.2798833e-12
2.0831893e-12
2.2849504e-12
2.2575988e-12
2.1834548e-12
2.3547353e-12
2.3246312e-12
2.4364634e-12
2.4669498e-12
2.5534822e-12
2.6906418e-12
2.6432164e-12
2.7908177e-12
2.851759e-12
3.0242514e-12
2.8858047e-12
2.98389e-12
2.9740748e-12
3.0169135e-12
2.7141924e-12
2.652668e-12
2.6703227e-12
2.7634741e-12
2.649562e-12
2.4976169e-12
2.5627898e-12
2.6031532e-12
2.5463997e-12
2.4536003e-12
2.4707137e-12
2.3801182e-12
2.700681e-12
2.6621544e-12
2.3089135e-12
2.1980731e-12
2.2551405e-12
2.6853777e-12
2.9139751e-12
2.7627301e-12
2.5747165e-12
2.2878372e-12
2.1748415e-12
2.6057763e-12
2.770768e-12
2.7554718e-12
2.634247e-12
2.6680715e-12
2.7645436e-12
2.6601863e-12
3.0414462e-12
2.9535779e-12
2.7893163e-12
2.7707689e-12
2.4887902e-12
2.3313786e-12
2.3563909e-12
2.5502959e-12
2.2716286e-12
2.4384832e-12
2.3222288e-12
2.2524983e-12
2.3811484e-12
2.5803795e-12
2.5158209e-12
2.6238081e-12
2.676424e-12
2.4985675e-12
2.4213923e-12
2.2699052e-12
2.6295893e-12
2.4781284e-12
2.4497845e-12
2.4993326e-12
2.2506044e-12
2.1865921e-12
2.3124295e-12
2.262216e-12
2.39133e-12
2.6578997e-12
2.8208321e-12
2.6518757e-12
2.5723328e-12
2.6098498e-12
2.557896e-12
2.3268455e-12
2.2716887e-12
2.4046841e-12
2.248039e-12
2.3135569e-12
2.6562186e-12
2.6935134e-12
2.5835336e-12
2.4422018e-12
2.3962843e-12
2.9105128e-12
2.8897206e-12
2.7253501e-12
2.5069888e-12
2.4594151e-12
2.3656055e-12
2.494348e-12
2.3760614e-12
2.0573656e-12
2.3236729e-12
2.2644655e-12
2.1768809e-12
2.3661782e-12
2.3823697e-12
2.3957958e-12
2.4354811e-12
2.5600212e-12
2.6776133e-12
2.6777012e-12
2.7756634e-12
2.8497179e-12
2.9427483e-12
2.9153483e-12
2.9941724e-12
3.0066075e-12
2.978039e-12
2.6954209e-12
2.6923617e-12
2.6696323e-12
2.7089455e-12
2.6490967e-12
2.4953442e-12
2.5311281e-12
2.5821175e-12
2.6017842e-12
2.4837792e-12
2.4951644e-12
2.3524804e-12
2.6344773e-12
2.6173165e-12
2.3242133e-12
2.1820065e-12
2.2549365e-12
2.6615591e-12
2.8362085e-12
2.6860428e-12
2.5284878e-12
2.271615e-12
2.2799397e-12
2.6285812e-12
2.8209557e-12
2.830715e-12
2.5217851e-12
2.5902165e-12
2.8200567e-12
2.7328855e-12
2.9720618e-12
3.0146849e-12
2.8056119e-12
2.7549679e-12
2.4330702e-12
2.2837327e-12
2.4100669e-12
2.541273e-12
2.3442906e-12
2.4344641e-12
2.3807651e-12
2.2531939e-12
2.3348806e-12
2.5561493e-12
2.4675284e-12
2.6855944e-12
2.6610829e-12
2.4455425e-12
2.465296e-12
2.2773198e-12
2.581735e-12
2.5621207e-12
2.4304391e-12
2.4523701e-12
2.1700168e-12
2.1245167e-12
2.2698818e-12
2.2624856e-12
2.3140183e-12
2.6926365e-12
2.7594942e-12
2.6340499e-12
2.5588837e-12
2.5921886e-12
2.604094e-12
2.3726683e-12
2.2621642e-12
2.3167379e-12
2.2449915e-12
2.3129289e-12
2.6389698e-12
2.783109e-12
2.5951173e-12
2.3973269e-12
2.4043059e-12
2.9687925e-12
2.9156549e-12
2.7756822e-12
2.5643613e-12
2.4901945e-12
2.3248289e-12
2.4549759e-12
2.3442559e-12
2.068398e-12
2.2653194e-12
2.3069153e-12
2.2320112e-12
2.3657417e-12
2.3953008e-12
2.4380207e-12
2.4854366e-12
2.5432857e-12
2.7307304e-12
2.66249e-12
2.7812615e-12
2.8418236e-12
2.9459e-12
2.9489666e-12
2.9362543e-12
3.0331239e-12
2.9911215e-12
2.7372373e-12
2.7222675e-12
2.6987277e-12
2.7110809e-12
2.6513943e-12
2.5672593e-12
2.5706228e-12
2.5910812e-12
2.5759364e-12
2.4789136e-12
2.5766776e-12
2.4433444e-12
2.6887448e-12
2.6469764e-12
2.3727561e-12
2.2117863e-12
2.3150663e-12
2.6633327e-12
2.854636e-12
2.6720687e-12
2.6015186e-12
2.3383019e-12
2.2533722e-12
2.6133208e-12
2.8766926e-12
2.8000976e-12
2.6581834e-12
2.6067499e-12
2.8001852e-12
2.6892397e-12
3.0262459e-12
2.9537742e-12
2.7808873e-12
2.800558e-12
2.4885087e-12
2.34332e-12
2.3777397e-12
2.5001945e-12
2.3060106e-12
2.4948685e-12
2.4033423e-12
2.2299315e-12
2.4112754e-12
2.5524405e-12
2.5629581e-12
2.636277e-12
2.6513607e-12
2.4917644e-12
2.4556746e-12
2.2698449e-12
2.6267953e-12
2.535441e-12
2.4352909e-12
2.5330402e-12
2.1596518e-12
2.1844822e-12
2.2981732e-12
2.2302821e-12
2.4253355e-12
2.6862249e-12
2.7756877e-12
2.6624189e-12
2.6297577e-12
2.6239412e-12
2.56812e-12
2.3942983e-12
2.2961607e-12
2.3421343e-12
2.2222536e-12
2.3250978e-12
2.6225424e-12
2.7739022e-12
2.586647e-12
2.4302192e-12
2.3613316e-12
2.9138131e-12
2.8641321e-12
2.7670756e-12
2.5573825e-12
2.4495007e-12
2.4128817e-12
2.5011378e-12
2.3855698e-12
2.1169308e-12
2.3524229e-12
2.3279323e-12
2.260302e-12
2.3180323e-12
2.3803507e-12
2.3919712e-12
2.5226468e-12
2.5810569e-12
2.71402e-12
2.6742827e-12
2.7727091e-12
2.8773312e-12
2.9679148e-12
2.8593419e-12
2.985666e-12
3.0286312e-12
2.9503535e-12
2.6993381e-12
2.7121645e-12
2.6713063e-12
2.7457015e-12
2.6829029e-12
2.5974932e-12
2.5305094e-12
2.6646083e-12
2.6685659e-12
2.5405106e-12
2.5638101e-12
2.4903421e-12
2.6759296e-12
2.6670805e-12
2.3919074e-12
2.2417231e-12
2.3286657e-12
2.7141167e-12
2.8418949e-12
2.6760545e-12
2.6112309e-12
2.2604275e-12
2.2526987e-12
2.6591808e-12
2.9094095e-12
2.8006087e-12
2.5618585e-12
2.671913e-12
2.7932244e-12
2.6734678e-12
2.9502191e-12
2.9894698e-12
2.7759067e-12
2.7957352e-12
2.4443863e-12
2.3755024e-12
2.4168133e-12
2.5842245e-12
2.3330689e-12
2.466424e-12
2.4377384e-12
2.3406212e-12
2.4286059e-12
2.5567419e-12
2.5221669e-12
2.638792e-12
2.6872285e-12
2.4998358e-12
2.4450374e-12
2.2740074e-12
2.6589202e-12
2.6053662e-12
2.4312598e-12
2.4903883e-12
2.1345009e-12
2.1338853e-12
2.2688641e-12
2.2476201e-12
2.4015267e-12
2.7087564e-12
2.753197e-12
2.6812508e-12
2.6484873e-12
2.6366932e-12
2.587859e-12
2.4287469e-12
2.2598668e-12
2.3435967e-12
2.2245717e-12
2.3600739e-12
2.6655908e-12
2.7369895e-12
2.5705664e-12
2.4374031e-12
2.407062e-12
2.9191001e-12
2.8809663e-12
2.7296173e-12
2.5445774e-12
2.504118e-12
2.4543724e-12
2.4514364e-12
2.4399866e-12
2.152814e-12
2.3945076e-12
2.3677126e-12
2.2208476e-12
2.3978441e-12
2.4179424e-12
2.4650425e-12
2.5115556e-12
2.594184e-12
2.7168161e-12
2.6980755e-12
2.8340466e-12
2.8851526e-12
2.934396e-12
2.889348e-12
2.9799229e-12
2.9933983e-12
2.9405718e-12
2.7360213e-12
2.746329e-12
2.6623833e-12
2.7476029e-12
2.6722513e-12
2.5317788e-12
2.5657785e-12
2.6511356e-12
2.6604335e-12
2.5017889e-12
2.5905916e-12
2.4599016e-12
2.7168003e-12
2.7004575e-12
2.3875539e-12
2.2724784e-12
2.3099983e-12
2.6314064e-12
2.8168368e-12
2.6797095e-12
2.5947792e-12
2.307014e-12
2.3659345e-12
2.6574459e-12
2.830143e-12
2.7873157e-12
2.6197126e-12
2.6536169e-12
2.7791636e-12
2.6895185e-12
3.0381721e-12
2.9796638e-12
2.7505409e-12
2.7721744e-12
2.3919681e-12
2.3465862e-12
2.4287894e-12
2.610357e-12
2.3009626e-12
2.4696618e-12
2.4512256e-12
2.2913815e-12
2.3723356e-12
2.5923079e-12
2.5243742e-12
2.6144091e-12
2.6582629e-12
2.5084852e-12
2.5127045e-12
2.2971961e-12
2.6438535e-12
2.5985631e-12
2.4835915e-12
2.5352398e-12
2.2031027e-12
2.1420873e-12
2.3142525e-12
2.308645e-12
2.4048719e-12
2.7115361e-12
2.8229159e-12
2.701829e-12
2.5838698e-12
2.6164429e-12
2.604132e-12
2.3863847e-12
2.3055986e-12
2.3918623e-12
2.2469836e-12
2.3979553e-12
2.6702041e-12
2.7992845e-12
2.6152309e-12
2.4777901e-12
2.4585947e-12
2.8997755e-12
2.8605555e-12
2.793098e-12
2.5304448e-12
2.4988835e-12
2.4520835e-12
2.4233805e-12
2.3999082e-12
2.1836879e-12
2.383962e-12
2.3124207e-12
2.221573e-12
2.4074141e-12
2.3977519e-12
2.4001888e-12
2.5587223e-12
2.5863682e-12
2.7239864e-12
2.713853e-12
2.835412e-12
2.8601258e-12
2.9363413e-12
2.8818599e-12
2.9455635e-12
2.9982002e-12
2.9442674e-12
2.7422951e-12
2.7433492e-12
2.6910587e-12
2.7715287e-12
2.7207962e-12
2.5188896e-12
2.5702799e-12
2.6771369e-12
2.7309791e-12
2.5704224e-12
2.6015015e-12
2.505411e-12
2.7536558e-12
2.7220565e-12
2.4432669e-12
2.2679734e-12
2.3576772e-12
2.6803058e-12
2.8474686e-12
2.672039e-12
2.5543777e-12
2.3077809e-12
2.2845682e-12
2.6438886e-12
2.8410399e-12
2.8003795e-12
2.6335494e-12
2.6510846e-12
2.8062834e-12
2.6981061e-12
2.9544585e-12
2.9678365e-12
2.7096565e-12
2.7443245e-12
2.4776732e-12
2.3490519e-12
2.3907736e-12
2.5952333e-12
2.4217078e-12
2.4306225e-12
2.4726031e-12
2.3213777e-12
2.4467919e-12
2.6688309e-12
2.5705482e-12
2.6832015e-12
2.6719256e-12
2.5126151e-12
2.5042002e-12
2.3161987e-12
2.6695651e-12
2.6762626e-12
2.5189523e-12
2.5253881e-12
2.184009e-12
2.1609927e-12
2.2827441e-12
2.2821014e-12
2.3927058e-12
2.6749709e-12
2.7958432e-12
2.7029548e-12
2.6590485e-12
2.6331823e-12
2.6328796e-12
2.4329933e-12
2.3135732e-12
2.3183419e-12
2.2005462e-12
2.4014833e-12
2.6401054e-12
2.8127969e-12
2.6141389e-12
2.4502048e-12
2.4733312e-12
2.8983647e-12
2.9110935e-12
2.7885391e-12
2.620289e-12
2.5520896e-12
2.3954545e-12
2.4724526e-12
2.4856291e-12
2.2116616e-12
2.3800465e-12
2.4067779e-12
2.3004038e-12
2.4694253e-12
2.4039588e-12
2.4264846e-12
2.5882278e-12
2.594316e-12
2.7723655e-12
2.7691701e-12
2.8172482e-12
2.8393759e-12
2.9607105e-12
2.86042e-12
2.9390867e-12
3.0386078e-12
2.9902055e-12
2.7574074e-12
2.6915512e-12
2.6976461e-12
2.7646906e-12
2.6801844e-12
2.5507053e-12
2.5950925e-12
2.7168207e-12
2.6678455e-12
2.5319048e-12
2.6752567e-12
2.5700321e-12
2.6878564e-12
2.6761171e-12
2.4210636e-12
2.2672248e-12
2.3044793e-12
2.7085608e-12
2.8990274e-12
2.7255758e-12
2.6159365e-12
2.3266996e-12
2.3153948e-12
2.6882752e-12
2.8457028e-12
2.8378363e-12
2.6587216e-12
2.6236292e-12
2.741694e-12
2.6517837e-12
2.925529e-12
2.9438073e-12
2.7454354e-12
2.7350401e-12
2.5007409e-12
2.3427046e-12
2.4015514e-12
2.6064604e-12
2.3866796e-12
2.4995865e-12
2.5088336e-12
2.3880002e-12
2.4578538e-12
2.6352308e-12
2.5294745e-12
2.6403549e-12
2.5945311e-12
2.5273061e-12
2.48477e-12
2.3122413e-12
2.6299707e-12
2.6600562e-12
2.563634e-12
2.5157354e-12
2.1777567e-12
2.2009235e-12
2.3057248e-12
2.3072453e-12
2.4204588e-12
2.6538398e-12
2.7815725e-12
2.7245246e-12
2.6020887e-12
2.6404159e-12
2.584957e-12
2.428303e-12
2.2963057e-12
2.4283193e-12
2.2219618e-12
2.3725347e-12
2.6280232e-12
2.7209649e-12
2.6017162e-12
2.4416064e-12
2.494803e-12
2.8826622e-12
2.8440217e-12
2.7922116e-12
2.5586441e-12
2.5503523e-12
2.4878851e-12
2.516497e-12
2.4518647e-12
2.2328639e-12
2.4211739e-12
2.3862733e-12
2.2700542e-12
2.4693964e-12
2.4768306e-12
2.4362678e-12
2.5844609e-12
2.5954484e-12
2.7533802e-12
2.7716148e-12
2.8566379e-12
2.8373959e-12
2.9788021e-12
2.8546445e-12
2.9801133e-12
3.013021e-12
2.9936273e-12
2.7674926e-12
2.7323948e-12
2.6521298e-12
2.7439732e-12
2.6580248e-12
2.5572092e-12
2.5487828e-12
2.7313802e-12
2.7168576e-12
2.5810181e-12
2.5980552e-12
2.5570754e-12
2.7272728e-12
2.7615328e-12
2.4185983e-12
2.3117617e-12
2.3480623e-12
2.6550183e-12
2.8877185e-12
2.6493508e-12
2.6206765e-12
2.3235916e-12
2.2938708e-12
2.688149e-12
2.8181082e-12
2.8393329e-12
2.607228e-12
2.6695549e-12
2.722431e-12
2.6521947e-12
2.9320214e-12
2.9353919e-12
2.7976887e-12
2.8178306e-12
2.4642486e-12
2.3210906e-12
2.3863806e-12
2.613643e-12
2.4243832e-12
2.4971615e-12
2.4903625e-12
2.4233293e-12
2.4693494e-12
2.6510647e-12
2.5729156e-12
2.6641328e-12
2.6863151e-12
2.4802447e-12
2.5018208e-12
2.272787e-12
2.6380972e-12
2.7175805e-12
2.5341326e-12
2.5449352e-12
2.1755308e-12
2.1880477e-12
2.3334188e-12
2.3147075e-12
2.387326e-12
2.7417114e-12
2.8067041e-12
2.6952655e-12
2.6623424e-12
2.658253e-12
2.5993485e-12
2.3904099e-12
2.3849726e-12
2.4065988e-12
2.3183098e-12
2.3666746e-12
2.6866729e-12
2.7230657e-12
2.6013046e-12
2.4569322e-12
2.4883424e-12
2.8929305e-12
2.9101912e-12
2.811323e-12
2.5934784e-12
2.5639219e-12
2.4388247e-12
2.4975796e-12
2.5446379e-12
2.2467978e-12
2.4393077e-12
2.422529e-12
2.2654983e-12
2.427883e-12
2.4524538e-12
2.4045796e-12
2.5660479e-12
2.5653162e-12
2.7289631e-12
2.7560673e-12
2.8497276e-12
2.8535646e-12
2.9543835e-12
2.8457093e-12
2.9538227e-12
3.0102487e-12
2.9439849e-12
2.755919e-12
2.7331967e-12
2.6727412e-12
2.7674143e-12
2.6710064e-12
2.5508729e-12
2.6047226e-12
2.7465812e-12
2.7139135e-12
2.5232145e-12
2.6830701e-12
2.5801368e-12
2.6862386e-12
2.6883806e-12
2.4346436e-12
2.3543075e-12
2.3696652e-12
2.6342019e-12
2.8379018e-12
2.7383276e-12
2.618131e-12
2.3314957e-12
2.3630429e-12
2.7071626e-12
2.8274744e-12
2.8042356e-12
2.6635361e-12
2.6691605e-12
2.7590987e-12
2.6579509e-12
2.9171433e-12
2.9986571e-12
2.7600309e-12
2.7088397e-12
2.4483744e-12
2.3019258e-12
2.4366232e-12
2.6330563e-12
2.3899218e-12
2.4838272e-12
2.5438174e-12
2.3430435e-12
2.4336275e-12
2.626697e-12
2.6131846e-12
2.6507182e-12
2.6503426e-12
2.5410828e-12
2.5034454e-12
2.3115368e-12
2.6914831e-12
2.6753879e-12
2.507272e-12
2.4736214e-12
2.2017507e-12
2.1645199e-12
2.3552978e-12
2.2988122e-12
2.4405276e-12
2.7083683e-12
2.7967682e-12
2.6678356e-12
2.6190918e-12
2.6724393e-12
2.5971471e-12
2.4208248e-12
2.3366337e-12
2.3813061e-12
2.201484e-12
2.4200073e-12
2.6559514e-12
2.7169224e-12
2.6345768e-12
2.4546862e-12
2.4855994e-12
2.866896e-12
2.7951671e-12
2.7699104e-12
2.5815435e-12
2.4925684e-12
2.4585186e-12
2.4589289e-12
2.4755428e-12
2.2837554e-12
2.5358921e-12
2.4232656e-12
2.2557097e-12
2.4080703e-12
2.5104042e-12
2.475875e-12
2.6665063e-12
2.5802249e-12
2.7443716e-12
2.7461889e-12
2.8123944e-12
2.8502736e-12
2.9236466e-12
2.826826e-12
2.9572902e-12
2.9362229e-12
2.9366457e-12
2.7379496e-12
2.726283e-12
2.6852457e-12
2.7636511e-12
2.6894363e-12
2.5800846e-12
2.5928946e-12
2.7343334e-12
2.7393855e-12
2.5791327e-12
2.6941826e-12
2.5926685e-12
2.7081041e-12
2.7185188e-12
2.4803293e-12
2.3356625e-12
2.3779639e-12
2.6550027e-12
2.8308048e-12
2.6910145e-12
2.6269297e-12
2.3999834e-12
2.3962241e-12
2.6673403e-12
2.8886405e-12
2.8434251e-12
2.6792266e-12
2.682831e-12
2.7237568e-12
2.6605096e-12
2.9386014e-12
2.9527732e-12
2.7623891e-12
2.7124869e-12
2.4231431e-12
2.3802241e-12
2.4988091e-12
2.6698513e-12
2.5013342e-12
2.4939001e-12
2.5341409e-12
2.46774e-12
2.5077106e-12
2.6298373e-12
2.5655684e-12
2.6482959e-12
2.6176815e-12
2.5294146e-12
2.5342194e-12
2.2997338e-12
2.7055565e-12
2.6682053e-12
2.5621298e-12
2.5926303e-12
2.204384e-12
2.1856781e-12
2.2869196e-12
2.313775e-12
2.4181262e-12
2.7392335e-12
2.7784075e-12
2.6755017e-12
2.6787782e-12
2.7127519e-12
2.6204562e-12
2.3767162e-12
2.2978772e-12
2.3777152e-12
2.3040075e-12
2.4481181e-12
2.6981603e-12
2.7285932e-12
2.5853937e-12
2.4343101e-12
2.5281999e-12
2.9005307e-12
2.8245776e-12
2.8222934e-12
2.6038709e-12
2.5166911e-12
2.4908229e-12
2.4634823e-12
2.5807613e-12
2.3652536e-12
2.5259898e-12
2.4617077e-12
2.3022305e-12
2.4916698e-12
2.5066219e-12
2.4906167e-12
2.6159248e-12
2.6546669e-12
2.7383085e-12
2.7491429e-12
2.8398531e-12
2.8911708e-12
2.9690347e-12
2.8691494e-12
2.8899988e-12
2.9236002e-12
2.9439645e-12
2.7347413e-12
2.7538577e-12
2.6393256e-12
2.7763538e-12
2.7134349e-12
2.5784305e-12
2.619009e-12
2.8161477e-12
2.7618788e-12
2.6206266e-12
2.7445667e-12
2.6498239e-12
2.7252215e-12
2.7668571e-12
2.5141588e-12
2.3662869e-12
2.4058763e-12
2.683179e-12
2.8213332e-12
2.6461004e-12
2.5697881e-12
2.3542908e-12
2.417163e-12
2.7231741e-12
2.8357549e-12
2.8430366e-12
2.6555611e-12
2.7070509e-12
2.7295141e-12
2.6361214e-12
2.9034737e-12
3.0019125e-12
2.737488e-12
2.7140751e-12
2.5292153e-12
2.3670933e-12
2.4467214e-12
2.7148798e-12
2.4784103e-12
2.5322327e-12
2.5743971e-12
2.4440922e-12
2.5016499e-12
2.5852857e-12
2.6647582e-12
2.6581155e-12
2.5967642e-12
2.509456e-12
2.5254655e-12
2.328021e-12
2.7252046e-12
2.6319385e-12
2.5546908e-12
2.5491113e-12
2.2112702e-12
2.2131001e-12
2.3755329e-12
2.4150165e-12
2.4712101e-12
2.6849779e-12
2.7838456e-12
2.7015365e-12
2.6427732e-12
2.6860419e-12
2.6309783e-12
2.4283364e-12
2.3027784e-12
2.3745953e-12
2.3422824e-12
2.4123468e-12
2.7008951e-12
2.7217484e-12
2.6162529e-12
2.4143946e-12
2.5275576e-12
2.8175452e-12
2.8127314e-12
2.8460504e-12
2.60575e-12
2.5260085e-12
2.4944758e-12
2.4352178e-12
2.5741143e-12
2.3740894e-12
2.5704462e-12
2.4531696e-12
2.34219e-12
2.4893865e-12
2.5395875e-12
2.4801656e-12
2.5796737e-12
2.6491212e-12
2.7306276e-12
2.815933e-12
2.8371968e-12
2.8645847e-12
2.9300264e-12
2.8303171e-12
2.9126853e-12
2.9704752e-12
2.9189025e-12
2.7439752e-12
2.7799919e-12
2.6554282e-12
2.7897272e-12
2.6724805e-12
2.5879429e-12
2.6206416e-12
2.830279e-12
2.8093508e-12
2.6515528e-12
2.7610765e-12
2.6517274e-12
2.8034645e-12
2.7973936e-12
2.5247896e-12
2.3588492e-12
2.4567499e-12
2.7284726e-12
2.8892509e-12
2.6539281e-12
2.5366809e-12
2.3508736e-12
2.399342e-12
2.7054333e-12
2.8769517e-12
2.8893092e-12
2.6489026e-12
2.7320483e-12
2.7533481e-12
2.638759e-12
2.8966473e-12
2.9349986e-12
2.7294339e-12
2.6916134e-12
2.4911579e-12
2.4098815e-12
2.455469e-12
2.672474e-12
2.4895392e-12
2.5245845e-12
2.6178424e-12
2.4813706e-12
2.4674442e-12
2.6311561e-12
2.6509936e-12
2.6611712e-12
2.6293141e-12
2.5312604e-12
2.5542849e-12
2.2787568e-12
2.6969631e-12
2.7298944e-12
2.5976664e-12
2.5815248e-12
2.2212525e-12
2.2046401e-12
2.3551029e-12
2.3880891e-12
2.4542994e-12
2.7000958e-12
2.788779e-12
2.710018e-12
2.6314595e-12
2.6575075e-12
2.6129693e-12
2.460275e-12
2.2893577e-12
2.4550724e-12
2.2823178e-12
2.440984e-12
2.6805331e-12
2.6372615e-12
2.4895867e-12
2.4262361e-12
2.4962571e-12
2.8622549e-12
2.8092841e-12
2.8104804e-12
2.6133149e-12
2.5715602e-12
2.560552e-12
2.4645086e-12
2.5961108e-12
2.3688297e-12
2.5941092e-12
2.4649213e-12
2.249865e-12
2.4927471e-12
2.4726456e-12
2.4754057e-12
2.7299211e-12
2.5781807e-12
2.740326e-12
2.8188172e-12
2.8905036e-12
2.9050865e-12
2.9420923e-12
2.8248833e-12
2.8336231e-12
2.9858613e-12
2.9916367e-12
2.7368372e-12
2.7267119e-12
2.6554956e-12
2.8228587e-12
2.7107429e-12
2.5800093e-12
2.6148027e-12
2.8108646e-12
2.7814064e-12
2.6547373e-12
2.8062867e-12
2.6525379e-12
2.8126479e-12
2.7949813e-12
2.5930239e-12
2.4099112e-12
2.464766e-12
2.6640777e-12
2.7968305e-12
2.6959776e-12
2.5565899e-12
2.352923e-12
2.3759037e-12
2.757485e-12
2.9196816e-12
2.8714654e-12
2.6677994e-12
2.6924402e-12
2.7785979e-12
2.6691973e-12
2.9203452e-12
2.9119773e-12
2.7538117e-12
2.660255e-12
2.4502381e-12
2.3949959e-12
2.5219995e-12
2.7114231e-12
2.5416873e-12
2.4698e-12
2.6457942e-12
2.4936669e-12
2.4705591e-12
2.6535803e-12
2.6045398e-12
2.6422959e-12
2.6652638e-12
2.5462534e-12
2.5385685e-12
2.3200229e-12
2.6810468e-12
2.6757437e-12
2.5737374e-12
2.5657178e-12
2.1998909e-12
2.1708603e-12
2.420224e-12
2.4211841e-12
2.4791284e-12
2.6951134e-12
2.8283315e-12
2.6521921e-12
2.6506876e-12
2.612183e-12
2.6761076e-12
2.4032152e-12
2.2988933e-12
2.4890678e-12
2.264539e-12
2.4191859e-12
2.6370995e-12
2.7078955e-12
2.5793835e-12
2.3886856e-12
2.6071532e-12
2.8271305e-12
2.8045684e-12
2.803487e-12
2.6215772e-12
2.5662994e-12
2.5494899e-12
2.4234447e-12
2.6778198e-12
2.4773011e-12
2.5511197e-12
2.4654909e-12
2.3734064e-12
2.5205272e-12
2.4944703e-12
2.5052254e-12
2.6622936e-12
2.5910116e-12
2.738717e-12
2.7724301e-12
2.8731585e-12
2.8969474e-12
2.9619039e-12
2.7792898e-12
2.9118298e-12
3.0057718e-12
2.9631243e-12
2.7868324e-12
2.7063423e-12
2.6268367e-12
2.7554946e-12
2.7094915e-12
2.6120573e-12
2.5954475e-12
2.8851242e-12
2.7967366e-12
2.6290227e-12
2.7947802e-12
2.6563094e-12
2.8130861e-12
2.7281723e-12
2.5981814e-12
2.4010839e-12
2.4282748e-12
2.6896475e-12
2.8300843e-12
2.6569808e-12
2.578918e-12
2.3214913e-12
2.4046483e-12
2.7123067e-12
2.8999249e-12
2.8371288e-12
2.7251359e-12
2.7276996e-12
2.7722896e-12
2.6717565e-12
2.9023713e-12
2.9208628e-12
2.6965487e-12
2.6485209e-12
2.4372026e-12
2.3747118e-12
2.4876598e-12
2.7662974e-12
2.5098025e-12
2.5248996e-12
2.6729664e-12
2.5852181e-12
2.4997901e-12
2.6169195e-12
2.6210676e-12
2.679986e-12
2.704247e-12
2.494587e-12
2.4958429e-12
2.3280481e-12
2.6872391e-12
2.704167e-12
2.6090655e-12
2.5817785e-12
2.19681e-12
2.2224776e-12
2.4005995e-12
2.3408363e-12
2.5027788e-12
2.7120548e-12
2.7920461e-12
2.6965864e-12
2.6686682e-12
2.6900442e-12
2.6084159e-12
2.4175792e-12
2.3458887e-12
2.4881078e-12
2.3277081e-12
2.4015586e-12
2.6216434e-12
2.7325089e-12
2.558203e-12
2.4190107e-12
2.6258097e-12
2.8296059e-12
2.8228743e-12
2.7830689e-12
2.6241242e-12
2.6303998e-12
2.591431e-12
2.4333265e-12
2.6933657e-12
2.5146558e-12
2.5720591e-12
2.494481e-12
2.3015157e-12
2.5559433e-12
2.5046293e-12
2.5138014e-12
2.7038042e-12
2.5791543e-12
2.8086934e-12
2.764575e-12
2.7990527e-12
2.9210202e-12
2.9556429e-12
2.8394088e-12
2.8148779e-12
2.9636087e-12
2.9578915e-12
2.7710347e-12
2.8223094e-12
2.6782237e-12
2.7593448e-12
2.7364287e-12
2.601472e-12
2.6338857e-12
2.9259548e-12
2.8777642e-12
2.6671909e-12
2.8085431e-12
2.7177119e-12
2.8188946e-12
2.800759e-12
2.5708264e-12
2.3720572e-12
2.5238978e-12
2.6566941e-12
2.787123e-12
2.6658474e-12
2.5931412e-12
2.3810123e-12
2.4393857e-12
2.7302867e-12
2.924994e-12
2.9276393e-12
2.6936255e-12
2.7357821e-12
2.7833753e-12
2.6111114e-12
2.8735473e-12
2.932411e-12
2.6627539e-12
2.7712114e-12
2.4724547e-12
2.4154077e-12
2.5121884e-12
2.7625118e-12
2.5602333e-12
2.541758e-12
2.7045998e-12
2.4527789e-12
2.5526059e-12
2.6356645e-12
2.690928e-12
2.6782224e-12
2.6293325e-12
2.5405307e-12
2.5943763e-12
2.4041368e-12
2.7493858e-12
2.7193566e-12
2.6010563e-12
2.5816983e-12
2.1809906e-12
2.2438683e-12
2.389623e-12
2.4015089e-12
2.515498e-12
2.7331802e-12
2.7901292e-12
2.6922123e-12
2.6609392e-12
2.7014369e-12
2.6006211e-12
2.4126432e-12
2.3364602e-12
2.449955e-12
2.3250245e-12
2.42735e-12
2.680001e-12
2.6932887e-12
2.5833671e-12
2.4041327e-12
2.5923977e-12
2.7831496e-12
2.8138104e-12
2.7854362e-12
2.6458378e-12
2.6265188e-12
2.5735208e-12
2.4578933e-12
2.6515099e-12
2.4776893e-12
2.6940787e-12
2.4879807e-12
2.339517e-12
2.5567601e-12
2.5047182e-12
2.4792913e-12
2.7035197e-12
2.5821185e-12
2.7957953e-12
2.7775607e-12
2.9006279e-12
2.9158401e-12
2.9537275e-12
2.7634431e-12
2.8773733e-12
2.9624218e-12
2.9580245e-12
2.7958237e-12
2.7839536e-12
2.6329401e-12
2.7958382e-12
2.6825454e-12
2.6063242e-12
2.6350146e-12
2.8873687e-12
2.880669e-12
2.7226502e-12
2.819005e-12
2.7685482e-12
2.7967507e-12
2.7745746e-12
2.6085386e-12
2.4345244e-12
2.5415562e-12
2.706585e-12
2.7654959e-12
2.7408295e-12
2.5389725e-12
2.3528107e-12
2.450054e-12
2.7261492e-12
2.9327725e-12
2.8836683e-12
2.6930663e-12
2.7304426e-12
2.70726e-12
2.6041855e-12
2.8904663e-12
2.9276581e-12
2.7166971e-12
2.7172936e-12
2.4449104e-12
2.4077916e-12
2.48949e-12
2.7623537e-12
2.5865386e-12
2.5476964e-12
2.6826759e-12
2.5950073e-12
2.5867379e-12
2.6685143e-12
2.6576159e-12
2.6549897e-12
2.6692832e-12
2.5783817e-12
2.5482342e-12
2.3980245e-12
2.7002645e-12
2.7504691e-12
2.6113664e-12
2.5874433e-12
2.2199391e-12
2.3024054e-12
2.396708e-12
2.4014317e-12
2.5526235e-12
2.705452e-12
2.8175099e-12
2.7136444e-12
2.6435976e-12
2.6812526e-12
2.5971714e-12
2.4662986e-12
2.3368824e-12
2.4724582e-12
2.3736727e-12
2.5004825e-12
2.6708668e-12
2.6992273e-12
2.5608064e-12
2.4454134e-12
2.6652428e-12
2.8115828e-12
2.7978852e-12
2.8226167e-12
2.6581148e-12
2.607581e-12
2.6559616e-12
2.5461508e-12
2.7330703e-12
2.5107872e-12
2.6894405e-12
2.5975734e-12
2.3509452e-12
2.5468733e-12
2.5306022e-12
2.4642304e-12
2.7198784e-12
2.6154144e-12
2.7664464e-12
2.8056734e-12
2.8793736e-12
2.9284518e-12
2.8761717e-12
2.8096588e-12
2.8498948e-12
2.9847843e-12
2.9376612e-12
2.7995475e-12
2.7883522e-12
2.6965504e-12
2.7701697e-12
2.694363e-12
2.5940766e-12
2.5924115e-12
2.8609161e-12
2.8500763e-12
2.71007e-12
2.7586694e-12
2.7502761e-12
2.8075077e-12
2.8172651e-12
2.6412787e-12
2.4653322e-12
2.5318304e-12
2.6954029e-12
2.7803395e-12
2.7065672e-12
2.5827539e-12
2.4189494e-12
2.5007177e-12
2.7611834e-12
2.9189236e-12
2.8262551e-12
2.786688e-12
2.773245e-12
2.7123737e-12
2.6024864e-12
2.872392e-12
2.9184259e-12
2.7161409e-12
2.673906e-12
2.4859548e-12
2.4152908e-12
2.5991416e-12
2.7853817e-12
2.6380708e-12
2.5755483e-12
2.7415646e-12
2.5845151e-12
2.5283378e-12
2.6927367e-12
2.6637575e-12
2.6574509e-12
2.6550951e-12
2.5930143e-12
2.5831811e-12
2.4147964e-12
2.6758084e-12
2.7518335e-12
2.6420838e-12
2.6346729e-12
2.1928115e-12
2.3043518e-12
2.3899942e-12
2.4779206e-12
2.4879892e-12
2.7249015e-12
2.7643538e-12
2.71528e-12
2.6150041e-12
2.6704331e-12
2.6241511e-12
2.4109534e-12
2.3665488e-12
2.4365243e-12
2.3755782e-12
2.4941984e-12
2.6632331e-12
2.7495838e-12
2.6102213e-12
2.4160259e-12
2.6563734e-12
2.7700654e-12
2.7866411e-12
2.7948616e-12
2.6518167e-12
2.6426487e-12
2.6168427e-12
2.4360368e-12
2.7002337e-12
2.5518457e-12
2.6877834e-12
2.5900579e-12
2.4169881e-12
2.5675146e-12
2.5309496e-12
2.4565105e-12
2.7687455e-12
2.6252587e-12
2.7948065e-12
2.7827248e-12
2.8561277e-12
2.9212453e-12
2.8989534e-12
2.7846156e-12
2.8751797e-12
2.911961e-12
2.8866677e-12
2.7663273e-12
2.749144e-12
2.7075837e-12
2.7523019e-12
2.7629142e-12
2.6683785e-12
2.6570493e-12
2.9254073e-12
2.840372e-12
2.7389547e-12
2.7720521e-12
2.7844328e-12
2.8265467e-12
2.8479246e-12
2.66189e-12
2.5453266e-12
2.5323205e-12
2.6972099e-12
2.8251906e-12
2.7398995e-12
2.5862437e-12
2.4218557e-12
2.5079791e-12
2.7894638e-12
2.9732035e-12
2.884503e-12
2.735366e-12
2.7474362e-12
2.6771307e-12
2.6885215e-12
2.8509372e-12
2.894037e-12
2.7269758e-12
2.7171509e-12
2.4997192e-12
2.4567004e-12
2.5953935e-12
2.7860119e-12
2.6186642e-12
2.4888229e-12
2.721048e-12
2.5896908e-12
2.5913976e-12
2.6775186e-12
2.7003276e-12
2.6899412e-12
2.6737436e-12
2.5732619e-12
2.6023669e-12
2.4733347e-12
2.7700366e-12
2.7653596e-12
2.6713716e-12
2.595351e-12
2.2374971e-12
2.2690012e-12
2.4870013e-12
2.5148809e-12
2.5714353e-12
2.6907172e-12
2.7787482e-12
2.7230017e-12
2.6133052e-12
2.6480114e-12
2.6184222e-12
2.4748294e-12
2.372322e-12
2.4880141e-12
2.4232205e-12
2.4650694e-12
2.6698871e-12
2.762126e-12
2.5813008e-12
2.4352035e-12
2.6924899e-12
2.8448574e-12
2.750457e-12
2.8115407e-12
2.6005773e-12
2.6137135e-12
2.6491433e-12
2.4979868e-12
2.7760023e-12
2.5445748e-12
2.6981193e-12
2.6276952e-12
2.4247648e-12
2.5991056e-12
2.5613604e-12
2.4752808e-12
2.7216441e-12
2.6086631e-12
2.8103509e-12
2.7409702e-12
2.8939149e-12
2.8614669e-12
2.9557927e-12
2.7206544e-12
2.8310707e-12
2.9456808e-12
2.900055e-12
2.8336849e-12
2.7809586e-12
2.7050339e-12
2.7997032e-12
2.7261997e-12
2.6042918e-12
2.6629833e-12
2.9133059e-12
2.8992306e-12
2.6504686e-12
2.8562615e-12
2.7705221e-12
2.8372023e-12
2.8293043e-12
2.7354438e-12
2.5862847e-12
2.5753596e-12
2.6795226e-12
2.7938971e-12
2.7412434e-12
2.6289153e-12
2.4123043e-12
2.5286177e-12
2.7638339e-12
2.9545971e-12
2.9601324e-12
2.75527e-12
2.7832688e-12
2.7138096e-12
2.6620201e-12
2.887475e-12
2.9003813e-12
2.6953216e-12
2.7193497e-12
2.5416815e-12
2.4115926e-12
2.6251189e-12
2.7932084e-12
2.6567711e-12
2.5732574e-12
2.766042e-12
2.6457558e-12
2.6209575e-12
2.7424358e-12
2.6853569e-12
2.6538828e-12
2.6211438e-12
2.6257993e-12
2.634023e-12
2.5374364e-12
2.7081688e-12
2.7733117e-12
2.6984281e-12
2.5839649e-12
2.231043e-12
2.3440789e-12
2.4888468e-12
2.537236e-12
2.5959306e-12
2.7481715e-12
2.7765891e-12
2.6549618e-12
2.6842816e-12
2.7044289e-12
2.6653742e-12
2.4797972e-12
2.3771807e-12
2.4583421e-12
2.4233436e-12
2.4272227e-12
2.7074742e-12
2.7077466e-12
2.5621846e-12
2.4181115e-12
2.698335e-12
2.8372318e-12
2.7833688e-12
2.8507381e-12
2.6865816e-12
2.6289949e-12
2.6586966e-12
2.5089353e-12
2.8091871e-12
2.6023695e-12
2.7447495e-12
2.59798e-12
2.4336208e-12
2.5907629e-12
2.5118779e-12
2.5110849e-12
2.7253384e-12
2.5723666e-12
2.7861179e-12
2.8204589e-12
2.9367264e-12
2.910881e-12
2.9426891e-12
2.8432159e-12
2.8320306e-12
2.9033139e-12
2.9320012e-12
2.7775258e-12
2.8205383e-12
2.6975486e-12
2.8587954e-12
2.789616e-12
2.6151939e-12
2.6423312e-12
2.8955985e-12
2.8628616e-12
2.7132678e-12
2.8403775e-12
2.8174147e-12
2.7967153e-12
2.8085507e-12
2.6670595e-12
2.5629501e-12
2.6253852e-12
2.6981052e-12
2.7720484e-12
2.6670914e-12
2.5996464e-12
2.4179307e-12
2.5281023e-12
2.7897764e-12
3.0026918e-12
2.8942866e-12
2.7483879e-12
2.7548196e-12
2.6878892e-12
2.6598233e-12
2.8626251e-12
2.8895736e-12
2.7416858e-12
2.7374314e-12
2.5291375e-12
2.4835453e-12
2.6291283e-12
2.7326323e-12
2.6731922e-12
2.5893604e-12
2.7811304e-12
2.6713993e-12
2.5756365e-12
2.6538639e-12
2.6803971e-12
2.6728485e-12
2.6577833e-12
2.6332421e-12
2.6246438e-12
2.474915e-12
2.7790097e-12
2.7664052e-12
2.7293458e-12
2.5716692e-12
2.2800388e-12
2.2932758e-12
2.5035122e-12
2.5418803e-12
2.6013954e-12
2.8200792e-12
2.7841616e-12
2.7593377e-12
2.6015878e-12
2.6175815e-12
2.6094714e-12
2.4690597e-12
2.3683542e-12
2.5032186e-12
2.4702582e-12
2.4828624e-12
2.6621487e-12
2.7157898e-12
2.5343213e-12
2.456401e-12
2.6871697e-12
2.7913214e-12
2.7146976e-12
2.7774987e-12
2.6873369e-12
2.6303144e-12
2.6376965e-12
2.4853418e-12
2.7731491e-12
2.6266801e-12
2.7918141e-12
2.7154834e-12
2.4866346e-12
2.5848848e-12
2.5048746e-12
2.4981889e-12
2.7650263e-12
2.5930063e-12
2.7786744e-12
2.8165914e-12
2.9084304e-12
2.8939483e-12
2.8867908e-12
2.731758e-12
2.8295304e-12
2.9136298e-12
2.8643314e-12
2.7959438e-12
2.8174156e-12
2.7197211e-12
2.798202e-12
2.7461822e-12
2.6271899e-12
2.7221276e-12
2.9150246e-12
2.8607459e-12
2.7384802e-12
2.8784466e-12
2.8502602e-12
2.8428093e-12
2.8118497e-12
2.6797343e-12
2.5985013e-12
2.6003557e-12
2.7142605e-12
2.767413e-12
2.7286114e-12
2.5556261e-12
2.4186334e-12
2.6009555e-12
2.7936735e-12
3.0449579e-12
2.9385496e-12
2.7711282e-12
2.7443154e-12
2.6535267e-12
2.6641296e-12
2.8326701e-12
2.869884e-12
2.7121948e-12
2.6741051e-12
2.5366393e-12
2.4531429e-12
2.6483694e-12
2.7661053e-12
2.7307375e-12
2.5795635e-12
2.828369e-12
2.6787706e-12
2.6746606e-12
2.7460592e-12
2.6804127e-12
2.6641577e-12
2.7266175e-12
2.63614e-12
2.6559744e-12
2.4863382e-12
2.8151479e-12
2.7664004e-12
2.7341478e-12
2.6314814e-12
2.298063e-12
2.3209368e-12
2.4619454e-12
2.5844179e-12
2.5897147e-12
2.770753e-12
2.7437594e-12
2.7721094e-12
2.5941257e-12
2.6934815e-12
2.6055642e-12
2.5063241e-12
2.4053385e-12
2.5586519e-12
2.4440103e-12
2.5470934e-12
2.6955061e-12
2.6948047e-12
2.5668198e-12
2.4564645e-12
2.7021484e-12
2.781744e-12
2.719985e-12
2.7778604e-12
2.6810013e-12
2.6515224e-12
2.6421521e-12
2.5036579e-12
2.8082276e-12
2.7239714e-12
2.790683e-12
2.6208235e-12
2.484106e-12
2.5939615e-12
2.4693964e-12
2.4347835e-12
2.7608803e-12
2.6400911e-12
2.7805295e-12
2.7857564e-12
2.8499111e-12
2.9011082e-12
2.9198928e-12
2.7780777e-12
2.8484795e-12
2.9045167e-12
2.8910427e-12
2.7577266e-12
2.750382e-12
2.7008964e-12
2.7811893e-12
2.8045613e-12
2.6661019e-12
2.7208041e-12
2.9581003e-12
2.8906836e-12
2.7634596e-12
2.8409944e-12
2.8851812e-12
2.8721038e-12
2.8859888e-12
2.6615216e-12
2.6467123e-12
2.6572423e-12
2.6826978e-12
2.7511314e-12
2.7037634e-12
2.5538046e-12
2.465631e-12
2.5428017e-12
2.807112e-12
3.0351691e-12
2.9785749e-12
2.7703285e-12
2.7839649e-12
2.7142761e-12
2.6861503e-12
2.8148844e-12
2.8932458e-12
2.7220921e-12
2.6996875e-12
2.5268151e-12
2.4552064e-12
2.6521888e-12
2.8378051e-12
2.6839293e-12
2.5958808e-12
2.8631286e-12
2.7609401e-12
2.644682e-12
2.7026092e-12
2.7580728e-12
2.6562441e-12
2.6621927e-12
2.6314554e-12
2.6917368e-12
2.5822885e-12
2.7839966e-12
2.7894037e-12
2.7152573e-12
2.6222338e-12
2.2673911e-12
2.420163e-12
2.4856354e-12
2.5575213e-12
2.5654574e-12
2.7894171e-12
2.8084364e-12
2.7199252e-12
2.7012038e-12
2.7183301e-12
2.6348639e-12
2.5093066e-12
2.3705079e-12
2.4965125e-12
2.4914519e-12
2.4820556e-12
2.7176174e-12
2.6951575e-12
2.5782824e-12
2.4441944e-12
2.7930674e-12
2.7650883e-12
2.6818786e-12
2.81354e-12
2.6853036e-12
2.6540697e-12
2.7894345e-12
2.499099e-12
2.8208501e-12
2.7541144e-12
2.8239971e-12
2.6178582e-12
2.5255926e-12
2.6159699e-12
2.5468067e-12
2.4457979e-12
2.7700286e-12
2.662562e-12
2.7586752e-12
2.7019459e-12
2.9018871e-12
2.9080282e-12
2.8654555e-12
2.7016477e-12
2.8143566e-12
2.9321144e-12
2.8883547e-12
2.8083083e-12
2.8097262e-12
2.6591945e-12
2.7524636e-12
2.8105161e-12
2.6943814e-12
2.6953518e-12
2.952791e-12
2.9499181e-12
2.7220416e-12
2.821202e-12
2.8391842e-12
2.8166566e-12
2.8137742e-12
2.7652867e-12
2.6241806e-12
2.6545092e-12
2.6974456e-12
2.772787e-12
2.6860944e-12
2.6153157e-12
2.5166494e-12
2.5890735e-12
2.8296337e-12
2.9820803e-12
2.9321454e-12
2.8243258e-12
2.7547214e-12
2.6395793e-12
2.6682701e-12
2.835321e-12
2.8693519e-12
2.6809878e-12
2.7020408e-12
2.4924802e-12
2.4930123e-12
2.6760892e-12
2.8647067e-12
2.766004e-12
2.6338168e-12
2.8125952e-12
2.6988477e-12
2.7056181e-12
2.6772946e-12
2.7076971e-12
2.6891957e-12
2.6983346e-12
2.6910195e-12
2.702409e-12
2.5957769e-12
2.7612001e-12
2.8366985e-12
2.7564886e-12
2.5911851e-12
2.2988315e-12
2.3578997e-12
2.5514621e-12
2.5996965e-12
2.6703754e-12
2.7721011e-12
2.818276e-12
2.7884964e-12
2.5999834e-12
2.782872e-12
2.6309545e-12
2.5569505e-12
2.3776185e-12
2.4970017e-12
2.5277825e-12
2.4967641e-12
2.6224428e-12
2.7148934e-12
2.5746499e-12
2.4244246e-12
2.7752449e-12
2.7574022e-12
2.6615845e-12
2.7956819e-12
2.7403366e-12
2.6508175e-12
2.7372627e-12
2.5240159e-12
2.8394559e-12
2.7793089e-12
2.8185364e-12
2.6948851e-12
2.5098031e-12
2.6159903e-12
2.5636171e-12
2.4735919e-12
2.7770941e-12
2.6595089e-12
2.826476e-12
2.779261e-12
2.9231118e-12
2.8946361e-12
2.8691934e-12
2.7372436e-12
2.7956812e-12
2.886049e-12
2.8752864e-12
2.8022821e-12
2.7639859e-12
2.7230961e-12
2.8191672e-12
2.7367243e-12
2.6172669e-12
2.7517814e-12
2.9331893e-12
2.8805608e-12
2.7784619e-12
2.8716229e-12
2.8946925e-12
2.8601531e-12
2.7956717e-12
2.7173543e-12
2.7140549e-12
2.6675177e-12
2.7264378e-12
2.7430291e-12
2.7511533e-12
2.6092672e-12
2.4761998e-12
2.6444868e-12
2.8315256e-12
2.9674817e-12
2.9237203e-12
2.7611151e-12
2.8094961e-12
2.6567607e-12
2.6373131e-12
2.8708158e-12
2.8673494e-12
2.7426544e-12
2.7128605e-12
2.5718269e-12
2.5138669e-12
2.632679e-12
2.7740384e-12
2.7726788e-12
2.6246978e-12
2.8249395e-12
2.7984804e-12
2.6657702e-12
2.6890504e-12
2.7003551e-12
2.6824493e-12
2.7254635e-12
2.697516e-12
2.712751e-12
2.6396396e-12
2.7740223e-12
2.8253099e-12
2.801998e-12
2.6362224e-12
2.2574477e-12
2.3830497e-12
2.5110025e-12
2.5972122e-12
2.6906062e-12
2.7802001e-12
2.7813858e-12
2.6987826e-12
2.6504833e-12
2.7369652e-12
2.6959856e-12
2.5025307e-12
2.4409537e-12
2.5725964e-12
2.5273516e-12
2.5346275e-12
2.6281653e-12
2.742989e-12
2.5467881e-12
2.4484408e-12
2.8159907e-12
2.7002007e-12
2.6732488e-12
2.7570565e-12
2.748299e-12
2.7054589e-12
2.7613439e-12
2.5398854e-12
2.8914425e-12
2.8019783e-12
2.7983527e-12
2.6769672e-12
2.5852931e-12
2.6724059e-12
2.4932554e-12
2.4871424e-12
2.7616149e-12
2.7354089e-12
2.8744058e-12
2.7117197e-12
2.9216772e-12
2.8622673e-12
2.8455398e-12
2.7377083e-12
2.7236473e-12
2.9021033e-12
2.8029076e-12
2.7740169e-12
2.849825e-12
2.6748304e-12
2.7924854e-12
2.7587492e-12
2.6542644e-12
2.7192521e-12
2.9864639e-12
2.8715186e-12
2.7876041e-12
2.8553559e-12
2.828181e-12
2.8215705e-12
2.8219744e-12
2.726422e-12
2.6481946e-12
2.6753469e-12
2.7122319e-12
2.7996787e-12
2.6546326e-12
2.6193915e-12
2.4972457e-12
2.5869691e-12
2.8269422e-12
3.001581e-12
2.9241325e-12
2.818526e-12
2.8136562e-12
2.7047926e-12
2.6798164e-12
2.8424498e-12
2.8511297e-12
2.6953652e-12
2.6984923e-12
2.5800609e-12
2.4912856e-12
2.6975392e-12
2.8371517e-12
2.7945489e-12
2.6389659e-12
2.8333479e-12
2.7749814e-12
2.7011538e-12
2.7440309e-12
2.7430647e-12
2.7446008e-12
2.7863768e-12
2.7163332e-12
2.6760566e-12
2.7050619e-12
2.8086008e-12
2.8000733e-12
2.7469082e-12
2.6301433e-12
2.2948872e-12
2.3914859e-12
2.5650103e-12
2.6310861e-12
2.6261107e-12
2.8068589e-12
2.7939237e-12
2.7559907e-12
2.653229e-12
2.7542003e-12
2.6913667e-12
2.5531443e-12
2.3978775e-12
2.5780354e-12
2.4810421e-12
2.5128771e-12
2.6707386e-12
2.6963523e-12
2.5398897e-12
2.4832515e-12
2.8564633e-12
2.7194145e-12
2.6249241e-12
2.7356531e-12
2.7486928e-12
2.6805582e-12
2.7752579e-12
2.5856919e-12
2.861545e-12
2.8592157e-12
2.8148243e-12
2.7098857e-12
2.6701937e-12
2.6362692e-12
2.5544295e-12
2.530202e-12
2.7947878e-12
2.684972e-12
2.8079707e-12
2.7154529e-12
2.8742351e-12
2.8743488e-12
2.8308618e-12
2.7091192e-12
2.7636504e-12
2.8902041e-12
2.8111003e-12
2.7986359e-12
2.7957114e-12
2.6285326e-12
2.7727467e-12
2.7629912e-12
2.6289283e-12
2.7553229e-12
2.9429369e-12
2.8650201e-12
2.8193923e-12
2.8211413e-12
2.8655002e-12
2.8216327e-12
2.8345928e-12
2.7920342e-12
2.7090736e-12
2.7245691e-12
2.7092326e-12
2.7281896e-12
2.7231546e-12
2.6502988e-12
2.5438005e-12
2.6689681e-12
2.8319693e-12
3.0403631e-12
2.9546001e-12
2.8215464e-12
2.7538056e-12
2.6204052e-12
2.6796182e-12
2.869879e-12
2.8105168e-12
2.6526572e-12
2.6996892e-12
2.6322755e-12
2.5468215e-12
2.7089205e-12
2.8306459e-12
2.8627474e-12
2.6940624e-12
2.8738888e-12
2.8085331e-12
2.7054168e-12
2.7317072e-12
2.8509226e-12
2.6742341e-12
2.753259e-12
2.7421004e-12
2.7488244e-12
2.7655901e-12
2.7691053e-12
2.8483212e-12
2.8411451e-12
2.6431101e-12
2.3453811e-12
2.4716843e-12
2.6062965e-12
2.6870294e-12
2.6737445e-12
2.8119839e-12
2.7847976e-12
2.7000021e-12
2.7016616e-12
2.7381075e-12
2.7016939e-12
2.5614708e-12
2.4696579e-12
2.5120143e-12
2.5653557e-12
2.5708012e-12
2.6699888e-12
2.6498974e-12
2.5614289e-12
2.4488564e-12
2.8168394e-12
2.7144116e-12
2.6420055e-12
2.7577907e-12
2.6975852e-12
2.6249816e-12
2.7720864e-12
2.5491302e-12
2.9132942e-12
2.8546776e-12
2.8575399e-12
2.7677498e-12
2.6223533e-12
2.6940162e-12
2.5839769e-12
2.4954609e-12
2.7322905e-12
2.7011128e-12
2.8244041e-12
2.7427576e-12
2.8206523e-12
2.9019918e-12
2.8377465e-12
2.7070689e-12
2.7386511e-12
2.8580324e-12
2.8129404e-12
2.787296e-12
2.7946298e-12
2.6962037e-12
2.7135163e-12
2.7297587e-12
2.6426231e-12
2.7310558e-12
2.9281222e-12
2.9374658e-12
2.7698132e-12
2.8861275e-12
2.882631e-12
2.8624598e-12
2.7983644e-12
2.7558951e-12
2.7532059e-12
2.7573482e-12
2.6926911e-12
2.7954804e-12
2.6840626e-12
2.6369074e-12
2.5056313e-12
2.7050929e-12
2.848206e-12
3.0367972e-12
2.9768406e-12
2.7839217e-12
2.7517934e-12
2.6153387e-12
2.6536501e-12
2.8101794e-12
2.8158656e-12
2.666311e-12
2.6807243e-12
2.5095668e-12
2.5266627e-12
2.7193451e-12
2.8300316e-12
2.8128864e-12
2.6592567e-12
2.8919428e-12
2.7850309e-12
2.763184e-12
2.7258501e-12
2.7518424e-12
2.7403544e-12
2.7289768e-12
2.7126743e-12
2.7344407e-12
2.7998461e-12
2.8120542e-12
2.8633849e-12
2.8565492e-12
2.628697e-12
2.3008739e-12
2.4874781e-12
2.618258e-12
2.6937077e-12
2.6819224e-12
2.805302e-12
2.7451646e-12
2.7416244e-12
2.6961424e-12
2.7635808e-12
2.6557862e-12
2.5742566e-12
2.4593626e-12
2.5397538e-12
2.5860124e-12
2.5706592e-12
2.6736053e-12
2.6788888e-12
2.5388628e-12
2.5120596e-12
2.9296478e-12
2.7191808e-12
2.6444305e-12
2.7339272e-12
2.726912e-12
2.6486905e-12
2.813445e-12
2.6477308e-12
2.9492897e-12
2.8980366e-12
2.843021e-12
2.7965512e-12
2.6938024e-12
2.672835e-12
2.5963203e-12
2.4982173e-12
2.766844e-12
2.735606e-12
2.8892093e-12
2.7642049e-12
2.8356961e-12
2.7987814e-12
2.7938279e-12
2.6607835e-12
2.7096181e-12
2.8275988e-12
2.7779677e-12
2.7319891e-12
2.754745e-12
2.6538773e-12
2.754042e-12
2.7542144e-12
2.6403602e-12
2.7301002e-12
2.9492637e-12
2.8622955e-12
2.7714374e-12
2.9134505e-12
2.8720069e-12
2.8462768e-12
2.8277328e-12
2.717899e-12
2.7610473e-12
2.786456e-12
2.6585099e-12
2.6861271e-12
2.7827424e-12
2.6487501e-12
2.6134505e-12
2.6400587e-12
2.8744494e-12
3.0412795e-12
2.9282575e-12
2.8221234e-12
2.7669097e-12
2.6538602e-12
2.7259135e-12
2.7431265e-12
2.8265864e-12
2.6795183e-12
2.7507033e-12
2.5861388e-12
2.5208763e-12
2.7187089e-12
2.9060602e-12
2.8562452e-12
2.6491199e-12
2.8327403e-12
2.8424127e-12
2.7622073e-12
2.7663759e-12
2.7815844e-12
2.6798711e-12
2.7050564e-12
2.6807237e-12
2.7302876e-12
2.8386271e-12
2.8422622e-12
2.937491e-12
2.8370097e-12
2.6380525e-12
2.3989909e-12
2.5370821e-12
2.6347787e-12
2.751026e-12
2.7283091e-12
2.7955548e-12
2.8134962e-12
2.7850664e-12
2.6867566e-12
2.7754804e-12
2.6811303e-12
2.5961373e-12
2.5199615e-12
2.546748e-12
2.6303421e-12
2.53766e-12
2.7150367e-12
2.6395951e-12
2.6218433e-12
2.5062569e-12
2.9249925e-12
2.69571e-12
2.6805973e-12
2.7521254e-12
2.737033e-12
2.6377125e-12
2.8829194e-12
2.697959e-12
2.982076e-12
2.9594916e-12
2.8581911e-12
2.80405e-12
2.7176815e-12
2.6990376e-12
2.5994354e-12
2.50224e-12
2.741732e-12
2.7279904e-12
2.8104097e-12
2.7098905e-12
2.8263934e-12
2.8634228e-12
2.7895331e-12
2.6811511e-12
2.705522e-12
2.870018e-12
2.7636292e-12
2.7290177e-12
2.7518708e-12
2.7127781e-12
2.7595278e-12
2.7413063e-12
2.6622879e-12
2.6962807e-12
2.947584e-12
2.8663244e-12
2.7928528e-12
2.8921156e-12
2.9216282e-12
2.8053267e-12
2.8599811e-12
2.7507196e-12
2.8315666e-12
2.8080513e-12
2.6643522e-12
2.6595278e-12
2.7561545e-12
2.661884e-12
2.562594e-12
2.6746081e-12
2.901142e-12
3.0145543e-12
2.9719345e-12
2.7870815e-12
2.7851577e-12
2.6316653e-12
2.6407997e-12
2.7988928e-12
2.8170341e-12
2.7015013e-12
2.6662507e-12
2.5909435e-12
2.5858649e-12
2.7617743e-12
2.8499137e-12
2.8716281e-12
2.7498811e-12
2.8531034e-12
2.8338638e-12
2.697335e-12
2.7194315e-12
2.8013154e-12
2.7422151e-12
2.7463255e-12
2.7638271e-12
2.8033186e-12
2.8666013e-12
2.8962048e-12
2.891189e-12
2.8857238e-12
2.6225053e-12
2.3802574e-12
2.5463039e-12
2.7465218e-12
2.7314756e-12
2.7260752e-12
2.8292672e-12
2.7936535e-12
2.7635908e-12
2.7183947e-12
2.7900553e-12
2.6542321e-12
2.7296405e-12
2.5385304e-12
2.5767268e-12
2.6858596e-12
2.5409152e-12
2.6443353e-12
2.70016e-12
2.5718978e-12
2.5192903e-12
2.882675e-12
2.6638481e-12
2.7270484e-12
2.7767211e-12
2.6786154e-12
2.6866901e-12
2.8638832e-12
2.6492589e-12
3.0084036e-12
2.9566891e-12
2.8704159e-12
2.7963896e-12
2.7224605e-12
2.7491564e-12
2.5768114e-12
2.4925129e-12
2.8000991e-12
2.7920246e-12
2.8425636e-12
2.7608647e-12
2.8165389e-12
2.789112e-12
2.7862092e-12
2.6483624e-12
2.7203875e-12
2.8070833e-12
2.7603208e-12
2.7600086e-12
2.753053e-12
2.6615463e-12
2.738191e-12
2.726871e-12
2.6829433e-12
2.7432347e-12
2.8996252e-12
2.9042688e-12
2.8384641e-12
2.8699033e-12
2.975126e-12
2.8772282e-12
2.893609e-12
2.7411151e-12
2.760557e-12
2.7948271e-12
2.7288484e-12
2.7503568e-12
2.7788776e-12
2.6437982e-12
2.569789e-12
2.6695232e-12
2.8804346e-12
2.9817399e-12
2.9396865e-12
2.782418e-12
2.7835124e-12
2.5950552e-12
2.6860042e-12
2.779187e-12
2.8197449e-12
2.6954396e-12
2.6852485e-12
2.632962e-12
2.5870671e-12
2.7353439e-12
2.8184321e-12
2.884789e-12
2.7827716e-12
2.8596552e-12
2.8792548e-12
2.7469426e-12
2.7497401e-12
2.8027131e-12
2.7407256e-12
2.6980863e-12
2.7579657e-12
2.7574791e-12
2.8655539e-12
2.8539584e-12
2.914636e-12
2.9304339e-12
2.6493883e-12
2.4074204e-12
2.5991093e-12
2.7153861e-12
2.7901271e-12
2.7387365e-12
2.8248198e-12
2.756076e-12
2.7877201e-12
2.7163263e-12
2.8196265e-12
2.7215515e-12
2.6683211e-12
2.5786797e-12
2.6101883e-12
2.6503793e-12
2.5827487e-12
2.6519975e-12
2.6701794e-12
2.5594648e-12
2.5180578e-12
2.962639e-12
2.6699411e-12
2.6459815e-12
2.7165726e-12
2.7445041e-12
2.6507954e-12
2.8380969e-12
2.6912526e-12
3.0246378e-12
3.0550497e-12
2.9396893e-12
2.814573e-12
2.768196e-12
2.7781835e-12
2.661509e-12
2.5631053e-12
2.8363282e-12
2.7887161e-12
2.8872397e-12
2.7787642e-12
2.854821e-12
2.8091559e-12
2.7551219e-12
2.6546222e-12
2.7209038e-12
2.7811531e-12
2.7819734e-12
2.7235679e-12
2.7731738e-12
2.7278531e-12
2.7194254e-12
2.7677886e-12
2.6851791e-12
2.8442485e-12
2.9252393e-12
2.8912066e-12
2.7939949e-12
2.8850663e-12
2.9197966e-12
2.8181504e-12
2.8015177e-12
2.8150598e-12
2.8773039e-12
2.8490279e-12
2.6561377e-12
2.7342679e-12
2.7320529e-12
2.6871387e-12
2.6167391e-12
2.7722638e-12
2.8914167e-12
2.9842732e-12
2.9072656e-12
2.7940454e-12
2.7677719e-12
2.6370726e-12
2.5702726e-12
2.7093414e-12
2.8130439e-12
2.6637397e-12
2.6980234e-12
2.6585472e-12
2.5768599e-12
2.7875673e-12
2.8281281e-12
2.8972185e-12
2.715691e-12
2.9095925e-12
2.8732526e-12
2.8222715e-12
2.7343347e-12
2.8153679e-12
2.7591217e-12
2.746394e-12
2.7853134e-12
2.790397e-12
2.9388165e-12
2.8950479e-12
2.980137e-12
2.9847622e-12
2.6914835e-12
2.4358905e-12
2.6358937e-12
2.7343737e-12
2.7614523e-12
2.7404546e-12
2.7705078e-12
2.7846273e-12
2.7935349e-12
2.6803891e-12
2.8042963e-12
2.7016757e-12
2.7092293e-12
2.5635134e-12
2.6416183e-12
2.6913233e-12
2.605322e-12
2.6704535e-12
2.6812023e-12
2.5604568e-12
2.564345e-12
2.9564376e-12
2.6582421e-12
2.6431374e-12
2.7486472e-12
2.7087165e-12
2.63649e-12
2.8870259e-12
2.785949e-12
2.976359e-12
3.0300077e-12
2.9132051e-12
2.8454179e-12
2.8166473e-12
2.7714224e-12
2.6154794e-12
2.6289515e-12
2.7834902e-12
2.8182194e-12
2.8548479e-12
2.7742407e-12
2.8755453e-12
2.8480937e-12
2.7431041e-12
2.6048217e-12
2.6685206e-12
2.787363e-12
2.7404155e-12
2.7153967e-12
2.6885482e-12
2.6529109e-12
2.680908e-12
2.7230438e-12
2.6624694e-12
2.7769302e-12
2.9390967e-12
2.9070208e-12
2.7986567e-12
2.933786e-12
2.99674e-12
2.8180587e-12
2.8652618e-12
2.8408857e-12
2.8882736e-12
2.8641466e-12
2.7394773e-12
2.6950744e-12
2.7793659e-12
2.6562168e-12
2.6355803e-12
2.7673324e-12
2.9124559e-12
2.938563e-12
2.863541e-12
2.8007872e-12
2.780222e-12
2.6067601e-12
2.6505074e-12
2.7101691e-12
2.7030368e-12
2.6576079e-12
2.6962293e-12
2.6582597e-12
2.5371339e-12
2.7732575e-12
2.812853e-12
2.9066101e-12
2.7969493e-12
2.9291411e-12
2.8552683e-12
2.7810577e-12
2.7964762e-12
2.8185505e-12
2.7484213e-12
2.7863579e-12
2.7842552e-12
2.8327976e-12
3.0315707e-12
2.9109716e-12
2.9391114e-12
2.9751436e-12
2.6907348e-12
2.4461984e-12
2.6390324e-12
2.7256912e-12
2.776032e-12
2.7059624e-12
2.818657e-12
2.7576429e-12
2.8012542e-12
2.7867691e-12
2.8601687e-12
2.6802842e-12
2.7378768e-12
2.5287092e-12
2.6161165e-12
2.6834669e-12
2.5748444e-12
2.6645567e-12
2.7299894e-12
2.5982207e-12
2.6205622e-12
3.050902e-12
2.5931585e-12
2.6520843e-12
2.6997237e-12
2.7229588e-12
2.6347876e-12
2.8885535e-12
2.8587258e-12
3.0708621e-12
3.0697135e-12
2.920055e-12
2.9282052e-12
2.8898147e-12
2.8222535e-12
2.7150441e-12
2.6390617e-12
2.8505761e-12
2.8356453e-12
2.9331294e-12
2.7486321e-12
2.8785438e-12
2.7843455e-12
2.7322142e-12
2.6356157e-12
2.6747795e-12
2.8057858e-12
2.6901467e-12
2.7354813e-12
2.6741357e-12
2.686378e-12
2.6677115e-12
2.7130334e-12
2.6697765e-12
2.7836847e-12
2.8996822e-12
2.9198803e-12
2.887583e-12
2.9158832e-12
3.0135545e-12
2.8686114e-12
2.909347e-12
2.812502e-12
2.8747803e-12
2.9066502e-12
2.7226216e-12
2.7175324e-12
2.7037838e-12
2.6968963e-12
2.6563322e-12
2.7747299e-12
2.9482716e-12
2.943515e-12
2.869668e-12
2.8294199e-12
2.7671658e-12
2.5770156e-12
2.6458677e-12
2.6672436e-12
2.7425436e-12
2.6471976e-12
2.7341469e-12
2.6514015e-12
2.5615788e-12
2.794406e-12
2.8445662e-12
2.8923185e-12
2.8220367e-12
2.9168575e-12
2.9294505e-12
2.7930878e-12
2.8022825e-12
2.8103867e-12
2.7218904e-12
2.8215008e-12
2.8034339e-12
2.862993e-12
3.010468e-12
2.9785363e-12
3.01128e-12
3.0152278e-12
2.7314893e-12
2.5032535e-12
2.6464677e-12
2.7753444e-12
2.8180496e-12
2.7990442e-12
2.8257787e-12
2.7515687e-12
2.7385785e-12
2.790626e-12
2.8516094e-12
2.7010629e-12
2.6733086e-12
2.5861865e-12
2.6892971e-12
2.7106063e-12
2.6363636e-12
2.6663446e-12
2.7384371e-12
2.6035482e-12
2.6233091e-12
3.0461232e-12
2.6095959e-12
2.6613724e-12
2.6652673e-12
2.7379795e-12
2.6864162e-12
2.8843332e-12
2.8338779e-12
3.1179003e-12
3.1105387e-12
2.9486003e-12
2.9701586e-12
2.9108096e-12
2.8478068e-12
2.6970693e-12
2.6375022e-12
2.8398785e-12
2.9011572e-12
2.9031209e-12
2.7725012e-12
2.791143e-12
2.8375557e-12
2.7225264e-12
2.6089437e-12
2.5955722e-12
2.7934788e-12
2.6149497e-12
2.6768629e-12
2.7072142e-12
2.6387508e-12
2.6542371e-12
2.7319635e-12
2.6718111e-12
2.7825225e-12
2.9871799e-12
2.8958298e-12
2.8624349e-12
2.9479971e-12
2.9949825e-12
2.869351e-12
2.816821e-12
2.8114022e-12
2.8371693e-12
2.9223843e-12
2.725305e-12
2.6711307e-12
2.7865874e-12
2.713904e-12
2.6759085e-12
2.7325351e-12
2.8777523e-12
2.9513193e-12
2.8501622e-12
2.8044138e-12
2.7772765e-12
2.6217403e-12
2.6984352e-12
2.6772605e-12
2.771399e-12
2.6881787e-12
2.6728023e-12
2.6408678e-12
2.5923734e-12
2.8110433e-12
2.834757e-12
2.9703169e-12
2.7413759e-12
2.9296485e-12
2.9130981e-12
2.7646479e-12
2.8370685e-12
2.8306396e-12
2.7585831e-12
2.8396578e-12
2.851102e-12
2.8749522e-12
3.0721803e-12
2.9757113e-12
2.984575e-12
3.0694739e-12
2.7664403e-12
2.5861815e-12
2.7262997e-12
2.8561006e-12
2.8134023e-12
2.6653621e-12
2.7460219e-12
2.7912132e-12
2.8079984e-12
2.7852998e-12
2.8839509e-12
2.7325093e-12
2.7547569e-12
2.6577523e-12
2.6433857e-12
2.7346422e-12
2.6657422e-12
2.6591099e-12
2.7599429e-12
2.6485261e-12
2.6364176e-12
3.1097399e-12
2.5501333e-12
2.5832309e-12
2.6719983e-12
2.7074742e-12
2.6723138e-12
2.9183487e-12
2.8586209e-12
3.1086171e-12
3.146474e-12
3.0495005e-12
2.9339779e-12
3.0532814e-12
2.9141631e-12
2.7026584e-12
2.6947515e-12
2.8301452e-12
2.9467357e-12
2.9213324e-12
2.8203776e-12
2.8443779e-12
2.8195775e-12
2.68911e-12
2.5843624e-12
2.6379706e-12
2.7477194e-12
2.6564879e-12
2.6304989e-12
2.7088572e-12
2.687426e-12
2.6640994e-12
2.7370111e-12
2.7100895e-12
2.7832968e-12
2.9059361e-12
2.9077877e-12
2.8615597e-12
2.9355615e-12
3.007726e-12
2.8522662e-12
2.8155501e-12
2.8397421e-12
2.9214159e-12
2.9899826e-12
2.7437475e-12
2.6919023e-12
2.7654541e-12
2.7529001e-12
2.7147271e-12
2.733649e-12
2.9292855e-12
2.957413e-12
2.8131694e-12
2.8396526e-12
2.7687401e-12
2.6476046e-12
2.6987839e-12
2.687397e-12
2.6992302e-12
2.6466565e-12
2.7163567e-12
2.6645726e-12
2.5923979e-12
2.8327297e-12
2.8465943e-12
2.9946024e-12
2.795506e-12
2.9258017e-12
2.962134e-12
2.8904058e-12
2.852382e-12
2.8670553e-12
2.7513766e-12
2.8396517e-12
2.9167745e-12
2.9178723e-12
3.1402539e-12
3.020561e-12
3.0245348e-12
3.0967026e-12
2.7909617e-12
2.5776783e-12
2.6846776e-12
2.9051913e-12
2.8040467e-12
2.7515301e-12
2.8281735e-12
2.7457971e-12
2.7751705e-12
2.8430756e-12
2.8290358e-12
2.7973342e-12
2.686429e-12
2.6914616e-12
2.7046455e-12
2.797738e-12
2.6765467e-12
2.7557039e-12
2.7147546e-12
2.6938074e-12
2.7389508e-12
3.1210143e-12
2.5430983e-12
2.6108913e-12
2.7079962e-12
2.7411584e-12
2.6535154e-12
2.9075741e-12
2.8783675e-12
3.1055965e-12
3.2005971e-12
3.0405756e-12
3.0110278e-12
3.0190024e-12
2.8548327e-12
2.7858796e-12
2.7157185e-12
2.9110909e-12
2.8938199e-12
2.9577298e-12
2.7873162e-12
2.8651732e-12
2.7432705e-12
2.6244605e-12
2.544209e-12
2.5797522e-12
2.7597167e-12
2.6186778e-12
2.6279675e-12
2.7376215e-12
2.6839479e-12
2.6098383e-12
2.7363715e-12
2.7043743e-12
2.8823361e-12
2.9503106e-12
2.9330249e-12
2.8986173e-12
2.9505476e-12
2.9914502e-12
2.8771393e-12
2.8530555e-12
2.8983489e-12
2.9304382e-12
3.0019333e-12
2.7402948e-12
2.6729309e-12
2.7612337e-12
2.7267609e-12
2.6693016e-12
2.7944986e-12
3.0004369e-12
2.8887337e-12
2.8444191e-12
2.8327577e-12
2.8372469e-12
2.6357892e-12
2.6421398e-12
2.6428206e-12
2.698965e-12
2.6368614e-12
2.6700369e-12
2.7147434e-12
2.6195127e-12
2.864862e-12
2.8681775e-12
2.9921567e-12
2.8401836e-12
2.9047433e-12
3.0235263e-12
2.8329171e-12
2.8378749e-12
2.8867596e-12
2.7708363e-12
2.82536e-12
2.9320634e-12
2.942936e-12
3.2149669e-12
3.0022965e-12
3.0829805e-12
3.0688967e-12
2.7471517e-12
2.6513067e-12
2.8102336e-12
2.9002393e-12
2.8389741e-12
2.7089284e-12
2.8525142e-12
2.7850105e-12
2.8175871e-12
2.7824249e-12
2.8697335e-12
2.7078244e-12
2.7562852e-12
2.6810641e-12
2.6907506e-12
2.8496489e-12
2.665884e-12
2.7164766e-12
2.7409318e-12
2.6387787e-12
2.7300961e-12
3.1557274e-12
2.5096353e-12
2.5489194e-12
2.6729422e-12
2.7201529e-12
2.7009265e-12
2.9207251e-12
2.9866413e-12
3.0847284e-12
3.2228669e-12
3.1088758e-12
3.040436e-12
3.114354e-12
3.0091589e-12
2.7978134e-12
2.7704117e-12
2.8914479e-12
2.9410012e-12
3.0048735e-12
2.8109294e-12
2.8735573e-12
2.7281187e-12
2.6730783e-12
2.5423847e-12
2.5749238e-12
2.7435805e-12
2.5888779e-12
2.6104932e-12
2.661393e-12
2.7088787e-12
2.6798962e-12
2.7440162e-12
2.6897241e-12
2.8569981e-12
2.9773599e-12
2.9626369e-12
2.9050412e-12
2.9378568e-12
3.0790921e-12
2.9360891e-12
2.852656e-12
2.8559945e-12
2.950298e-12
2.9693051e-12
2.7807171e-12
2.6403096e-12
2.7965037e-12
2.7427817e-12
2.7255351e-12
2.8271675e-12
2.9555529e-12
2.9138042e-12
2.8170066e-12
2.7726109e-12
2.8468233e-12
2.6380408e-12
2.73584e-12
2.647664e-12
2.6944037e-12
2.6522617e-12
2.6377986e-12
2.6671083e-12
2.673859e-12
2.8714372e-12
2.8394865e-12
3.0262242e-12
2.8302016e-12
2.9260776e-12
2.9916319e-12
2.8788079e-12
2.9078938e-12
2.842834e-12
2.8238518e-12
2.9106201e-12
2.920132e-12
2.9348208e-12
3.1927698e-12
3.0285384e-12
3.0706551e-12
3.1177513e-12
2.7853921e-12
2.6360515e-12
2.7986897e-12
2.931955e-12
2.8584203e-12
2.7021371e-12
2.7856662e-12
2.8385948e-12
2.8522126e-12
2.8984486e-12
2.879991e-12
2.7781208e-12
2.8036002e-12
2.7252087e-12
2.73319e-12
2.9058661e-12
2.7256157e-12
2.7247208e-12
2.7548046e-12
2.66711e-12
2.8116459e-12
3.1466537e-12
2.5487379e-12
2.5708457e-12
2.7202713e-12
2.7382792e-12
2.7271815e-12
2.9041624e-12
2.9976958e-12
3.1150254e-12
3.3247704e-12
3.101534e-12
3.1555368e-12
3.1721357e-12
3.0257511e-12
2.8291427e-12
2.8568066e-12
2.8832197e-12
3.0050999e-12
3.0217267e-12
2.8776862e-12
2.8305795e-12
2.790162e-12
2.6694547e-12
2.5390029e-12
2.5806946e-12
2.680741e-12
2.6212942e-12
2.606602e-12
2.6305063e-12
2.6853593e-12
2.7108556e-12
2.7740659e-12
2.7034854e-12
2.8823448e-12
2.9435109e-12
2.9263096e-12
2.9485329e-12
2.9114697e-12
3.0545482e-12
2.923807e-12
2.7989596e-12
2.8577347e-12
3.0232572e-12
3.0204918e-12
2.7581344e-12
2.6998904e-12
2.8130363e-12
2.7040791e-12
2.7180081e-12
2.8063198e-12
2.9226508e-12
2.8542316e-12
2.8222687e-12
2.8378012e-12
2.8535329e-12
2.6389212e-12
2.6994882e-12
2.653312e-12
2.635597e-12
2.6977227e-12
2.6601436e-12
2.6630109e-12
2.6459787e-12
2.8488184e-12
2.8297855e-12
3.0237887e-12
2.9088691e-12
2.9300095e-12
3.0467404e-12
2.922269e-12
2.8627114e-12
2.8998887e-12
2.8494479e-12
2.9084881e-12
2.986081e-12
3.0213499e-12
3.235183e-12
3.0551939e-12
3.1193834e-12
3.1369339e-12
2.8783139e-12
2.7417981e-12
2.8538541e-12
2.9843211e-12
2.9221545e-12
2.7452591e-12
2.8059768e-12
2.7556533e-12
2.8939199e-12
2.8553496e-12
2.8809793e-12
2.7469507e-12
2.8016977e-12
2.7082078e-12
2.7909842e-12
2.8916763e-12
2.7545507e-12
2.7186588e-12
2.7596189e-12
2.6763238e-12
2.7821512e-12
3.1969353e-12
2.5465042e-12
2.5436053e-12
2.6972413e-12
2.763444e-12
2.6765324e-12
2.8770274e-12
2.9951191e-12
3.1198837e-12
3.337701e-12
3.1460526e-12
3.1167963e-12
3.225228e-12
3.0930432e-12
2.9193774e-12
2.9279738e-12
2.9367142e-12
3.0718386e-12
3.0230215e-12
2.8805838e-12
2.8497372e-12
2.8126741e-12
2.6013313e-12
2.5559743e-12
2.6029933e-12
2.6797048e-12
2.6305045e-12
2.6274545e-12
2.6192089e-12
2.6907469e-12
2.6871222e-12
2.6983342e-12
2.6886724e-12
2.9410155e-12
2.9438049e-12
2.9341538e-12
2.9398263e-12
2.9823375e-12
3.0250316e-12
2.9332608e-12
2.8350603e-12
2.8654663e-12
3.0077464e-12
3.0045981e-12
2.7629793e-12
2.6899271e-12
2.8174169e-12
2.7250535e-12
2.7083015e-12
2.7813823e-12
2.9847203e-12
2.8749149e-12
2.8174023e-12
2.8226128e-12
2.8290308e-12
2.7093267e-12
2.6904238e-12
2.6056201e-12
2.6421838e-12
2.6490071e-12
2.715305e-12
2.7218852e-12
2.7239086e-12
2.9074774e-12
2.8078455e-12
3.0594958e-12
2.8856993e-12
2.8973883e-12
3.0422056e-12
2.9155818e-12
2.902924e-12
2.9081106e-12
2.8169782e-12
2.9487454e-12
3.0125047e-12
3.0074714e-12
3.3059434e-12
3.0255117e-12
3.0976474e-12
3.2178247e-12
2.8549344e-12
2.79036e-12
2.903326e-12
3.0301837e-12
2.8690546e-12
2.7489669e-12
2.6979449e-12
2.8099391e-12
2.8710298e-12
2.9552795e-12
2.8871328e-12
2.7772207e-12
2.8350304e-12
2.760691e-12
2.8134105e-12
2.888191e-12
2.7737166e-12
2.708143e-12
2.7925101e-12
2.6988834e-12
2.8163528e-12
3.218988e-12
2.5584474e-12
2.5276222e-12
2.7101249e-12
2.7360169e-12
2.7231193e-12
2.9228692e-12
3.0374334e-12
3.143147e-12
3.3476139e-12
3.1288752e-12
3.1946789e-12
3.2977937e-12
3.1276496e-12
2.9109985e-12
3.0269977e-12
2.9127577e-12
3.1285458e-12
3.0299339e-12
2.9156018e-12
2.8813254e-12
2.7892909e-12
2.6414981e-12
2.5828768e-12
2.567672e-12
2.6994815e-12
2.5862656e-12
2.5373553e-12
2.6332328e-12
2.6906621e-12
2.6726921e-12
2.7457867e-12
2.6984612e-12
2.9416632e-12
2.9280012e-12
2.942544e-12
2.9362656e-12
2.9746735e-12
3.0515263e-12
2.9474164e-12
2.8757552e-12
2.8941365e-12
3.0099337e-12
3.0528791e-12
2.7900774e-12
2.7063154e-12
2.8616436e-12
2.7403672e-12
2.7624144e-12
2.7379412e-12
2.9864982e-12
2.8360894e-12
2.7412534e-12
2.8517791e-12
2.8459752e-12
2.6682627e-12
2.6621344e-12
2.5789212e-12
2.6220074e-12
2.5939867e-12
2.6756687e-12
2.758397e-12
2.702403e-12
2.9174447e-12
2.808142e-12
3.0531125e-12
2.938624e-12
2.9770446e-12
3.0876115e-12
2.9075904e-12
2.932969e-12
2.9670134e-12
2.8386267e-12
2.9798126e-12
3.045965e-12
3.0584699e-12
3.3779854e-12
3.1117778e-12
3.0798092e-12
3.2332808e-12
2.8895176e-12
2.8112024e-12
2.9659148e-12
3.0428789e-12
2.9316623e-12
2.8128459e-12
2.7965939e-12
2.8007282e-12
2.8098424e-12
2.9527602e-12
2.9014011e-12
2.735809e-12
2.8449131e-12
2.7764531e-12
2.801964e-12
2.896288e-12
2.8237892e-12
2.8171558e-12
2.7834018e-12
2.7121955e-12
2.9233885e-12
3.2484334e-12
2.5105796e-12
2.5127921e-12
2.7247328e-12
2.7423923e-12
2.7402804e-12
2.9354336e-12
3.0381012e-12
3.1218526e-12
3.3619824e-12
3.1711422e-12
3.2445487e-12
3.3937623e-12
3.1464807e-12
3.0227153e-12
3.0693241e-12
2.9937413e-12
3.0908212e-12
3.0494483e-12
2.9547378e-12
2.8653009e-12
2.7878032e-12
2.6079191e-12
2.5228389e-12
2.5640638e-12
2.6360674e-12
2.5761557e-12
2.5887046e-12
2.604393e-12
2.7179567e-12
2.6291465e-12
2.7285852e-12
2.731921e-12
3.0072982e-12
2.9657726e-12
2.951331e-12
2.9443583e-12
3.0058319e-12
3.0765093e-12
2.9064258e-12
2.8881147e-12
2.8917608e-12
3.0378987e-12
3.1131246e-12
2.7706301e-12
2.6383596e-12
2.8452251e-12
2.753138e-12
2.8019358e-12
2.8282472e-12
2.9859589e-12
2.8316318e-12
2.7740115e-12
2.825129e-12
2.8528074e-12
2.6611463e-12
2.7177004e-12
2.5500335e-12
2.6203328e-12
2.6247017e-12
2.6649941e-12
2.7266932e-12
2.7190741e-12
2.8986468e-12
2.8565861e-12
3.1307504e-12
2.9482029e-12
2.9553521e-12
3.0722404e-12
2.985519e-12
2.9537789e-12
2.9818702e-12
2.903753e-12
2.9552341e-12
3.1059628e-12
3.0199619e-12
3.4386164e-12
3.079835e-12
3.1592428e-12
3.2723683e-12
2.9260713e-12
2.9022236e-12
3.0314722e-12
3.0520335e-12
2.9739611e-12
2.7753925e-12
2.7882998e-12
2.7687113e-12
2.875753e-12
2.9706634e-12
2.8860742e-12
2.7333383e-12
2.8265409e-12
2.8088048e-12
2.8071937e-12
2.9430007e-12
2.7955596e-12
2.8066056e-12
2.799212e-12
2.7170185e-12
2.9268417e-12
3.3177476e-12
2.5433019e-12
2.5308063e-12
2.7261078e-12
2.7768523e-12
2.7658477e-12
2.940232e-12
3.0707682e-12
3.1454303e-12
3.4306889e-12
3.2540921e-12
3.279738e-12
3.4493118e-12
3.2016013e-12
3.0359606e-12
3.1018257e-12
2.9995058e-12
3.1374562e-12
3.0526068e-12
2.9391491e-12
2.8768257e-12
2.8064972e-12
2.6142404e-12
2.5181005e-12
2.5816348e-12
2.6475079e-12
2.5725455e-12
2.5490499e-12
2.6493922e-12
2.7625352e-12
2.637569e-12
2.7508586e-12
2.7439097e-12
2.9928369e-12
2.9566562e-12
2.8734827e-12
3.0114442e-12
3.0428091e-12
3.0653789e-12
2.9088977e-12
2.8928403e-12
2.9314387e-12
3.0881903e-12
3.0383179e-12
2.758093e-12
2.6059023e-12
2.8329884e-12
2.8287297e-12
2.7850151e-12
2.781187e-12
2.9548406e-12
2.8033446e-12
2.788918e-12
2.8854445e-12
2.8468599e-12
2.6865819e-12
2.7412024e-12
2.6049046e-12
2.5732185e-12
2.607284e-12
2.7036585e-12
2.7368218e-12
2.7601471e-12
2.983483e-12
2.9213069e-12
3.0771746e-12
2.9881017e-12
2.9769861e-12
3.0822333e-12
2.9607853e-12
3.0061899e-12
3.0409757e-12
2.9036196e-12
3.0197268e-12
3.0694763e-12
3.1027804e-12
3.4529894e-12
3.1041751e-12
3.1288752e-12
3.2869111e-12
2.9859769e-12
2.9448902e-12
3.0688937e-12
3.0748351e-12
2.9616071e-12
2.7803398e-12
2.7885897e-12
2.8567313e-12
2.9126222e-12
3.0088965e-12
2.886247e-12
2.7627956e-12
2.8491088e-12
2.844659e-12
2.8482312e-12
2.9490843e-12
2.8366933e-12
2.7889494e-12
2.8375902e-12
2.7527652e-12
2.9677257e-12
3.2585198e-12
2.5037726e-12
2.5114457e-12
2.6809325e-12
2.8166102e-12
2.7482949e-12
2.9438908e-12
3.0694585e-12
3.1620451e-12
3.4143892e-12
3.3004454e-12
3.3214759e-12
3.4726319e-12
3.2780376e-12
3.1037568e-12
3.1490596e-12
3.0199977e-12
3.1837642e-12
3.088004e-12
2.9890057e-12
2.9003811e-12
2.7737552e-12
2.6252683e-12
2.5249011e-12
2.5336296e-12
2.6188682e-12
2.5554042e-12
2.6306028e-12
2.5703454e-12
2.7331605e-12
2.669245e-12
2.7561287e-12
2.7969853e-12
3.0173425e-12
2.9600781e-12
2.9193713e-12
3.0133567e-12
3.0451405e-12
3.0765937e-12
2.9472672e-12
2.8702208e-12
2.920765e-12
3.1020878e-12
3.0155873e-12
2.8040079e-12
2.6102664e-12
2.8362852e-12
2.8251017e-12
2.7870549e-12
2.8437591e-12
2.9490427e-12
2.8253782e-12
2.8014579e-12
2.8774995e-12
2.8550493e-12
2.7006648e-12
2.7583448e-12
2.5613262e-12
2.565586e-12
2.6243328e-12
2.6342661e-12
2.7494461e-12
2.7741867e-12
2.9662195e-12
2.88952e-12
3.1066666e-12
3.0215346e-12
3.0409321e-12
3.1079707e-12
2.9879996e-12
3.0027435e-12
3.0619392e-12
2.8948623e-12
3.0169435e-12
3.1117903e-12
3.1060386e-12
3.4811581e-12
3.1052296e-12
3.1797358e-12
3.3006701e-12
2.9595573e-12
2.9869878e-12
3.1292822e-12
3.1571525e-12
3.029178e-12
2.7781512e-12
2.7497473e-12
2.8138126e-12
2.8621998e-12
3.0190908e-12
2.892881e-12
2.7382181e-12
2.8920169e-12
2.8726828e-12
2.9248004e-12
3.0067351e-12
2.897568e-12
2.7818956e-12
2.8495429e-12
2.7781206e-12
2.9926092e-12
3.3454747e-12
2.4521951e-12
2.5805883e-12
2.7169389e-12
2.7764481e-12
2.8089998e-12
2.940731e-12
3.1124517e-12
3.1423104e-12
3.4516324e-12
3.309943e-12
3.3646406e-12
3.5029681e-12
3.3525689e-12
3.2191931e-12
3.2657518e-12
3.0528642e-12
3.2580319e-12
3.0782371e-12
2.9396941e-12
2.8717131e-12
2.8075255e-12
2.6152338e-12
2.5264727e-12
2.5496931e-12
2.6033711e-12
2.5411403e-12
2.6077187e-12
2.591212e-12
2.7591412e-12
2.6569597e-12
2.7300822e-12
2.8025189e-12
3.015297e-12
2.9968038e-12
2.8846962e-12
3.0845025e-12
3.0146415e-12
3.0207369e-12
2.9515279e-12
2.8855536e-12
2.9165984e-12
3.0683876e-12
3.1147784e-12
2.806131e-12
2.6132367e-12
2.8147432e-12
2.8115401e-12
2.8560145e-12
2.840065e-12
2.9648291e-12
2.7440851e-12
2.726193e-12
2.83622e-12
2.8540594e-12
2.7414308e-12
2.7833701e-12
2.5485577e-12
2.5389859e-12
2.6946034e-12
2.7067573e-12
2.7769119e-12
2.8090058e-12
2.9398964e-12
2.9114723e-12
3.0954319e-12
3.0152424e-12
2.9730441e-12
3.1449504e-12
2.9370699e-12
3.0268693e-12
3.0652948e-12
2.9311894e-12
3.0009686e-12
3.1623358e-12
3.182077e-12
3.4485138e-12
3.1115952e-12
3.2104083e-12
3.2384564e-12
3.0404511e-12
2.9943383e-12
3.1376045e-12
3.1716823e-12
3.0563657e-12
2.7781393e-12
2.7473924e-12
2.7420522e-12
2.8732281e-12
2.9896717e-12
2.8344477e-12
2.7795624e-12
2.8364568e-12
2.9074995e-12
2.9304731e-12
2.9904094e-12
2.955552e-12
2.9163302e-12
2.8338885e-12
2.8342799e-12
3.0449662e-12
3.334279e-12
2.4461676e-12
2.5186012e-12
2.725305e-12
2.7753932e-12
2.8016799e-12
2.9874018e-12
3.1113055e-12
3.1669281e-12
3.4347087e-12
3.3663469e-12
3.4068419e-12
3.6236164e-12
3.3650081e-12
3.1887847e-12
3.3114609e-12
3.0507157e-12
3.2372004e-12
3.0458164e-12
3.0077603e-12
2.8849145e-12
2.8258565e-12
2.6354309e-12
2.5416069e-12
2.5397234e-12
2.5935133e-12
2.5071026e-12
2.5669388e-12
2.6433675e-12
2.7973262e-12
2.6469525e-12
2.7225592e-12
2.8136933e-12
3.0974802e-12
2.9659988e-12
2.8957811e-12
3.0566992e-12
3.0178989e-12
3.0512238e-12
2.9131094e-12
2.8757895e-12
2.8852693e-12
3.0865436e-12
3.0521844e-12
2.7847696e-12
2.611796e-12
2.8584303e-12
2.8347001e-12
2.8263661e-12
2.8530091e-12
2.9452543e-12
2.7466037e-12
2.7484733e-12
2.8551736e-12
2.8781519e-12
2.7221977e-12
2.7871876e-12
2.5601056e-12
2.5544313e-12
2.6379389e-12
2.6756251e-12
2.7561031e-12
2.798957e-12
2.9996294e-12
2.9112973e-12
3.1417401e-12
3.0369531e-12
2.9660918e-12
3.1398812e-12
3.0367644e-12
3.0568967e-12
3.0903899e-12
2.9857256e-12
3.0011675e-12
3.1806916e-12
3.1655655e-12
3.4979667e-12
3.121031e-12
3.1544771e-12
3.2727779e-12
3.0715673e-12
3.1080427e-12
3.1600866e-12
3.2094247e-12
3.0878529e-12
2.8396597e-12
2.7274101e-12
2.814908e-12
2.949623e-12
3.0093575e-12
2.9160316e-12
2.8107031e-12
2.9443752e-12
2.8998585e-12
2.9118476e-12
3.0464286e-12
2.9355786e-12
2.8670382e-12
2.8123528e-12
2.8663877e-12
3.1665452e-12
3.2679593e-12
2.5085311e-12
2.5066071e-12
2.7444685e-12
2.7671552e-12
2.8273278e-12
2.9125708e-12
3.1759239e-12
3.1547219e-12
3.4739501e-12
3.3664488e-12
3.4140648e-12
3.5830037e-12
3.3844251e-12
3.3063075e-12
3.3627042e-12
3.0946207e-12
3.3185952e-12
3.0863213e-12
2.9687257e-12
2.89536e-12
2.8044695e-12
2.5967865e-12
2.5595283e-12
2.5933359e-12
2.5468911e-12
2.4855285e-12
2.6002262e-12
2.5586701e-12
2.772252e-12
2.6566336e-12
2.7664451e-12
2.814022e-12
3.0454725e-12
2.956497e-12
2.9374459e-12
3.0769428e-12
3.0425653e-12
3.0320755e-12
2.9527602e-12
2.8389264e-12
2.9180415e-12
3.109921e-12
3.1711749e-12
2.7735566e-12
2.6205941e-12
2.7909194e-12
2.865707e-12
2.9015677e-12
2.8041848e-12
2.9547165e-12
2.7594357e-12
2.7168344e-12
2.8487148e-12
2.8705473e-12
2.7548955e-12
2.7790875e-12
2.5450943e-12
2.583837e-12
2.6992837e-12
2.7335877e-12
2.79736e-12
2.8914577e-12
3.0112486e-12
2.9134141e-12
3.1237534e-12
3.101809e-12
3.0222478e-12
3.1415172e-12
3.0443944e-12
3.0678929e-12
3.1476976e-12
2.9364074e-12
3.0257118e-12
3.1645318e-12
3.1663767e-12
3.4962226e-12
3.0759882e-12
3.1518041e-12
3.2536183e-12
3.1021281e-12
3.117475e-12
3.1914579e-12
3.1997679e-12
3.1420773e-12
2.8580226e-12
2.7308271e-12
2.795163e-12
2.9299068e-12
3.0676614e-12
2.8842824e-12
2.7903712e-12
2.937844e-12
2.9220135e-12
2.9318477e-12
3.0778004e-12
2.9590529e-12
2.9091911e-12
2.8509757e-12
2.884892e-12
3.1287184e-12
3.3467987e-12
2.4550889e-12
2.5629074e-12
2.6885278e-12
2.7923466e-12
2.9125283e-12
2.9708282e-12
3.1565031e-12
3.2002569e-12
3.44385e-12
3.3616001e-12
3.4541764e-12
3.6307335e-12
3.4383926e-12
3.3333156e-12
3.4567169e-12
3.0481962e-12
3.3238033e-12
3.0991852e-12
3.0796329e-12
2.9194401e-12
2.8867531e-12
2.5993715e-12
2.5441541e-12
2.5222786e-12
2.5053768e-12
2.5505255e-12
2.598516e-12
2.5994259e-12
2.7400853e-12
2.5999842e-12
2.757828e-12
2.8314896e-12
3.0461846e-12
2.9714406e-12
2.9061885e-12
3.0679628e-12
3.0960111e-12
3.0880546e-12
2.9243327e-12
2.8631971e-12
2.9184136e-12
3.1315811e-12
3.1115306e-12
2.8259597e-12
2.6644028e-12
2.8654316e-12
2.8298488e-12
2.9150215e-12
2.9317503e-12
2.9323328e-12
2.7283213e-12
2.6973792e-12
2.8311327e-12
2.8324474e-12
2.7489656e-12
2.8582651e-12
2.564948e-12
2.5557197e-12
2.733314e-12
2.744215e-12
2.8837054e-12
2.9197515e-12
3.0414542e-12
2.9363636e-12
3.1890274e-12
3.1568936e-12
3.0717529e-12
3.1899982e-12
3.0601648e-12
3.1295595e-12
3.1720937e-12
2.9853205e-12
3.0546644e-12
3.2200774e-12
3.2346144e-12
3.5184785e-12
3.1196233e-12
3.1785826e-12
3.3324472e-12
3.093667e-12
3.2618595e-12
3.3099712e-12
3.2651742e-12
3.1491268e-12
2.8209999e-12
2.7795054e-12
2.7282712e-12
2.8988999e-12
3.0361876e-12
2.8890343e-12
2.7645967e-12
2.9503752e-12
3.0061472e-12
3.0241729e-12
3.1127895e-12
2.9992684e-12
2.9623396e-12
2.9038633e-12
2.9704997e-12
3.1978148e-12
3.3107503e-12
2.5191177e-12
2.5487399e-12
2.6814143e-12
2.8330415e-12
2.8670159e-12
2.9985979e-12
3.1576131e-12
3.1785761e-12
3.5264044e-12
3.4154535e-12
3.4635305e-12
3.6606174e-12
3.445843e-12
3.3342381e-12
3.5107715e-12
3.0920763e-12
3.3256616e-12
3.0488281e-12
2.9744057e-12
2.9281798e-12
2.8806295e-12
2.6078857e-12
2.5529392e-12
2.5857398e-12
2.5185479e-12
2.4733416e-12
2.6310011e-12
2.6368196e-12
2.7399502e-12
2.7103575e-12
2.7715059e-12
2.8201614e-12
3.0870532e-12
2.910912e-12
2.8801933e-12
3.0644883e-12
3.0780901e-12
3.0799152e-12
2.9318462e-12
2.9025267e-12
2.9523406e-12
3.0862758e-12
3.1408201e-12
2.8221867e-12
2.6173727e-12
2.8752508e-12
2.8477116e-12
2.9325565e-12
2.9222107e-12
2.8949957e-12
2.6863468e-12
2.6395964e-12
2.8134532e-12
2.8709854e-12
2.7754431e-12
2.8071039e-12
2.5398331e-12
2.4825545e-12
2.7652182e-12
2.7391791e-12
2.8970045e-12
2.9335937e-12
3.0474644e-12
2.9315994e-12
3.2248759e-12
3.1321842e-12
3.0463217e-12
3.1968774e-12
3.1300396e-12
3.068828e-12
3.1819287e-12
3.0221559e-12
3.0517908e-12
3.2094507e-12
3.2357983e-12
3.539582e-12
3.1661175e-12
3.1324648e-12
3.32019e-12
3.2330731e-12
3.2837498e-12
3.3111083e-12
3.321876e-12
3.1461916e-12
2.7922651e-12
2.7257686e-12
2.7596178e-12
2.9167658e-12
3.0535563e-12
2.877215e-12
2.8045392e-12
2.9642335e-12
3.0310539e-12
2.9929891e-12
3.1529068e-12
3.09807e-12
2.9651206e-12
2.8569196e-12
2.9846503e-12
3.2174734e-12
3.3470626e-12
2.49394e-12
2.5163526e-12
2.6591711e-12
2.8622903e-12
2.8985143e-12
3.0037301e-12
3.1094008e-12
3.1708006e-12
3.4964434e-12
3.3398828e-12
3.4663678e-12
3.65496e-12
3.4716357e-12
3.4704056e-12
3.5524578e-12
3.0718375e-12
3.342646e-12
3.0963697e-12
3.0279854e-12
2.9337205e-12
2.8255187e-12
2.6208035e-12
2.5608743e-12
2.54824e-12
2.5521809e-12
2.5415748e-12
2.6238623e-12
2.6359188e-12
2.8481408e-12
2.6309718e-12
2.7621796e-12
2.852514e-12
3.1123838e-12
3.0082488e-12
2.827993e-12
3.0732021e-12
3.053596e-12
3.046615e-12
2.94319e-12
2.81652e-12
2.9369877e-12
3.1536154e-12
3.178194e-12
2.8106894e-12
2.549185e-12
2.7877084e-12
2.8868318e-12
3.007445e-12
2.9706725e-12
2.9103035e-12
2.6427473e-12
2.6460138e-12
2.7904174e-12
2.9105054e-12
2.7806323e-12
2.8263531e-12
2.5542112e-12
2.4709152e-12
2.7424445e-12
2.7234168e-12
2.8692834e-12
3.0219336e-12
3.0703148e-12
2.9459512e-12
3.2073211e-12
3.1994171e-12
3.0826188e-12
3.2579336e-12
3.1032973e-12
3.1636492e-12
3.2531035e-12
2.987158e-12
3.087077e-12
3.2277917e-12
3.3113794e-12
3.5767524e-12
3.1452289e-12
3.1596097e-12
3.3411561e-12
3.1817006e-12
3.3264455e-12
3.3751112e-12
3.326898e-12
3.2325898e-12
2.8474738e-12
2.7726502e-12
2.7711652e-12
2.9153858e-12
3.0903604e-12
2.8444853e-12
2.8491003e-12
3.0194566e-12
3.0526632e-12
3.0276677e-12
3.1230112e-12
3.1525334e-12
2.9803319e-12
2.9012283e-12
3.0369205e-12
3.2648281e-12
3.3547078e-12
2.4662735e-12
2.5754568e-12
2.6962701e-12
2.8767657e-12
2.9380799e-12
2.9133881e-12
3.1744158e-12
3.1807725e-12
3.4313529e-12
3.3796757e-12
3.4158592e-12
3.7198738e-12
3.4929236e-12
3.429284e-12
3.5347788e-12
3.0856591e-12
3.3418476e-12
3.067901e-12
2.9512644e-12
2.9240096e-12
2.8117541e-12
2.6439859e-12
2.5653199e-12
2.5010809e-12
2.4225981e-12
2.4753483e-12
2.6002748e-12
2.6254808e-12
2.7992597e-12
2.6224947e-12
2.7632469e-12
2.8742503e-12
3.1333651e-12
2.8978161e-12
2.8894582e-12
3.0065379e-12
3.0805929e-12
3.1036883e-12
2.9325054e-12
2.8442101e-12
2.924607e-12
3.0876185e-12
3.1747168e-12
2.8644012e-12
2.5825199e-12
2.8295519e-12
2.9375183e-12
3.035224e-12
2.9849296e-12
2.8816658e-12
2.6205386e-12
2.6837341e-12
2.8058595e-12
2.8773247e-12
2.7957779e-12
2.8409944e-12
2.4891038e-12
2.5326525e-12
2.7617739e-12
2.7850335e-12
3.0109153e-12
3.0484625e-12
3.0792274e-12
2.9655e-12
3.184235e-12
3.2522778e-12
3.0626474e-12
3.262721e-12
3.1178549e-12
3.1149144e-12
3.2631189e-12
2.9488337e-12
3.0468043e-12
3.2196318e-12
3.2845096e-12
3.550032e-12
3.1228061e-12
3.2077223e-12
3.2685688e-12
3.2075716e-12
3.3747061e-12
3.4539411e-12
3.3199463e-12
3.2273643e-12
2.8161759e-12
2.7490525e-12
2.782063e-12
2.9565916e-12
3.0903019e-12
2.8431042e-12
2.8498263e-12
2.9566152e-12
3.0748986e-12
3.0170957e-12
3.1404365e-12
3.1812732e-12
3.0255761e-12
2.8906435e-12
3.1017851e-12
3.3402326e-12
3.3622142e-12
2.497548e-12
2.5214908e-12
2.7056068e-12
2.9054242e-12
2.9504372e-12
3.0023638e-12
3.1380246e-12
3.1282893e-12
3.4519553e-12
3.3841872e-12
3.5118661e-12
3.6771372e-12
3.4640504e-12
3.4523265e-12
3.6566366e-12
3.1173575e-12
3.3613954e-12
3.1835602e-12
3.0266638e-12
2.9084257e-12
2.8478908e-12
2.6460143e-12
2.5926171e-12
2.5602981e-12
2.4700613e-12
2.4847908e-12
2.6234381e-12
2.6510807e-12
2.8165877e-12
2.6391667e-12
2.8441062e-12
2.9090493e-12
3.1126291e-12
2.9316063e-12
2.8467315e-12
3.0839547e-12
3.0719687e-12
3.133472e-12
2.9032378e-12
2.8577455e-12
2.9592856e-12
3.143526e-12
3.185713e-12
2.8927279e-12
2.5993838e-12
2.8582106e-12
2.9113211e-12
3.0319063e-12
3.0474072e-12
2.8613622e-12
2.5811729e-12
2.643363e-12
2.8200857e-12
2.9259743e-12
2.742711e-12
2.8776814e-12
2.544596e-12
2.4734739e-12
2.7560465e-12
2.7273294e-12
2.9380476e-12
3.0820064e-12
3.0725591e-12
2.9780254e-12
3.2464504e-12
3.2720458e-12
3.087828e-12
3.246265e-12
3.1194864e-12
3.136554e-12
3.2618671e-12
3.0011321e-12
3.0286312e-12
3.2842156e-12
3.3159029e-12
3.5258953e-12
3.119481e-12
3.1447308e-12
3.2857634e-12
3.2842724e-12
3.4436358e-12
3.5171464e-12
3.3875799e-12
3.3053881e-12
2.8356902e-12
2.7130379e-12
2.708064e-12
2.9034527e-12
3.114542e-12
2.8296623e-12
2.8145951e-12
3.0349581e-12
3.1038622e-12
3.0533952e-12
3.2377673e-12
3.212882e-12
2.9953733e-12
2.8875938e-12
3.091336e-12
3.3338059e-12
3.3285304e-12
2.4842671e-12
2.5550894e-12
2.6826362e-12
2.8808334e-12
3.0253885e-12
3.0334429e-12
3.1388286e-12
3.2267693e-12
3.4674735e-12
3.3619839e-12
3.4694491e-12
3.6428165e-12
3.4663123e-12
3.5322387e-12
3.604921e-12
3.094851e-12
3.3523056e-12
3.0097038e-12
3.056521e-12
2.9493489e-12
2.776199e-12
2.6171387e-12
2.5886624e-12
2.5301783e-12
2.4718079e-12
2.4423096e-12
2.6407182e-12
2.5994846e-12
2.8306997e-12
2.7012537e-12
2.740246e-12
2.8645289e-12
3.0921628e-12
2.9143556e-12
2.8366851e-12
3.0777434e-12
3.0585074e-12
3.0219638e-12
2.9226487e-12
2.7881777e-12
2.9950081e-12
3.1365819e-12
3.137355e-12
2.8378107e-12
2.5495535e-12
2.7995536e-12
2.9641784e-12
3.0773786e-12
3.162732e-12
2.8062754e-12
2.6061002e-12
2.6299338e-12
2.8355642e-12
2.8482392e-12
2.8028103e-12
2.9010156e-12
2.5310394e-12
2.4790803e-12
2.802632e-12
2.7546904e-12
3.0565689e-12
3.0829794e-12
3.0957916e-12
2.9804965e-12
3.281394e-12
3.2926819e-12
3.0856533e-12
3.2613901e-12
3.1498684e-12
3.1561019e-12
3.2783648e-12
3.0388194e-12
3.0600609e-12
3.215483e-12
3.340583e-12
3.5529797e-12
3.1030959e-12
3.1819571e-12
3.2487964e-12
3.2748596e-12
3.5175643e-12
3.5465151e-12
3.4243589e-12
3.3147892e-12
2.8663346e-12
2.7312623e-12
2.7820214e-12
2.8777571e-12
3.0410674e-12
2.8624527e-12
2.8109852e-12
3.0510475e-12
3.1891549e-12
3.0593551e-12
3.261247e-12
3.2190897e-12
3.0492323e-12
2.8801553e-12
3.0838205e-12
3.4060821e-12
3.2692462e-12
2.5253361e-12
2.5271057e-12
2.6818944e-12
2.8670835e-12
2.9944922e-12
2.9791178e-12
3.091725e-12
3.1955415e-12
3.4142901e-12
3.2976868e-12
3.3897455e-12
3.6054285e-12
3.4768228e-12
3.5097613e-12
3.6127035e-12
3.0897385e-12
3.2712045e-12
3.0054451e-12
2.9966398e-12
2.8606126e-12
2.7880539e-12
2.6016121e-12
2.5558024e-12
2.6013692e-12
2.4027345e-12
2.4294306e-12
2.5976682e-12
2.6210314e-12
2.8061492e-12
2.6668912e-12
2.7834686e-12
2.8644738e-12
3.1240858e-12
2.8882318e-12
2.769862e-12
3.0542409e-12
3.0313866e-12
3.0803281e-12
2.8973763e-12
2.782163e-12
2.971891e-12
3.1252494e-12
3.1643091e-12
2.8177653e-12
2.5394485e-12
2.7833564e-12
2.9748242e-12
3.1651767e-12
3.1797874e-12
2.844217e-12
2.5288075e-12
2.6289238e-12
2.8130233e-12
2.8338623e-12
2.7741112e-12
2.9046696e-12
2.5042893e-12
2.4507384e-12
2.7777225e-12
2.7628826e-12
3.0567823e-12
3.1802586e-12
3.1376486e-12
2.9587626e-12
3.3219512e-12
3.2390369e-12
3.0840875e-12
3.280155e-12
3.1475452e-12
3.1102629e-12
3.2058553e-12
2.9546318e-12
3.0308156e-12
3.2532696e-12
3.31338e-12
3.4726722e-12
3.0543875e-12
3.102479e-12
3.2462264e-12
3.3411947e-12
3.5412606e-12
3.5597341e-12
3.4033815e-12
3.3077458e-12
2.8818894e-12
2.7387565e-12
2.681647e-12
2.8977209e-12
3.0956956e-12
2.8271881e-12
2.8794059e-12
3.0922294e-12
3.2135839e-12
3.1098119e-12
3.2696187e-12
3.2657152e-12
3.0877521e-12
2.8361807e-12
3.121899e-12
3.4204289e-12
3.2285596e-12
2.4287668e-12
2.4895424e-12
2.6455661e-12
2.8830892e-12
3.0429058e-12
3.0412489e-12
3.146243e-12
3.1745583e-12
3.3705634e-12
3.2376981e-12
3.4146919e-12
3.5861581e-12
3.4689127e-12
3.4609982e-12
3.6082701e-12
3.1079137e-12
3.2661629e-12
2.9350827e-12
3.0152669e-12
2.8715136e-12
2.7468225e-12
2.5678817e-12
2.5998741e-12
2.5525699e-12
2.4212949e-12
2.4341668e-12
2.6182439e-12
2.637945e-12
2.8002772e-12
2.6241286e-12
2.7611947e-12
2.9246677e-12
3.1112363e-12
2.8624653e-12
2.8193782e-12
3.0074988e-12
3.0193795e-12
3.090903e-12
2.8126696e-12
2.7745664e-12
3.0044374e-12
3.1370455e-12
3.1204e-12
2.8376537e-12
2.6175145e-12
2.8182244e-12
2.9647224e-12
3.2089715e-12
3.2221545e-12
2.824076e-12
2.5496142e-12
2.5658408e-12
2.8349098e-12
2.8205988e-12
2.8291707e-12
2.890272e-12
2.4773918e-12
2.387792e-12
2.794465e-12
2.7131312e-12
3.0303178e-12
3.1942938e-12
3.1177619e-12
2.9627323e-12
3.2880057e-12
3.2381649e-12
3.0963726e-12
3.271232e-12
3.1810318e-12
3.1212613e-12
3.2079886e-12
2.953066e-12
3.0107945e-12
3.1965053e-12
3.3262035e-12
3.3854883e-12
3.0283939e-12
3.0197815e-12
3.2307304e-12
3.3619379e-12
3.5902193e-12
3.5673155e-12
3.4329978e-12
3.308961e-12
2.8953218e-12
2.7554213e-12
2.6605222e-12
2.9468762e-12
3.1326951e-12
2.8294767e-12
2.8613212e-12
3.123573e-12
3.2515733e-12
3.1262542e-12
3.2605925e-12
3.269756e-12
3.0653982e-12
2.888611e-12
3.1445439e-12
3.4357385e-12
3.24688e-12
2.4771489e-12
2.5091483e-12
2.561056e-12
2.8831447e-12
3.0369537e-12
3.0718104e-12
3.1118983e-12
3.1317702e-12
3.3450421e-12
3.1800923e-12
3.3420018e-12
3.4951055e-12
3.3938765e-12
3.4420977e-12
3.573212e-12
3.0784657e-12
3.2104556e-12
2.9307726e-12
2.9951527e-12
2.8382563e-12
2.7655198e-12
2.5632463e-12
2.5699352e-12
2.5579985e-12
2.3895168e-12
2.4188607e-12
2.6119027e-12
2.6430915e-12
2.8316637e-12
2.6575469e-12
2.7531478e-12
2.8803995e-12
3.0620463e-12
2.8170853e-12
2.794808e-12
2.9460288e-12
2.9773961e-12
3.0000872e-12
2.8595793e-12
2.7984936e-12
2.9541872e-12
3.1513544e-12
3.1302664e-12
2.7799291e-12
2.5786383e-12
2.7952931e-12
2.9773339e-12
3.2153941e-12
3.2307481e-12
2.7802103e-12
2.538173e-12
2.5657137e-12
2.8412383e-12
2.8208978e-12
2.8033405e-12
2.9050089e-12
2.51659e-12
2.4416283e-12
2.8008991e-12
2.740743e-12
3.1072475e-12
3.2200507e-12
3.0978341e-12
2.9928837e-12
3.2809205e-12
3.1947223e-12
3.0347465e-12
3.2933511e-12
3.2000179e-12
3.1147845e-12
3.1738919e-12
2.9465235e-12
2.9791744e-12
3.1607971e-12
3.2772947e-12
3.3115479e-12
3.000193e-12
2.9819003e-12
3.1595154e-12
3.3272885e-12
3.62204e-12
3.5653897e-12
3.4873085e-12
3.3471531e-12
2.9115024e-12
2.6948181e-12
2.6503669e-12
2.922218e-12
3.069009e-12
2.8396261e-12
2.8534705e-12
3.1535065e-12
3.2643001e-12
3.1171975e-12
3.2739629e-12
3.3302363e-12
3.0512858e-12
2.7584753e-12
3.1494746e-12
3.4632024e-12
3.1806374e-12
2.4916009e-12
2.5129944e-12
2.6850577e-12
2.9019398e-12
3.0736533e-12
3.0640288e-12
3.075601e-12
3.1449186e-12
3.2648652e-12
3.1257976e-12
3.2581229e-12
3.3672607e-12
3.3330604e-12
3.4657047e-12
3.4865958e-12
3.0541908e-12
3.1230441e-12
2.8740098e-12
2.9534196e-12
2.8381321e-12
2.7127007e-12
2.5395192e-12
2.621505e-12
2.4638106e-12
2.3783915e-12
2.439716e-12
2.5916862e-12
2.6165856e-12
2.7914485e-12
2.5978796e-12
2.768654e-12
2.9431433e-12
3.0427245e-12
2.7613729e-12
2.7351561e-12
2.9732571e-12
2.9267001e-12
2.9838519e-12
2.7805995e-12
2.7055955e-12
2.9572015e-12
3.1530852e-12
3.1217988e-12
2.8139784e-12
2.581872e-12
2.7106707e-12
2.9543308e-12
3.2242718e-12
3.2586681e-12
2.7732909e-12
2.4562871e-12
2.5280576e-12
2.7665298e-12
2.7804297e-12
2.7967038e-12
2.9241687e-12
2.4008588e-12
2.3502116e-12
2.8074498e-12
2.7153074e-12
3.0895373e-12
3.2090389e-12
3.090965e-12
2.9933662e-12
3.2442803e-12
3.2456472e-12
3.0601715e-12
3.230389e-12
3.1466088e-12
2.9783413e-12
3.0963205e-12
2.8736375e-12
2.9294457e-12
3.1495266e-12
3.2234016e-12
3.2746761e-12
2.9306206e-12
2.9580743e-12
3.0682653e-12
3.3068231e-12
3.6094946e-12
3.5861711e-12
3.3433564e-12
3.3033949e-12
2.9271967e-12
2.644224e-12
2.6479769e-12
2.9204165e-12
3.0594589e-12
2.7858948e-12
2.8618516e-12
3.1843922e-12
3.3092502e-12
3.1091596e-12
3.2768382e-12
3.2849153e-12
3.0201761e-12
2.7563455e-12
3.1389709e-12
3.4600053e-12
3.1880169e-12
2.4478195e-12
2.4730296e-12
2.6305926e-12
2.9290513e-12
3.1080186e-12
3.0631892e-12
3.0306827e-12
3.1150668e-12
3.1950471e-12
3.0904799e-12
3.1534196e-12
3.3721448e-12
3.2261067e-12
3.3709986e-12
3.4564634e-12
3.0966852e-12
3.0678303e-12
2.8036167e-12
2.8519177e-12
2.7549217e-12
2.6626726e-12
2.5209802e-12
2.5820904e-12
2.449353e-12
2.3142857e-12
2.3879978e-12
2.6075715e-12
2.6446081e-12
2.7634926e-12
2.5670225e-12
2.7351721e-12
2.8395944e-12
2.9320166e-12
2.7329111e-12
2.6988689e-12
2.8694297e-12
2.9162662e-12
2.940262e-12
2.7543291e-12
2.6854771e-12
2.9676931e-12
3.1330808e-12
3.1500148e-12
2.7832487e-12
2.5201187e-12
2.7662033e-12
2.9314331e-12
3.2972518e-12
3.3142324e-12
2.6998169e-12
2.4380777e-12
2.5121294e-12
2.7639746e-12
2.7366473e-12
2.8085416e-12
2.894469e-12
2.4225648e-12
2.3808026e-12
2.7322732e-12
2.6681378e-12
3.1139169e-12
3.2712773e-12
3.1321393e-12
2.8388058e-12
3.2351832e-12
3.170592e-12
2.9875286e-12
3.1995999e-12
3.127189e-12
2.9437125e-12
3.0366759e-12
2.9131294e-12
2.8411702e-12
3.0753462e-12
3.2117648e-12
3.1872508e-12
2.8670985e-12
2.8932605e-12
3.0094978e-12
3.3180277e-12
3.6311327e-12
3.5678359e-12
3.4236828e-12
3.3074953e-12
2.9449477e-12
2.6527138e-12
2.5764751e-12
2.8065172e-12
3.0014788e-12
2.6976511e-12
2.8812276e-12
3.1331517e-12
3.2640462e-12
3.1977333e-12
3.3163095e-12
3.3512461e-12
2.9934952e-12
2.7231459e-12
3.0646681e-12
3.4517823e-12
3.0676193e-12
2.3637735e-12
2.4440372e-12
2.5801178e-12
2.9197467e-12
3.057745e-12
3.07821e-12
3.0126708e-12
3.0195217e-12
3.107712e-12
2.9777619e-12
3.1148365e-12
3.2347241e-12
3.1357675e-12
3.3210257e-12
3.3482596e-12
2.9706084e-12
2.9532373e-12
2.6916201e-12
2.8204507e-12
2.6331762e-12
2.6024378e-12
2.4432344e-12
2.5573764e-12
2.4597167e-12
2.2702001e-12
2.402118e-12
2.5442662e-12
2.6106962e-12
2.6931773e-12
2.5802839e-12
2.7023941e-12
2.9429671e-12
2.9292428e-12
2.6575994e-12
2.6441887e-12
2.8324519e-12
2.8545835e-12
2.916568e-12
2.7165943e-12
2.6167378e-12
2.8860705e-12
3.1006565e-12
3.0948104e-12
2.7680382e-12
2.5280687e-12
2.7439281e-12
2.9053992e-12
3.3166655e-12
3.3243133e-12
2.6810635e-12
2.3564484e-12
2.4583983e-12
2.7387643e-12
2.7260015e-12
2.7626994e-12
2.9024361e-12
2.3782174e-12
2.2911924e-12
2.7352055e-12
2.7746616e-12
3.076413e-12
3.1882689e-12
3.0739005e-12
2.8925582e-12
3.163824e-12
3.0772006e-12
2.9589937e-12
3.1852064e-12
3.0790106e-12
2.8788536e-12
2.9467706e-12
2.8251288e-12
2.7573341e-12
2.9296869e-12
3.0898992e-12
3.0587718e-12
2.7896958e-12
2.8100903e-12
2.8698227e-12
3.1979567e-12
3.6460808e-12
3.5599787e-12
3.2992155e-12
3.254632e-12
2.9456264e-12
2.6158667e-12
2.5610083e-12
2.7752553e-12
2.9755846e-12
2.7460423e-12
2.8396226e-12
3.2094919e-12
3.3497124e-12
3.1359028e-12
3.2519981e-12
3.3107553e-12
2.9161927e-12
2.6880082e-12
3.0886613e-12
3.3789605e-12
2.9618111e-12
2.3544988e-12
2.3691778e-12
2.5554576e-12
2.8713401e-12
3.0178241e-12
3.0613621e-12
2.989709e-12
2.9699812e-12
3.1083445e-12
2.8662014e-12
2.9879393e-12
3.0494246e-12
3.0801394e-12
3.2676826e-12
3.2587253e-12
2.8619843e-12
2.8073472e-12
2.6643826e-12
2.7354603e-12
2.6427903e-12
2.4840221e-12
2.3609634e-12
2.543491e-12
2.4204542e-12
2.231862e-12
2.3214937e-12
2.5494815e-12
2.5864523e-12
2.7165408e-12
2.5259701e-12
2.6824552e-12
2.8673101e-12
2.7882028e-12
2.5446854e-12
2.5632669e-12
2.8086743e-12
2.7367301e-12
2.8850197e-12
2.6756841e-12
2.5554112e-12
2.9024699e-12
3.1429228e-12
3.0597786e-12
2.6758801e-12
2.4421602e-12
2.7305022e-12
2.8887166e-12
3.2912243e-12
3.3185468e-12
2.6681238e-12
2.3260762e-12
2.3909733e-12
2.6721418e-12
2.6945742e-12
2.741761e-12
2.8249334e-12
2.3282556e-12
2.311197e-12
2.7496002e-12
2.6899631e-12
3.060631e-12
3.169242e-12
2.9705674e-12
2.8166558e-12
3.085215e-12
3.058358e-12
2.8578067e-12
3.0867891e-12
3.011911e-12
2.7816729e-12
2.9024012e-12
2.689058e-12
2.7001348e-12
2.8955282e-12
2.9806576e-12
2.9658715e-12
2.6737551e-12
2.7157248e-12
2.7748318e-12
3.124655e-12
3.6046925e-12
3.5309388e-12
3.2522967e-12
3.1762017e-12
2.9714113e-12
2.5775898e-12
2.4684907e-12
2.7133389e-12
2.8431866e-12
2.7333643e-12
2.8371847e-12
3.2254512e-12
3.3256913e-12
3.1431335e-12
3.2198098e-12
3.2900319e-12
2.8792535e-12
2.6408975e-12
3.063081e-12
3.3550179e-12
2.8906424e-12
2.3515781e-12
2.4028216e-12
2.5129191e-12
2.8973917e-12
3.0389545e-12
3.0610109e-12
2.9108705e-12
2.8955842e-12
2.9825413e-12
2.8101625e-12
2.8625743e-12
2.9431626e-12
2.9438316e-12
3.170504e-12
3.1449487e-12
2.8095094e-12
2.7092302e-12
2.5240877e-12
2.6935244e-12
2.5101594e-12
2.3948103e-12
2.2932619e-12
2.5215706e-12
2.3626502e-12
2.1782626e-12
2.3190282e-12
2.5421549e-12
2.6028509e-12
2.5979973e-12
2.5556332e-12
2.6636967e-12
2.8303243e-12
2.7587125e-12
2.473931e-12
2.5275721e-12
2.7376803e-12
2.6479472e-12
2.8461758e-12
2.6091015e-12
2.4903903e-12
2.8992889e-12
3.0506569e-12
3.003461e-12
2.6631223e-12
2.4466314e-12
2.6373975e-12
2.8950542e-12
3.3434611e-12
3.2608896e-12
2.5262156e-12
2.2201574e-12
2.3281054e-12
2.5940944e-12
2.6295994e-12
2.6849447e-12
2.8225213e-12
2.2898829e-12
2.2279151e-12
2.6633574e-12
2.5945296e-12
3.0438024e-12
3.2044367e-12
2.9347273e-12
2.7517849e-12
3.0198324e-12
2.9256634e-12
2.840454e-12
3.0392776e-12
3.0221669e-12
2.7013287e-12
2.8538821e-12
2.5783483e-12
2.5997106e-12
2.8314686e-12
2.9332769e-12
2.8158662e-12
2.6191167e-12
2.5989796e-12
2.7130572e-12
3.0756235e-12
3.5460669e-12
3.3716057e-12
3.1043807e-12
3.1122631e-12
2.9598776e-12
2.5703951e-12
2.3947229e-12
2.7001112e-12
2.7502772e-12
2.6759302e-12
2.7789273e-12
3.1594675e-12
3.359004e-12
3.1595731e-12
3.2169213e-12
3.2077615e-12
2.8470999e-12
2.5517537e-12
2.9547547e-12
3.24507e-12
2.7651319e-12
2.3061581e-12
2.3569666e-12
2.4506653e-12
2.8223255e-12
2.9845349e-12
2.9640684e-12
2.8646402e-12
2.8137304e-12
2.8394338e-12
2.6332645e-12
2.7288575e-12
2.8246351e-12
2.7861049e-12
3.0037487e-12
2.972821e-12
2.6675587e-12
2.5755448e-12
2.415452e-12
2.5837837e-12
2.3995294e-12
2.2319022e-12
2.2267047e-12
2.4583419e-12
2.298423e-12
2.0987303e-12
2.2214938e-12
2.4692221e-12
2.569467e-12
2.6213151e-12
2.422962e-12
2.60535e-12
2.7600736e-12
2.6796577e-12
2.3974076e-12
2.395662e-12
2.6630226e-12
2.5891327e-12
2.7079714e-12
2.5176651e-12
2.3997106e-12
2.8361016e-12
3.0180277e-12
2.9510875e-12
2.5880255e-12
2.3649437e-12
2.5776228e-12
2.8013755e-12
3.3631867e-12
3.2517938e-12
2.4115428e-12
2.1856828e-12
2.32962e-12
2.5310808e-12
2.5209036e-12
2.6344974e-12
2.7311944e-12
2.19244e-12
2.1729036e-12
2.5402946e-12
2.5536424e-12
3.0441819e-12
3.178065e-12
2.8423652e-12
2.6250421e-12
2.8674454e-12
2.7938567e-12
2.7060333e-12
2.8942768e-12
2.9631011e-12
2.5887918e-12
2.7236191e-12
2.5185622e-12
2.5063968e-12
2.7170521e-12
2.7845846e-12
2.662997e-12
2.4132482e-12
2.4995268e-12
2.5546394e-12
2.9169063e-12
3.5105651e-12
3.3344748e-12
3.005802e-12
3.0839652e-12
2.9486095e-12
2.5062879e-12
2.3675606e-12
2.583211e-12
2.6516137e-12
2.54894e-12
2.7455208e-12
3.1254756e-12
3.3031937e-12
3.1170632e-12
3.1639186e-12
3.1955883e-12
2.7046427e-12
2.4776364e-12
2.9518896e-12
3.1554527e-12
2.6382219e-12
2.2829993e-12
2.3379332e-12
2.4563422e-12
2.764634e-12
2.9639897e-12
2.9127792e-12
2.767408e-12
2.6384899e-12
2.7043999e-12
2.4604153e-12
2.6197506e-12
2.7146065e-12
2.6657559e-12
2.919949e-12
2.8583123e-12
2.5829553e-12
2.4555208e-12
2.2940642e-12
2.5222895e-12
2.281365e-12
2.1967413e-12
2.1032863e-12
2.378985e-12
2.2274879e-12
2.0488925e-12
2.2139675e-12
2.4998287e-12
2.5090279e-12
2.5367616e-12
2.4165832e-12
2.5099115e-12
2.7056081e-12
2.5477647e-12
2.3383381e-12
2.3197108e-12
2.5540544e-12
2.4479383e-12
2.6362643e-12
2.4151143e-12
2.3427174e-12
2.7948559e-12
2.9716561e-12
2.8488932e-12
2.5421566e-12
2.2769002e-12
2.5011653e-12
2.7385466e-12
3.2705785e-12
3.1876565e-12
2.3531875e-12
2.08899e-12
2.2746418e-12
2.5066039e-12
2.4971006e-12
2.5460146e-12
2.6171483e-12
2.1853038e-12
2.1166146e-12
2.523244e-12
2.5034618e-12
2.9471577e-12
3.1237842e-12
2.8475163e-12
2.5620109e-12
2.7304535e-12
2.675453e-12
2.6474552e-12
2.791759e-12
2.8168737e-12
2.4930743e-12
2.5938448e-12
2.4190437e-12
2.3889597e-12
2.5966211e-12
2.6189066e-12
2.5723362e-12
2.3315221e-12
2.376013e-12
2.4300919e-12
2.8071159e-12
3.3721858e-12
3.2036058e-12
2.9045481e-12
2.9840757e-12
2.9218045e-12
2.4075681e-12
2.2681679e-12
2.5216793e-12
2.5647273e-12
2.5096516e-12
2.6674743e-12
3.1180301e-12
3.3496105e-12
3.0310134e-12
3.082807e-12
3.1061783e-12
2.650124e-12
2.4099743e-12
2.8353255e-12
2.9976323e-12
2.5328485e-12
2.1353364e-12
2.2178255e-12
2.3451974e-12
2.7703128e-12
2.908198e-12
2.8317234e-12
2.6841381e-12
2.5246482e-12
2.6057038e-12
2.402198e-12
2.5005839e-12
2.5502968e-12
2.4529196e-12
2.7126185e-12
2.6832148e-12
2.4809542e-12
2.3044804e-12
2.1584299e-12
2.3630397e-12
2.1803102e-12
2.0355352e-12
2.0667233e-12
2.2992305e-12
2.1751012e-12
2.0236837e-12
2.120941e-12
2.4399668e-12
2.4613833e-12
2.4204486e-12
2.3408127e-12
2.4542297e-12
2.7325787e-12
2.4489215e-12
2.1883411e-12
2.1897803e-12
2.435946e-12
2.3357364e-12
2.525464e-12
2.3258129e-12
2.2372321e-12
2.7312933e-12
2.9336217e-12
2.7604494e-12
2.4843697e-12
2.2360091e-12
2.4154652e-12
2.6952162e-12
3.2322576e-12
3.1080986e-12
2.2722694e-12
1.9959609e-12
2.1633277e-12
2.4031391e-12
2.4284932e-12
2.4572293e-12
2.5542994e-12
2.0928613e-12
2.0520486e-12
2.4232543e-12
2.3863821e-12
2.8767728e-12
3.0604369e-12
2.7038972e-12
2.4295828e-12
2.5669191e-12
2.5859798e-12
2.5472519e-12
2.664545e-12
2.6861653e-12
2.3836343e-12
2.3963258e-12
2.2971093e-12
2.3179616e-12
2.4563828e-12
2.5203208e-12
2.413835e-12
2.2029078e-12
2.2384796e-12
2.2811904e-12
2.6309705e-12
3.2780089e-12
3.0946836e-12
2.7794811e-12
2.844912e-12
2.8792342e-12
2.3395567e-12
2.1564356e-12
2.3665241e-12
2.4512304e-12
2.4483965e-12
2.6450233e-12
3.0027198e-12
3.2501096e-12
2.9930685e-12
2.9997615e-12
3.0363481e-12
2.5156739e-12
2.3130877e-12
2.6788652e-12
2.8416189e-12
2.3435162e-12
2.1907534e-12
2.1461919e-12
2.2561785e-12
2.5787916e-12
2.82062e-12
2.6953841e-12
2.5266807e-12
2.4794184e-12
2.4593212e-12
2.2665366e-12
2.3277307e-12
2.3726665e-12
2.3370412e-12
2.5988094e-12
2.5356249e-12
2.349006e-12
2.1476031e-12
2.0347498e-12
2.2073341e-12
2.0436224e-12
1.8619615e-12
1.9670849e-12
2.2702805e-12
1.9894169e-12
1.9191042e-12
2.0647813e-12
2.379907e-12
2.4209272e-12
2.3655325e-12
2.2852304e-12
2.3331708e-12
2.5519183e-12
2.3897581e-12
2.0646841e-12
2.1470386e-12
2.3189725e-12
2.2289241e-12
2.3890683e-12
2.2365141e-12
2.1684674e-12
2.6612035e-12
2.8700562e-12
2.6424054e-12
2.3752888e-12
2.1604493e-12
2.3200482e-12
2.5258164e-12
3.1732481e-12
2.975128e-12
2.1560783e-12
1.8509241e-12
2.0581603e-12
2.2770761e-12
2.331309e-12
2.3517616e-12
2.3421853e-12
2.0238858e-12
1.9734219e-12
2.2869751e-12
2.2990067e-12
2.7905588e-12
2.9095272e-12
2.6087819e-12
2.2780714e-12
2.4068846e-12
2.4510769e-12
2.4795851e-12
2.4995225e-12
2.63787e-12
2.2438414e-12
2.278473e-12
2.1596436e-12
2.2050166e-12
2.3331764e-12
2.3404629e-12
2.2365842e-12
2.0285646e-12
2.0949243e-12
2.1493697e-12
2.4909259e-12
3.2179823e-12
2.9527687e-12
2.6512011e-12
2.7289488e-12
2.7894583e-12
2.284919e-12
2.025472e-12
2.258919e-12
2.2577708e-12
2.3274807e-12
2.5576585e-12
2.8731024e-12
3.181202e-12
2.8745927e-12
2.8388834e-12
2.8805649e-12
2.4670415e-12
2.2053932e-12
2.6096389e-12
2.7360646e-12
2.2617372e-12
2.1008761e-12
2.1595284e-12
2.174135e-12
2.5398277e-12
2.6555184e-12
2.6127275e-12
2.3943428e-12
2.3696767e-12
2.295449e-12
2.1050377e-12
2.1972877e-12
2.2322348e-12
2.1886336e-12
2.4189455e-12
2.3607689e-12
2.1798377e-12
1.9882594e-12
1.8622731e-12
2.1226142e-12
1.944985e-12
1.7978206e-12
1.8448793e-12
2.1103731e-12
1.9507802e-12
1.8154657e-12
1.9958486e-12
2.284741e-12
2.2651891e-12
2.3046437e-12
2.1904477e-12
2.2605555e-12
2.4660356e-12
2.2384674e-12
1.9752097e-12
2.0211758e-12
2.1954162e-12
2.077144e-12
2.2819038e-12
2.0682427e-12
2.1095426e-12
2.5738023e-12
2.7579213e-12
2.4909961e-12
2.2571957e-12
2.0204142e-12
2.2531638e-12
2.4510277e-12
3.0576305e-12
2.8809108e-12
2.0761572e-12
1.7426371e-12
1.9677714e-12
2.2702808e-12
2.1915417e-12
2.3006699e-12
2.3124393e-12
1.874334e-12
1.9004193e-12
2.2033623e-12
2.1858576e-12
2.6930916e-12
2.8757329e-12
2.4974172e-12
2.1946949e-12
2.2595261e-12
2.2939283e-12
2.2388447e-12
2.4057297e-12
2.4566607e-12
2.0900367e-12
2.0998598e-12
2.0226483e-12
1.951148e-12
2.2142412e-12
2.1616517e-12
2.0836009e-12
1.9583944e-12
1.9193787e-12
1.9747053e-12
2.3609606e-12
3.0621729e-12
2.8290354e-12
2.4535458e-12
2.5479154e-12
2.7288701e-12
2.093986e-12
2.0368676e-12
2.1684891e-12
2.1925374e-12
2.2400829e-12
2.4140089e-12
2.7828187e-12
3.0287422e-12
2.8107631e-12
2.7523361e-12
2.8056537e-12
2.304635e-12
2.1183628e-12
2.4704078e-12
2.6118166e-12
2.0591827e-12
1.9953939e-12
2.0501018e-12
2.0710475e-12
2.401688e-12
2.5806618e-12
2.5079066e-12
2.2810174e-12
2.2032458e-12
2.1477546e-12
1.9645388e-12
2.04425e-12
2.0779739e-12
2.0570481e-12
2.2644107e-12
2.1839134e-12
2.034637e-12
1.8549155e-12
1.775309e-12
1.9980014e-12
1.7966231e-12
1.6791941e-12
1.7556058e-12
2.0648804e-12
1.8887838e-12
1.7868482e-12
1.9195988e-12
2.2253015e-12
2.1640424e-12
2.1849443e-12
2.0213117e-12
2.1373255e-12
2.392997e-12
2.0898975e-12
1.8710435e-12
1.9268213e-12
2.0863797e-12
1.9876247e-12
2.1470822e-12
2.0139142e-12
1.948748e-12
2.4184767e-12
2.5814964e-12
2.3687608e-12
2.1762165e-12
1.9946857e-12
2.115901e-12
2.3169203e-12
2.8923838e-12
2.7480537e-12
1.9240321e-12
1.6593943e-12
1.8545512e-12
2.1146119e-12
2.0753759e-12
2.1547375e-12
2.2181632e-12
1.796056e-12
1.7898859e-12
2.070193e-12
2.097346e-12
2.5429017e-12
2.7159425e-12
2.3536615e-12
2.014973e-12
2.1073746e-12
2.1742382e-12
2.0978913e-12
2.2483066e-12
2.3733298e-12
1.9587702e-12
1.9581368e-12
1.9613592e-12
1.8631923e-12
2.0598462e-12
2.0235966e-12
1.9779193e-12
1.8364106e-12
1.7989091e-12
1.7982359e-12
2.2012908e-12
2.8507468e-12
2.6485383e-12
2.2850697e-12
2.4567904e-12
2.6357991e-12
2.0447522e-12
1.8368427e-12
1.9816473e-12
2.0255685e-12
2.1780696e-12
2.3298744e-12
2.6527782e-12
2.87128e-12
2.6754798e-12
2.6085134e-12
2.6353891e-12
2.1398269e-12
1.967854e-12
2.2634908e-12
2.3944215e-12
1.9050796e-12
1.9783912e-12
1.9765411e-12
1.949451e-12
2.2528433e-12
2.4435497e-12
2.2849426e-12
2.1230929e-12
2.0284789e-12
2.0408308e-12
1.8577286e-12
1.9022709e-12
1.8936263e-12
1.8518772e-12
2.1300412e-12
2.0562478e-12
1.8705064e-12
1.6947187e-12
1.6472938e-12
1.8262529e-12
1.6481455e-12
1.5428974e-12
1.5910036e-12
1.9327782e-12
1.75141e-12
1.6258419e-12
1.8069132e-12
2.1440829e-12
2.1203425e-12
2.0902596e-12
1.9742988e-12
2.0895226e-12
2.2576687e-12
1.9776325e-12
1.7279752e-12
1.8019817e-12
1.9645531e-12
1.8162205e-12
1.98997e-12
1.8486918e-12
1.8371669e-12
2.3150989e-12
2.4893217e-12
2.2833801e-12
2.0504436e-12
1.8823977e-12
1.9934664e-12
2.248005e-12
2.6842307e-12
2.5527729e-12
1.7995889e-12
1.5432218e-12
1.788908e-12
2.0181556e-12
2.0163094e-12
2.0450705e-12
2.0802045e-12
1.7375597e-12
1.6955442e-12
2.0052638e-12
2.0152762e-12
2.4090701e-12
2.6143998e-12
2.2222131e-12
1.9247568e-12
1.9555733e-12
1.9645236e-12
2.0063374e-12
2.114042e-12
2.2162315e-12
1.8107756e-12
1.8535642e-12
1.8156612e-12
1.7570232e-12
1.8841059e-12
1.8319601e-12
1.8412466e-12
1.688332e-12
1.6719731e-12
1.7231048e-12
2.0479636e-12
2.7049231e-12
2.5069103e-12
2.1071389e-12
2.2588524e-12
2.5004495e-12
1.9333708e-12
1.7497646e-12
1.9460733e-12
1.9676441e-12
2.0518053e-12
2.2418987e-12
2.5336061e-12
2.761422e-12
2.5284009e-12
2.484703e-12
2.5121864e-12
2.0567807e-12
1.8866623e-12
2.1573487e-12
2.221349e-12
1.7690834e-12
1.8489891e-12
1.8207812e-12
1.8025711e-12
2.134737e-12
2.2984785e-12
2.1439042e-12
1.9713404e-12
1.909735e-12
1.8720013e-12
1.7392087e-12
1.7818589e-12
1.778437e-12
1.7677275e-12
1.9292888e-12
1.8660006e-12
1.7772331e-12
1.5962225e-12
1.495309e-12
1.6849734e-12
1.5154671e-12
1.4546574e-12
1.5087629e-12
1.8518913e-12
1.6603174e-12
1.5688199e-12
1.7265727e-12
2.0707379e-12
1.9655638e-12
1.960071e-12
1.8925436e-12
2.009086e-12
2.174014e-12
1.7857093e-12
1.5797013e-12
1.7104463e-12
1.8702912e-12
1.782703e-12
1.8147276e-12
1.7876372e-12
1.7803391e-12
2.1417486e-12
2.3735736e-12
2.1182203e-12
1.9844224e-12
1.7137734e-12
1.8685433e-12
2.0764462e-12
2.5861503e-12
2.4359273e-12
1.6149769e-12
1.4579765e-12
1.6050695e-12
1.8677395e-12
1.7961637e-12
1.8557985e-12
1.9800563e-12
1.6232113e-12
1.5952743e-12
1.8295643e-12
1.8446043e-12
2.2602304e-12
2.450828e-12
2.1072328e-12
1.7507397e-12
1.7541888e-12
1.8288069e-12
1.8712365e-12
1.9271392e-12
2.0317292e-12
1.6822034e-12
1.708941e-12
1.7226952e-12
1.6141293e-12
1.7784765e-12
1.6627307e-12
1.6570137e-12
1.5521635e-12
1.5461687e-12
1.5164175e-12
1.8916238e-12
2.5129029e-12
2.3092541e-12
1.9717641e-12
2.1184506e-12
2.3576709e-12
1.8202584e-12
1.6565909e-12
1.8109726e-12
1.7520412e-12
1.8816238e-12
2.1298568e-12
2.3896234e-12
2.570466e-12
2.4021533e-12
2.3974529e-12
2.3328583e-12
1.8845288e-12
1.7913516e-12
1.9721566e-12
2.0642355e-12
1.6241239e-12
1.7659463e-12
1.7384729e-12
1.7483205e-12
1.9798434e-12
2.1265142e-12
2.0255765e-12
1.8054063e-12
1.7348441e-12
1.748289e-12
1.6109369e-12
1.6090041e-12
1.6376572e-12
1.6016443e-12
1.8245932e-12
1.7011945e-12
1.5791895e-12
1.4724397e-12
1.3760965e-12
1.5974542e-12
1.3797302e-12
1.2989869e-12
1.3753256e-12
1.6945408e-12
1.5982008e-12
1.4696963e-12
1.5989205e-12
1.928903e-12
1.8962002e-12
1.7776278e-12
1.8025076e-12
1.8720301e-12
2.0130961e-12
1.6403957e-12
1.5060789e-12
1.5674056e-12
1.7537647e-12
1.5056962e-12
1.6733421e-12
1.5937308e-12
1.628103e-12
2.0668892e-12
2.1004613e-12
1.932014e-12
1.7933832e-12
1.6086545e-12
1.7485179e-12
1.9194418e-12
2.3914588e-12
2.2603367e-12
1.536956e-12
1.3004837e-12
1.5339041e-12
1.7621293e-12
1.6983596e-12
1.809513e-12
1.8106538e-12
1.4961096e-12
1.4480094e-12
1.6652045e-12
1.7175585e-12
2.1424609e-12
2.3304574e-12
1.997451e-12
1.6474695e-12
1.6491654e-12
1.7096499e-12
1.7155432e-12
1.8092513e-12
1.8700499e-12
1.56335e-12
1.5735112e-12
1.545749e-12
1.5258034e-12
1.6340076e-12
1.5395257e-12
1.5205788e-12
1.4553279e-12
1.4337225e-12
1.4125268e-12
1.72319e-12
2.3111669e-12
2.139328e-12
1.7859704e-12
1.9120441e-12
2.2797502e-12
1.7409345e-12
1.5064449e-12
1.6586695e-12
1.6189015e-12
1.7705617e-12
2.0177208e-12
2.1505746e-12
2.4235477e-12
2.2841856e-12
2.2180101e-12
2.1556936e-12
1.7676409e-12
1.6131174e-12
1.8963242e-12
1.8804734e-12
1.4836904e-12
1.6968375e-12
1.6756185e-12
1.6270546e-12
1.8356577e-12
1.9998465e-12
1.7677488e-12
1.6366705e-12
1.5358034e-12
1.6025344e-12
1.4824361e-12
1.5116321e-12
1.5017872e-12
1.3995821e-12
1.6519155e-12
1.5218778e-12
1.5031353e-12
1.3402274e-12
1.2258794e-12
1.4316906e-12
1.3020265e-12
1.2130463e-12
1.3093008e-12
1.6180558e-12
1.4728781e-12
1.309711e-12
1.5271472e-12
1.825716e-12
1.7851375e-12
1.7030135e-12
1.6813442e-12
1.6861244e-12
1.8394192e-12
1.5366499e-12
1.3737693e-12
1.4751786e-12
1.632806e-12
1.3984198e-12
1.548714e-12
1.4814884e-12
1.5420811e-12
1.9069689e-12
1.9914894e-12
1.8310084e-12
1.6591061e-12
1.5670265e-12
1.5895779e-12
1.7734303e-12
2.1905026e-12
2.0883616e-12
1.4726214e-12
1.1963865e-12
1.4219122e-12
1.6200315e-12
1.5604959e-12
1.6435926e-12
1.6605116e-12
1.464346e-12
1.4415212e-12
1.6085281e-12
1.6132654e-12
1.9845776e-12
2.1518078e-12
1.7607944e-12
1.5380604e-12
1.5050725e-12
1.6103902e-12
1.560662e-12
1.6208415e-12
1.762691e-12
1.495225e-12
1.4014485e-12
1.4688686e-12
1.3991744e-12
1.5762571e-12
1.3774201e-12
1.4497279e-12
1.3183786e-12
1.3513908e-12
1.3161924e-12
1.5181227e-12
2.1470519e-12
1.9840815e-12
1.6983637e-12
1.7734791e-12
2.1333603e-12
1.5872318e-12
1.4411302e-12
1.5152223e-12
1.4956528e-12
1.6775243e-12
1.8380898e-12
1.9918088e-12
2.1972385e-12
2.0087397e-12
2.0462525e-12
1.9876355e-12
1.5974442e-12
1.4649345e-12
1.6891095e-12
1.6738802e-12
1.3627904e-12
1.4952375e-12
1.5682442e-12
1.5026142e-12
1.6844606e-12
1.8415302e-12
1.623234e-12
1.5442635e-12
1.4871916e-12
1.5062426e-12
1.3614939e-12
1.3825105e-12
1.3711542e-12
1.2784496e-12
1.4274958e-12
1.3446066e-12
1.3438197e-12
1.204077e-12
1.1170983e-12
1.3151522e-12
1.1643885e-12
1.1318601e-12
1.1259016e-12
1.5304781e-12
1.3020174e-12
1.21122e-12
1.4250508e-12
1.6593192e-12
1.6296434e-12
1.6121489e-12
1.5265451e-12
1.5560309e-12
1.7486328e-12
1.368694e-12
1.2560324e-12
1.3942361e-12
1.4471635e-12
1.2741168e-12
1.427674e-12
1.3486487e-12
1.3288309e-12
1.7612596e-12
1.9069464e-12
1.6247805e-12
1.4888363e-12
1.4519414e-12
1.4245852e-12
1.6209611e-12
2.0146445e-12
1.8614769e-12
1.2728446e-12
1.1519629e-12
1.3748821e-12
1.5133063e-12
1.5167142e-12
1.517088e-12
1.5707427e-12
1.3325688e-12
1.3400571e-12
1.4981923e-12
1.4535171e-12
1.8011459e-12
1.9181208e-12
1.6627896e-12
1.3937245e-12
1.3541475e-12
1.4370974e-12
1.4411249e-12
1.5603755e-12
1.5910475e-12
1.2858927e-12
1.2940247e-12
1.332947e-12
1.2692819e-12
1.3727866e-12
1.2870465e-12
1.2487282e-12
1.1757783e-12
1.1993965e-12
1.1652027e-12
1.4037247e-12
1.9247924e-12
1.8022138e-12
1.5234363e-12
1.7016583e-12
1.9670316e-12
1.4747644e-12
1.3485365e-12
1.3853191e-12
1.3333143e-12
1.4743544e-12
1.6908834e-12
1.8339748e-12
1.9785332e-12
1.8300845e-12
1.8508977e-12
1.7950282e-12
1.5113016e-12
1.4162585e-12
1.6100056e-12
1.5290121e-12
1.2149355e-12
1.5062536e-12
1.4347355e-12
1.4051315e-12
1.5229993e-12
1.6569905e-12
1.5552487e-12
1.3596071e-12
1.3336014e-12
1.3027305e-12
1.2077684e-12
1.2518864e-12
1.2038613e-12
1.2326142e-12
1.3254456e-12
1.2620254e-12
1.2425015e-12
1.1174161e-12
1.0452226e-12
1.1790921e-12
9.6452447e-13
1.0356147e-12
1.0802318e-12
1.4050896e-12
1.1717078e-12
1.0992397e-12
1.3217141e-12
1.5646757e-12
1.5347273e-12
1.4375917e-12
1.4280428e-12
1.4562498e-12
1.616662e-12
1.2744701e-12
1.1211502e-12
1.2347658e-12
1.3055245e-12
1.157014e-12
1.2803892e-12
1.2205964e-12
1.2704472e-12
1.6625735e-12
1.6504957e-12
1.4460291e-12
1.4216559e-12
1.3175895e-12
1.3743209e-12
1.5080576e-12
1.8104356e-12
1.6732877e-12
1.2126404e-12
1.0539157e-12
1.2338652e-12
1.4030797e-12
1.3804333e-12
1.3852197e-12
1.3741141e-12
1.2432519e-12
1.212615e-12
1.3125176e-12
1.3117189e-12
1.6469068e-12
1.80238e-12
1.5172916e-12
1.2730701e-12
1.2333323e-12
1.3263595e-12
1.2844617e-12
1.3741755e-12
1.4649215e-12
1.1933575e-12
1.1632933e-12
1.2035626e-12
1.1277998e-12
1.2706363e-12
1.1695416e-12
1.1192922e-12
1.0624057e-12
1.1093956e-12
1.062724e-12
1.2536284e-12
1.773754e-12
1.6266455e-12
1.3241614e-12
1.4445792e-12
1.7554352e-12
1.3125089e-12
1.2475109e-12
1.2234328e-12
1.2090839e-12
1.3767788e-12
1.5887359e-12
1.6076947e-12
1.78614e-12
1.708258e-12
1.689021e-12
1.6803966e-12
1.3211368e-12
1.3617477e-12
1.4515814e-12
1.3820528e-12
1.0900948e-12
1.3623953e-12
1.3516652e-12
1.2605867e-12
1.3783291e-12
1.4338433e-12
1.3174493e-12
1.2355201e-12
1.1746413e-12
1.1832293e-12
1.0901055e-12
1.085893e-12
1.1325852e-12
1.0880846e-12
1.1801497e-12
1.0812692e-12
1.1104864e-12
1.0145763e-12
9.686054e-13
1.0473041e-12
8.7276703e-13
8.7567399e-13
9.6968809e-13
1.2425828e-12
1.1732062e-12
1.039415e-12
1.1612655e-12
1.4510573e-12
1.3477712e-12
1.3518337e-12
1.315193e-12
1.3257924e-12
1.4512493e-12
1.1225262e-12
1.101785e-12
1.1916439e-12
1.2036015e-12
1.0568481e-12
1.1492866e-12
1.0586727e-12
1.1945814e-12
1.5020053e-12
1.4569199e-12
1.3452578e-12
1.2541088e-12
1.2043746e-12
1.2541296e-12
1.3546335e-12
1.6133857e-12
1.4923075e-12
1.0768549e-12
9.7335865e-13
1.1492217e-12
1.2265365e-12
1.2238257e-12
1.2247807e-12
1.2933693e-12
1.0962826e-12
1.0988039e-12
1.2254984e-12
1.1900333e-12
1.4670816e-12
1.6429616e-12
1.4324287e-12
1.1119415e-12
1.125402e-12
1.2205912e-12
1.2069408e-12
1.2207311e-12
1.2943028e-12
1.03919e-12
1.0784761e-12
1.083029e-12
1.0567973e-12
1.161295e-12
1.0279611e-12
9.9400685e-13
9.9968937e-13
9.7662406e-13
9.9785338e-13
1.1056416e-12
1.5637438e-12
1.4684532e-12
1.2341598e-12
1.3792246e-12
1.5929545e-12
1.1996917e-12
1.1319811e-12
1.115409e-12
1.1042374e-12
1.2603539e-12
1.4174939e-12
1.4783454e-12
1.6150929e-12
1.5644235e-12
1.5221267e-12
1.5047318e-12
1.2199661e-12
1.2061674e-12
1.3118712e-12
1.2570089e-12
9.93204e-13
1.2513815e-12
1.2396619e-12
1.1187644e-12
1.2074253e-12
1.3026835e-12
1.1790283e-12
1.0483236e-12
1.0529513e-12
1.0932646e-12
9.7751147e-13
1.0456135e-12
1.0198945e-12
1.0070055e-12
1.0536067e-12
9.8073904e-13
9.743829e-13
9.2023221e-13
8.4380457e-13
9.0840166e-13
8.1321435e-13
8.3795503e-13
9.0639535e-13
1.141182e-12
1.0261113e-12
9.1517831e-13
1.05556e-12
1.2668283e-12
1.2417566e-12
1.2264162e-12
1.1987255e-12
1.1893069e-12
1.3395089e-12
1.0273505e-12
9.3015526e-13
1.0674608e-12
1.1157423e-12
9.7087963e-13
1.0446755e-12
9.5741514e-13
1.0733152e-12
1.3340404e-12
1.328881e-12
1.2153878e-12
1.2116969e-12
1.1262602e-12
1.0846159e-12
1.191621e-12
1.4728854e-12
1.3728495e-12
9.7987428e-13
8.4679936e-13
1.0188238e-12
1.1567271e-12
1.1076207e-12
1.1134386e-12
1.1500427e-12
1.0448161e-12
9.7653699e-13
1.0980604e-12
1.0619912e-12
1.333411e-12
1.4678857e-12
1.2454653e-12
1.056359e-12
9.3158565e-13
1.076635e-12
1.1035452e-12
1.0584324e-12
1.1994806e-12
1.0007131e-12
9.6923934e-13
9.9826365e-13
9.4710502e-13
1.0223637e-12
9.2870763e-13
9.340701e-13
8.6191888e-13
9.2929007e-13
8.2267336e-13
9.5681265e-13
1.4198955e-12
1.3236482e-12
1.1331496e-12
1.2064671e-12
1.4547286e-12
1.1222476e-12
9.8881276e-13
1.0407506e-12
1.0055655e-12
1.1363364e-12
1.2802177e-12
1.2691662e-12
1.4072798e-12
1.4003388e-12
1.4154899e-12
1.3710798e-12
1.0731614e-12
1.120906e-12
1.1881721e-12
1.1154316e-12
8.7186221e-13
1.1793058e-12
1.1427697e-12
1.018164e-12
1.0614383e-12
1.208849e-12
1.0600143e-12
9.7129694e-13
1.0058996e-12
9.7128674e-13
8.9464319e-13
8.7011821e-13
8.67886e-13
8.5079757e-13
9.4705298e-13
8.4329467e-13
9.0504286e-13
7.9896045e-13
6.9235058e-13
7.89817e-13
6.9984383e-13
7.5461892e-13
8.1392082e-13
1.0522806e-12
9.7234742e-13
8.7574587e-13
9.9273183e-13
1.1307746e-12
1.0911359e-12
1.0969749e-12
1.087745e-12
1.0477335e-12
1.1942543e-12
8.6088667e-13
8.4829897e-13
9.351054e-13
9.8398297e-13
8.6641669e-13
8.9154964e-13
8.7113314e-13
9.8957181e-13
1.234538e-12
1.1452153e-12
1.0480652e-12
1.0405168e-12
1.042418e-12
9.7602015e-13
1.046514e-12
1.3023839e-12
1.2113982e-12
8.1253087e-13
7.6486636e-13
9.3879895e-13
1.045765e-12
9.6106944e-13
9.9153303e-13
1.0207347e-12
9.6887244e-13
9.3003166e-13
9.8460237e-13
9.5655634e-13
1.2332555e-12
1.3062491e-12
1.1183112e-12
8.8554343e-13
8.9318066e-13
9.1801545e-13
9.2508976e-13
9.9138677e-13
1.0083461e-12
9.044949e-13
8.4785705e-13
9.3545202e-13
8.5074872e-13
9.2727952e-13
8.7084322e-13
8.2349259e-13
7.5803529e-13
7.8868742e-13
7.4741629e-13
8.6027008e-13
1.2741161e-12
1.1892773e-12
1.0442778e-12
1.0457132e-12
1.3402854e-12
1.0007456e-12
8.5136932e-13
8.9838824e-13
8.9048506e-13
9.685358e-13
1.2287696e-12
1.1641775e-12
1.2587378e-12
1.2590152e-12
1.2063816e-12
1.2136861e-12
9.807205e-13
1.0018043e-12
1.0655737e-12
9.8679788e-13
7.0343774e-13
1.0403904e-12
1.0067918e-12
9.2265518e-13
9.7591618e-13
1.0060756e-12
9.5101173e-13
8.6125746e-13
8.4758687e-13
8.0353552e-13
8.4146308e-13
8.3663106e-13
8.5228016e-13
8.0464883e-13
8.6305605e-13
8.5486886e-13
8.3099115e-13
7.7263901e-13
6.7066036e-13
7.4224042e-13
6.022324e-13
6.4627741e-13
7.1764415e-13
9.2695805e-13
8.0848137e-13
7.7029941e-13
8.6783114e-13
1.0653063e-12
1.0294646e-12
9.8797598e-13
9.8774764e-13
9.673808e-13
1.0366121e-12
8.2426541e-13
7.350115e-13
8.5948084e-13
8.7576908e-13
8.0218612e-13
7.3459056e-13
8.1854369e-13
8.5076336e-13
1.0645212e-12
1.0059921e-12
9.1019987e-13
9.6157164e-13
9.3091268e-13
8.9737229e-13
9.3024156e-13
1.0774434e-12
1.0278396e-12
8.2613126e-13
7.167608e-13
7.4548061e-13
9.8724588e-13
8.298678e-13
8.7312828e-13
8.7893137e-13
8.555087e-13
8.3329817e-13
8.545353e-13
8.7370649e-13
1.0692051e-12
1.1327319e-12
1.0342559e-12
8.2022057e-13
7.9754893e-13
8.8933169e-13
8.3361784e-13
8.9547586e-13
9.3192435e-13
8.2156645e-13
7.4921086e-13
8.4411346e-13
7.9422292e-13
7.9093188e-13
7.0785082e-13
7.0685607e-13
6.7224975e-13
7.086269e-13
6.6175646e-13
7.4177296e-13
1.1092202e-12
1.1025502e-12
8.8854689e-13
1.0035665e-12
1.2138686e-12
9.0589071e-13
8.2100711e-13
8.4486509e-13
7.7302509e-13
9.2026419e-13
1.0559832e-12
1.0045796e-12
1.0729473e-12
1.0938181e-12
1.1414023e-12
1.0427039e-12
9.2297177e-13
8.8117919e-13
9.1828162e-13
8.52721e-13
6.9789969e-13
9.0407483e-13
9.2917492e-13
8.9253859e-13
8.3474075e-13
9.2821107e-13
7.8676708e-13
7.4674929e-13
7.2138243e-13
7.2728276e-13
7.1137801e-13
7.5227335e-13
7.4799829e-13
6.6221795e-13
7.8160585e-13
7.2509452e-13
6.8842799e-13
6.1991189e-13
5.7409535e-13
6.0544825e-13
5.108643e-13
6.1465302e-13
7.0253688e-13
8.6749537e-13
7.4740312e-13
6.4744949e-13
7.757324e-13
9.4890447e-13
9.2976711e-13
8.9248043e-13
9.180972e-13
8.333952e-13
9.5539429e-13
6.7166466e-13
6.4938322e-13
7.2694357e-13
7.3011741e-13
6.5148749e-13
6.7389871e-13
6.814125e-13
7.576897e-13
9.7447799e-13
8.5402415e-13
8.2101876e-13
8.6041211e-13
8.2168804e-13
7.7950824e-13
8.3219331e-13
9.1507379e-13
9.9142678e-13
7.3372119e-13
6.2766383e-13
6.7890517e-13
8.2254104e-13
7.9094413e-13
7.9278701e-13
8.0609434e-13
7.7059528e-13
7.6838763e-13
8.1290823e-13
7.6553336e-13
9.4865099e-13
1.0370574e-12
9.4457677e-13
7.6551076e-13
6.6589003e-13
7.7544709e-13
7.7625509e-13
7.8823124e-13
8.5673016e-13
7.037231e-13
6.7485562e-13
7.3810928e-13
7.0675892e-13
7.5296247e-13
6.2569844e-13
6.5178375e-13
6.1066684e-13
6.4127268e-13
6.334011e-13
7.09816e-13
9.9787518e-13
9.1085678e-13
7.9604324e-13
8.1534497e-13
9.8876788e-13
8.1785072e-13
7.6587407e-13
7.8749301e-13
6.6191161e-13
8.3005591e-13
8.9685491e-13
8.876084e-13
9.4854506e-13
9.554626e-13
9.6310687e-13
9.5473044e-13
8.171133e-13
8.6385917e-13
8.133688e-13
7.0787462e-13
5.9039291e-13
8.2330524e-13
8.0150133e-13
7.1199074e-13
7.0847305e-13
7.9925427e-13
6.7485801e-13
7.1138494e-13
7.0128576e-13
6.6473389e-13
6.0904032e-13
5.9424373e-13
6.1066245e-13
6.5268987e-13
6.589403e-13
6.212769e-13
6.3200085e-13
5.1525705e-13
4.5202497e-13
5.355029e-13
4.6107541e-13
5.3517087e-13
6.1580157e-13
7.4999219e-13
6.1595119e-13
5.690814e-13
6.7236055e-13
8.4003545e-13
8.0882349e-13
8.0797885e-13
7.7037075e-13
7.8281099e-13
8.2605982e-13
5.5752717e-13
6.1212244e-13
6.855908e-13
6.488693e-13
5.4712723e-13
6.0839653e-13
5.8656628e-13
6.776861e-13
8.160291e-13
7.7410013e-13
7.222557e-13
7.3378478e-13
7.4153861e-13
6.8071487e-13
7.0596518e-13
8.0080354e-13
8.0555468e-13
6.4446668e-13
5.83484e-13
6.487624e-13
6.7502801e-13
6.4283745e-13
6.8437682e-13
7.4255256e-13
6.2370931e-13
6.2963128e-13
7.0051164e-13
6.6984629e-13
8.0909102e-13
9.0020108e-13
7.8183927e-13
6.4181478e-13
5.9737127e-13
6.5574857e-13
6.5277981e-13
6.5804805e-13
7.419408e-13
6.5379809e-13
5.6165359e-13
6.8372434e-13
6.5169864e-13
6.4380277e-13
5.6991716e-13
5.5662479e-13
5.9549094e-13
5.9939326e-13
5.3295595e-13
5.7323997e-13
8.229494e-13
7.842153e-13
6.4055564e-13
7.4280041e-13
9.5556831e-13
7.223279e-13
6.7255289e-13
6.3936503e-13
6.0471289e-13
7.5387423e-13
8.489258e-13
7.5713703e-13
8.520173e-13
8.8395854e-13
8.6609788e-13
8.5137279e-13
6.8664589e-13
7.6251445e-13
7.4282914e-13
6.9316422e-13
5.1337623e-13
7.5612346e-13
7.8418511e-13
6.6879629e-13
6.6680277e-13
7.043733e-13
6.099188e-13
6.1593314e-13
5.6765335e-13
5.8784688e-13
5.4790563e-13
5.501102e-13
6.2319854e-13
5.919256e-13
6.163801e-13
4.8322978e-13
5.3494833e-13
5.3718813e-13
4.2223996e-13
5.3928677e-13
4.2820513e-13
4.8377621e-13
5.5721584e-13
6.7247428e-13
5.5806786e-13
5.5926357e-13
6.4298285e-13
7.7079071e-13
7.3590466e-13
7.5815358e-13
7.167583e-13
6.5873186e-13
7.070406e-13
4.8507118e-13
4.9007277e-13
5.9498283e-13
6.1872924e-13
5.2406359e-13
4.9156854e-13
5.0529242e-13
6.0436595e-13
7.4876607e-13
6.8822823e-13
6.4514209e-13
6.7371683e-13
6.9231849e-13
6.2057233e-13
6.075856e-13
7.0092771e-13
7.0264909e-13
5.4746718e-13
5.0155203e-13
5.671268e-13
6.65927e-13
6.1183139e-13
5.6407597e-13
6.2056019e-13
6.7522528e-13
6.1817858e-13
6.1709286e-13
5.5948074e-13
7.1299992e-13
7.4365497e-13
7.1257307e-13
5.4697311e-13
5.1516132e-13
5.8378069e-13
5.6469998e-13
6.3439922e-13
6.5152517e-13
6.3368115e-13
5.1116251e-13
5.7460173e-13
4.9528572e-13
5.1146842e-13
5.1606191e-13
4.9048862e-13
4.9186913e-13
5.2673621e-13
4.722963e-13
5.0326009e-13
7.2144461e-13
7.0579236e-13
6.1178905e-13
6.1799215e-13
7.7168437e-13
6.4070358e-13
5.7193242e-13
5.4488244e-13
5.2549902e-13
6.4918557e-13
6.7238565e-13
6.6367517e-13
6.828315e-13
7.4262032e-13
7.7162181e-13
7.780605e-13
6.6913695e-13
6.3408296e-13
6.3866149e-13
5.7954737e-13
4.4991503e-13
6.7699194e-13
6.7966141e-13
5.637687e-13
5.7168685e-13
5.267979e-13
5.3194873e-13
5.1568564e-13
5.2279367e-13
5.0013905e-13
4.9315467e-13
4.8291709e-13
5.853762e-13
4.9843685e-13
5.0586727e-13
4.5465994e-13
4.7517952e-13
4.7234742e-13
4.23125e-13
4.7434918e-13
3.5525882e-13
4.1550246e-13
4.7921178e-13
6.4409556e-13
4.5461578e-13
4.3430017e-13
5.7962332e-13
6.2833538e-13
6.389739e-13
6.1969554e-13
6.4515705e-13
5.6368251e-13
6.1148162e-13
4.6767782e-13
4.6852664e-13
5.0682033e-13
5.2453647e-13
4.5530561e-13
4.216614e-13
4.6631985e-13
5.5285518e-13
6.0771771e-13
6.1131878e-13
5.0355667e-13
6.1414193e-13
5.9200843e-13
5.3630836e-13
5.1650947e-13
5.8925217e-13
6.1490429e-13
4.8710385e-13
4.3055837e-13
4.9721707e-13
5.5078094e-13
5.0738585e-13
5.0821039e-13
5.8655262e-13
5.4389528e-13
5.4794136e-13
5.3217912e-13
5.5165372e-13
6.1399361e-13
6.8264085e-13
6.0198206e-13
5.0626099e-13
4.8641207e-13
5.736473e-13
5.1112315e-13
5.1632911e-13
5.7136603e-13
5.5607049e-13
4.8486584e-13
5.0333468e-13
4.6817416e-13
4.7489237e-13
4.4302208e-13
4.0865626e-13
4.6502342e-13
4.6121017e-13
3.8156598e-13
4.3392633e-13
5.8432881e-13
6.0565561e-13
5.1745815e-13
5.5181857e-13
6.482074e-13
5.436812e-13
5.1834806e-13
4.8209912e-13
4.2994734e-13
5.8196687e-13
6.328365e-13
5.4017175e-13
5.9306569e-13
6.1495383e-13
6.9948387e-13
6.6147592e-13
5.6091346e-13
6.0423091e-13
5.7737522e-13
4.6810635e-13
3.7294305e-13
5.8676761e-13
6.0576853e-13
4.7474465e-13
4.6315718e-13
4.7749413e-13
4.1786231e-13
4.5240328e-13
4.7447869e-13
4.4982036e-13
4.3818912e-13
4.5205745e-13
4.5013318e-13
4.4665771e-13
4.6782413e-13
3.9021439e-13
4.2083963e-13
3.4496689e-13
3.4102669e-13
3.5436129e-13
2.8265793e-13
3.5575896e-13
4.3582501e-13
5.3838433e-13
4.7864181e-13
4.2474309e-13
4.7052927e-13
5.5412402e-13
5.5969259e-13
5.8190258e-13
5.3153017e-13
5.1258981e-13
5.0125572e-13
4.3969185e-13
3.9397945e-13
4.9970911e-13
4.4861291e-13
4.1184924e-13
3.712733e-13
4.7257256e-13
4.3638059e-13
5.4851913e-13
5.0421424e-13
4.6735055e-13
4.8957431e-13
5.4363393e-13
4.8705641e-13
4.7811484e-13
5.3860958e-13
4.8616433e-13
4.232425e-13
3.6980393e-13
4.3493795e-13
4.6506722e-13
4.4794165e-13
4.4993938e-13
4.8620716e-13
5.0877439e-13
5.1454343e-13
4.6795526e-13
4.9050309e-13
5.5395657e-13
5.4429909e-13
4.7447398e-13
4.5689011e-13
4.0352292e-13
3.9765023e-13
4.2580891e-13
4.5956311e-13
4.8287925e-13
4.6779751e-13
4.0586493e-13
4.5651823e-13
4.0752552e-13
4.0148576e-13
3.5802345e-13
3.8279937e-13
3.5592425e-13
3.5806311e-13
3.9622602e-13
3.9675996e-13
5.2701945e-13
5.2386318e-13
4.3729752e-13
4.7028961e-13
6.0403798e-13
4.7203685e-13
4.5612234e-13
3.8789111e-13
4.6346347e-13
4.7401021e-13
5.5033831e-13
5.0385342e-13
5.1497511e-13
5.7874164e-13
6.0998331e-13
5.4280332e-13
5.0148676e-13
5.365034e-13
5.275724e-13
4.5392672e-13
3.411363e-13
5.0711589e-13
5.4785424e-13
4.128544e-13
4.3765989e-13
4.2477545e-13
3.9839413e-13
3.78962e-13
3.678702e-13
3.9539455e-13
3.9593367e-13
3.9102188e-13
3.5608715e-13
3.9028931e-13
4.1754707e-13
3.4288376e-13
3.716625e-13
2.9075483e-13
2.6671138e-13
3.0968609e-13
3.0235946e-13
3.0854759e-13
3.1406163e-13
5.0735821e-13
3.7297623e-13
3.6605389e-13
4.2808674e-13
4.7017045e-13
4.5793469e-13
5.1250009e-13
5.057164e-13
4.0326168e-13
4.3695825e-13
3.1708902e-13
3.5374931e-13
3.9980261e-13
3.9590981e-13
3.5070414e-13
3.5151707e-13
3.6311991e-13
3.768284e-13
4.9960589e-13
4.4827401e-13
3.8235775e-13
4.7802252e-13
4.7918586e-13
3.6381385e-13
3.8351868e-13
4.8404011e-13
4.6472196e-13
3.656023e-13
3.373974e-13
3.5941982e-13
4.0451315e-13
4.0869454e-13
4.1219521e-13
4.8205645e-13
4.6514165e-13
3.6922489e-13
4.1753252e-13
4.1025779e-13
4.6035094e-13
5.1611059e-13
4.4800345e-13
4.2241913e-13
3.4736669e-13
3.7391512e-13
4.1572065e-13
4.4809642e-13
4.3386841e-13
3.570793e-13
3.4999279e-13
4.3244304e-13
3.6517011e-13
3.500279e-13
2.9229128e-13
3.0340913e-13
3.1300301e-13
3.3398409e-13
3.0986617e-13
2.9604119e-13
4.7184695e-13
4.5454043e-13
3.8112143e-13
3.9644956e-13
4.7453491e-13
3.8489014e-13
4.5776978e-13
4.1569436e-13
3.327839e-13
4.0602743e-13
4.164677e-13
4.1854354e-13
4.1391735e-13
4.1640877e-13
5.0825175e-13
4.7788905e-13
4.1186065e-13
4.9219136e-13
4.6231969e-13
4.0337498e-13
2.9490193e-13
4.510387e-13
4.700423e-13
4.1473891e-13
3.3065301e-13
3.6080554e-13
4.2818521e-13
3.7453517e-13
3.1721159e-13
3.0171338e-13
3.2006708e-13
3.1494409e-13
3.6892744e-13
3.2120316e-13
3.2130494e-13
3.381632e-13
3.367343e-13
3.3138086e-13
2.2383083e-13
2.6318143e-13
2.6041547e-13
2.8649462e-13
3.0737489e-13
4.5898517e-13
3.4201545e-13
3.0047443e-13
3.379173e-13
3.8999606e-13
4.3594685e-13
4.4828792e-13
4.161121e-13
3.8082943e-13
4.032739e-13
3.4294952e-13
3.4049892e-13
3.7941376e-13
3.5121377e-13
2.7346178e-13
2.9447956e-13
3.1588301e-13
3.3858086e-13
4.2489444e-13
3.853805e-13
3.668346e-13
3.9162472e-13
4.2619787e-13
3.0383438e-13
3.6951152e-13
4.1920281e-13
3.9012099e-13
3.439533e-13
2.7377129e-13
3.4866635e-13
3.6617283e-13
3.4708317e-13
3.4347861e-13
3.800452e-13
4.0584173e-13
3.4832291e-13
3.7780323e-13
3.3409717e-13
3.9546675e-13
4.1577432e-13
3.3886503e-13
3.683318e-13
2.962484e-13
2.9051915e-13
3.7587205e-13
3.2839275e-13
3.635322e-13
3.5974541e-13
2.8562176e-13
3.5479215e-13
3.1291774e-13
2.9340937e-13
2.9325072e-13
3.0004837e-13
2.7055219e-13
3.2099201e-13
2.6705165e-13
2.8607035e-13
4.3448659e-13
4.0658541e-13
3.2018843e-13
3.7179363e-13
4.1688723e-13
3.4121653e-13
3.320213e-13
3.2850261e-13
2.5706764e-13
3.7314306e-13
4.2713031e-13
3.8521045e-13
3.6848847e-13
3.9710222e-13
4.5746675e-13
4.687747e-13
4.0589599e-13
4.3364176e-13
3.7461047e-13
3.1455505e-13
2.4725591e-13
4.3367474e-13
4.1131085e-13
3.6331121e-13
2.9121581e-13
3.3162966e-13
3.4076119e-13
3.2440955e-13
3.1289842e-13
2.9103618e-13
3.2703893e-13
3.2291593e-13
2.7853013e-13
3.5885978e-13
3.2995075e-13
2.8972614e-13
2.8430367e-13
2.5697012e-13
2.1482992e-13
2.2265818e-13
2.3509406e-13
2.8827158e-13
3.0717247e-13
3.5532978e-13
3.515593e-13
3.1975139e-13
3.4422172e-13
4.2022993e-13
3.8053163e-13
3.4421438e-13
4.4422286e-13
3.6226138e-13
4.069506e-13
2.5725339e-13
3.3500711e-13
3.029027e-13
3.2367997e-13
2.6481188e-13
2.6435738e-13
2.7231077e-13
3.4121127e-13
3.8172514e-13
3.5295773e-13
3.7150095e-13
3.5545758e-13
3.3558979e-13
3.4038939e-13
2.5432182e-13
3.1782552e-13
3.466084e-13
2.7457783e-13
2.696188e-13
3.5272151e-13
3.4136349e-13
2.7940966e-13
2.9451018e-13
3.6524288e-13
3.5511725e-13
3.3637001e-13
3.0735484e-13
2.8814985e-13
3.4698939e-13
3.8408106e-13
3.2842284e-13
2.6872997e-13
2.5802095e-13
3.013451e-13
3.0261343e-13
3.0935931e-13
3.37568e-13
3.2848073e-13
3.1597083e-13
2.6451646e-13
2.9153408e-13
2.731862e-13
2.9346371e-13
2.6535794e-13
2.6573058e-13
2.4591009e-13
2.1603518e-13
2.6200491e-13
2.8618953e-13
3.3458902e-13
3.6376897e-13
2.5645604e-13
3.777095e-13
3.1011971e-13
2.7876757e-13
2.9261538e-13
2.4304481e-13
3.0591537e-13
3.2980519e-13
3.5668685e-13
3.5749924e-13
4.1049125e-13
4.3054761e-13
4.3127616e-13
3.7859589e-13
3.8169611e-13
3.3078859e-13
2.8623273e-13
2.869923e-13
3.9913057e-13
4.043027e-13
3.6411141e-13
2.5942429e-13
2.7736182e-13
2.9712886e-13
2.5294423e-13
3.4310993e-13
2.8249508e-13
3.0691891e-13
2.6761866e-13
3.1070266e-13
2.8702583e-13
3.0872928e-13
2.1637318e-13
2.9393515e-13
2.5491035e-13
2.0711765e-13
2.2637286e-13
1.8039995e-13
2.4687354e-13
2.8293031e-13
3.4417022e-13
2.9043163e-13
3.0530572e-13
2.5069733e-13
3.2951978e-13
3.1450889e-13
3.5554139e-13
3.6242965e-13
3.0934538e-13
3.7154115e-13
2.5696714e-13
2.4377833e-13
2.8913146e-13
2.9137895e-13
2.7694882e-13
2.333913e-13
2.5160898e-13
3.1156726e-13
3.3143976e-13
2.9160393e-13
3.4767564e-13
3.2383398e-13
3.1732261e-13
2.6569182e-13
3.1514762e-13
3.0194825e-13
2.8803297e-13
2.5111239e-13
2.5197666e-13
3.3382089e-13
2.5178942e-13
2.7283864e-13
2.7972571e-13
3.5066573e-13
2.9073993e-13
3.2383707e-13
2.8633053e-13
2.3998227e-13
3.4741548e-13
3.4820576e-13
3.2749603e-13
2.9558894e-13
1.9405937e-13
2.5844761e-13
2.4727361e-13
3.1380852e-13
3.2468009e-13
2.9134903e-13
2.8524467e-13
2.965152e-13
2.5797975e-13
2.3232956e-13
2.8884249e-13
2.6561885e-13
2.2025326e-13
2.5532224e-13
2.3269163e-13
2.2596272e-13
2.6283237e-13
3.2483199e-13
2.4299708e-13
2.4887991e-13
3.270195e-13
3.2816482e-13
2.7962059e-13
2.4478461e-13
1.9098814e-13
3.1348201e-13
3.2070806e-13
2.6113188e-13
2.3458443e-13
3.6276312e-13
3.258903e-13
3.6243241e-13
3.436346e-13
3.5657631e-13
3.072262e-13
1.9986472e-13
1.6441125e-13
3.868155e-13
3.9616297e-13
2.8675031e-13
2.6482356e-13
2.6915961e-13
2.8186115e-13
2.3041774e-13
2.6014973e-13
2.5138978e-13
2.5616569e-13
2.631859e-13
2.8784418e-13
2.6774375e-13
2.9626659e-13
2.5093773e-13
2.168864e-13
2.675927e-13
2.0456888e-13
2.4771138e-13
1.8119864e-13
1.6998688e-13
2.5253814e-13
3.4284435e-13
2.9593559e-13
2.7850419e-13
2.8267178e-13
2.9073453e-13
3.2549915e-13
3.2471814e-13
3.5874995e-13
2.9499561e-13
3.2131001e-13
2.5307146e-13
2.5021692e-13
3.123101e-13
2.6546056e-13
2.6802838e-13
2.4279493e-13
2.8061638e-13
2.7467777e-13
3.1873365e-13
2.8715544e-13
2.8377756e-13
3.1319248e-13
3.7606637e-13
2.8423954e-13
2.5811802e-13
3.054172e-13
2.7477079e-13
2.2400152e-13
2.6553992e-13
2.837742e-13
3.2554057e-13
2.9071206e-13
2.5029428e-13
2.9823954e-13
2.5707913e-13
2.7927419e-13
2.6437508e-13
2.1377636e-13
3.2099681e-13
3.4732387e-13
2.9022856e-13
2.3409223e-13
2.1329414e-13
2.7892096e-13
2.8642786e-13
2.8782361e-13
2.8262305e-13
3.3211132e-13
2.8123337e-13
2.7683547e-13
2.239533e-13
2.5445209e-13
2.4375635e-13
2.0918343e-13
2.6851077e-13
2.6122797e-13
1.9490807e-13
2.198078e-13
2.5734891e-13
3.2361331e-13
2.6579766e-13
2.2165719e-13
3.2287432e-13
3.1622122e-13
2.7732544e-13
2.7499528e-13
2.1578926e-13
2.5493236e-13
3.0752847e-13
2.5539662e-13
3.3569469e-13
2.8567605e-13
2.9662386e-13
3.5844724e-13
2.6149677e-13
3.1407819e-13
2.7988357e-13
2.1349384e-13
2.4713749e-13
3.5349677e-13
3.9237244e-13
3.0285477e-13
3.1272782e-13
2.439415e-13
2.3693807e-13
2.327823e-13
2.6370879e-13
3.0947835e-13
2.1558811e-13
2.5852183e-13
2.3329873e-13
2.2314942e-13
2.7223669e-13
2.7279874e-13
2.4923328e-13
2.5252069e-13
1.2853077e-13
2.6194547e-13
1.910736e-13
2.2286094e-13
2.4471801e-13
3.6261291e-13
2.5420914e-13
2.5637744e-13
2.7988655e-13
3.3730719e-13
3.4460293e-13
3.4359492e-13
3.1083504e-13
2.829914e-13
2.6442035e-13
1.9194691e-13
2.4616284e-13
3.4746918e-13
2.8941742e-13
2.2904679e-13
2.338945e-13
2.2448783e-13
3.0901949e-13
2.8467167e-13
2.9502746e-13
2.8346487e-13
2.9925444e-13
3.0001481e-13
2.4504574e-13
2.6237077e-13
2.5350363e-13
3.0499271e-13
2.1225014e-13
2.2775363e-13
3.2319164e-13
3.4719444e-13
2.9165017e-13
2.1542397e-13
2.617357e-13
3.2597888e-13
2.8624802e-13
2.1176282e-13
2.7996998e-13
2.8145728e-13
2.9202603e-13
2.7403064e-13
2.4379722e-13
2.3711637e-13
2.882068e-13
2.2865927e-13
2.5108745e-13
3.1564917e-13
2.6398759e-13
2.069765e-13
3.5457282e-13
2.533288e-13
2.4460981e-13
2.1581513e-13
1.9788251e-13
2.5066196e-13
2.0409493e-13
1.9763638e-13
2.2393783e-13
3.1435103e-13
2.9859329e-13
2.3645558e-13
2.4600829e-13
3.4323409e-13
2.2412946e-13
2.6424571e-13
2.7198629e-13
2.0067281e-13
2.6397192e-13
2.9196868e-13
2.6141288e-13
2.6950618e-13
3.2259183e-13
3.3672059e-13
3.4289761e-13
2.7736971e-13
3.4380729e-13
2.6700135e-13
2.5049692e-13
2.0538898e-13
4.3201621e-13
3.8691519e-13
3.3258544e-13
2.3468193e-13
2.673246e-13
2.7394647e-13
2.5873826e-13
2.7438799e-13
3.0372056e-13
2.4965904e-13
2.5853934e-13
2.6731018e-13
2.5717094e-13
3.2716996e-13
1.9467658e-13
2.4248285e-13
2.0621607e-13
2.5278241e-13
2.3624405e-13
1.8469144e-13
2.2123178e-13
2.5785033e-13
3.2463241e-13
2.8059101e-13
2.9403132e-13
2.6181832e-13
3.2871866e-13
3.0596841e-13
3.3068028e-13
3.7686361e-13
3.2624099e-13
2.7227501e-13
2.6840761e-13
2.7909955e-13
2.8739142e-13
2.7254764e-13
2.6465809e-13
1.924332e-13
2.1593053e-13
2.969128e-13
3.6289366e-13
3.1130792e-13
2.8957549e-13
3.5504542e-13
3.0819845e-13
3.4324884e-13
2.884126e-13
2.5383732e-13
2.9664324e-13
3.1222334e-13
2.2858676e-13
2.700975e-13
2.8646207e-13
2.1734655e-13
3.1183118e-13
2.3822611e-13
3.3390641e-13
3.4172944e-13
2.5328608e-13
2.8508172e-13
2.9489174e-13
3.2632469e-13
3.0024673e-13
2.5326356e-13
2.4291241e-13
2.5605746e-13
3.0170609e-13
3.2581389e-13
2.8071425e-13
2.7881779e-13
2.5159931e-13
2.7617687e-13
2.9611895e-13
2.3848458e-13
2.2695439e-13
1.8945295e-13
2.2163971e-13
2.2671975e-13
2.1399272e-13
2.1415336e-13
3.4055723e-13
3.1968045e-13
2.6237698e-13
2.8306619e-13
3.5797485e-13
2.457206e-13
2.772776e-13
2.8771476e-13
2.7598689e-13
2.6274523e-13
3.0294574e-13
3.0581305e-13
3.0825481e-13
3.2315294e-13
3.540824e-13
3.6270019e-13
2.7092765e-13
3.6690236e-13
2.8764412e-13
2.2659548e-13
2.294e-13
4.1973242e-13
4.2580287e-13
3.7556896e-13
2.8492427e-13
3.172224e-13
2.8003798e-13
3.2936696e-13
2.7340646e-13
2.5315641e-13
2.8746984e-13
2.1384194e-13
3.3052139e-13
2.8476529e-13
3.4460875e-13
2.5603876e-13
2.9691985e-13
2.9541072e-13
2.5810484e-13
2.6739418e-13
2.1532682e-13
2.1535546e-13
2.7712134e-13
3.6901501e-13
3.405479e-13
3.0170712e-13
2.9026781e-13
3.3944305e-13
3.2362665e-13
3.3748785e-13
3.4921431e-13
3.427091e-13
2.9684602e-13
2.5322019e-13
2.9247083e-13
3.0489353e-13
3.163358e-13
2.6398236e-13
2.4557605e-13
2.7138548e-13
3.4637443e-13
4.2581211e-13
3.7500748e-13
3.1401959e-13
3.5222097e-13
3.8723324e-13
3.0536966e-13
3.2056557e-13
2.9353893e-13
2.9707118e-13
3.1155419e-13
2.6610276e-13
2.8844307e-13
2.9282932e-13
3.1288383e-13
3.0742745e-13
3.1250163e-13
3.6242057e-13
3.3569011e-13
2.8159197e-13
3.2852562e-13
3.1082984e-13
3.1447075e-13
2.9961816e-13
2.4865334e-13
2.7228016e-13
2.8320412e-13
2.3360594e-13
2.8152665e-13
3.2232566e-13
3.0145626e-13
2.6707532e-13
3.3190093e-13
2.5405443e-13
2.7889374e-13
2.3397728e-13
2.5275539e-13
2.4686649e-13
2.4349254e-13
2.2577686e-13
2.6453972e-13
3.2314819e-13
3.682564e-13
2.7928487e-13
2.8725465e-13
3.1311631e-13
2.7958042e-13
3.2970474e-13
2.8159511e-13
2.5177356e-13
3.2054407e-13
3.2503156e-13
3.3460127e-13
2.9757238e-13
3.1891726e-13
3.5273236e-13
3.9008063e-13
3.4814886e-13
4.2168751e-13
3.0837176e-13
2.7508556e-13
2.10036e-13
4.0492468e-13
4.6545022e-13
3.788136e-13
2.9103458e-13
3.3634125e-13
3.1879523e-13
2.9294517e-13
2.7831624e-13
3.2834778e-13
2.7517168e-13
3.2973534e-13
2.7891177e-13
2.7944422e-13
3.5096606e-13
3.0960689e-13
3.2586883e-13
2.9241475e-13
2.4056912e-13
2.9892655e-13
2.387714e-13
2.7863467e-13
3.0013283e-13
4.1428693e-13
3.2322742e-13
3.3173225e-13
3.0267808e-13
3.1894404e-13
3.4684208e-13
3.5942546e-13
4.2470124e-13
3.2836212e-13
3.4923477e-13
2.9313279e-13
2.9065815e-13
3.6395244e-13
3.2445487e-13
3.1478745e-13
3.0246742e-13
3.0254868e-13
3.5193674e-13
4.4001529e-13
3.7922172e-13
2.9501794e-13
3.9895347e-13
4.3725405e-13
3.5426149e-13
3.7069151e-13
2.9301859e-13
3.1830037e-13
3.164726e-13
3.2299459e-13
3.364253e-13
3.7820921e-13
3.3134742e-13
3.3971532e-13
3.3550303e-13
3.8280151e-13
3.8230408e-13
3.0766484e-13
3.2394278e-13
3.5156505e-13
3.8975247e-13
3.5525332e-13
2.8691676e-13
2.5482424e-13
3.3057907e-13
3.7368784e-13
3.1452556e-13
3.2834353e-13
3.328322e-13
3.0959529e-13
3.061711e-13
3.2163435e-13
3.0594055e-13
2.9628903e-13
2.4417583e-13
2.7028553e-13
2.7106195e-13
2.715183e-13
2.6155507e-13
3.2214718e-13
3.6543181e-13
2.5964156e-13
2.8731596e-13
4.3266183e-13
3.4841636e-13
3.6123012e-13
3.332377e-13
2.8085433e-13
3.7525134e-13
3.5145422e-13
3.3149546e-13
3.5195132e-13
3.8186739e-13
3.8166565e-13
4.3545695e-13
3.6738375e-13
4.3029076e-13
3.3652589e-13
2.8430996e-13
2.0679098e-13
4.7313249e-13
4.9282572e-13
4.5517458e-13
4.0034789e-13
3.8207981e-13
3.8479305e-13
3.7566727e-13
3.4591698e-13
3.2569983e-13
3.5416971e-13
3.5966355e-13
3.8339804e-13
3.5563688e-13
3.0938273e-13
3.0220816e-13
3.0710956e-13
3.6581992e-13
2.9802953e-13
3.1924029e-13
2.5660474e-13
3.3634421e-13
3.2120538e-13
4.609678e-13
4.0994026e-13
3.7762374e-13
3.7203815e-13
4.3588025e-13
4.2940315e-13
4.1718761e-13
4.4913522e-13
4.0777337e-13
4.0277105e-13
2.8177769e-13
3.7552898e-13
3.6590625e-13
3.641518e-13
3.5195582e-13
3.2098906e-13
3.5173446e-13
4.0404236e-13
4.5961948e-13
3.9689584e-13
4.2041983e-13
4.4547956e-13
4.4939633e-13
3.7902692e-13
3.7067891e-13
3.7474049e-13
3.7998868e-13
3.543557e-13
3.84435e-13
3.9166484e-13
3.9098195e-13
4.1256918e-13
3.2710748e-13
3.7734952e-13
4.6028627e-13
4.2572537e-13
3.3712093e-13
3.6883544e-13
4.3020958e-13
4.5833389e-13
4.00492e-13
3.5731541e-13
2.9893755e-13
3.1988122e-13
3.7054444e-13
3.6109931e-13
4.090208e-13
3.6617885e-13
3.371962e-13
3.5746213e-13
3.5823471e-13
2.8871344e-13
2.9490608e-13
3.1437122e-13
3.2082933e-13
2.7924248e-13
2.875344e-13
3.1101963e-13
3.9299442e-13
4.1471023e-13
3.6553017e-13
3.2832485e-13
3.8971926e-13
3.5882609e-13
3.7071008e-13
3.9459066e-13
2.8959154e-13
3.9813316e-13
4.4647662e-13
3.7696623e-13
4.3449749e-13
4.076273e-13
4.4006717e-13
4.7748746e-13
4.2319704e-13
4.6558243e-13
3.524174e-13
3.1314491e-13
2.3260026e-13
5.7978031e-13
5.3682997e-13
4.4864186e-13
4.4538505e-13
4.6871871e-13
3.6312118e-13
3.8424664e-13
3.8451287e-13
3.6985831e-13
3.9375062e-13
3.7080601e-13
4.1716402e-13
3.5295717e-13
4.1602336e-13
3.9258191e-13
3.8311853e-13
4.158294e-13
3.4942066e-13
3.5620297e-13
3.2491322e-13
3.5944739e-13
3.9595733e-13
5.3244751e-13
4.2787559e-13
4.4955031e-13
4.7113187e-13
4.7508086e-13
4.7019349e-13
4.9063222e-13
4.830479e-13
4.4458499e-13
4.3344847e-13
3.9251274e-13
4.4797185e-13
4.4207544e-13
4.1606985e-13
3.798711e-13
3.3605264e-13
3.4321387e-13
4.8039253e-13
5.8215737e-13
4.2950807e-13
4.1310908e-13
4.743223e-13
4.9708246e-13
3.6314699e-13
4.1263913e-13
4.6076012e-13
4.7025914e-13
4.4777571e-13
4.4157061e-13
4.0905121e-13
4.6358268e-13
4.1493312e-13
3.9508628e-13
3.8923376e-13
4.8146865e-13
4.4622221e-13
4.5731745e-13
4.6395098e-13
4.6143677e-13
4.6430817e-13
4.3199662e-13
3.9258668e-13
4.041391e-13
3.8195675e-13
4.2558497e-13
4.889265e-13
4.1795755e-13
4.0346106e-13
3.9019962e-13
4.6387389e-13
3.4096895e-13
3.9439703e-13
3.921189e-13
3.8527452e-13
3.9345415e-13
3.2801087e-13
2.9309473e-13
3.5256355e-13
4.3402369e-13
4.4820338e-13
3.9670681e-13
4.3364482e-13
5.056024e-13
4.5682121e-13
3.9864642e-13
4.4018502e-13
3.9886551e-13
4.3871124e-13
4.6337137e-13
4.83384e-13
4.7047246e-13
4.6107996e-13
5.3968261e-13
5.4433704e-13
4.6675115e-13
5.287178e-13
4.041195e-13
3.6953136e-13
2.8758972e-13
6.5000837e-13
6.1720832e-13
5.4490239e-13
5.1168889e-13
4.6174804e-13
5.0946302e-13
4.7976315e-13
4.0504446e-13
4.2566374e-13
4.7845891e-13
4.2364921e-13
4.8631124e-13
4.0736248e-13
4.585201e-13
4.0960933e-13
4.8259893e-13
4.2809452e-13
3.3665887e-13
4.0379898e-13
3.1473541e-13
3.8955089e-13
3.6504786e-13
5.7455673e-13
4.8604756e-13
4.7417392e-13
4.781691e-13
5.6015625e-13
5.1884246e-13
5.7927475e-13
5.7518058e-13
5.0808007e-13
5.0271777e-13
3.8125934e-13
4.9954593e-13
5.2860055e-13
4.7568834e-13
4.0933506e-13
4.6500504e-13
4.2448358e-13
5.3419693e-13
5.7231157e-13
5.6956333e-13
5.1111871e-13
5.7978145e-13
5.7301885e-13
4.9305557e-13
4.2304444e-13
5.1543828e-13
4.9296499e-13
4.6330604e-13
4.3241737e-13
4.4797049e-13
5.1043593e-13
4.8718766e-13
4.77327e-13
4.912359e-13
5.402201e-13
5.1023834e-13
5.1324689e-13
4.5929899e-13
5.0400661e-13
5.2419061e-13
5.1630662e-13
4.4596157e-13
4.2807281e-13
4.1743806e-13
4.3685159e-13
4.7938384e-13
5.0240031e-13
4.7197456e-13
4.0625297e-13
5.2261933e-13
4.3681847e-13
4.5442822e-13
4.2619692e-13
3.7059697e-13
4.0463008e-13
4.0627571e-13
3.6557462e-13
4.124397e-13
5.4024022e-13
5.4063134e-13
3.7242215e-13
4.4944845e-13
5.0330784e-13
4.793621e-13
4.5926945e-13
4.7359019e-13
3.8429524e-13
5.0083418e-13
5.3574441e-13
4.5833443e-13
4.9749961e-13
5.4951302e-13
5.8561576e-13
6.0682481e-13
5.4232047e-13
5.8918435e-13
4.8802406e-13
4.0998349e-13
3.5788505e-13
6.5945497e-13
7.3184351e-13
6.0115384e-13
5.7811199e-13
5.1846472e-13
5.2714652e-13
4.95794e-13
4.7551459e-13
4.7312382e-13
4.9211698e-13
4.7800273e-13
5.0814317e-13
4.8389808e-13
5.2505418e-13
4.6890031e-13
4.807083e-13
4.750222e-13
3.5594371e-13
4.2492805e-13
4.5470268e-13
4.5397881e-13
4.5226583e-13
6.6798384e-13
5.8841636e-13
5.5889007e-13
5.6154208e-13
6.1080383e-13
6.0945297e-13
6.2077822e-13
6.7960823e-13
5.2854406e-13
6.092744e-13
4.8080664e-13
5.1228726e-13
5.2823219e-13
4.7758938e-13
4.5244781e-13
4.4452099e-13
5.1427363e-13
6.3827107e-13
6.1347688e-13
6.5870356e-13
5.4230589e-13
6.9928926e-13
6.4585484e-13
5.1337135e-13
5.1263518e-13
5.4811819e-13
5.5832606e-13
5.2588017e-13
5.3628597e-13
5.3197442e-13
5.9297885e-13
5.2672623e-13
5.1663632e-13
5.8988621e-13
6.4907785e-13
6.5562036e-13
5.7173689e-13
5.3711555e-13
6.1825274e-13
6.6027826e-13
6.1463053e-13
5.3531431e-13
4.7556821e-13
4.9657251e-13
5.118306e-13
5.2879299e-13
6.0235297e-13
5.3064454e-13
4.5265213e-13
5.0426726e-13
5.2249557e-13
4.819289e-13
4.7677644e-13
4.7963369e-13
4.799248e-13
4.467706e-13
4.277798e-13
4.253926e-13
5.8231929e-13
5.9220299e-13
5.2931726e-13
4.515276e-13
6.3808388e-13
4.9652291e-13
4.7359897e-13
5.4528723e-13
4.673447e-13
5.5967947e-13
6.4302827e-13
5.5896043e-13
6.4316906e-13
6.3616918e-13
6.4496151e-13
6.6751102e-13
5.9160532e-13
6.3608851e-13
5.8114125e-13
4.8287996e-13
3.8275546e-13
7.6753263e-13
7.62929e-13
6.5624031e-13
6.3302553e-13
5.5856226e-13
6.2859115e-13
5.5575255e-13
6.0142559e-13
5.5351139e-13
4.8915288e-13
5.2765404e-13
5.9248364e-13
5.7458508e-13
6.0739586e-13
5.0717021e-13
5.7911721e-13
5.5639402e-13
4.8361564e-13
5.0382582e-13
4.564992e-13
5.0933623e-13
5.5899865e-13
7.3064758e-13
6.1743617e-13
6.4152839e-13
5.5616481e-13
6.9027894e-13
6.5603214e-13
6.9549493e-13
7.5872755e-13
6.1618478e-13
6.5924772e-13
5.0957833e-13
5.7412864e-13
6.0760105e-13
5.4317748e-13
5.3241987e-13
5.1431326e-13
5.6419425e-13
6.9465928e-13
7.1752104e-13
7.3932012e-13
6.7392381e-13
7.3409383e-13
6.4198744e-13
6.4080794e-13
5.9786177e-13
6.1492678e-13
6.4656733e-13
5.8112347e-13
5.6401281e-13
5.9570458e-13
6.6261786e-13
6.4768649e-13
6.3126988e-13
5.9779525e-13
7.1153912e-13
6.5403883e-13
6.0800919e-13
5.7528347e-13
6.4327748e-13
7.3618824e-13
6.6450187e-13
6.0342925e-13
5.3730588e-13
5.8478932e-13
5.9116286e-13
5.9642428e-13
6.4643869e-13
6.2419416e-13
5.4937793e-13
5.9116037e-13
5.5060654e-13
5.802489e-13
5.2183594e-13
5.0812918e-13
4.8667076e-13
4.863526e-13
5.0557979e-13
5.03521e-13
6.7502904e-13
6.1997038e-13
5.2162072e-13
5.5717437e-13
7.2465504e-13
6.1490521e-13
5.6603599e-13
6.893874e-13
4.8904462e-13
6.4343463e-13
7.0751407e-13
6.1315363e-13
6.8387451e-13
7.5009324e-13
7.4428582e-13
7.650014e-13
6.9220774e-13
6.8503883e-13
6.4690993e-13
5.6297171e-13
5.3404075e-13
7.6525852e-13
8.3425741e-13
7.5826422e-13
7.296074e-13
7.3081005e-13
6.4422258e-13
6.9165675e-13
6.3537841e-13
5.9942882e-13
6.267724e-13
6.5438784e-13
6.6770097e-13
5.7617507e-13
6.8054882e-13
6.0704577e-13
5.9994978e-13
5.5555099e-13
4.3826946e-13
6.0188221e-13
5.6924365e-13
6.2815866e-13
5.543343e-13
7.7909868e-13
6.6535622e-13
6.8919897e-13
7.4211687e-13
7.6326152e-13
7.7087355e-13
7.7993211e-13
7.8997762e-13
7.0273437e-13
7.2596876e-13
6.186476e-13
7.2402772e-13
6.531847e-13
6.4365261e-13
6.459328e-13
5.8732153e-13
6.354799e-13
7.5340141e-13
8.3435987e-13
8.0784413e-13
7.5159009e-13
8.3810525e-13
8.0677668e-13
7.2348594e-13
6.8870268e-13
7.2422558e-13
6.7249201e-13
6.5619407e-13
5.991401e-13
6.7624107e-13
6.9934081e-13
7.0230334e-13
6.927216e-13
7.1075556e-13
7.8718379e-13
7.7434028e-13
6.718178e-13
7.0220668e-13
7.4167159e-13
8.2234176e-13
7.3688809e-13
6.6985252e-13
5.4960566e-13
6.7499348e-13
6.4462563e-13
6.7417279e-13
7.5991421e-13
6.4559957e-13
5.0289373e-13
6.4640567e-13
6.2655496e-13
6.1356481e-13
6.0786489e-13
5.4542715e-13
6.1706624e-13
5.996217e-13
5.1835478e-13
5.7545841e-13
8.1528474e-13
7.4856652e-13
6.6638389e-13
6.2587392e-13
7.960562e-13
6.5604266e-13
6.9822349e-13
6.5758548e-13
6.0222541e-13
7.0354584e-13
7.4281613e-13
7.6593744e-13
8.3293637e-13
7.9148618e-13
8.7390452e-13
9.2327318e-13
7.7820356e-13
8.1208542e-13
7.1126546e-13
6.7349782e-13
5.4258247e-13
8.7962195e-13
9.4905301e-13
8.405337e-13
7.8230114e-13
7.9936838e-13
8.2353097e-13
7.6863526e-13
7.3211494e-13
7.0784356e-13
6.5893845e-13
7.2216327e-13
7.6146083e-13
6.1916856e-13
7.527774e-13
6.3899884e-13
6.4038044e-13
6.519447e-13
5.4648929e-13
6.3953758e-13
5.8966737e-13
6.3035596e-13
6.3007043e-13
8.8628838e-13
7.6917395e-13
7.7701528e-13
7.7282668e-13
8.4042051e-13
8.2572903e-13
9.2832621e-13
8.7612903e-13
8.2511076e-13
7.5960353e-13
6.6863127e-13
7.1430329e-13
7.8626987e-13
7.5427197e-13
7.1830297e-13
6.4443286e-13
7.5747872e-13
8.092781e-13
9.7302862e-13
9.271209e-13
8.1337606e-13
9.1754664e-13
8.9021829e-13
7.8113904e-13
7.940269e-13
8.7425526e-13
8.0845064e-13
7.3657671e-13
7.3867572e-13
7.1333293e-13
7.8515097e-13
7.5395869e-13
7.7909261e-13
8.0674334e-13
8.6454731e-13
8.3392408e-13
6.7271416e-13
6.9477762e-13
9.1281334e-13
9.3745129e-13
8.6231526e-13
7.4766192e-13
6.4198484e-13
7.2072421e-13
7.4774605e-13
7.8116078e-13
8.399395e-13
7.297748e-13
6.1598285e-13
7.2972162e-13
7.0260242e-13
6.9039604e-13
6.2787335e-13
6.8890239e-13
6.3759648e-13
6.0825211e-13
6.0922919e-13
6.6756409e-13
8.7378992e-13
8.5322455e-13
7.2882954e-13
6.8162522e-13
8.8172904e-13
7.4007434e-13
7.1984031e-13
7.2231397e-13
5.9502625e-13
8.612148e-13
8.7433972e-13
8.8357517e-13
9.4215456e-13
8.4398618e-13
9.9919161e-13
1.0287641e-12
9.03909e-13
8.9066899e-13
8.4338249e-13
7.5027712e-13
6.2057087e-13
9.9031352e-13
1.0049988e-12
8.8698894e-13
9.3869248e-13
9.2314958e-13
9.2635784e-13
8.5139621e-13
8.308579e-13
7.5898207e-13
7.4161689e-13
7.7518113e-13
7.7314728e-13
7.5894445e-13
8.740787e-13
6.8225829e-13
7.6453747e-13
7.2409976e-13
5.6158279e-13
7.5708548e-13
6.7581541e-13
6.8440067e-13
7.2186842e-13
9.2283928e-13
8.4267868e-13
8.1836306e-13
8.2138728e-13
8.5874705e-13
9.0431926e-13
9.4541085e-13
9.2908558e-13
8.45285e-13
8.2686798e-13
7.9450975e-13
8.2935281e-13
8.053206e-13
7.5024942e-13
7.8399104e-13
7.1200392e-13
8.2518546e-13
9.3309919e-13
1.1243275e-12
1.0672521e-12
9.39182e-13
1.0306501e-12
9.5464598e-13
8.1303389e-13
8.4997455e-13
9.114518e-13
8.8626269e-13
8.2081759e-13
7.6173226e-13
7.9528582e-13
9.0120983e-13
8.3497488e-13
8.6072582e-13
9.2580175e-13
9.2766897e-13
8.6654799e-13
7.596359e-13
7.8767792e-13
9.4666516e-13
1.038697e-12
9.2942451e-13
8.4839937e-13
6.8680304e-13
8.3829449e-13
7.6177362e-13
8.1532627e-13
9.015314e-13
7.9034788e-13
7.0608097e-13
7.6810878e-13
7.1329151e-13
7.8509096e-13
7.5080084e-13
7.3866992e-13
7.5382962e-13
6.8227151e-13
6.9462909e-13
7.0640596e-13
1.0216544e-12
9.8618477e-13
7.2975951e-13
8.1196898e-13
9.3618353e-13
8.2651572e-13
7.8310963e-13
8.317973e-13
6.8125226e-13
9.2307845e-13
1.0502464e-12
1.0010644e-12
1.0685163e-12
1.0381788e-12
1.0979417e-12
1.1259963e-12
9.6988726e-13
9.7814183e-13
8.9597942e-13
8.0450869e-13
6.6655492e-13
1.0410592e-12
1.0816937e-12
1.0193866e-12
9.9352362e-13
1.0158227e-12
1.0124248e-12
9.6633053e-13
8.9164066e-13
8.1394152e-13
8.7418972e-13
8.7592e-13
8.5015903e-13
8.4202648e-13
9.4168141e-13
7.6206332e-13
8.162995e-13
8.1576754e-13
7.0221032e-13
7.4390299e-13
7.0148293e-13
7.8127278e-13
8.3746297e-13
1.0776639e-12
9.5710852e-13
9.6131404e-13
9.298352e-13
9.6982741e-13
1.0054568e-12
1.0567551e-12
1.1151134e-12
9.8028812e-13
9.8880507e-13
8.1485534e-13
9.3254831e-13
9.0434198e-13
8.3353382e-13
8.5366583e-13
7.7165694e-13
9.4095998e-13
1.0738949e-12
1.19272e-12
1.2155074e-12
1.0748361e-12
1.1308128e-12
1.0418334e-12
9.2925505e-13
9.7107153e-13
1.0496309e-12
9.8704291e-13
9.3536095e-13
8.4005963e-13
8.3896909e-13
1.0026003e-12
8.563734e-13
8.9077606e-13
9.9008789e-13
9.7517437e-13
9.703977e-13
8.8367204e-13
9.1450556e-13
1.1160381e-12
1.1042019e-12
1.0126955e-12
9.1112252e-13
8.7005257e-13
8.4544898e-13
8.5647445e-13
9.2382851e-13
9.5874599e-13
8.9225193e-13
8.6378653e-13
8.6100376e-13
8.5753323e-13
8.5022598e-13
8.0929566e-13
8.7941704e-13
8.6376446e-13
7.6802415e-13
7.9285152e-13
8.1161548e-13
1.1200178e-12
1.1113634e-12
8.2452084e-13
9.4277711e-13
9.8851732e-13
8.8864669e-13
8.6309909e-13
9.5528566e-13
7.6076515e-13
1.0019811e-12
1.0929576e-12
1.0986584e-12
1.1547526e-12
1.1468725e-12
1.2020729e-12
1.2611534e-12
1.0527464e-12
1.0511974e-12
1.0392196e-12
9.571224e-13
7.6742351e-13
1.1331124e-12
1.2138649e-12
1.1384316e-12
1.1074282e-12
1.1072114e-12
1.1164109e-12
1.081725e-12
9.9160578e-13
9.5906475e-13
9.0269768e-13
9.6633693e-13
9.0648528e-13
9.0412118e-13
1.031033e-12
8.357972e-13
8.9399012e-13
8.3816477e-13
7.5292582e-13
8.6452281e-13
8.0162992e-13
8.9024404e-13
9.219241e-13
1.1830496e-12
1.0050981e-12
9.9883947e-13
1.0646616e-12
1.0933907e-12
1.0940855e-12
1.1872112e-12
1.2095778e-12
1.0523236e-12
1.0644317e-12
9.5687022e-13
1.0566126e-12
1.0602148e-12
9.1460227e-13
9.5240244e-13
9.1624202e-13
1.0272757e-12
1.1192514e-12
1.3826786e-12
1.3730585e-12
1.1898043e-12
1.2717549e-12
1.168155e-12
1.0378457e-12
1.0157021e-12
1.1207037e-12
1.1259559e-12
1.0246041e-12
8.9016571e-13
9.4514349e-13
1.0027785e-12
1.063118e-12
1.109732e-12
1.1502189e-12
1.087444e-12
1.0487145e-12
9.2376334e-13
1.008314e-12
1.2101856e-12
1.2206587e-12
1.0707402e-12
1.0032009e-12
9.1538745e-13
9.3608313e-13
1.0082058e-12
9.8832466e-13
1.1209765e-12
9.9339623e-13
8.750612e-13
8.6850942e-13
9.0699627e-13
9.1135584e-13
8.8069244e-13
9.4186226e-13
8.6293554e-13
8.4945001e-13
8.3738615e-13
9.0259554e-13
1.2496629e-12
1.1883682e-12
9.6638474e-13
9.884707e-13
1.1277605e-12
9.5585258e-13
9.2354347e-13
9.5180992e-13
8.5130123e-13
1.0731668e-12
1.1851519e-12
1.2485538e-12
1.315442e-12
1.2826641e-12
1.3505692e-12
1.4311272e-12
1.1365272e-12
1.1514648e-12
1.1386819e-12
1.0949611e-12
8.7286921e-13
1.2521269e-12
1.2421553e-12
1.1777833e-12
1.3047602e-12
1.2806222e-12
1.2787505e-12
1.2123951e-12
1.129984e-12
9.9879599e-13
9.7581882e-13
1.0810454e-12
1.0192531e-12
1.0451295e-12
1.1537031e-12
9.1947457e-13
9.7387311e-13
9.7759615e-13
8.435493e-13
9.4527543e-13
8.4643989e-13
9.1981219e-13
9.8239212e-13
1.2689657e-12
1.1433081e-12
1.1099821e-12
1.0725835e-12
1.1874699e-12
1.1831433e-12
1.2690835e-12
1.2947522e-12
1.1448015e-12
1.1745821e-12
1.0519575e-12
1.09842e-12
1.0658365e-12
9.8516833e-13
1.0202252e-12
1.0051443e-12
1.0670387e-12
1.2375924e-12
1.5129139e-12
1.5560562e-12
1.3502494e-12
1.4051433e-12
1.2283728e-12
1.1518998e-12
1.1849775e-12
1.2820563e-12
1.2553016e-12
1.0712174e-12
1.0411131e-12
1.0092138e-12
1.1583629e-12
1.1956003e-12
1.1586491e-12
1.2208633e-12
1.1880401e-12
1.1224915e-12
1.0631999e-12
1.0996732e-12
1.2740819e-12
1.3279194e-12
1.2317028e-12
1.0889915e-12
1.0547233e-12
9.9150993e-13
1.0502784e-12
1.0254702e-12
1.1647835e-12
1.0801009e-12
9.5902594e-13
9.9307812e-13
1.0275238e-12
9.9420125e-13
1.00555e-12
1.0952784e-12
1.0193435e-12
9.3854807e-13
9.2183412e-13
9.8238095e-13
1.4067403e-12
1.2877188e-12
1.0615301e-12
1.1320003e-12
1.2556412e-12
1.0504866e-12
1.0018416e-12
1.0630565e-12
9.5017982e-13
1.2384111e-12
1.2955331e-12
1.3725718e-12
1.5317229e-12
1.3865661e-12
1.5110316e-12
1.4995878e-12
1.2910208e-12
1.2938232e-12
1.1841839e-12
1.1484724e-12
9.8379616e-13
1.3120103e-12
1.3757549e-12
1.3570356e-12
1.3925106e-12
1.4422638e-12
1.3972042e-12
1.3076966e-12
1.2086335e-12
1.0896787e-12
1.1155373e-12
1.1876234e-12
1.1175117e-12
1.138674e-12
1.282993e-12
1.0434008e-12
1.0364737e-12
1.0230595e-12
8.9521847e-13
1.0775242e-12
1.0212767e-12
1.0867974e-12
1.1027349e-12
1.3732188e-12
1.2230913e-12
1.2013335e-12
1.2100274e-12
1.2533568e-12
1.2220419e-12
1.3399799e-12
1.4078297e-12
1.2100475e-12
1.2541797e-12
1.1405614e-12
1.1617994e-12
1.171307e-12
1.1055211e-12
1.228169e-12
1.0630505e-12
1.2620126e-12
1.3498242e-12
1.6581626e-12
1.6972293e-12
1.460414e-12
1.5268401e-12
1.2743853e-12
1.199832e-12
1.2797981e-12
1.3807129e-12
1.3090077e-12
1.1859265e-12
1.1180269e-12
1.0841133e-12
1.1506493e-12
1.2712677e-12
1.2425665e-12
1.2746738e-12
1.2671318e-12
1.2219923e-12
1.1120138e-12
1.1567165e-12
1.4189221e-12
1.4997001e-12
1.3562492e-12
1.1440034e-12
1.1274456e-12
1.1222559e-12
1.1689675e-12
1.1483972e-12
1.306256e-12
1.1096604e-12
1.0341864e-12
1.013308e-12
1.0881479e-12
1.094505e-12
1.1084209e-12
1.1806162e-12
1.1130011e-12
1.0712983e-12
1.0491019e-12
1.0741684e-12
1.5661693e-12
1.4555997e-12
1.1671251e-12
1.2668892e-12
1.348468e-12
1.143542e-12
1.1010172e-12
1.1400727e-12
1.0072854e-12
1.3605033e-12
1.3742297e-12
1.5624853e-12
1.6105184e-12
1.5892512e-12
1.6683874e-12
1.6520571e-12
1.4001443e-12
1.4271871e-12
1.2990812e-12
1.238268e-12
1.082992e-12
1.4180856e-12
1.4249001e-12
1.4664781e-12
1.5208144e-12
1.5721193e-12
1.5156063e-12
1.454865e-12
1.3473005e-12
1.2549266e-12
1.1332418e-12
1.2484315e-12
1.2561968e-12
1.1932688e-12
1.3545834e-12
1.1593545e-12
1.1904337e-12
1.1528489e-12
9.6672778e-13
1.1423896e-12
1.1052697e-12
1.1705275e-12
1.2347905e-12
1.4805416e-12
1.3586835e-12
1.3054434e-12
1.3016178e-12
1.3660738e-12
1.3943927e-12
1.5083545e-12
1.5027962e-12
1.3185977e-12
1.3571205e-12
1.2376276e-12
1.2853141e-12
1.2434003e-12
1.1618861e-12
1.2407789e-12
1.1342154e-12
1.3849755e-12
1.4821929e-12
1.81943e-12
1.9193432e-12
1.589195e-12
1.6877928e-12
1.4532243e-12
1.3672069e-12
1.4435546e-12
1.614466e-12
1.5063336e-12
1.2570778e-12
1.1652632e-12
1.1480183e-12
1.3983738e-12
1.354711e-12
1.3961292e-12
1.3825921e-12
1.3927825e-12
1.3011584e-12
1.2177036e-12
1.2291004e-12
1.6024564e-12
1.6158075e-12
1.4236789e-12
1.2960979e-12
1.1960124e-12
1.1882345e-12
1.215639e-12
1.2992065e-12
1.3836681e-12
1.2256538e-12
1.1307551e-12
1.1193702e-12
1.1369219e-12
1.1547511e-12
1.1696453e-12
1.2653233e-12
1.1986683e-12
1.1244363e-12
1.1273287e-12
1.209297e-12
1.7105439e-12
1.582167e-12
1.2780844e-12
1.3774925e-12
1.4474568e-12
1.2356995e-12
1.1347157e-12
1.2338909e-12
1.1207538e-12
1.434701e-12
1.457689e-12
1.6226741e-12
1.8174684e-12
1.7028149e-12
1.8109687e-12
1.8431359e-12
1.530348e-12
1.4596448e-12
1.4800666e-12
1.4309635e-12
1.1781899e-12
1.4829444e-12
1.5852718e-12
1.5748513e-12
1.6883748e-12
1.7072898e-12
1.6602685e-12
1.5862031e-12
1.4396403e-12
1.3684349e-12
1.2711367e-12
1.3672066e-12
1.378002e-12
1.3859429e-12
1.4762797e-12
1.251509e-12
1.2475974e-12
1.2079102e-12
1.0430172e-12
1.265766e-12
1.2270391e-12
1.2433195e-12
1.351298e-12
1.6028351e-12
1.4420685e-12
1.4666457e-12
1.3779086e-12
1.4513155e-12
1.4321812e-12
1.6132913e-12
1.6317624e-12
1.4066711e-12
1.5148928e-12
1.32283e-12
1.3313492e-12
1.3463922e-12
1.2981642e-12
1.3986022e-12
1.282146e-12
1.4723526e-12
1.6010424e-12
1.9678037e-12
2.0113288e-12
1.7368064e-12
1.7978085e-12
1.5605933e-12
1.426764e-12
1.4794305e-12
1.6450797e-12
1.5997746e-12
1.4011445e-12
1.2456436e-12
1.2671928e-12
1.4224765e-12
1.4503501e-12
1.5182065e-12
1.5353392e-12
1.4674475e-12
1.4601948e-12
1.3069939e-12
1.3572002e-12
1.6343841e-12
1.7107981e-12
1.5889168e-12
1.3633119e-12
1.320209e-12
1.277644e-12
1.4202551e-12
1.3545888e-12
1.5325606e-12
1.3661622e-12
1.2282069e-12
1.1874395e-12
1.2469026e-12
1.2838254e-12
1.3251863e-12
1.3654044e-12
1.2920997e-12
1.2060861e-12
1.192538e-12
1.3284761e-12
1.7896407e-12
1.7176015e-12
1.4095411e-12
1.4910074e-12
1.5564325e-12
1.3490579e-12
1.1924027e-12
1.3679986e-12
1.2448887e-12
1.5839277e-12
1.552983e-12
1.7889025e-12
1.9707508e-12
1.8333514e-12
1.9607183e-12
1.993619e-12
1.5703148e-12
1.6201373e-12
1.580777e-12
1.5986943e-12
1.2807475e-12
1.5165254e-12
1.6201379e-12
1.7033325e-12
1.7650239e-12
1.8143387e-12
1.8340557e-12
1.6782102e-12
1.5564709e-12
1.4255135e-12
1.3203102e-12
1.4727398e-12
1.4449947e-12
1.5045539e-12
1.6105179e-12
1.3614277e-12
1.3478187e-12
1.3523649e-12
1.1445356e-12
1.3564574e-12
1.2746833e-12
1.3964206e-12
1.4842431e-12
1.6669898e-12
1.5458835e-12
1.448285e-12
1.4420574e-12
1.5246576e-12
1.5289092e-12
1.694339e-12
1.6937534e-12
1.5246472e-12
1.5890165e-12
1.4182472e-12
1.4446223e-12
1.4902402e-12
1.3642972e-12
1.4852196e-12
1.3678954e-12
1.6210964e-12
1.6651473e-12
2.0993326e-12
2.1819705e-12
1.8889057e-12
2.0111419e-12
1.6261789e-12
1.526283e-12
1.5284206e-12
1.8123492e-12
1.7642436e-12
1.5130159e-12
1.2759814e-12
1.325681e-12
1.5084891e-12
1.5434333e-12
1.6206796e-12
1.65834e-12
1.633082e-12
1.5306728e-12
1.3986999e-12
1.4648577e-12
1.754327e-12
1.8430797e-12
1.6860135e-12
1.5432612e-12
1.4089823e-12
1.4406992e-12
1.5479375e-12
1.5003116e-12
1.6148776e-12
1.4745145e-12
1.2664864e-12
1.2882755e-12
1.3369494e-12
1.3892148e-12
1.3504421e-12
1.5039064e-12
1.3935257e-12
1.3492634e-12
1.3480705e-12
1.4279132e-12
1.9155868e-12
1.8276975e-12
1.483514e-12
1.6820948e-12
1.6286365e-12
1.3935773e-12
1.3197387e-12
1.4758953e-12
1.2824133e-12
1.6805766e-12
1.7168591e-12
1.8868182e-12
2.1264624e-12
2.028356e-12
2.1558439e-12
2.1806311e-12
1.69928e-12
1.7233802e-12
1.7370541e-12
1.7154045e-12
1.4082669e-12
1.6497103e-12
1.7291976e-12
1.7704686e-12
1.8881207e-12
1.9275228e-12
1.9879996e-12
1.8447633e-12
1.7308743e-12
1.5550421e-12
1.4717186e-12
1.5753819e-12
1.5463978e-12
1.6028239e-12
1.8016012e-12
1.5024636e-12
1.4628776e-12
1.4841075e-12
1.2683475e-12
1.4115177e-12
1.3979459e-12
1.4593463e-12
1.508322e-12
1.7813127e-12
1.6227295e-12
1.6097433e-12
1.5391596e-12
1.5707883e-12
1.6095141e-12
1.8113963e-12
1.7876589e-12
1.6146893e-12
1.6734038e-12
1.5146916e-12
1.5531202e-12
1.5701563e-12
1.4649261e-12
1.5861888e-12
1.5388818e-12
1.698701e-12
1.8016884e-12
2.2689869e-12
2.3382101e-12
1.9963133e-12
2.0646375e-12
1.7633823e-12
1.6638583e-12
1.7465498e-12
1.903915e-12
1.8185961e-12
1.6749216e-12
1.4787103e-12
1.4024005e-12
1.6660344e-12
1.660514e-12
1.6565452e-12
1.7891737e-12
1.6681285e-12
1.5478568e-12
1.4626821e-12
1.5378899e-12
1.8932668e-12
1.9443919e-12
1.7728782e-12
1.5746618e-12
1.563205e-12
1.4801588e-12
1.6069169e-12
1.5446015e-12
1.7086403e-12
1.5809678e-12
1.4158527e-12
1.4206533e-12
1.4912073e-12
1.4899903e-12
1.4733239e-12
1.580802e-12
1.5427397e-12
1.4121835e-12
1.4464611e-12
1.5954065e-12
2.1607347e-12
1.9605014e-12
1.6007396e-12
1.7223724e-12
1.7567043e-12
1.4730171e-12
1.4296938e-12
1.5541139e-12
1.4285001e-12
1.7884989e-12
1.7918915e-12
2.0451741e-12
2.2460957e-12
2.0934298e-12
2.3367575e-12
2.2977341e-12
1.8688573e-12
1.8241829e-12
1.8377938e-12
1.8752144e-12
1.5357191e-12
1.7329949e-12
1.7765312e-12
1.8728515e-12
2.0024162e-12
2.1563563e-12
2.1391174e-12
1.9791035e-12
1.8348491e-12
1.6225956e-12
1.5449093e-12
1.7543697e-12
1.662697e-12
1.7134858e-12
1.8847625e-12
1.5807417e-12
1.5527128e-12
1.6009871e-12
1.2946234e-12
1.5749486e-12
1.6308266e-12
1.5936926e-12
1.6101304e-12
1.8810379e-12
1.7713085e-12
1.6777715e-12
1.6534999e-12
1.6755394e-12
1.6609902e-12
1.934908e-12
1.855261e-12
1.6897057e-12
1.7092788e-12
1.6249227e-12
1.6573084e-12
1.7061416e-12
1.5430959e-12
1.7810149e-12
1.6110683e-12
1.8319677e-12
1.8897256e-12
2.37601e-12
2.5097567e-12
2.1001018e-12
2.1869373e-12
1.8331025e-12
1.7218385e-12
1.7737888e-12
2.0472831e-12
2.0490578e-12
1.6811867e-12
1.6099585e-12
1.5432306e-12
1.7090199e-12
1.7559752e-12
1.7811161e-12
1.8532977e-12
1.7466694e-12
1.7008727e-12
1.5407466e-12
1.6185122e-12
1.9871743e-12
2.072303e-12
1.9646515e-12
1.706269e-12
1.6688902e-12
1.6085606e-12
1.7464413e-12
1.6174215e-12
1.7928004e-12
1.7534922e-12
1.5022049e-12
1.410475e-12
1.5507345e-12
1.6238596e-12
1.677028e-12
1.6793699e-12
1.6348385e-12
1.5369586e-12
1.5800267e-12
1.6799581e-12
2.2720487e-12
2.1214794e-12
1.7647872e-12
1.8592415e-12
1.8028684e-12
1.4968936e-12
1.4735029e-12
1.6774217e-12
1.480199e-12
1.855274e-12
1.8621851e-12
2.1830333e-12
2.3761494e-12
2.2351517e-12
2.388495e-12
2.4911846e-12
1.9990481e-12
1.9336995e-12
1.9816186e-12
2.0203043e-12
1.6419845e-12
1.7484352e-12
1.8543641e-12
1.8795863e-12
2.0860288e-12
2.1497565e-12
2.2685341e-12
2.1029081e-12
2.0027927e-12
1.786878e-12
1.6510162e-12
1.8512533e-12
1.8203711e-12
1.8527955e-12
2.0541819e-12
1.7318507e-12
1.6468555e-12
1.6943814e-12
1.4471165e-12
1.707388e-12
1.6995112e-12
1.7702258e-12
1.737373e-12
1.9580769e-12
1.8571963e-12
1.8059494e-12
1.7454201e-12
1.7668237e-12
1.7428505e-12
2.0223649e-12
1.9485802e-12
1.7472073e-12
1.8152537e-12
1.7061194e-12
1.7061518e-12
1.7347874e-12
1.6080966e-12
1.8550959e-12
1.7121851e-12
1.9774122e-12
2.0147848e-12
2.4672764e-12
2.6373573e-12
2.2160902e-12
2.3437502e-12
1.9143545e-12
1.8361161e-12
1.8965235e-12
2.1126477e-12
2.123545e-12
1.8388516e-12
1.6987036e-12
1.5596452e-12
1.8338137e-12
1.8865463e-12
1.9032126e-12
1.9518989e-12
1.8283229e-12
1.7605273e-12
1.5821983e-12
1.6999315e-12
2.0706035e-12
2.1561917e-12
1.9856259e-12
1.8093838e-12
1.8061959e-12
1.7116249e-12
1.861252e-12
1.8062485e-12
1.9803796e-12
1.8354103e-12
1.6178064e-12
1.5017116e-12
1.6315751e-12
1.7484087e-12
1.7999515e-12
1.8358529e-12
1.7289634e-12
1.6654916e-12
1.6691483e-12
1.815334e-12
2.4601742e-12
2.2377239e-12
1.8695594e-12
1.9930546e-12
1.8357195e-12
1.6855365e-12
1.570825e-12
1.7828817e-12
1.6061409e-12
1.9288286e-12
1.9402999e-12
2.2539436e-12
2.4824496e-12
2.3463161e-12
2.5369054e-12
2.6611276e-12
2.1123116e-12
2.0493351e-12
2.0693477e-12
2.1782125e-12
1.7904399e-12
1.8456664e-12
1.8856527e-12
2.0041521e-12
2.1811613e-12
2.1919645e-12
2.3927368e-12
2.1824808e-12
2.1323423e-12
1.8567717e-12
1.7418875e-12
1.9358473e-12
1.9384221e-12
1.9967535e-12
2.2213717e-12
1.911618e-12
1.7879445e-12
1.7815779e-12
1.5198392e-12
1.7970588e-12
1.816827e-12
1.8384569e-12
1.8298607e-12
2.1227499e-12
1.9498008e-12
1.9033139e-12
1.6927665e-12
1.7607032e-12
1.7934074e-12
2.0856958e-12
2.0207226e-12
1.8188829e-12
1.8721862e-12
1.8703524e-12
1.8793498e-12
1.875609e-12
1.6592929e-12
1.997925e-12
1.8219493e-12
2.0849832e-12
2.0808741e-12
2.5675937e-12
2.6278515e-12
2.3414389e-12
2.3881125e-12
1.9889199e-12
1.8315972e-12
1.937973e-12
2.2502514e-12
2.2250034e-12
1.9181085e-12
1.784611e-12
1.6864146e-12
1.8774888e-12
1.9719341e-12
1.9782524e-12
2.0579205e-12
1.9227549e-12
1.8275121e-12
1.6525424e-12
1.7316712e-12
2.1359284e-12
2.2478488e-12
2.0594661e-12
1.9590297e-12
1.9966357e-12
1.8480911e-12
1.9670728e-12
1.9042142e-12
2.0762268e-12
1.9014638e-12
1.7027888e-12
1.6229095e-12
1.7995878e-12
1.8067527e-12
1.9211193e-12
2.0148371e-12
1.8889194e-12
1.7212172e-12
1.8134744e-12
2.0062372e-12
2.5162554e-12
2.3676482e-12
1.9966997e-12
2.076384e-12
1.9851748e-12
1.705648e-12
1.6258696e-12
1.8584698e-12
1.6752856e-12
2.0357457e-12
2.052445e-12
2.3573175e-12
2.6318936e-12
2.5293203e-12
2.6006129e-12
2.7835991e-12
2.2126194e-12
2.1440321e-12
2.1860565e-12
2.337554e-12
1.9783697e-12
1.8471227e-12
1.9777721e-12
2.0690637e-12
2.267091e-12
2.3192925e-12
2.5346118e-12
2.3813844e-12
2.2308462e-12
2.0265712e-12
1.8978575e-12
2.0683535e-12
2.0491284e-12
2.1762381e-12
2.3514853e-12
2.0280457e-12
1.8540777e-12
1.9369671e-12
1.5940407e-12
1.9106728e-12
1.9270635e-12
1.8954391e-12
1.8916134e-12
2.1082613e-12
2.0023061e-12
1.9318783e-12
1.7616194e-12
1.841445e-12
1.816584e-12
2.099868e-12
2.0595557e-12
1.8974533e-12
1.9014517e-12
1.9333673e-12
1.9233254e-12
1.9132512e-12
1.7103187e-12
2.0717805e-12
1.893501e-12
2.1467483e-12
2.2126075e-12
2.7454514e-12
2.7544089e-12
2.4167634e-12
2.4783112e-12
1.9964885e-12
1.9558658e-12
2.0472619e-12
2.3257685e-12
2.3097726e-12
2.056107e-12
1.8893411e-12
1.7262569e-12
1.9331665e-12
2.0319545e-12
2.0297598e-12
2.1459379e-12
2.0050968e-12
1.9073235e-12
1.7027931e-12
1.8310759e-12
2.1741964e-12
2.2953482e-12
2.1587736e-12
2.0378551e-12
2.0666027e-12
1.9426359e-12
2.0977109e-12
2.0028454e-12
2.1512785e-12
2.1187247e-12
1.7671702e-12
1.7134356e-12
1.9234998e-12
1.8571416e-12
1.9952477e-12
2.1766924e-12
1.9936396e-12
1.8812694e-12
1.9747023e-12
2.0807752e-12
2.6560234e-12
2.4420284e-12
2.114322e-12
2.1948842e-12
2.0174517e-12
1.7573999e-12
1.6741606e-12
1.9158559e-12
1.7933719e-12
2.0883063e-12
2.0416444e-12
2.4152182e-12
2.6383368e-12
2.6003438e-12
2.7821712e-12
2.8721502e-12
2.3465333e-12
2.3120145e-12
2.2636084e-12
2.505745e-12
2.1199748e-12
1.8818647e-12
2.0207189e-12
2.077672e-12
2.306038e-12
2.3889944e-12
2.6370429e-12
2.3864021e-12
2.3257e-12
2.0549927e-12
1.9698945e-12
2.2758618e-12
2.1921362e-12
2.2925307e-12
2.5387741e-12
2.1161549e-12
2.0043852e-12
2.013044e-12
1.7309542e-12
2.0411474e-12
2.0901694e-12
2.0573781e-12
1.9944177e-12
2.2203407e-12
2.0804966e-12
1.9970891e-12
1.9051798e-12
1.8845546e-12
1.8481308e-12
2.1904206e-12
2.1543039e-12
1.9749942e-12
1.9783554e-12
2.0272733e-12
2.0230712e-12
2.0359216e-12
1.8135966e-12
2.1542169e-12
1.9716752e-12
2.2750189e-12
2.2682791e-12
2.8130512e-12
2.8319187e-12
2.5360248e-12
2.5765024e-12
2.0884843e-12
1.9944981e-12
2.0934155e-12
2.3393624e-12
2.4371848e-12
2.105732e-12
1.9734145e-12
1.794326e-12
2.0671689e-12
2.134695e-12
2.0983855e-12
2.2356795e-12
2.0791014e-12
1.9358688e-12
1.8300186e-12
1.8879249e-12
2.2318219e-12
2.3348671e-12
2.1593758e-12
2.0863337e-12
2.1820358e-12
2.0174819e-12
2.2064809e-12
2.1376479e-12
2.217456e-12
2.1479025e-12
1.8670289e-12
1.7470346e-12
2.0427601e-12
2.0309915e-12
2.1478847e-12
2.2828243e-12
2.1569834e-12
1.9640676e-12
2.0332087e-12
2.2125301e-12
2.7575917e-12
2.5902401e-12
2.2102949e-12
2.2851148e-12
2.0926468e-12
1.8017727e-12
1.7698486e-12
2.0211972e-12
1.8348803e-12
2.1541631e-12
2.1476566e-12
2.4809512e-12
2.7038601e-12
2.6229899e-12
2.7969788e-12
3.0119093e-12
2.4047895e-12
2.3573431e-12
2.3935788e-12
2.6200955e-12
2.1804086e-12
1.932387e-12
2.0400266e-12
2.1476748e-12
2.4066988e-12
2.382379e-12
2.6467162e-12
2.5330989e-12
2.4616843e-12
2.1687073e-12
2.0296323e-12
2.3589472e-12
2.2880517e-12
2.4550216e-12
2.5942688e-12
2.3152814e-12
2.1321762e-12
2.1364538e-12
1.7872813e-12
2.1194899e-12
2.1282555e-12
2.1862282e-12
2.0855683e-12
2.2677749e-12
2.1121542e-12
2.0480961e-12
1.9451149e-12
1.9321131e-12
1.8871215e-12
2.1946112e-12
2.1798221e-12
1.9718044e-12
2.0740415e-12
2.0328871e-12
2.1201138e-12
2.0910411e-12
1.8543062e-12
2.2597104e-12
2.0418376e-12
2.2789143e-12
2.3233824e-12
2.8433506e-12
2.8599707e-12
2.5351468e-12
2.637229e-12
2.1491988e-12
2.0507023e-12
2.1785696e-12
2.3839231e-12
2.4058388e-12
2.1946566e-12
2.0311522e-12
1.8446815e-12
2.1252856e-12
2.2196544e-12
2.087331e-12
2.2596133e-12
2.1149282e-12
1.9723355e-12
1.8903551e-12
1.9249112e-12
2.2658177e-12
2.4030359e-12
2.2920988e-12
2.211285e-12
2.3093669e-12
2.110671e-12
2.2755573e-12
2.2134104e-12
2.3767186e-12
2.3061112e-12
1.9644761e-12
1.8873486e-12
2.1455953e-12
2.1025269e-12
2.3091754e-12
2.3923623e-12
2.2105631e-12
2.0550892e-12
2.222624e-12
2.3351338e-12
2.8243712e-12
2.6558226e-12
2.3253493e-12
2.4491941e-12
2.0932678e-12
1.8438927e-12
1.7911546e-12
2.1005049e-12
1.9502013e-12
2.2519883e-12
2.1381863e-12
2.442799e-12
2.7452582e-12
2.6732924e-12
2.887282e-12
3.0905159e-12
2.4983991e-12
2.4901394e-12
2.4768603e-12
2.7401534e-12
2.2953542e-12
1.9234991e-12
2.059766e-12
2.1418423e-12
2.374153e-12
2.4717236e-12
2.758155e-12
2.5927251e-12
2.5712054e-12
2.2721599e-12
2.1516105e-12
2.48956e-12
2.4652556e-12
2.5730253e-12
2.7811069e-12
2.3840374e-12
2.247957e-12
2.2308188e-12
1.8694315e-12
2.2028072e-12
2.3003285e-12
2.222184e-12
2.1249376e-12
2.2572608e-12
2.206529e-12
2.1404009e-12
1.9579442e-12
1.9226192e-12
1.9695229e-12
2.2576528e-12
2.2101587e-12
2.0516791e-12
2.1076352e-12
2.1010979e-12
2.1768297e-12
2.1609353e-12
1.9181163e-12
2.3397824e-12
2.091146e-12
2.3996909e-12
2.4533563e-12
2.8546987e-12
2.8895603e-12
2.6466639e-12
2.6215451e-12
2.2004564e-12
2.0947911e-12
2.1508507e-12
2.457053e-12
2.4951705e-12
2.2679228e-12
2.1434163e-12
1.8606154e-12
2.1332465e-12
2.2370504e-12
2.2248336e-12
2.2755376e-12
2.1199466e-12
1.9781828e-12
1.82723e-12
1.9538997e-12
2.3127674e-12
2.4566675e-12
2.3360875e-12
2.2766689e-12
2.4189123e-12
2.3015468e-12
2.4105099e-12
2.3043028e-12
2.4097918e-12
2.4272773e-12
2.0053267e-12
1.9351614e-12
2.1917362e-12
2.2067962e-12
2.4390943e-12
2.4482074e-12
2.2661202e-12
2.1853253e-12
2.3104131e-12
2.4690313e-12
2.9433966e-12
2.7491906e-12
2.4118448e-12
2.4666471e-12
2.1422959e-12
1.8027603e-12
1.7963842e-12
2.1206105e-12
1.9589068e-12
2.2945133e-12
2.1908996e-12
2.5495227e-12
2.7454599e-12
2.6989767e-12
2.9072478e-12
3.1028635e-12
2.5901579e-12
2.4960032e-12
2.5577854e-12
2.8498085e-12
2.4199514e-12
1.9966015e-12
2.1508134e-12
2.1490836e-12
2.3889389e-12
2.4055519e-12
2.8149518e-12
2.6740424e-12
2.5811805e-12
2.331428e-12
2.2247837e-12
2.6250553e-12
2.5808008e-12
2.755855e-12
2.8972512e-12
2.5056983e-12
2.2581477e-12
2.3517568e-12
1.9247061e-12
2.2570116e-12
2.3326902e-12
2.3249931e-12
2.2283078e-12
2.2615221e-12
2.186231e-12
2.1419056e-12
1.9152991e-12
2.0267169e-12
1.9257449e-12
2.2843062e-12
2.2476374e-12
2.0659449e-12
2.1620162e-12
2.1597364e-12
2.2761638e-12
2.2494528e-12
1.9278433e-12
2.4324507e-12
2.1470427e-12
2.4192313e-12
2.4674397e-12
2.8571488e-12
2.9061436e-12
2.6426027e-12
2.6102174e-12
2.1618139e-12
2.0953018e-12
2.2619374e-12
2.409017e-12
2.5442118e-12
2.3056713e-12
2.1875633e-12
1.8924454e-12
2.2027304e-12
2.2927539e-12
2.1796074e-12
2.3875077e-12
2.1636434e-12
2.0566329e-12
1.853753e-12
1.9422031e-12
2.3427642e-12
2.4984203e-12
2.3911467e-12
2.3921698e-12
2.5488648e-12
2.4263666e-12
2.4092243e-12
2.3939134e-12
2.5033751e-12
2.4457385e-12
2.1298219e-12
2.0028844e-12
2.2876657e-12
2.2836327e-12
2.5188157e-12
2.609607e-12
2.4032094e-12
2.2667443e-12
2.4085896e-12
2.4932977e-12
3.0196566e-12
2.7613584e-12
2.5285299e-12
2.541037e-12
2.1442034e-12
1.8942035e-12
1.8273267e-12
2.1635367e-12
2.0157151e-12
2.3108184e-12
2.1885221e-12
2.5135419e-12
2.7847794e-12
2.7549332e-12
2.9432945e-12
3.1822934e-12
2.6182758e-12
2.565007e-12
2.6321191e-12
2.9031061e-12
2.4708152e-12
1.9187085e-12
2.1073854e-12
2.1705261e-12
2.3770209e-12
2.4231895e-12
2.8836781e-12
2.7915103e-12
2.6516606e-12
2.4290604e-12
2.2953453e-12
2.7416572e-12
2.6994795e-12
2.8303586e-12
2.9565712e-12
2.5796019e-12
2.3560711e-12
2.3989474e-12
1.9483978e-12
2.2985012e-12
2.3888803e-12
2.3494581e-12
2.2383688e-12
2.3619425e-12
2.2033193e-12
2.1673034e-12
1.9390559e-12
2.0265718e-12
1.9888444e-12
2.3038752e-12
2.2601836e-12
2.0503198e-12
2.1537561e-12
2.2250541e-12
2.2631979e-12
2.2861613e-12
1.9492014e-12
2.4479615e-12
2.1985391e-12
2.4772922e-12
2.4908708e-12
2.9093123e-12
2.9145362e-12
2.720711e-12
2.6283463e-12
2.2038734e-12
2.1725406e-12
2.3045556e-12
2.4989631e-12
2.5436955e-12
2.3757426e-12
2.2413358e-12
1.9782023e-12
2.2493862e-12
2.3385339e-12
2.2509447e-12
2.3407105e-12
2.2057436e-12
2.0091572e-12
1.8746675e-12
1.991391e-12
2.2995466e-12
2.4254997e-12
2.3781151e-12
2.4362973e-12
2.5638387e-12
2.4605591e-12
2.5110192e-12
2.4339944e-12
2.5874546e-12
2.5425194e-12
2.212799e-12
2.0540039e-12
2.3811491e-12
2.3939024e-12
2.6180557e-12
2.6411232e-12
2.5148416e-12
2.356971e-12
2.432382e-12
2.6421244e-12
3.0577628e-12
2.8886865e-12
2.5729035e-12
2.6150384e-12
2.154161e-12
1.8607908e-12
1.825038e-12
2.2255258e-12
2.1057318e-12
2.388508e-12
2.2454291e-12
2.5390456e-12
2.7836305e-12
2.7796055e-12
2.9546968e-12
3.2396069e-12
2.6818179e-12
2.6437851e-12
2.6344927e-12
3.0856836e-12
2.6231437e-12
1.9509628e-12
2.0633757e-12
2.1735166e-12
2.3968277e-12
2.471109e-12
2.8611629e-12
2.7731567e-12
2.7053949e-12
2.4392751e-12
2.3974533e-12
2.8051266e-12
2.8132639e-12
3.0188267e-12
3.0035187e-12
2.7598332e-12
2.3995014e-12
2.4537542e-12
2.070518e-12
2.3614158e-12
2.457503e-12
2.3464204e-12
2.2216491e-12
2.3472624e-12
2.1793249e-12
2.1631826e-12
1.9738761e-12
2.0345938e-12
1.9804195e-12
2.3062849e-12
2.2352925e-12
2.1205719e-12
2.1852106e-12
2.2285192e-12
2.3285781e-12
2.3638053e-12
2.0043979e-12
2.5134601e-12
2.1881242e-12
2.5324788e-12
2.504702e-12
2.9171682e-12
2.8634079e-12
2.667491e-12
2.6753487e-12
2.1645801e-12
2.0985765e-12
2.2867791e-12
2.452047e-12
2.5625042e-12
2.368146e-12
2.2674913e-12
1.9920589e-12
2.2402969e-12
2.3239852e-12
2.2762914e-12
2.4185016e-12
2.218596e-12
2.0583171e-12
1.9702792e-12
1.9820046e-12
2.2962231e-12
2.446425e-12
2.4077446e-12
2.5145025e-12
2.6505378e-12
2.5291947e-12
2.5748143e-12
2.4833928e-12
2.6637683e-12
2.5825383e-12
2.2338401e-12
2.0836217e-12
2.3946743e-12
2.4490002e-12
2.700601e-12
2.7682236e-12
2.5970287e-12
2.3779804e-12
2.5974977e-12
2.6677135e-12
3.0942703e-12
2.8665388e-12
2.6568108e-12
2.6402493e-12
2.1474476e-12
1.8897421e-12
1.8337326e-12
2.2334036e-12
2.1770365e-12
2.3623241e-12
2.2079621e-12
2.5837524e-12
2.7377154e-12
2.8216143e-12
2.9647292e-12
3.2618279e-12
2.6808859e-12
2.6987757e-12
2.6793745e-12
3.0823261e-12
2.6579401e-12
1.9394456e-12
2.1030248e-12
2.2135872e-12
2.4012617e-12
2.4416732e-12
2.8819115e-12
2.7970269e-12
2.7629524e-12
2.5535949e-12
2.4084753e-12
2.9257512e-12
2.9860775e-12
3.0975212e-12
3.0751617e-12
2.8095991e-12
2.3968765e-12
2.4883498e-12
2.0684197e-12
2.4160164e-12
2.469806e-12
2.3937074e-12
2.2505233e-12
2.3112506e-12
2.2521527e-12
2.1165008e-12
2.0075296e-12
1.9782225e-12
1.9932864e-12
2.3284367e-12
2.3230083e-12
2.1217529e-12
2.1462029e-12
2.2746197e-12
2.3411104e-12
2.3672789e-12
1.9663635e-12
2.5661723e-12
2.2289054e-12
2.5428004e-12
2.5262602e-12
2.9389546e-12
2.8586441e-12
2.7572185e-12
2.7153551e-12
2.1806968e-12
2.1227224e-12
2.2844912e-12
2.472576e-12
2.5294719e-12
2.4128369e-12
2.2645893e-12
2.0257613e-12
2.2538059e-12
2.3515402e-12
2.2914006e-12
2.4266773e-12
2.1969108e-12
2.1109115e-12
1.9639798e-12
1.9944922e-12
2.3448359e-12
2.4610804e-12
2.4101582e-12
2.5101358e-12
2.6778952e-12
2.5911484e-12
2.6242079e-12
2.5371643e-12
2.6687077e-12
2.662732e-12
2.2554714e-12
2.1064173e-12
2.4560666e-12
2.4473203e-12
2.772117e-12
2.8624416e-12
2.5631799e-12
2.5368032e-12
2.6366741e-12
2.7632957e-12
3.062936e-12
2.9097384e-12
2.697062e-12
2.6595661e-12
2.1508914e-12
1.8602136e-12
1.8833682e-12
2.2500576e-12
2.2157491e-12
2.3991928e-12
2.2488977e-12
2.5684331e-12
2.7430942e-12
2.7618493e-12
3.0000329e-12
3.2355032e-12
2.732276e-12
2.7547485e-12
2.7345461e-12
3.1525711e-12
2.7261368e-12
1.9021395e-12
2.0619003e-12
2.2046262e-12
2.3970324e-12
2.4771088e-12
2.8814162e-12
2.8617698e-12
2.7617277e-12
2.5724804e-12
2.4461167e-12
2.9517582e-12
2.991816e-12
3.1803488e-12
3.2019986e-12
2.8904418e-12
2.4997775e-12
2.5265235e-12
2.0976406e-12
2.3589132e-12
2.4837311e-12
2.4141323e-12
2.236342e-12
2.3408274e-12
2.2034304e-12
2.1173805e-12
2.0025336e-12
2.0532239e-12
1.9700088e-12
2.3018506e-12
2.2429391e-12
2.0894681e-12
2.1590646e-12
2.3093164e-12
2.4145106e-12
2.3653579e-12
2.0126075e-12
2.6269267e-12
2.2816844e-12
2.5233099e-12
2.5365955e-12
2.8986182e-12
2.8384782e-12
2.7869306e-12
2.6716045e-12
2.189342e-12
2.1251265e-12
2.2904469e-12
2.3689379e-12
2.513469e-12
2.411265e-12
2.2986337e-12
2.0031294e-12
2.2803051e-12
2.4031723e-12
2.189331e-12
2.3846671e-12
2.2177666e-12
2.1142597e-12
1.9985495e-12
1.9149675e-12
2.2781161e-12
2.4371542e-12
2.4577118e-12
2.4681828e-12
2.724692e-12
2.6503983e-12
2.6524271e-12
2.5575338e-12
2.6874655e-12
2.7725654e-12
2.3102763e-12
2.1183463e-12
2.5383669e-12
2.5143724e-12
2.8765438e-12
2.9503366e-12
2.6390136e-12
2.5532569e-12
2.7185602e-12
2.7434509e-12
3.1003069e-12
2.9416988e-12
2.7448122e-12
2.7254551e-12
2.1370533e-12
1.8880182e-12
1.9092683e-12
2.2908563e-12
2.2011204e-12
2.4111817e-12
2.2291541e-12
2.4914682e-12
2.6877749e-12
2.7839729e-12
2.9529146e-12
3.2238097e-12
2.7167706e-12
2.7623208e-12
2.7366974e-12
3.1911331e-12
2.7947653e-12
1.9248834e-12
2.050228e-12
2.179007e-12
2.4389796e-12
2.4393096e-12
2.8708802e-12
2.9007773e-12
2.8062173e-12
2.6176533e-12
2.4960789e-12
3.0464179e-12
3.0764328e-12
3.3054562e-12
3.1888481e-12
2.915617e-12
2.5313406e-12
2.5811115e-12
2.0959883e-12
2.3803715e-12
2.5543016e-12
2.4409882e-12
2.230123e-12
2.3079737e-12
2.2494801e-12
2.1224678e-12
2.0242779e-12
2.0045844e-12
1.9380623e-12
2.3210617e-12
2.2939257e-12
2.1451306e-12
2.1474036e-12
2.2300595e-12
2.4021336e-12
2.4313305e-12
1.9919515e-12
2.6178001e-12
2.20758e-12
2.6014293e-12
2.5866241e-12
2.9103762e-12
2.8490227e-12
2.7793867e-12
2.6565453e-12
2.140451e-12
2.1214521e-12
2.2865329e-12
2.3699885e-12
2.4505066e-12
2.4153214e-12
2.3799322e-12
2.0400489e-12
2.3161932e-12
2.355272e-12
2.2533982e-12
2.3988151e-12
2.1966331e-12
2.063006e-12
1.9648846e-12
1.9360067e-12
2.2060791e-12
2.3724933e-12
2.4411358e-12
2.5502935e-12
2.7726198e-12
2.6563068e-12
2.6476501e-12
2.5788534e-12
2.7001606e-12
2.7686538e-12
2.4163542e-12
2.0660413e-12
2.5569559e-12
2.54971e-12
2.8940205e-12
2.9342971e-12
2.6500306e-12
2.5629698e-12
2.7319202e-12
2.7910872e-12
3.1032256e-12
2.8638752e-12
2.7756922e-12
2.6662641e-12
2.1482234e-12
1.8538795e-12
1.9143057e-12
2.3334566e-12
2.1824638e-12
2.3477208e-12
2.2223098e-12
2.4483716e-12
2.6625093e-12
2.8074717e-12
2.937952e-12
3.2595907e-12
2.7392164e-12
2.7798881e-12
2.7295479e-12
3.1558059e-12
2.8374737e-12
1.927904e-12
2.0931971e-12
2.170973e-12
2.3280382e-12
2.4428502e-12
2.8999175e-12
2.924111e-12
2.7914145e-12
2.607264e-12
2.5281409e-12
3.0891793e-12
3.1883832e-12
3.3389307e-12
3.2707374e-12
2.9293976e-12
2.4537607e-12
2.5918206e-12
2.1618395e-12
2.3969008e-12
2.5343195e-12
2.419132e-12
2.2650139e-12
2.2525703e-12
2.1834164e-12
2.0814793e-12
2.0247699e-12
2.0129723e-12
1.9783396e-12
2.3033428e-12
2.2217501e-12
2.0769536e-12
2.125934e-12
2.3117597e-12
2.4669761e-12
2.3924244e-12
2.0242334e-12
2.62023e-12
2.2366527e-12
2.574669e-12
2.5224289e-12
2.8893346e-12
2.7982666e-12
2.7356069e-12
2.5954566e-12
2.115316e-12
2.0929968e-12
2.234529e-12
2.3861154e-12
2.4757199e-12
2.4440918e-12
2.2999788e-12
2.0217042e-12
2.2610084e-12
2.3210765e-12
2.2490555e-12
2.3882875e-12
2.1926308e-12
2.0437124e-12
1.9329521e-12
1.9048443e-12
2.1457025e-12
2.3776924e-12
2.4045241e-12
2.5510544e-12
2.6887711e-12
2.6678514e-12
2.6512737e-12
2.66858e-12
2.703367e-12
2.7469168e-12
2.411507e-12
2.132705e-12
2.5516728e-12
2.6088003e-12
2.8801369e-12
3.0313842e-12
2.6728151e-12
2.6198581e-12
2.8073021e-12
2.856044e-12
3.1351029e-12
2.8705382e-12
2.790889e-12
2.7052802e-12
2.1310746e-12
1.88747e-12
1.832805e-12
2.3212641e-12
2.2330703e-12
2.4092718e-12
2.2051915e-12
2.4681687e-12
2.6134464e-12
2.7589489e-12
2.867617e-12
3.2020909e-12
2.7106477e-12
2.7792018e-12
2.683512e-12
3.1507095e-12
2.8437422e-12
1.8724191e-12
2.0181753e-12
2.1861749e-12
2.3488691e-12
2.4649666e-12
2.8587386e-12
2.9153832e-12
2.8144121e-12
2.6517022e-12
2.6332411e-12
3.1452024e-12
3.2446864e-12
3.4323221e-12
3.2980858e-12
3.0459322e-12
2.549166e-12
2.6326487e-12
2.1572368e-12
2.3708373e-12
2.5347151e-12
2.4031549e-12
2.2851367e-12
2.2909246e-12
2.1700662e-12
2.0810203e-12
1.9302552e-12
2.0025717e-12
1.88909e-12
2.252314e-12
2.2605672e-12
2.0302484e-12
2.0710922e-12
2.248129e-12
2.4230886e-12
2.4593502e-12
1.9853778e-12
2.6502724e-12
2.2522253e-12
2.5658568e-12
2.5375849e-12
2.8927071e-12
2.8585021e-12
2.7842338e-12
2.5717913e-12
2.1109306e-12
2.0691014e-12
2.1916223e-12
2.2792298e-12
2.4630031e-12
2.4692767e-12
2.2907548e-12
1.9699238e-12
2.2640804e-12
2.3218677e-12
2.1836755e-12
2.3136174e-12
2.1958711e-12
2.020254e-12
1.965211e-12
1.8935606e-12
2.1682083e-12
2.2945044e-12
2.383164e-12
2.6098481e-12
2.7544505e-12
2.7134117e-12
2.7202299e-12
2.5793161e-12
2.7075028e-12
2.7709228e-12
2.4016436e-12
2.1545862e-12
2.5694147e-12
2.6252743e-12
2.9340061e-12
3.1121609e-12
2.6818135e-12
2.6365926e-12
2.8020247e-12
2.8077443e-12
3.0887335e-12
2.8818608e-12
2.8066638e-12
2.7083409e-12
2.1426107e-12
1.8400069e-12
1.862931e-12
2.2710354e-12
2.1863008e-12
2.4073328e-12
2.1864522e-12
2.4528751e-12
2.5722694e-12
2.7630949e-12
2.8717601e-12
3.2111807e-12
2.6612226e-12
2.7323365e-12
2.6726895e-12
3.1184521e-12
2.8412255e-12
1.8613249e-12
2.0322747e-12
2.1423755e-12
2.3325411e-12
2.3625808e-12
2.8176272e-12
2.9470822e-12
2.8427202e-12
2.597411e-12
2.5739682e-12
3.0933596e-12
3.3488986e-12
3.5073348e-12
3.2686165e-12
2.9843164e-12
2.5071499e-12
2.6465924e-12
2.1547313e-12
2.4323967e-12
2.4980974e-12
2.3617195e-12
2.1628047e-12
2.3238549e-12
2.1608897e-12
2.0204428e-12
1.9407058e-12
1.9939753e-12
1.9218023e-12
2.2332145e-12
2.2263528e-12
2.0503293e-12
2.1022008e-12
2.2432728e-12
2.4865977e-12
2.4004691e-12
2.0662196e-12
2.6160586e-12
2.2246419e-12
2.5509317e-12
2.5649476e-12
2.8734567e-12
2.8305197e-12
2.8074084e-12
2.5591755e-12
2.1245835e-12
2.0432525e-12
2.2241133e-12
2.2593665e-12
2.3787994e-12
2.4179807e-12
2.2800314e-12
1.9889823e-12
2.2292402e-12
2.2989896e-12
2.2008031e-12
2.3359491e-12
2.1236081e-12
1.9845425e-12
1.9318859e-12
1.8922103e-12
2.2072294e-12
2.3040643e-12
2.3635028e-12
2.6142059e-12
2.7240642e-12
2.7300662e-12
2.6994823e-12
2.5769055e-12
2.7382638e-12
2.8097156e-12
2.4128826e-12
2.1323503e-12
2.6222898e-12
2.6325799e-12
2.9365752e-12
3.1056945e-12
2.7280522e-12
2.6410909e-12
2.7019897e-12
2.7880307e-12
3.0737962e-12
2.8260725e-12
2.8688536e-12
2.7355132e-12
2.1459802e-12
1.8919196e-12
1.8898912e-12
2.2685105e-12
2.1947565e-12
2.3992106e-12
2.2105601e-12
2.3860978e-12
2.5654704e-12
2.7907362e-12
2.8605152e-12
3.1457827e-12
2.7006639e-12
2.6748486e-12
2.7060687e-12
3.1208389e-12
2.852184e-12
1.8064403e-12
1.9933001e-12
2.085068e-12
2.2933292e-12
2.3631279e-12
2.8301755e-12
2.895124e-12
2.8465331e-12
2.6554687e-12
2.6413721e-12
3.283722e-12
3.3600312e-12
3.5773617e-12
3.3200083e-12
3.0153382e-12
2.5018284e-12
2.6901463e-12
2.1688382e-12
2.3570468e-12
2.463955e-12
2.347175e-12
2.1936556e-12
2.2571758e-12
2.1257427e-12
2.0284505e-12
1.9203849e-12
1.9796554e-12
1.8533519e-12
2.2316977e-12
2.2011149e-12
2.0834209e-12
2.1060627e-12
2.2239914e-12
2.4901168e-12
2.4178201e-12
1.9977984e-12
2.6619267e-12
2.2116545e-12
2.6053326e-12
2.5361716e-12
2.8747161e-12
2.8048848e-12
2.7475255e-12
2.5312675e-12
2.0551132e-12
1.9833341e-12
2.122041e-12
2.1998779e-12
2.4075468e-12
2.462152e-12
2.2706886e-12
1.9752795e-12
2.1833906e-12
2.2679374e-12
2.1300685e-12
2.3320137e-12
2.1031165e-12
2.0099642e-12
1.9276039e-12
1.7999986e-12
2.095037e-12
2.2504386e-12
2.3245204e-12
2.6482846e-12
2.6911884e-12
2.6795517e-12
2.6789259e-12
2.608605e-12
2.7054236e-12
2.8145945e-12
2.3834339e-12
2.1202671e-12
2.5882768e-12
2.5971068e-12
2.9777764e-12
3.1164654e-12
2.6711335e-12
2.6463367e-12
2.7621414e-12
2.764976e-12
3.0455113e-12
2.8435889e-12
2.8284586e-12
2.7061858e-12
2.1665246e-12
1.7517121e-12
1.8034797e-12
2.2795776e-12
2.1959437e-12
2.3612861e-12
2.2078359e-12
2.4210068e-12
2.5201427e-12
2.7337863e-12
2.8359043e-12
3.1467262e-12
2.7448612e-12
2.699377e-12
2.6057114e-12
3.0537517e-12
2.8071558e-12
1.7838288e-12
1.9618447e-12
2.126107e-12
2.2700709e-12
2.3466075e-12
2.8194287e-12
2.8935313e-12
2.8446212e-12
2.7005351e-12
2.6034808e-12
3.2397865e-12
3.3974728e-12
3.5753264e-12
3.2680523e-12
3.0356041e-12
2.5299665e-12
2.6339447e-12
2.1133408e-12
2.3072037e-12
2.4603386e-12
2.2755604e-12
2.1681671e-12
2.2420572e-12
2.1278767e-12
1.9717359e-12
1.9010863e-12
1.9458129e-12
1.8568812e-12
2.2437171e-12
2.1827991e-12
2.0366168e-12
2.0485909e-12
2.1943907e-12
2.5179394e-12
2.4474886e-12
2.0183646e-12
2.6104767e-12
2.241614e-12
2.560309e-12
2.5113991e-12
2.8082233e-12
2.8015257e-12
2.7717201e-12
2.5144604e-12
2.0611676e-12
2.0048154e-12
2.1159749e-12
2.2158655e-12
2.3012887e-12
2.4063958e-12
2.2646542e-12
1.9663288e-12
2.1890658e-12
2.2339906e-12
2.1157561e-12
2.2832439e-12
2.0443504e-12
1.912184e-12
1.8666965e-12
1.7898779e-12
2.069253e-12
2.1819968e-12
2.3388659e-12
2.6153526e-12
2.6639851e-12
2.6620487e-12
2.6929561e-12
2.5833162e-12
2.6359054e-12
2.7144923e-12
2.4401022e-12
2.0904168e-12
2.59369e-12
2.6023148e-12
2.8992921e-12
3.0960002e-12
2.7304704e-12
2.6739171e-12
2.7746369e-12
2.7022466e-12
2.9982074e-12
2.7916911e-12
2.8190419e-12
2.683439e-12
2.1416575e-12
1.8254189e-12
1.7688001e-12
2.272875e-12
2.091338e-12
2.4045004e-12
2.1771255e-12
2.4214344e-12
2.5492141e-12
2.7262953e-12
2.7597731e-12
3.0486733e-12
2.6745839e-12
2.6767581e-12
2.6260166e-12
2.9809436e-12
2.8266356e-12
1.7609611e-12
1.8869906e-12
2.1341394e-12
2.2956962e-12
2.302817e-12
2.744869e-12
2.9245963e-12
2.8648793e-12
2.6071137e-12
2.5737743e-12
3.2499402e-12
3.4643041e-12
3.5783893e-12
3.3142792e-12
2.9725497e-12
2.440195e-12
2.5766143e-12
2.168027e-12
2.3418108e-12
2.4226756e-12
2.2076889e-12
2.0840365e-12
2.2254429e-12
2.0440479e-12
1.9253217e-12
1.8493844e-12
1.8954144e-12
1.8401363e-12
2.1748441e-12
2.1416499e-12
1.9723752e-12
2.0301412e-12
2.1605304e-12
2.4458807e-12
2.4696512e-12
1.9708527e-12
2.5635453e-12
2.1547115e-12
2.5341792e-12
2.5210431e-12
2.8474627e-12
2.8390469e-12
2.7334118e-12
2.5328053e-12
2.0542274e-12
1.958758e-12
2.1034773e-12
2.1459961e-12
2.3004407e-12
2.3436351e-12
2.2199736e-12
1.9399348e-12
2.1462168e-12
2.2544065e-12
2.061384e-12
2.2518287e-12
2.0442029e-12
1.9087438e-12
1.8710944e-12
1.7660035e-12
2.0213124e-12
2.193212e-12
2.3201985e-12
2.5767164e-12
2.6522784e-12
2.6910063e-12
2.6965155e-12
2.5810133e-12
2.6302936e-12
2.738315e-12
2.4155415e-12
2.0367061e-12
2.5311296e-12
2.5728861e-12
2.9031358e-12
3.1700946e-12
2.7037509e-12
2.6564601e-12
2.7307332e-12
2.6844616e-12
3.0016714e-12
2.8271743e-12
2.8403376e-12
2.7329055e-12
2.146977e-12
1.7830291e-12
1.7937934e-12
2.2598089e-12
2.1141782e-12
2.3220538e-12
2.1294925e-12
2.3338974e-12
2.4869685e-12
2.6711188e-12
2.7867153e-12
3.0306382e-12
2.6302259e-12
2.5985128e-12
2.5743012e-12
2.9657535e-12
2.8799144e-12
1.7117017e-12
1.9306245e-12
2.0969775e-12
2.2508397e-12
2.2897569e-12
2.7447007e-12
2.9033373e-12
2.8096982e-12
2.7212744e-12
2.5863905e-12
3.3148039e-12
3.5129065e-12
3.6020373e-12
3.2537785e-12
2.9852223e-12
2.4661059e-12
2.5912976e-12
2.1093685e-12
2.3341268e-12
2.3998249e-12
2.2326644e-12
2.0441051e-12
2.1418815e-12
2.0106516e-12
1.972139e-12
1.8280843e-12
1.8969674e-12
1.8117937e-12
2.0765575e-12
2.0982834e-12
1.9161547e-12
1.9806411e-12
2.1048024e-12
2.4673267e-12
2.3961891e-12
2.0055693e-12
2.5871336e-12
2.1344736e-12
2.4793906e-12
2.4889437e-12
2.8576085e-12
2.7933708e-12
2.7082765e-12
2.5064976e-12
2.0048225e-12
1.8926809e-12
2.0731002e-12
2.14958e-12
2.2560675e-12
2.3381078e-12
2.2033798e-12
1.9810739e-12
2.1609802e-12
2.1735272e-12
2.0128922e-12
2.2174409e-12
2.0157884e-12
1.9090879e-12
1.8355905e-12
1.7379547e-12
2.0300862e-12
2.091807e-12
2.3076313e-12
2.5708704e-12
2.570685e-12
2.6617398e-12
2.7228048e-12
2.5586419e-12
2.6120683e-12
2.668871e-12
2.396051e-12
2.0249605e-12
2.5766691e-12
2.5648984e-12
2.9149604e-12
3.1640684e-12
2.698747e-12
2.6753539e-12
2.7282998e-12
2.6386686e-12
2.955029e-12
2.7222541e-12
2.8512199e-12
2.6687073e-12
2.1460375e-12
1.7718199e-12
1.7864445e-12
2.2487307e-12
2.0659438e-12
2.3208592e-12
2.1239354e-12
2.3484561e-12
2.4771693e-12
2.6945367e-12
2.7382619e-12
3.0334617e-12
2.5807969e-12
2.6561325e-12
2.4611767e-12
2.9157319e-12
2.7819116e-12
1.7500762e-12
1.9123793e-12
2.064131e-12
2.2415047e-12
2.3059252e-12
2.7531907e-12
2.8829523e-12
2.7725214e-12
2.6147183e-12
2.6241758e-12
3.2636283e-12
3.4943871e-12
3.6405319e-12
3.2518313e-12
2.9813545e-12
2.4234685e-12
2.5692287e-12
2.1765062e-12
2.2587221e-12
2.3974481e-12
2.1675144e-12
2.0246331e-12
2.0761079e-12
1.9772098e-12
1.916083e-12
1.768652e-12
1.8399232e-12
1.8113337e-12
2.1039275e-12
2.1169462e-12
1.9284466e-12
1.9885647e-12
2.0514656e-12
2.433708e-12
2.3974464e-12
1.9774792e-12
2.5823666e-12
2.1566802e-12
2.4808643e-12
2.5223029e-12
2.8289161e-12
2.7893686e-12
2.728364e-12
2.4684692e-12
1.9547892e-12
1.8697914e-12
2.0126533e-12
2.0898862e-12
2.2021393e-12
2.3409363e-12
2.135802e-12
1.9825678e-12
2.051847e-12
2.1420522e-12
2.0284102e-12
2.1548562e-12
1.9937316e-12
1.8654162e-12
1.826506e-12
1.6630302e-12
1.9973198e-12
2.0777748e-12
2.2544872e-12
2.5781577e-12
2.5162585e-12
2.6148454e-12
2.6664116e-12
2.5193213e-12
2.626601e-12
2.6634691e-12
2.3888714e-12
2.0267473e-12
2.5357856e-12
2.5619647e-12
2.8559681e-12
3.1887058e-12
2.6228937e-12
2.6611608e-12
2.6582885e-12
2.691806e-12
2.9205366e-12
2.7442063e-12
2.8505542e-12
2.6273736e-12
2.1739624e-12
1.73573e-12
1.7604389e-12
2.1838052e-12
2.0660168e-12
2.2894455e-12
2.1101081e-12
2.3273944e-12
2.4617734e-12
2.6574886e-12
2.6997874e-12
3.0355169e-12
2.5340244e-12
2.6264377e-12
2.4781663e-12
2.8430721e-12
2.8215674e-12
1.6670668e-12
1.8473838e-12
2.0426098e-12
2.2087323e-12
2.3063446e-12
2.7161387e-12
2.8720769e-12
2.8425456e-12
2.5691554e-12
2.5476856e-12
3.2756449e-12
3.5647648e-12
3.6254686e-12
3.2397206e-12
2.955338e-12
2.3872486e-12
2.5875051e-12
2.1036259e-12
2.2377211e-12
2.3548787e-12
2.1274892e-12
1.969643e-12
2.1504181e-12
1.9339114e-12
1.884665e-12
1.7636249e-12
1.8629384e-12
1.7642082e-12
2.085294e-12
2.1098216e-12
1.9362326e-12
1.976367e-12
2.0596996e-12
2.5127608e-12
2.376255e-12
1.9712747e-12
2.5428392e-12
2.1518985e-12
2.4364048e-12
2.4746904e-12
2.7874985e-12
2.7645809e-12
2.7013836e-12
2.4175935e-12
1.9581153e-12
1.8907454e-12
1.9943053e-12
2.0043414e-12
2.1557307e-12
2.2851545e-12
2.0649203e-12
1.9571343e-12
2.0779661e-12
2.1142103e-12
1.985218e-12
2.1764524e-12
1.9249838e-12
1.8778065e-12
1.7560291e-12
1.6363972e-12
1.9283321e-12
2.0712171e-12
2.2875796e-12
2.5772741e-12
2.463058e-12
2.5960514e-12
2.6121247e-12
2.4803853e-12
2.5747648e-12
2.6215824e-12
2.3679958e-12
2.0244021e-12
2.5506335e-12
2.5448252e-12
2.8877296e-12
3.1767087e-12
2.5885173e-12
2.5988853e-12
2.6451306e-12
2.6235706e-12
2.8927509e-12
2.7037214e-12
2.7654543e-12
2.6818597e-12
2.1379439e-12
1.7072989e-12
1.7815313e-12
2.1122513e-12
2.0467009e-12
2.2463227e-12
2.109231e-12
2.3140647e-12
2.4268029e-12
2.6848528e-12
2.6682857e-12
2.9058039e-12
2.5192734e-12
2.5401005e-12
2.4547959e-12
2.8369004e-12
2.7273882e-12
1.6717557e-12
1.7890618e-12
2.0462675e-12
2.1735563e-12
2.258253e-12
2.6953502e-12
2.9129273e-12
2.7771004e-12
2.5359222e-12
2.5045773e-12
3.27099e-12
3.5095104e-12
3.6284814e-12
3.2031973e-12
2.8699866e-12
2.3867939e-12
2.512433e-12
2.1030441e-12
2.2344676e-12
2.2814381e-12
2.0715862e-12
1.8921119e-12
2.1228238e-12
1.8745012e-12
1.8543435e-12
1.7399395e-12
1.8423503e-12
1.7229581e-12
2.0043906e-12
2.0293376e-12
1.8680153e-12
1.9173328e-12
2.0187829e-12
2.4969983e-12
2.3595858e-12
1.9328204e-12
2.56573e-12
2.1630378e-12
2.4791638e-12
2.4738616e-12
2.7920314e-12
2.7778257e-12
2.649212e-12
2.3910609e-12
1.9031881e-12
1.8846292e-12
1.9684822e-12
2.0235118e-12
2.144036e-12
2.2555894e-12
2.1098258e-12
1.8402521e-12
2.0926858e-12
2.1133009e-12
1.959821e-12
2.1428876e-12
1.9211768e-12
1.8424819e-12
1.7134351e-12
1.6793771e-12
1.8898481e-12
2.0388975e-12
2.2442803e-12
2.5280344e-12
2.4844645e-12
2.5177228e-12
2.6481308e-12
2.468824e-12
2.5579038e-12
2.6243474e-12
2.3467415e-12
1.9870531e-12
2.4681268e-12
2.5200811e-12
2.8216819e-12
3.1829561e-12
2.6417826e-12
2.5744272e-12
2.6029805e-12
2.5473736e-12
2.8667685e-12
2.6965661e-12
2.9348548e-12
2.6194613e-12
2.1345215e-12
1.6775744e-12
1.7013173e-12
2.1155922e-12
2.0054709e-12
2.2195119e-12
2.0654886e-12
2.2797714e-12
2.413591e-12
2.7070893e-12
2.6658645e-12
2.9478067e-12
2.4944938e-12
2.5369489e-12
2.4024485e-12
2.7534357e-12
2.705004e-12
1.6248299e-12
1.7819346e-12
2.0086842e-12
2.1431661e-12
2.2156246e-12
2.6420396e-12
2.8641011e-12
2.7598394e-12
2.5664538e-12
2.4777775e-12
3.2426204e-12
3.5334502e-12
3.6189506e-12
3.2162322e-12
2.8938677e-12
2.3408157e-12
2.510468e-12
2.0613223e-12
2.1933664e-12
2.2408167e-12
2.0090997e-12
1.9076715e-12
2.0405088e-12
1.8575924e-12
1.8152307e-12
1.7423871e-12
1.7912519e-12
1.6915643e-12
2.0320191e-12
2.0113358e-12
1.8825458e-12
1.9025315e-12
2.0080131e-12
2.4810427e-12
2.3470644e-12
1.9609956e-12
2.5198162e-12
2.1328104e-12
2.4041955e-12
2.4641543e-12
2.7936368e-12
2.7827365e-12
2.6091061e-12
2.3819577e-12
1.8871382e-12
1.8192828e-12
1.9020458e-12
2.0079231e-12
2.145545e-12
2.1883441e-12
2.0377315e-12
1.8507552e-12
2.0411403e-12
2.1237836e-12
1.8978634e-12
2.1110065e-12
1.8972072e-12
1.7551583e-12
1.7408816e-12
1.6390498e-12
1.8734914e-12
1.9996435e-12
2.248335e-12
2.5345661e-12
2.4951263e-12
2.4972474e-12
2.612808e-12
2.4858535e-12
2.489187e-12
2.5858432e-12
2.3425222e-12
1.950321e-12
2.4455808e-12
2.5042128e-12
2.7900713e-12
3.0786335e-12
2.5635104e-12
2.5828528e-12
2.6295357e-12
2.5468536e-12
2.8308816e-12
2.5959851e-12
2.7734471e-12
2.6152758e-12
2.1471169e-12
1.6879863e-12
1.7229764e-12
2.1631559e-12
1.9465553e-12
2.2282929e-12
2.0368288e-12
2.2463227e-12
2.3637182e-12
2.6858281e-12
2.6418156e-12
2.9434018e-12
2.4895767e-12
2.4812066e-12
2.4071979e-12
2.6770045e-12
2.6674717e-12
1.5592842e-12
1.7440216e-12
2.0009779e-12
2.1189517e-12
2.252219e-12
2.6652909e-12
2.8314829e-12
2.8047339e-12
2.4838005e-12
2.4958076e-12
3.2619391e-12
3.5557919e-12
3.5876066e-12
3.091086e-12
2.7878264e-12
2.317298e-12
2.4118734e-12
2.0708281e-12
2.1999204e-12
2.2652054e-12
1.9717997e-12
1.8117207e-12
1.9260138e-12
1.8643162e-12
1.8637607e-12
1.6730827e-12
1.6904725e-12
1.6518724e-12
1.9258525e-12
2.0266122e-12
1.8313406e-12
1.8139059e-12
1.9686494e-12
2.4642406e-12
2.3661917e-12
1.9023038e-12
2.4945521e-12
2.1194403e-12
2.3601639e-12
2.4371625e-12
2.7433767e-12
2.7007866e-12
2.6803256e-12
2.3394125e-12
1.8804409e-12
1.8052752e-12
1.8609428e-12
2.0032326e-12
2.1346781e-12
2.1980707e-12
2.034001e-12
1.8096045e-12
2.0171631e-12
2.0769109e-12
1.9069342e-12
2.0347599e-12
1.8495025e-12
1.7199674e-12
1.6123455e-12
1.5972402e-12
1.7978215e-12
1.9661965e-12
2.2130273e-12
2.5482045e-12
2.4146039e-12
2.5217289e-12
2.5921771e-12
2.416186e-12
2.5147926e-12
2.5383105e-12
2.2571411e-12
2.0160024e-12
2.4910445e-12
2.4986731e-12
2.7436939e-12
3.1475239e-12
2.5569295e-12
2.5878473e-12
2.5893931e-12
2.4860736e-12
2.8111812e-12
2.6679334e-12
2.850691e-12
2.5703664e-12
2.1240093e-12
1.6467759e-12
1.6380858e-12
2.0948605e-12
1.8965797e-12
2.16155e-12
1.9872767e-12
2.287827e-12
2.398415e-12
2.7207453e-12
2.5788386e-12
2.9353139e-12
2.4441016e-12
2.4541241e-12
2.3119518e-12
2.6191892e-12
2.6581636e-12
1.5157847e-12
1.7937547e-12
1.991489e-12
2.10198e-12
2.1955716e-12
2.6208968e-12
2.8098682e-12
2.7440611e-12
2.5185149e-12
2.4430098e-12
3.2316582e-12
3.5721239e-12
3.5948011e-12
3.1083333e-12
2.8081632e-12
2.2975556e-12
2.4259757e-12
2.0014838e-12
2.1841036e-12
2.2611325e-12
2.0053056e-12
1.8814713e-12
1.9440179e-12
1.8369369e-12
1.8393466e-12
1.6916511e-12
1.6960605e-12
1.6321134e-12
1.9602781e-12
1.9534112e-12
1.8364219e-12
1.8638298e-12
1.9894169e-12
2.4483735e-12
2.3519073e-12
1.9245384e-12
2.465549e-12
2.1197866e-12
2.4020126e-12
2.4311462e-12
2.7786167e-12
2.7312939e-12
2.6235435e-12
2.3444905e-12
1.8603194e-12
1.7529264e-12
1.871797e-12
1.9293631e-12
2.0566023e-12
2.1938252e-12
1.9662798e-12
1.7644114e-12
1.970562e-12
1.9408769e-12
1.8972753e-12
2.0300909e-12
1.8230198e-12
1.6910888e-12
1.6126979e-12
1.5983443e-12
1.8570553e-12
1.9604542e-12
2.2000988e-12
2.5535329e-12
2.3852044e-12
2.530491e-12
2.6071398e-12
2.3965491e-12
2.4826024e-12
2.5269754e-12
2.3044201e-12
1.97304e-12
2.3973922e-12
2.4643102e-12
2.7032762e-12
3.1510658e-12
2.5525515e-12
2.5686779e-12
2.5383996e-12
2.4729799e-12
2.8153083e-12
2.567402e-12
2.8646458e-12
2.5802875e-12
2.1082489e-12
1.6590895e-12
1.6336832e-12
2.0414464e-12
1.9018348e-12
2.1339673e-12
2.0408545e-12
2.2069924e-12
2.3651972e-12
2.6816362e-12
2.5757283e-12
2.8852918e-12
2.4574628e-12
2.4936828e-12
2.2703666e-12
2.5911458e-12
2.6659428e-12
1.5455557e-12
1.7135111e-12
1.9223121e-12
2.0374061e-12
2.1986427e-12
2.6048558e-12
2.793559e-12
2.7456249e-12
2.4654222e-12
2.4199147e-12
3.2247982e-12
3.5670323e-12
3.5912176e-12
2.9625761e-12
2.7463589e-12
2.2866947e-12
2.4377193e-12
2.0035221e-12
2.1319105e-12
2.1247147e-12
1.907837e-12
1.8232809e-12
1.8918239e-12
1.794309e-12
1.7922438e-12
1.7370981e-12
1.6745963e-12
1.6357532e-12
1.8998074e-12
1.9869009e-12
1.7318846e-12
1.8374204e-12
1.8884083e-12
2.4345797e-12
2.341906e-12
1.8658022e-12
2.4627407e-12
2.0717783e-12
2.375269e-12
2.412604e-12
2.7701641e-12
2.7285119e-12
2.5226865e-12
2.3025438e-12
1.8340939e-12
1.7247464e-12
1.8407667e-12
1.9344914e-12
2.011795e-12
2.2005032e-12
1.9744935e-12
1.7934209e-12
1.9829078e-12
1.9592615e-12
1.8593447e-12
2.0205476e-12
1.7873466e-12
1.6439183e-12
1.6083354e-12
1.4957604e-12
1.7981887e-12
1.9549453e-12
2.2158781e-12
2.5287678e-12
2.39509e-12
2.4684029e-12
2.5604922e-12
2.4250164e-12
2.4396698e-12
2.4538188e-12
2.1954344e-12
1.9304291e-12
2.379206e-12
2.4662624e-12
2.7230119e-12
3.0423925e-12
2.5257218e-12
2.5149195e-12
2.5297423e-12
2.4243086e-12
2.8400836e-12
2.5327941e-12
2.8359556e-12
2.5893042e-12
2.156008e-12
1.6834251e-12
1.6088142e-12
2.0628781e-12
1.8209249e-12
2.1223726e-12
2.0250227e-12
2.2905735e-12
2.3485389e-12
2.6876409e-12
2.5822042e-12
2.8555493e-12
2.4196712e-12
2.3727823e-12
2.2433951e-12
2.4622587e-12
2.6596429e-12
1.5630289e-12
1.724615e-12
1.959268e-12
2.071424e-12
2.1353921e-12
2.5872548e-12
2.7460983e-12
2.7606049e-12
2.4637627e-12
2.4451489e-12
3.1542236e-12
3.5380201e-12
3.5401829e-12
3.0623509e-12
2.6652563e-12
2.2660753e-12
2.3573363e-12
1.9932489e-12
2.1451222e-12
2.1148383e-12
1.8972972e-12
1.7932385e-12
1.8819939e-12
1.7674793e-12
1.7233839e-12
1.6611351e-12
1.6601411e-12
1.5887363e-12
1.8918868e-12
1.9105832e-12
1.7875443e-12
1.7545339e-12
1.8412335e-12
2.4969896e-12
2.2994824e-12
1.9207162e-12
2.4151007e-12
2.1299421e-12
2.3249729e-12
2.420273e-12
2.7306083e-12
2.6925155e-12
2.5370075e-12
2.319806e-12
1.7390036e-12
1.6853473e-12
1.7961424e-12
1.9230986e-12
2.0943317e-12
2.1249077e-12
1.9467034e-12
1.7686153e-12
1.9811039e-12
1.9172953e-12
1.7804762e-12
1.9735882e-12
1.7322443e-12
1.65235e-12
1.5200456e-12
1.5452722e-12
1.8106787e-12
1.9921163e-12
2.2165646e-12
2.5568989e-12
2.400836e-12
2.4128421e-12
2.548386e-12
2.3828771e-12
2.4389867e-12
2.4749367e-12
2.2087935e-12
1.9189878e-12
2.4597063e-12
2.4111707e-12
2.7241512e-12
3.0763751e-12
2.4493222e-12
2.5162316e-12
2.5414512e-12
2.4296023e-12
2.722606e-12
2.5561255e-12
2.8290478e-12
2.5342048e-12
2.0940166e-12
1.5825886e-12
1.6559611e-12
2.065264e-12
1.8009396e-12
2.0813097e-12
2.0434876e-12
2.2655881e-12
2.2781117e-12
2.5837735e-12
2.5564318e-12
2.861937e-12
2.412643e-12
2.3757671e-12
2.2068506e-12
2.4491949e-12
2.6184176e-12
1.5260652e-12
1.6954527e-12
1.967944e-12
2.0284599e-12
2.1237309e-12
2.5221431e-12
2.7113348e-12
2.7233083e-12
2.3800755e-12
2.3832063e-12
3.1222139e-12
3.5788048e-12
3.5378523e-12
3.0078854e-12
2.6818511e-12
2.2551934e-12
2.3504269e-12
1.9867365e-12
2.1042213e-12
2.1043861e-12
1.8204635e-12
1.7266541e-12
1.822842e-12
1.7749343e-12
1.7034604e-12
1.5832453e-12
1.7126619e-12
1.5310473e-12
1.8640864e-12
1.9296697e-12
1.7903084e-12
1.7547895e-12
1.8050108e-12
2.4724879e-12
2.2356609e-12
1.8682204e-12
2.3795911e-12
2.0907113e-12
2.3514224e-12
2.4462726e-12
2.7229211e-12
2.739742e-12
2.5253838e-12
2.2638651e-12
1.8195766e-12
1.6502826e-12
1.7768989e-12
1.836985e-12
2.034416e-12
2.0846862e-12
1.9129084e-12
1.7143719e-12
1.9277583e-12
1.8817081e-12
1.7596948e-12
1.9269415e-12
1.7409714e-12
1.6744195e-12
1.5202832e-12
1.4857651e-12
1.7727258e-12
1.8919922e-12
2.1066699e-12
2.5435858e-12
2.3612752e-12
2.4103157e-12
2.571303e-12
2.412512e-12
2.4625759e-12
2.4341488e-12
2.1936374e-12
1.8851997e-12
2.4534921e-12
2.4322929e-12
2.7012218e-12
3.0464966e-12
2.4448213e-12
2.4953514e-12
2.4330499e-12
2.3303256e-12
2.7190865e-12
2.5550547e-12
2.8086249e-12
2.5092257e-12
2.149675e-12
1.5828696e-12
1.6084517e-12
2.0008014e-12
1.8058308e-12
2.0523811e-12
2.0122378e-12
2.2418864e-12
2.2695088e-12
2.6345842e-12
2.5306985e-12
2.8623104e-12
2.3884928e-12
2.3282355e-12
2.1747862e-12
2.4293586e-12
2.6140212e-12
1.5260678e-12
1.6413926e-12
1.8544558e-12
2.0639629e-12
2.1313038e-12
2.5317198e-12
2.7255171e-12
2.7163714e-12
2.3609253e-12
2.3749735e-12
3.1726603e-12
3.5254106e-12
3.5356139e-12
2.9244443e-12
2.5884739e-12
2.1729493e-12
2.3338135e-12
1.9539667e-12
2.0782618e-12
2.0124583e-12
1.8143866e-12
1.7363268e-12
1.8083984e-12
1.7452751e-12
1.7427441e-12
1.5978805e-12
1.6418274e-12
1.5829726e-12
1.8244746e-12
1.9426097e-12
1.7757405e-12
1.737751e-12
1.7395059e-12
2.3824627e-12
2.234684e-12
1.8491057e-12
2.3855184e-12
2.0853245e-12
2.2745161e-12
2.3562012e-12
2.7277859e-12
2.6909382e-12
2.4964455e-12
2.2422968e-12
1.7238588e-12
1.6469801e-12
1.7662292e-12
1.8748393e-12
2.0043303e-12
2.0592555e-12
1.9150469e-12
1.7095027e-12
1.9525395e-12
1.8462139e-12
1.7738994e-12
1.9351784e-12
1.745419e-12
1.6349314e-12
1.5054197e-12
1.4333573e-12
1.7954862e-12
1.9075312e-12
2.1938152e-12
2.5149167e-12
2.2914841e-12
2.4124836e-12
2.4645481e-12
2.3657528e-12
2.4508303e-12
2.4163642e-12
2.2179294e-12
1.8514207e-12
2.4067818e-12
2.4016544e-12
2.6761382e-12
3.0187881e-12
2.4103072e-12
2.4810087e-12
2.4825504e-12
2.3122758e-12
2.7551988e-12
2.5408807e-12
2.8165406e-12
2.5115526e-12
2.0926928e-12
1.6041247e-12
1.6080963e-12
2.0128994e-12
1.7981552e-12
2.0751124e-12
2.0195427e-12
2.2411526e-12
2.2519788e-12
2.6346447e-12
2.5159464e-12
2.8219649e-12
2.3695377e-12
2.2921389e-12
2.1253069e-12
2.3810465e-12
2.5786283e-12
1.4986181e-12
1.6764293e-12
1.867569e-12
1.9594745e-12
2.0950687e-12
2.471067e-12
2.61253e-12
2.6919922e-12
2.3691147e-12
2.3430533e-12
3.1011777e-12
3.5107247e-12
3.5093979e-12
2.9564422e-12
2.5716085e-12
2.1253897e-12
2.2225919e-12
2.0280761e-12
2.0379208e-12
2.0423485e-12
1.7607828e-12
1.7049262e-12
1.8505648e-12
1.6951811e-12
1.7437255e-12
1.5648441e-12
1.5927344e-12
1.5406603e-12
1.8368623e-12
1.8577633e-12
1.6781652e-12
1.6750499e-12
1.8220087e-12
2.4751835e-12
2.2622618e-12
1.8629358e-12
2.3550406e-12
2.0664609e-12
2.2476662e-12
2.430361e-12
2.6876385e-12
2.7324336e-12
2.4643688e-12
2.1839505e-12
1.7691125e-12
1.6329188e-12
1.7458876e-12
1.8431042e-12
1.929454e-12
2.0992407e-12
1.8780851e-12
1.674604e-12
1.9155992e-12
1.8195215e-12
1.755085e-12
1.9258898e-12
1.7196359e-12
1.5931388e-12
1.4757302e-12
1.46649e-12
1.6806595e-12
1.9011652e-12
2.166237e-12
2.5143756e-12
2.2917068e-12
2.3973885e-12
2.4761759e-12
2.3224038e-12
2.4656707e-12
2.3921789e-12
2.1796031e-12
1.8521979e-12
2.4308324e-12
2.3988006e-12
2.6450567e-12
3.041317e-12
2.4276013e-12
2.4586787e-12
2.4108155e-12
2.3632496e-12
2.6919643e-12
2.4763217e-12
2.7815072e-12
2.5097979e-12
2.0560624e-12
1.5487058e-12
1.5326473e-12
1.9519054e-12
1.7506963e-12
1.9966808e-12
1.9728785e-12
2.1996537e-12
2.2709586e-12
2.6378301e-12
2.4744755e-12
2.8675998e-12
2.3446421e-12
2.2879136e-12
2.1345183e-12
2.2909565e-12
2.5311708e-12
1.4827539e-12
1.6182567e-12
1.8415185e-12
1.9538282e-12
2.0252409e-12
2.462801e-12
2.5990494e-12
2.6301726e-12
2.3415343e-12
2.3435416e-12
3.1080279e-12
3.5465799e-12
3.4497888e-12
2.9053606e-12
2.571074e-12
2.1438769e-12
2.1897926e-12
1.9836066e-12
2.0389855e-12
2.0079897e-12
1.7764075e-12
1.64841e-12
1.8282667e-12
1.6800063e-12
1.6542717e-12
1.5423912e-12
1.573938e-12
1.5726508e-12
1.8119414e-12
1.8307883e-12
1.6841042e-12
1.6369984e-12
1.7836197e-12
2.3853786e-12
2.2124128e-12
1.8523661e-12
2.3248658e-12
2.1307129e-12
2.2908251e-12
2.3183883e-12
2.7289557e-12
2.6363313e-12
2.4599131e-12
2.2443874e-12
1.6722254e-12
1.6222348e-12
1.7207392e-12
1.7938806e-12
1.9159513e-12
2.0443098e-12
1.8154551e-12
1.6967591e-12
1.8354784e-12
1.8403798e-12
1.7281635e-12
1.8826741e-12
1.6761753e-12
1.5411214e-12
1.4204377e-12
1.4331337e-12
1.7874891e-12
1.8633294e-12
2.1929171e-12
2.5112564e-12
2.2386943e-12
2.3723629e-12
2.5010946e-12
2.3052703e-12
2.3714654e-12
2.334446e-12
2.0708912e-12
1.820032e-12
2.3562829e-12
2.3750342e-12
2.5970218e-12
3.0143763e-12
2.4201962e-12
2.4347074e-12
2.343828e-12
2.2383081e-12
2.6854159e-12
2.4690287e-12
2.7324594e-12
2.498766e-12
2.0660927e-12
1.5768576e-12
1.5248018e-12
2.0016033e-12
1.6743785e-12
2.00795e-12
1.9790818e-12
2.2028471e-12
2.2369554e-12
2.5720476e-12
2.470485e-12
2.8819015e-12
2.3508318e-12
2.2562507e-12
2.1079419e-12
2.2801457e-12
2.5055771e-12
1.4712953e-12
1.6563463e-12
1.8389684e-12
1.9301605e-12
2.0620847e-12
2.4613627e-12
2.6070665e-12
2.5822077e-12
2.251596e-12
2.304725e-12
3.0940216e-12
3.4491854e-12
3.4395325e-12
2.8319111e-12
2.5228686e-12
2.0774962e-12
2.2080441e-12
1.8801614e-12
2.0313816e-12
2.0104604e-12
1.7859936e-12
1.6494562e-12
1.8423594e-12
1.6298928e-12
1.6313251e-12
1.5910589e-12
1.5734691e-12
1.4866353e-12
1.8077117e-12
1.7952876e-12
1.6986034e-12
1.6573392e-12
1.7230391e-12
2.3927837e-12
2.1368144e-12
1.8642264e-12
2.298287e-12
2.1053502e-12
2.1937202e-12
2.3587701e-12
2.6801044e-12
2.6610697e-12
2.3947153e-12
2.2401792e-12
1.6661293e-12
1.5762064e-12
1.6707043e-12
1.8253365e-12
1.9086145e-12
1.9678699e-12
1.7845407e-12
1.6864634e-12
1.770151e-12
1.8386789e-12
1.7308311e-12
1.906341e-12
1.6278981e-12
1.5085712e-12
1.3892458e-12
1.3817211e-12
1.7402603e-12
1.8290701e-12
2.1841738e-12
2.5205807e-12
2.2269818e-12
2.3736367e-12
2.4630187e-12
2.2354972e-12
2.3936109e-12
2.3228253e-12
2.1630623e-12
1.7805665e-12
2.3485868e-12
2.3176456e-12
2.5938444e-12
2.9506085e-12
2.3709149e-12
2.3816409e-12
2.3666086e-12
2.1914168e-12
2.7092879e-12
2.5131644e-12
2.7402588e-12
2.4717999e-12
2.0898264e-12
1.4974954e-12
1.4584249e-12
1.9735975e-12
1.668798e-12
1.955601e-12
1.9605886e-12
2.1086947e-12
2.2296726e-12
2.5395315e-12
2.4931186e-12
2.8466491e-12
2.3241571e-12
2.2182896e-12
2.0479094e-12
2.2922703e-12
2.4639631e-12
1.4807863e-12
1.582863e-12
1.8294543e-12
1.9238812e-12
2.0177649e-12
2.4357192e-12
2.5373805e-12
2.626977e-12
2.2738504e-12
2.273052e-12
3.0326494e-12
3.4126883e-12
3.3642063e-12
2.8050377e-12
2.4194409e-12
2.1049464e-12
2.179407e-12
1.8761962e-12
1.995015e-12
1.9209599e-12
1.7336693e-12
1.6611341e-12
1.7780561e-12
1.6513356e-12
1.6378834e-12
1.573917e-12
1.5927746e-12
1.4784603e-12
1.7944085e-12
1.7664632e-12
1.6369193e-12
1.6569661e-12
1.7003675e-12
2.4280727e-12
2.1138978e-12
1.8378966e-12
2.3158797e-12
2.0605978e-12
2.220927e-12
2.3319599e-12
2.6594991e-12
2.6793485e-12
2.4398905e-12
2.2454256e-12
1.7045756e-12
1.5719435e-12
1.6784222e-12
1.7320192e-12
1.9112544e-12
1.9401113e-12
1.8131306e-12
1.6396234e-12
1.8364008e-12
1.795007e-12
1.6891308e-12
1.8420786e-12
1.6210141e-12
1.5203987e-12
1.4072635e-12
1.400561e-12
1.7258529e-12
1.8619767e-12
2.1737839e-12
2.5322754e-12
2.1815807e-12
2.3327525e-12
2.4990138e-12
2.2792317e-12
2.3821882e-12
2.2557119e-12
2.0936198e-12
1.7356017e-12
2.2924917e-12
2.2838324e-12
2.5619162e-12
2.9367223e-12
2.3492373e-12
2.3886704e-12
2.3476865e-12
2.1726045e-12
2.6200413e-12
2.3908143e-12
2.7952107e-12
2.503453e-12
2.0261742e-12
1.5274692e-12
1.4681405e-12
1.8969884e-12
1.6152658e-12
1.9506801e-12
1.9143818e-12
2.1650275e-12
2.2212514e-12
2.5812497e-12
2.4416795e-12
2.8443537e-12
2.2607808e-12
2.207881e-12
2.082621e-12
2.2144736e-12
2.4624153e-12
1.4725869e-12
1.5848003e-12
1.7579866e-12
1.8421991e-12
1.9595254e-12
2.4018786e-12
2.4657899e-12
2.5747828e-12
2.2288733e-12
2.2583166e-12
3.0231694e-12
3.4486042e-12
3.3677228e-12
2.790615e-12
2.3922572e-12
2.0715322e-12
2.1377756e-12
1.9076624e-12
1.9633698e-12
1.9412026e-12
1.6679007e-12
1.6303695e-12
1.762177e-12
1.6209354e-12
1.625829e-12
1.5561169e-12
1.6024708e-12
1.4704187e-12
1.7137768e-12
1.738512e-12
1.5847366e-12
1.5823755e-12
1.6878138e-12
2.4626612e-12
2.1162369e-12
1.8517804e-12
2.249626e-12
2.0789568e-12
2.1862306e-12
2.3276053e-12
2.697327e-12
2.6179894e-12
2.4264128e-12
2.1955059e-12
1.7099958e-12
1.5254174e-12
1.6681831e-12
1.7838383e-12
1.8660123e-12
1.9605788e-12
1.7762239e-12
1.6711804e-12
1.8855698e-12
1.7708538e-12
1.6882134e-12
1.8412574e-12
1.5772599e-12
1.4910716e-12
1.4380248e-12
1.2994116e-12
1.6913414e-12
1.8722799e-12
2.1122893e-12
2.4949342e-12
2.2460436e-12
2.3020719e-12
2.3816918e-12
2.2037855e-12
2.2979472e-12
2.2407501e-12
2.0330929e-12
1.7794505e-12
2.258641e-12
2.2564242e-12
2.5247413e-12
2.8701221e-12
2.2805481e-12
2.3816608e-12
2.2691974e-12
2.1870309e-12
2.6242964e-12
2.3671575e-12
2.720772e-12
2.4491329e-12
2.0483977e-12
1.5157438e-12
1.4899679e-12
1.9101294e-12
1.6163242e-12
1.8709314e-12
1.9162319e-12
2.1388455e-12
2.2347326e-12
2.5359953e-12
2.3935862e-12
2.8806415e-12
2.3361239e-12
2.1970006e-12
2.0138904e-12
2.1696364e-12
2.4239393e-12
1.4109052e-12
1.5714549e-12
1.7908351e-12
1.8633931e-12
1.9339482e-12
2.3628391e-12
2.4229212e-12
2.5680649e-12
2.2366579e-12
2.2526525e-12
2.9959889e-12
3.3344579e-12
3.300546e-12
2.7080697e-12
2.3845921e-12
1.9998365e-12
2.1123743e-12
1.8738375e-12
1.9785618e-12
1.9086993e-12
1.6371285e-12
1.5961128e-12
1.7470241e-12
1.6558189e-12
1.6188204e-12
1.5769769e-12
1.5337277e-12
1.4605611e-12
1.7356647e-12
1.7001268e-12
1.5852347e-12
1.6316025e-12
1.6804327e-12
2.3611731e-12
2.1238319e-12
1.8189731e-12
2.2414013e-12
2.0853332e-12
2.1618104e-12
2.3090082e-12
2.6736647e-12
2.6867716e-12
2.3905979e-12
2.1436039e-12
1.6663721e-12
1.5017548e-12
1.6404779e-12
1.7549041e-12
1.8199494e-12
1.9165455e-12
1.7408987e-12
1.5694632e-12
1.7812163e-12
1.7697866e-12
1.6546566e-12
1.8389411e-12
1.55387e-12
1.4628279e-12
1.3942779e-12
1.364077e-12
1.6780659e-12
1.8297414e-12
2.1438509e-12
2.4457569e-12
2.1955428e-12
2.268625e-12
2.3617169e-12
2.1953318e-12
2.2838185e-12
2.1961914e-12
1.9966238e-12
1.8007679e-12
2.2572393e-12
2.3258411e-12
2.4941611e-12
2.8688349e-12
2.2821439e-12
2.3624412e-12
2.3082486e-12
2.11106e-12
2.5898769e-12
2.3308614e-12
2.7544573e-12
2.4320606e-12
2.0232704e-12
1.5051772e-12
1.4582267e-12
1.8740487e-12
1.5939197e-12
1.9142862e-12
1.9214591e-12
2.0714632e-12
2.1832421e-12
2.5299938e-12
2.4308144e-12
2.8643487e-12
2.3022396e-12
2.1366259e-12
1.9955784e-12
2.1065053e-12
2.3992427e-12
1.4495791e-12
1.5690175e-12
1.7753102e-12
1.8471175e-12
1.9552927e-12
2.3049453e-12
2.4715768e-12
2.5340854e-12
2.1692663e-12
2.2425954e-12
2.9757024e-12
3.3163778e-12
3.2405567e-12
2.7103907e-12
2.3422301e-12
2.0288931e-12
2.069235e-12
1.8561081e-12
1.9430672e-12
1.8380106e-12
1.6797525e-12
1.593234e-12
1.6864157e-12
1.6768505e-12
1.5927655e-12
1.4565666e-12
1.5243214e-12
1.4530589e-12
1.6812955e-12
1.7250084e-12
1.5797129e-12
1.5792569e-12
1.6637426e-12
2.3497784e-12
2.0785045e-12
1.8045591e-12
2.2554619e-12
2.0382801e-12
2.1486248e-12
2.306322e-12
2.6079364e-12
2.6145902e-12
2.3741517e-12
2.1137612e-12
1.6773114e-12
1.5104442e-12
1.5733508e-12
1.7516304e-12
1.8169127e-12
1.8826353e-12
1.7233939e-12
1.6307813e-12
1.7784471e-12
1.7342425e-12
1.7001023e-12
1.7804407e-12
1.5721386e-12
1.4606404e-12
1.3437114e-12
1.3474328e-12
1.7103193e-12
1.8685335e-12
2.1410623e-12
2.4465707e-12
2.1747886e-12
2.2397383e-12
2.4277138e-12
2.1802742e-12
2.1987247e-12
2.1417302e-12
2.0490183e-12
1.757468e-12
2.2327121e-12
2.2688342e-12
2.4675561e-12
2.8828365e-12
2.2724862e-12
2.3437597e-12
2.2987634e-12
2.0942508e-12
2.5981199e-12
2.3503547e-12
2.7024635e-12
2.4172565e-12
1.9908554e-12
1.4995473e-12
1.3666088e-12
1.8002385e-12
1.5694018e-12
1.8621281e-12
1.9105392e-12
2.1112493e-12
2.2306575e-12
2.5146875e-12
2.4303812e-12
2.8610564e-12
2.262891e-12
2.1481133e-12
1.968471e-12
2.0739187e-12
2.3829313e-12
1.3928481e-12
1.5271594e-12
1.7343874e-12
1.8262497e-12
1.8827578e-12
2.3408593e-12
2.3397521e-12
2.4980567e-12
2.164202e-12
2.2094531e-12
3.0034805e-12
3.2641927e-12
3.2264276e-12
2.6961896e-12
2.3697236e-12
1.9939671e-12
2.0492566e-12
1.8304149e-12
1.8926204e-12
1.8681016e-12
1.6995433e-12
1.5975684e-12
1.7176971e-12
1.6300202e-12
1.5791869e-12
1.4854958e-12
1.489003e-12
1.3946959e-12
1.7016003e-12
1.7347135e-12
1.5416266e-12
1.528782e-12
1.6364942e-12
2.3697791e-12
2.0748134e-12
1.7835615e-12
2.214286e-12
1.9732326e-12
2.1218099e-12
2.309397e-12
2.6439779e-12
2.6427408e-12
2.3898537e-12
2.1017144e-12
1.5858131e-12
1.4831873e-12
1.5946766e-12
1.6638062e-12
1.7791671e-12
1.8688382e-12
1.7270562e-12
1.6103056e-12
1.7945164e-12
1.6516778e-12
1.6260799e-12
1.7618464e-12
1.5001985e-12
1.392856e-12
1.3308692e-12
1.3251827e-12
1.7310491e-12
1.7812207e-12
2.1375055e-12
2.4665081e-12
2.1604751e-12
2.2783925e-12
2.3410813e-12
2.1787168e-12
2.259249e-12
2.1667917e-12
1.9912817e-12
1.7200158e-12
2.2574265e-12
2.2420839e-12
2.453182e-12
2.8418841e-12
2.2400703e-12
2.2975441e-12
2.1747153e-12
2.0842627e-12
2.5870161e-12
2.2431868e-12
2.6554303e-12
2.4134074e-12
2.0089058e-12
1.4027518e-12
1.4271297e-12
1.8034739e-12
1.5912438e-12
1.8534408e-12
1.89139e-12
2.0913846e-12
2.1956829e-12
2.4974565e-12
2.3460567e-12
2.8714147e-12
2.219583e-12
2.0955084e-12
1.9517886e-12
2.0513328e-12
2.3217799e-12
1.4003997e-12
1.5251474e-12
1.7486494e-12
1.7506504e-12
1.8679925e-12
2.2254113e-12
2.3198429e-12
2.4964158e-12
2.1012588e-12
2.2367323e-12
2.965749e-12
3.2242945e-12
3.1587235e-12
2.6230524e-12
2.2396518e-12
1.9914632e-12
1.9871613e-12
1.8423379e-12
1.9217009e-12
1.8267642e-12
1.5786499e-12
1.5916269e-12
1.6950822e-12
1.6079798e-12
1.5882571e-12
1.4628284e-12
1.5023597e-12
1.4129762e-12
1.6734341e-12
1.7035526e-12
1.5236849e-12
1.5234716e-12
1.6271342e-12
2.2940187e-12
2.0977705e-12
1.7832736e-12
2.1410575e-12
2.0293261e-12
2.0803912e-12
2.2797307e-12
2.6677638e-12
2.5899281e-12
2.4104612e-12
2.0809528e-12
1.6478232e-12
1.4672806e-12
1.5547638e-12
1.6734462e-12
1.7660649e-12
1.7995414e-12
1.6726539e-12
1.5987435e-12
1.7193506e-12
1.6460754e-12
1.6000614e-12
1.7836299e-12
1.4829521e-12
1.4317527e-12
1.3192739e-12
1.3048695e-12
1.5985242e-12
1.8552169e-12
2.1388182e-12
2.4244085e-12
2.142707e-12
2.2552368e-12
2.3485925e-12
2.1618035e-12
2.2364601e-12
2.1330077e-12
1.9846438e-12
1.663529e-12
2.243064e-12
2.2261127e-12
2.4005203e-12
2.8262065e-12
2.2090866e-12
2.2519473e-12
2.2315723e-12
2.0220976e-12
2.5749572e-12
2.2687668e-12
2.6084428e-12
2.3894669e-12
1.9987508e-12
1.488642e-12
1.4244896e-12
1.8397486e-12
1.5523934e-12
1.8470689e-12
1.9429658e-12
2.01986e-12
2.1510716e-12
2.4326658e-12
2.3815767e-12
2.8151984e-12
2.2113032e-12
2.0724479e-12
1.9548928e-12
2.0045237e-12
2.2633022e-12
1.3890734e-12
1.5089757e-12
1.7271496e-12
1.7325132e-12
1.8298815e-12
2.2573703e-12
2.291785e-12
2.3937167e-12
2.1053055e-12
2.1753615e-12
2.8927982e-12
3.2556952e-12
3.1379998e-12
2.5912486e-12
2.2534732e-12
1.9636309e-12
2.0326997e-12
1.8241504e-12
1.8703871e-12
1.8195066e-12
1.6233768e-12
1.5549542e-12
1.6688081e-12
1.6335141e-12
1.5618766e-12
1.4556688e-12
1.4785209e-12
1.4027051e-12
1.6782873e-12
1.6705005e-12
1.4964749e-12
1.5237986e-12
1.5720536e-12
2.3090314e-12
1.9794849e-12
1.743092e-12
2.1377676e-12
2.0252617e-12
2.0676588e-12
2.2342456e-12
2.6254025e-12
2.5918382e-12
2.2952343e-12
2.1326367e-12
1.6191734e-12
1.4719956e-12
1.5365327e-12
1.645367e-12
1.7228042e-12
1.8370197e-12
1.6651151e-12
1.5523015e-12
1.6976396e-12
1.6411121e-12
1.6242715e-12
1.699985e-12
1.479235e-12
1.4150676e-12
1.2889993e-12
1.2772678e-12
1.6318468e-12
1.7732894e-12
2.0721337e-12
2.4051514e-12
2.0394021e-12
2.1923954e-12
2.3399104e-12
2.0844812e-12
2.2361479e-12
2.1129964e-12
1.9161838e-12
1.6455893e-12
2.1786681e-12
2.2154587e-12
2.3614782e-12
2.8049345e-12
2.2300844e-12
2.1315881e-12
2.1154636e-12
1.9935566e-12
2.5359359e-12
2.2478499e-12
2.6205353e-12
2.3770495e-12
1.9489052e-12
1.4460852e-12
1.3435551e-12
1.7719116e-12
1.5173618e-12
1.780612e-12
1.936768e-12
2.0053733e-12
2.0924037e-12
2.4350142e-12
2.366608e-12
2.8229097e-12
2.2214921e-12
2.0935226e-12
1.9278659e-12
1.9875182e-12
2.2847932e-12
1.3779828e-12
1.4478839e-12
1.7295845e-12
1.7401674e-12
1.8306563e-12
2.2340153e-12
2.256988e-12
2.3649862e-12
2.0622727e-12
2.1377737e-12
2.8961388e-12
3.250267e-12
3.1708217e-12
2.5671997e-12
2.1812734e-12
2.0212935e-12
1.983202e-12
1.8164949e-12
1.845628e-12
1.8128085e-12
1.5654095e-12
1.5393482e-12
1.6679802e-12
1.5716752e-12
1.5050458e-12
1.4108494e-12
1.499254e-12
1.4010813e-12
1.6357323e-12
1.6306666e-12
1.4657489e-12
1.4735945e-12
1.5804737e-12
2.2989837e-12
1.9465278e-12
1.7754984e-12
2.1206563e-12
2.0039599e-12
2.0270521e-12
2.2759206e-12
2.6206752e-12
2.6272886e-12
2.3266226e-12
2.0474e-12
1.5513152e-12
1.3926071e-12
1.550414e-12
1.6257477e-12
1.7374754e-12
1.8228372e-12
1.7073231e-12
1.5084104e-12
1.6654981e-12
1.6167243e-12
1.6560219e-12
1.7132133e-12
1.5053388e-12
1.3933971e-12
1.2955581e-12
1.305627e-12
1.6083562e-12
1.792189e-12
2.0890848e-12
2.3905804e-12
2.1043505e-12
2.1892713e-12
2.3480415e-12
2.127984e-12
2.2547524e-12
2.039641e-12
1.8616814e-12
1.6283799e-12
2.1531097e-12
2.2116974e-12
2.4194299e-12
2.7718919e-12
2.2040505e-12
2.2019261e-12
2.1440111e-12
1.9499367e-12
2.5387891e-12
2.2421602e-12
2.5846476e-12
2.3200213e-12
1.9644494e-12
1.4154777e-12
1.4036827e-12
1.715051e-12
1.4492844e-12
1.7380351e-12
1.8471171e-12
1.9740333e-12
2.1094743e-12
2.3931059e-12
2.3003309e-12
2.8507971e-12
2.2799141e-12
1.9432325e-12
1.8716951e-12
2.0161518e-12
2.2421353e-12
1.3555526e-12
1.4949819e-12
1.7158355e-12
1.7549286e-12
1.8704029e-12
2.1670159e-12
2.2569208e-12
2.3470791e-12
2.0767609e-12
2.1777022e-12
2.8895838e-12
3.254585e-12
3.1057529e-12
2.4837222e-12
2.1752177e-12
1.9671966e-12
1.9605569e-12
1.7667222e-12
1.8365968e-12
1.7754182e-12
1.5791187e-12
1.488867e-12
1.6540302e-12
1.5727684e-12
1.5066382e-12
1.4760758e-12
1.46521e-12
1.3990612e-12
1.6405672e-12
1.6009267e-12
1.4534865e-12
1.4803766e-12
1.5151806e-12
2.2413265e-12
1.9516912e-12
1.7462172e-12
2.1036508e-12
1.9624831e-12
1.9942925e-12
2.2340736e-12
2.5520681e-12
2.5848117e-12
2.3563193e-12
2.0745133e-12
1.5866911e-12
1.4023347e-12
1.5182653e-12
1.6571285e-12
1.7261702e-12
1.7736714e-12
1.6934778e-12
1.5215103e-12
1.6468261e-12
1.5572165e-12
1.6397222e-12
1.7413403e-12
1.4419806e-12
1.3825388e-12
1.2918159e-12
1.3222872e-12
1.5833395e-12
1.7373761e-12
2.0656061e-12
2.3781712e-12
2.0814077e-12
2.2061498e-12
2.2809677e-12
2.0744736e-12
2.2484558e-12
2.0156158e-12
1.8624438e-12
1.6337612e-12
2.1204906e-12
2.173816e-12
2.3575363e-12
2.6680338e-12
2.1038095e-12
2.1804854e-12
2.0633872e-12
1.9753008e-12
2.4835685e-12
2.1689733e-12
2.5979199e-12
2.3334496e-12
1.9244803e-12
1.3645672e-12
1.3697396e-12
1.7166791e-12
1.4622895e-12
1.7335135e-12
1.8925447e-12
2.0045703e-12
2.1244393e-12
2.339888e-12
2.2821684e-12
2.8970617e-12
2.1428527e-12
1.9382094e-12
1.8090701e-12
1.9921228e-12
2.2397316e-12
1.3599024e-12
1.4610918e-12
1.673134e-12
1.6537285e-12
1.7986801e-12
2.1545331e-12
2.2202485e-12
2.2846761e-12
2.0926301e-12
2.1775203e-12
2.8194879e-12
3.1458894e-12
3.1201417e-12
2.5065709e-12
2.1769303e-12
1.8984033e-12
1.9231463e-12
1.7845294e-12
1.7885876e-12
1.7952731e-12
1.5480191e-12
1.4702633e-12
1.6341758e-12
1.5230476e-12
1.5100811e-12
1.3991915e-12
1.4193194e-12
1.3835864e-12
1.5837138e-12
1.6100966e-12
1.4485067e-12
1.4700328e-12
1.4720598e-12
2.236759e-12
1.9541968e-12
1.7688139e-12
2.1100639e-12
2.016286e-12
1.9981248e-12
2.249546e-12
2.6610279e-12
2.6250759e-12
2.2985617e-12
1.9844434e-12
1.547727e-12
1.4255851e-12
1.5235585e-12
1.6280802e-12
1.6352112e-12
1.7389332e-12
1.672728e-12
1.5026798e-12
1.6228288e-12
1.5680743e-12
1.5840885e-12
1.6612329e-12
1.4899396e-12
1.4018178e-12
1.2509704e-12
1.2288274e-12
1.5722016e-12
1.7649549e-12
2.0597517e-12
2.3970194e-12
2.0630622e-12
2.1493931e-12
2.2768909e-12
2.1023571e-12
2.2358155e-12
2.0208327e-12
1.8234539e-12
1.5485798e-12
2.0438564e-12
2.1557131e-12
2.2820454e-12
2.7214626e-12
2.1384203e-12
2.0678804e-12
2.0643053e-12
1.9676261e-12
2.4152737e-12
2.1474357e-12
2.5584437e-12
2.2783201e-12
1.8918469e-12
1.3100316e-12
1.3774812e-12
1.7249008e-12
1.4607681e-12
1.7405111e-12
1.8379783e-12
1.9464586e-12
2.1212975e-12
2.3218651e-12
2.3113826e-12
2.8055331e-12
2.1282056e-12
1.9295399e-12
1.8284209e-12
1.9136923e-12
2.1790647e-12
1.3252513e-12
1.4663438e-12
1.6920741e-12
1.6424617e-12
1.7998537e-12
2.1550149e-12
2.2188555e-12
2.2857267e-12
2.0571006e-12
2.1750238e-12
2.7815944e-12
3.1712504e-12
3.0335242e-12
2.5546047e-12
2.1471796e-12
1.953319e-12
1.8622111e-12
1.7559235e-12
1.7924955e-12
1.768401e-12
1.4828809e-12
1.4505659e-12
1.6706244e-12
1.5516016e-12
1.5117664e-12
1.3922159e-12
1.3817796e-12
1.4051299e-12
1.5824421e-12
1.6133542e-12
1.4083008e-12
1.4268008e-12
1.5068642e-12
2.2488021e-12
1.9027948e-12
1.6964145e-12
2.0356477e-12
2.0452784e-12
1.9871312e-12
2.2197478e-12
2.6242344e-12
2.5469904e-12
2.2799041e-12
1.9636332e-12
1.5491522e-12
1.418656e-12
1.4624609e-12
1.6404455e-12
1.6040048e-12
1.8247385e-12
1.6093583e-12
1.5131311e-12
1.5990374e-12
1.5486293e-12
1.5563125e-12
1.7060354e-12
1.4732514e-12
1.347746e-12
1.2516105e-12
1.2458145e-12
1.5799726e-12
1.728732e-12
2.0610254e-12
2.3083185e-12
2.0095247e-12
2.1352464e-12
2.2490527e-12
2.0438295e-12
2.1642852e-12
2.0365745e-12
1.8684418e-12
1.5804951e-12
2.1316167e-12
2.1116754e-12
2.3431086e-12
2.6240266e-12
2.040022e-12
2.0956715e-12
2.0494576e-12
1.9472199e-12
2.3853035e-12
2.1487733e-12
2.5796062e-12
2.237033e-12
1.8898362e-12
1.3955371e-12
1.3730557e-12
1.6640655e-12
1.4891747e-12
1.7497146e-12
1.8240596e-12
1.9659975e-12
2.1109956e-12
2.3284302e-12
2.3106005e-12
2.8337486e-12
2.1201372e-12
1.8677839e-12
1.8131688e-12
1.9211637e-12
2.1956417e-12
1.3545325e-12
1.465708e-12
1.7011142e-12
1.6243206e-12
1.808516e-12
2.0846354e-12
2.1922061e-12
2.2838944e-12
2.0154878e-12
2.1131068e-12
2.7817026e-12
3.0426751e-12
2.996675e-12
2.5118536e-12
2.1456255e-12
1.8530093e-12
1.8946596e-12
1.7481618e-12
1.7418535e-12
1.7235519e-12
1.5379955e-12
1.4215489e-12
1.6403478e-12
1.5366024e-12
1.5096242e-12
1.3489313e-12
1.3601377e-12
1.3387682e-12
1.5995819e-12
1.6285819e-12
1.4244484e-12
1.4325367e-12
1.4292853e-12
2.1871415e-12
1.9104518e-12
1.6761256e-12
2.0053154e-12
2.0156654e-12
1.9589233e-12
2.2220242e-12
2.627964e-12
2.5602107e-12
2.2335803e-12
1.9329421e-12
1.5346261e-12
1.3631254e-12
1.4338013e-12
1.5962199e-12
1.6236772e-12
1.7141533e-12
1.6105855e-12
1.4447315e-12
1.614209e-12
1.5254429e-12
1.5589596e-12
1.6284571e-12
1.4758408e-12
1.320484e-12
1.2245821e-12
1.2259135e-12
1.5377374e-12
1.71993e-12
2.0353333e-12
2.3655507e-12
1.9898187e-12
2.1675307e-12
2.2436814e-12
2.0292852e-12
2.2040026e-12
1.9570441e-12
1.8014249e-12
1.6119193e-12
2.025534e-12
2.119064e-12
2.2825643e-12
2.6874236e-12
2.0377526e-12
2.0852092e-12
2.0858107e-12
1.9339777e-12
2.4019597e-12
2.0974078e-12
2.5628807e-12
2.2564754e-12
1.8212896e-12
1.3284558e-12
1.3687117e-12
1.6792676e-12
1.4329629e-12
1.6297525e-12
1.7922717e-12
1.9556806e-12
2.0166915e-12
2.3214204e-12
2.2589871e-12
2.843228e-12
2.1104648e-12
1.8611757e-12
1.8000757e-12
1.8585105e-12
2.1285675e-12
1.3443678e-12
1.4610423e-12
1.6128417e-12
1.5827715e-12
1.774697e-12
2.0833101e-12
2.108526e-12
2.2232203e-12
2.0310856e-12
2.1059166e-12
2.7278318e-12
3.0641253e-12
2.9877554e-12
2.3641865e-12
2.0830809e-12
1.8634417e-12
1.8656882e-12
1.6959843e-12
1.77747e-12
1.7300441e-12
1.5266056e-12
1.4016555e-12
1.618293e-12
1.5283874e-12
1.4627508e-12
1.3669714e-12
1.4179485e-12
1.3301026e-12
1.5632823e-12
1.5536925e-12
1.3858775e-12
1.3940732e-12
1.4595963e-12
2.1441041e-12
1.8569579e-12
1.6982696e-12
1.9810334e-12
1.9839523e-12
1.9274647e-12
2.2131322e-12
2.6272699e-12
2.5262474e-12
2.2423981e-12
1.9770004e-12
1.5607e-12
1.3457394e-12
1.4867522e-12
1.5740215e-12
1.6292043e-12
1.7576759e-12
1.6086419e-12
1.3870196e-12
1.5439609e-12
1.5183715e-12
1.5729392e-12
1.661588e-12
1.4319234e-12
1.3782761e-12
1.2033461e-12
1.2794113e-12
1.5366524e-12
1.6669608e-12
2.0365643e-12
2.3050004e-12
1.9601341e-12
2.106226e-12
2.2153815e-12
2.0625279e-12
2.2043257e-12
1.964302e-12
1.7777839e-12
1.5365313e-12
1.9840032e-12
2.1328596e-12
2.2504526e-12
2.5741885e-12
2.0429012e-12
2.0917573e-12
1.9849834e-12
1.9150506e-12
2.3773982e-12
2.037756e-12
2.5107538e-12
2.2323712e-12
1.8379415e-12
1.3027663e-12
1.269656e-12
1.6943773e-12
1.4128555e-12
1.6239409e-12
1.7752952e-12
1.8556994e-12
2.0432146e-12
2.3111508e-12
2.26124e-12
2.7714387e-12
2.093262e-12
1.8431923e-12
1.7873874e-12
1.8268278e-12
2.1553185e-12
1.3637485e-12
1.4639131e-12
1.6345286e-12
1.5859317e-12
1.7172188e-12
2.0462263e-12
2.1048363e-12
2.2307915e-12
1.9450817e-12
2.065834e-12
2.759089e-12
3.0085949e-12
2.9500042e-12
2.3970277e-12
2.138393e-12
1.8925141e-12
1.8671616e-12
1.6798398e-12
1.7763224e-12
1.6498224e-12
1.4751977e-12
1.4844184e-12
1.6002758e-12
1.5382369e-12
1.4268458e-12
1.4012729e-12
1.3592241e-12
1.3810521e-12
1.5455155e-12
1.596896e-12
1.4295065e-12
1.3614686e-12
1.497287e-12
2.1494889e-12
1.8483791e-12
1.6861649e-12
2.0712631e-12
1.970794e-12
1.910456e-12
2.2144799e-12
2.5612273e-12
2.5997286e-12
2.2422318e-12
1.9501937e-12
1.5032901e-12
1.3347583e-12
1.4424466e-12
1.5182413e-12
1.6006469e-12
1.721323e-12
1.5320362e-12
1.4770146e-12
1.5730532e-12
1.5165098e-12
1.5661922e-12
1.5882382e-12
1.4143659e-12
1.3053968e-12
1.2515288e-12
1.1783056e-12
1.5550507e-12
1.6907865e-12
1.9543017e-12
2.2999692e-12
1.9091163e-12
2.0516299e-12
2.2045356e-12
1.9770598e-12
2.1506729e-12
1.9564109e-12
1.7291128e-12
1.5150061e-12
2.0539252e-12
2.0555545e-12
2.3334247e-12
2.5465836e-12
1.9532644e-12
2.0197427e-12
2.0027411e-12
1.9187033e-12
2.2907368e-12
2.1034294e-12
2.4896907e-12
2.2219821e-12
1.8636986e-12
1.3049219e-12
1.3167628e-12
1.6402626e-12
1.3845475e-12
1.6404019e-12
1.7904889e-12
1.861919e-12
2.0341784e-12
2.2326546e-12
2.267755e-12
2.7249539e-12
2.0593904e-12
1.7695489e-12
1.8109167e-12
1.8227037e-12
2.0624394e-12
1.3362973e-12
1.4079977e-12
1.6260824e-12
1.5645755e-12
1.6794977e-12
2.0268557e-12
2.0621551e-12
2.1955666e-12
1.929022e-12
2.0474657e-12
2.7214023e-12
3.0235857e-12
2.9111637e-12
2.3663634e-12
2.0733278e-12
1.8310945e-12
1.8357644e-12
1.6707976e-12
1.7099224e-12
1.6347103e-12
1.475697e-12
1.4019755e-12
1.5926085e-12
1.5109482e-12
1.4611913e-12
1.3566282e-12
1.3452954e-12
1.3386177e-12
1.5189792e-12
1.6106503e-12
1.4022446e-12
1.3807074e-12
1.3781566e-12
2.1141136e-12
1.8440987e-12
1.6817939e-12
1.9970401e-12
1.9517762e-12
1.9600166e-12
2.1905633e-12
2.5434758e-12
2.5260627e-12
2.2501031e-12
1.9424636e-12
1.4913697e-12
1.3220272e-12
1.4121997e-12
1.5213887e-12
1.5878039e-12
1.7172972e-12
1.5546129e-12
1.4486374e-12
1.5676352e-12
1.4987229e-12
1.5741913e-12
1.627185e-12
1.3797052e-12
1.3245285e-12
1.2346671e-12
1.190752e-12
1.5551831e-12
1.622209e-12
1.9245853e-12
2.2432809e-12
1.9113123e-12
2.0207371e-12
2.1416521e-12
2.0415926e-12
2.1202309e-12
1.9141607e-12
1.7587909e-12
1.5290682e-12
2.0330113e-12
2.0532874e-12
2.2856498e-12
2.5076924e-12
1.9576331e-12
2.0177477e-12
1.976596e-12
1.8414987e-12
2.308858e-12
2.0209004e-12
2.4681548e-12
2.2328556e-12
1.8848955e-12
1.3015354e-12
1.3231963e-12
1.6579281e-12
1.3837705e-12
1.5808936e-12
1.7004946e-12
1.8398414e-12
2.018838e-12
2.213884e-12
2.2562041e-12
2.7248863e-12
2.0410353e-12
1.7682085e-12
1.786513e-12
1.8317669e-12
2.0795898e-12
1.3632562e-12
1.4773597e-12
1.630101e-12
1.5769022e-12
1.6798554e-12
2.0723341e-12
2.0773348e-12
2.1014024e-12
1.8888586e-12
2.0142262e-12
2.6754118e-12
2.9867801e-12
2.8393839e-12
2.35025e-12
2.0838702e-12
1.828639e-12
1.8359762e-12
1.6269723e-12
1.7413638e-12
1.6514332e-12
1.4546517e-12
1.3789748e-12
1.5355257e-12
1.4850464e-12
1.4155083e-12
1.3669329e-12
1.288778e-12
1.3634705e-12
1.5706941e-12
1.5501904e-12
1.4252981e-12
1.340607e-12
1.3618269e-12
2.0342669e-12
1.8349042e-12
1.675074e-12
1.9498162e-12
1.9449058e-12
1.90278e-12
2.1720984e-12
2.5441192e-12
2.5292496e-12
2.2183019e-12
1.8837332e-12
1.5081318e-12
1.3356578e-12
1.3771667e-12
1.4885105e-12
1.5338325e-12
1.7024175e-12
1.568412e-12
1.3559963e-12
1.529444e-12
1.4416647e-12
1.5036148e-12
1.5851899e-12
1.3460263e-12
1.3198341e-12
1.2292189e-12
1.1813134e-12
1.5117902e-12
1.6709359e-12
1.9374229e-12
2.2216408e-12
1.9203547e-12
2.0762207e-12
2.0865796e-12
1.9879333e-12
2.1563322e-12
1.8812736e-12
1.6842152e-12
1.5055414e-12
1.9378626e-12
2.0074144e-12
2.2249605e-12
2.4461806e-12
1.8760236e-12
1.9783832e-12
1.9658253e-12
1.8681452e-12
2.3258374e-12
1.9613779e-12
2.4584191e-12
2.2060145e-12
1.8404258e-12
1.2513714e-12
1.2683698e-12
1.6013703e-12
1.366447e-12
1.595478e-12
1.7417679e-12
1.810304e-12
1.9784788e-12
2.2460911e-12
2.2210773e-12
2.727852e-12
2.0097331e-12
1.7827369e-12
1.7856396e-12
1.8013602e-12
2.0562291e-12
1.3058997e-12
1.3855958e-12
1.6069989e-12
1.5231211e-12
1.7240199e-12
1.9843925e-12
2.0610482e-12
2.1570269e-12
1.9296238e-12
2.0265163e-12
2.5788612e-12
2.985208e-12
2.8613357e-12
2.3083258e-12
2.0338802e-12
1.7978041e-12
1.8454684e-12
1.6404791e-12
1.7030781e-12
1.5865124e-12
1.4240048e-12
1.3647733e-12
1.5522008e-12
1.5293917e-12
1.4062916e-12
1.3527838e-12
1.2921941e-12
1.3011704e-12
1.553834e-12
1.5293121e-12
1.3142035e-12
1.3401566e-12
1.3851855e-12
2.0853078e-12
1.7970357e-12
1.5890403e-12
1.9659925e-12
1.9465768e-12
1.8740291e-12
2.1825237e-12
2.4684484e-12
2.5495018e-12
2.2287673e-12
1.9138558e-12
1.5219099e-12
1.3160675e-12
1.3882678e-12
1.4457683e-12
1.5208694e-12
1.6690314e-12
1.5426901e-12
1.3239365e-12
1.5231103e-12
1.4699453e-12
1.4993089e-12
1.5739626e-12
1.3587769e-12
1.3185838e-12
1.2039114e-12
1.1888257e-12
1.5557898e-12
1.6374083e-12
1.9790959e-12
2.1896044e-12
1.8714333e-12
2.0307896e-12
2.0916949e-12
1.960125e-12
2.117405e-12
1.8801835e-12
1.7270483e-12
1.4607608e-12
1.9609433e-12
2.023752e-12
2.213665e-12
2.4777522e-12
1.9072235e-12
1.9812821e-12
1.9405887e-12
1.8423878e-12
2.3052953e-12
1.9716355e-12
2.4234024e-12
2.179904e-12
1.7985462e-12
1.2485318e-12
1.2549675e-12
1.6046958e-12
1.3911265e-12
1.5438116e-12
1.7054242e-12
1.8317706e-12
1.9669782e-12
2.1935333e-12
2.2197157e-12
2.7120895e-12
1.9869618e-12
1.7550544e-12
1.7476785e-12
1.8020525e-12
2.056388e-12
1.3213029e-12
1.4136667e-12
1.5993435e-12
1.5090816e-12
1.7255582e-12
1.9756239e-12
2.108191e-12
2.1198371e-12
1.8288257e-12
1.9846156e-12
2.5760069e-12
2.8387911e-12
2.8264238e-12
2.3561704e-12
1.9700803e-12
1.7843512e-12
1.7653882e-12
1.6153233e-12
1.6456868e-12
1.5934713e-12
1.4325675e-12
1.3950623e-12
1.5325184e-12
1.476039e-12
1.3838628e-12
1.3675333e-12
1.3365833e-12
1.2995017e-12
1.5388604e-12
1.5437649e-12
1.3300556e-12
1.3130147e-12
1.3880896e-12
2.1200097e-12
1.8804975e-12
1.5840721e-12
1.9246302e-12
1.9309135e-12
1.9206813e-12
2.138854e-12
2.5329645e-12
2.5279457e-12
2.1691492e-12
1.9057592e-12
1.5151835e-12
1.3011493e-12
1.3766e-12
1.4277402e-12
1.48345e-12
1.6613805e-12
1.5198088e-12
1.4235263e-12
1.4508168e-12
1.4717276e-12
1.4995854e-12
1.5364888e-12
1.3774279e-12
1.2829173e-12
1.1610218e-12
1.1421275e-12
1.5014559e-12
1.6410809e-12
1.8937131e-12
2.1496344e-12
1.8509497e-12
2.0369557e-12
2.0953584e-12
1.8977166e-12
2.1573223e-12
1.8684594e-12
1.6922398e-12
1.4406118e-12
1.9365809e-12
2.0533735e-12
2.215009e-12
2.4539474e-12
1.9293831e-12
1.9081123e-12
1.9131099e-12
1.7555343e-12
2.1816971e-12
1.9328974e-12
2.4394213e-12
2.1459074e-12
1.8102148e-12
1.2761364e-12
1.2525628e-12
1.5832691e-12
1.3199078e-12
1.5357479e-12
1.6661036e-12
1.8261089e-12
1.9264106e-12
2.2028085e-12
2.165511e-12
2.6880846e-12
2.0322413e-12
1.6907226e-12
1.7363928e-12
1.7704388e-12
2.0772238e-12
1.2603966e-12
1.4109239e-12
1.5615174e-12
1.4957041e-12
1.6695616e-12
1.9461351e-12
2.0360751e-12
2.0434811e-12
1.7629517e-12
1.9773068e-12
2.5928268e-12
2.8640222e-12
2.8666273e-12
2.3281756e-12
1.9733479e-12
1.7808056e-12
1.7112706e-12
1.6140574e-12
1.6276778e-12
1.5949916e-12
1.4058041e-12
1.3899265e-12
1.5562956e-12
1.505076e-12
1.3677563e-12
1.2977577e-12
1.3530016e-12
1.3028897e-12
1.5529331e-12
1.5118161e-12
1.3383941e-12
1.2887132e-12
1.3590197e-12
2.017779e-12
1.8512459e-12
1.6384278e-12
1.8852036e-12
1.8974581e-12
1.8560379e-12
2.1745628e-12
2.5575163e-12
2.5106111e-12
2.1790629e-12
1.8878794e-12
1.4912454e-12
1.3175302e-12
1.3622484e-12
1.4434068e-12
1.4564505e-12
1.6555917e-12
1.4803635e-12
1.3825259e-12
1.491086e-12
1.3968012e-12
1.4889703e-12
1.5557598e-12
1.3714798e-12
1.3365216e-12
1.1940457e-12
1.1833847e-12
1.4532426e-12
1.5947391e-12
2.0065935e-12
2.1498643e-12
1.8167948e-12
1.961498e-12
2.015616e-12
1.9124906e-12
2.1117632e-12
1.8598922e-12
1.6591154e-12
1.4675398e-12
1.8971474e-12
2.0742973e-12
2.2182247e-12
2.41347e-12
1.8439831e-12
1.9084519e-12
1.8841252e-12
1.820558e-12
2.2038315e-12
1.9161634e-12
2.4119439e-12
2.1140498e-12
1.8141368e-12
1.2448093e-12
1.1985646e-12
1.6199405e-12
1.3043602e-12
1.4907037e-12
1.6168119e-12
1.7426912e-12
1.9074011e-12
2.1519683e-12
2.1914857e-12
2.7132684e-12
1.998615e-12
1.7299118e-12
1.7027863e-12
1.7263474e-12
2.0339381e-12
1.2964115e-12
1.3557915e-12
1.6345579e-12
1.4620303e-12
1.6471928e-12
1.9643419e-12
2.0355254e-12
2.051482e-12
1.8275826e-12
1.9522118e-12
2.5542329e-12
2.8323784e-12
2.8064818e-12
2.2796231e-12
1.9029411e-12
1.7592444e-12
1.7763528e-12
1.598227e-12
1.6480724e-12
1.596994e-12
1.4139876e-12
1.3888533e-12
1.5042733e-12
1.4838945e-12
1.3750033e-12
1.3485572e-12
1.3131829e-12
1.267961e-12
1.4990843e-12
1.505829e-12
1.2918437e-12
1.2860107e-12
1.3405771e-12
2.0038975e-12
1.7992155e-12
1.6159321e-12
1.9031228e-12
1.9177483e-12
1.8606275e-12
2.0236072e-12
2.4773458e-12
2.4791894e-12
2.2089446e-12
1.8929233e-12
1.4739906e-12
1.2967083e-12
1.3325117e-12
1.4185539e-12
1.4140956e-12
1.6062493e-12
1.4980752e-12
1.3722164e-12
1.4331634e-12
1.391988e-12
1.5546617e-12
1.6249825e-12
1.3229572e-12
1.2394164e-12
1.15778e-12
1.1311063e-12
1.4247479e-12
1.6185287e-12
1.9249316e-12
2.1063004e-12
1.8549001e-12
1.9704271e-12
2.0338362e-12
1.89596e-12
2.1004335e-12
1.8305947e-12
1.6318474e-12
1.4340911e-12
1.9160394e-12
2.0173474e-12
2.1854556e-12
2.4215189e-12
1.8577644e-12
1.8729228e-12
1.8432883e-12
1.8101612e-12
2.1741018e-12
1.8470499e-12
2.3724629e-12
2.0884993e-12
1.767974e-12
1.2013163e-12
1.2156163e-12
1.5187687e-12
1.2666476e-12
1.4861804e-12
1.6254629e-12
1.7655051e-12
1.9262883e-12
2.1857273e-12
2.1747536e-12
2.6505881e-12
1.9562427e-12
1.7071357e-12
1.7113265e-12
1.7040522e-12
1.9591713e-12
1.3182745e-12
1.3948997e-12
1.5582405e-12
1.5283654e-12
1.6536442e-12
1.8483635e-12
2.0846818e-12
1.9638293e-12
1.759329e-12
1.9641951e-12
2.5114997e-12
2.8450671e-12
2.7411732e-12
2.3052857e-12
1.9716769e-12
1.7067085e-12
1.7180746e-12
1.546522e-12
1.6729953e-12
1.5691039e-12
1.3878925e-12
1.3064611e-12
1.5763888e-12
1.4640837e-12
1.4128588e-12
1.3000798e-12
1.3365677e-12
1.2780382e-12
1.4969168e-12
1.4972086e-12
1.3100354e-12
1.2791868e-12
1.3753427e-12
1.9654508e-12
1.7746307e-12
1.6046025e-12
1.8903752e-12
1.9168081e-12
1.7880836e-12
2.1646109e-12
2.5149305e-12
2.4217698e-12
2.1299989e-12
1.8483143e-12
1.4774999e-12
1.2456019e-12
1.3368116e-12
1.4469267e-12
1.4708079e-12
1.5840104e-12
1.4528654e-12
1.3476084e-12
1.4149257e-12
1.3830603e-12
1.5243296e-12
1.5322045e-12
1.3292696e-12
1.3047546e-12
1.1658734e-12
1.1947791e-12
1.4976837e-12
1.5644555e-12
1.8886843e-12
2.0604414e-12
1.8056346e-12
1.9665851e-12
1.9733861e-12
1.9306338e-12
2.0809591e-12
1.8402608e-12
1.6218321e-12
1.4085303e-12
1.8346073e-12
1.9872871e-12
2.1850011e-12
2.3963446e-12
1.8208998e-12
1.8331688e-12
1.8149139e-12
1.7671452e-12
2.1716652e-12
1.9018047e-12
2.3562276e-12
2.1146208e-12
1.8344265e-12
1.2354627e-12
1.2338493e-12
1.5090732e-12
1.2912629e-12
1.4815874e-12
1.6215334e-12
1.7553108e-12
1.8441214e-12
2.1243497e-12
2.2203858e-12
2.6285786e-12
1.907191e-12
1.6852302e-12
1.61185e-12
1.7223467e-12
1.9580969e-12
1.2769885e-12
1.3447379e-12
1.5109131e-12
1.4331648e-12
1.5714809e-12
1.8846617e-12
2.0136635e-12
2.0101388e-12
1.7374125e-12
1.9071676e-12
2.4951011e-12
2.8068192e-12
2.733914e-12
2.2880192e-12
1.9303229e-12
1.725361e-12
1.7225105e-12
1.521062e-12
1.6213861e-12
1.5950141e-12
1.3753861e-12
1.3151018e-12
1.5316895e-12
1.468307e-12
1.3579355e-12
1.29482e-12
1.2673274e-12
1.3267007e-12
1.5207174e-12
1.5561324e-12
1.2781941e-12
1.3099339e-12
1.3415739e-12
2.0537118e-12
1.7016473e-12
1.5544036e-12
1.8578505e-12
1.9473882e-12
1.7929187e-12
2.0764343e-12
2.4553358e-12
2.420946e-12
2.1525364e-12
1.8303306e-12
1.4883814e-12
1.2721184e-12
1.305504e-12
1.4451638e-12
1.4207251e-12
1.5588649e-12
1.5090715e-12
1.3113121e-12
1.3867357e-12
1.4322469e-12
1.4750514e-12
1.5145046e-12
1.3478856e-12
1.2218048e-12
1.1186052e-12
1.1092273e-12
1.4445501e-12
1.6020917e-12
1.8736091e-12
2.0788694e-12
1.7634307e-12
1.9550414e-12
1.9444223e-12
1.8642405e-12
2.0908893e-12
1.7877491e-12
1.6241691e-12
1.4214546e-12
1.8930883e-12
1.9514505e-12
2.138628e-12
2.3517271e-12
1.7759165e-12
1.8474753e-12
1.7870067e-12
1.7248802e-12
2.1720791e-12
1.8818443e-12
2.3435186e-12
2.0942146e-12
1.7764592e-12
1.2475229e-12
1.2076529e-12
1.479951e-12
1.2156532e-12
1.4654579e-12
1.5985981e-12
1.8048612e-12
1.8322557e-12
2.0833506e-12
2.1803585e-12
2.5911025e-12
1.877303e-12
1.6446477e-12
1.6434572e-12
1.7018381e-12
1.9639553e-12
1.277966e-12
1.3370684e-12
1.5651332e-12
1.4451961e-12
1.6080307e-12
1.8773266e-12
2.0093554e-12
1.9407856e-12
1.7537512e-12
1.8508736e-12
2.4828137e-12
2.8248898e-12
2.7446396e-12
2.2312918e-12
1.926338e-12
1.721925e-12
1.7359946e-12
1.5687706e-12
1.6058861e-12
1.4901205e-12
1.3774539e-12
1.3332449e-12
1.5103835e-12
1.4450431e-12
1.3575432e-12
1.3191256e-12
1.2626495e-12
1.2496563e-12
1.4730142e-12
1.4592552e-12
1.2782778e-12
1.2517998e-12
1.3279829e-12
1.9485574e-12
1.7479824e-12
1.5562492e-12
1.8318977e-12
1.8589295e-12
1.7923679e-12
2.066111e-12
2.4068228e-12
2.458528e-12
2.1973528e-12
1.8526532e-12
1.487259e-12
1.2525728e-12
1.2864089e-12
1.4172937e-12
1.458308e-12
1.5282521e-12
1.5094761e-12
1.3440814e-12
1.406731e-12
1.3600285e-12
1.499268e-12
1.5212029e-12
1.3180319e-12
1.2152937e-12
1.1237435e-12
1.1234077e-12
1.5094884e-12
1.5807783e-12
1.8498614e-12
2.0122213e-12
1.7253916e-12
1.9688309e-12
1.9257209e-12
1.8410547e-12
2.0801093e-12
1.8090902e-12
1.629068e-12
1.3613006e-12
1.8156803e-12
2.0002455e-12
2.1744754e-12
2.3124295e-12
1.7603209e-12
1.8039183e-12
1.7616043e-12
1.7752555e-12
2.0899938e-12
1.8212914e-12
2.3352065e-12
2.0918085e-12
1.789332e-12
1.197601e-12
1.2044346e-12
1.4696708e-12
1.2504301e-12
1.3767859e-12
1.6245828e-12
1.718469e-12
1.870528e-12
2.0835267e-12
2.202329e-12
2.6231111e-12
1.8662693e-12
1.6798249e-12
1.6270043e-12
1.7540371e-12
1.9090406e-12
1.2540719e-12
1.4019781e-12
1.4743387e-12
1.4795111e-12
1.6410963e-12
1.8071385e-12
2.0468065e-12
1.9678302e-12
1.7566635e-12
1.8565885e-12
2.4128232e-12
2.7771756e-12
2.6998701e-12
2.225871e-12
1.8886685e-12
1.7046278e-12
1.7104685e-12
1.4874267e-12
1.6392718e-12
1.4949177e-12
1.3490149e-12
1.2997306e-12
1.5167038e-12
1.4481732e-12
1.3708999e-12
1.3301438e-12
1.276112e-12
1.2580781e-12
1.4510464e-12
1.4843668e-12
1.3003586e-12
1.2837249e-12
1.2999426e-12
1.9645299e-12
1.7148762e-12
1.574882e-12
1.8906391e-12
1.8686378e-12
1.7696796e-12
2.0703938e-12
2.4334198e-12
2.4221087e-12
2.0984078e-12
1.869423e-12
1.4342281e-12
1.2433936e-12
1.2863953e-12
1.3743847e-12
1.3971037e-12
1.5667152e-12
1.515032e-12
1.2991054e-12
1.3882328e-12
1.400393e-12
1.5032757e-12
1.5524178e-12
1.3472119e-12
1.2328914e-12
1.1306652e-12
1.0611315e-12
1.4524277e-12
1.5157463e-12
1.8536815e-12
2.0436918e-12
1.7289255e-12
1.8756932e-12
1.9256951e-12
1.7693669e-12
2.0620192e-12
1.7673092e-12
1.5390601e-12
1.4007469e-12
1.8922355e-12
1.9083355e-12
2.1617528e-12
2.3009806e-12
1.7562512e-12
1.7934291e-12
1.7275391e-12
1.7469398e-12
2.1290274e-12
1.8146613e-12
2.350242e-12
2.1152609e-12
1.7620507e-12
1.1893587e-12
1.139555e-12
1.4960442e-12
1.2187885e-12
1.4244298e-12
1.60045e-12
1.7099022e-12
1.8369141e-12
2.0802938e-12
2.110777e-12
2.559339e-12
1.861285e-12
1.6242591e-12
1.6183426e-12
1.6811323e-12
1.8783913e-12
1.2244002e-12
1.3872132e-12
1.5559703e-12
1.446116e-12
1.6014144e-12
1.855069e-12
2.0119514e-12
1.9551093e-12
1.7147486e-12
1.8988713e-12
2.3839622e-12
2.7351437e-12
2.6998768e-12
2.235539e-12
1.8805782e-12
1.7135807e-12
1.6835947e-12
1.516034e-12
1.5789296e-12
1.4793044e-12
1.3419515e-12
1.3078205e-12
1.5560646e-12
1.4438467e-12
1.3378494e-12
1.2811127e-12
1.2568936e-12
1.244015e-12
1.4989914e-12
1.4953275e-12
1.2446615e-12
1.242059e-12
1.2724334e-12
1.9127946e-12
1.7033633e-12
1.5086846e-12
1.8390315e-12
1.8324448e-12
1.7565371e-12
2.0481631e-12
2.3552057e-12
2.4631829e-12
2.1671148e-12
1.7968595e-12
1.4064895e-12
1.3034606e-12
1.3139709e-12
1.3394706e-12
1.3718167e-12
1.5508712e-12
1.4762805e-12
1.3591774e-12
1.4062716e-12
1.3253949e-12
1.5131124e-12
1.4566872e-12
1.2999649e-12
1.2461174e-12
1.1773837e-12
1.1176394e-12
1.4668474e-12
1.5312742e-12
1.8760538e-12
1.9726196e-12
1.694386e-12
1.8868444e-12
1.926202e-12
1.7824696e-12
2.0999799e-12
1.7917065e-12
1.573113e-12
1.3841799e-12
1.8354734e-12
1.923613e-12
2.1067813e-12
2.2795958e-12
1.7253118e-12
1.77917e-12
1.7689472e-12
1.7903847e-12
2.0621328e-12
1.7870809e-12
2.3268909e-12
2.0551319e-12
1.7523668e-12
1.1531159e-12
1.1977613e-12
1.451098e-12
1.2087087e-12
1.4329779e-12
1.5322391e-12
1.7228343e-12
1.8140947e-12
2.0668027e-12
2.1807161e-12
2.5472213e-12
1.8503341e-12
1.6039821e-12
1.5647773e-12
1.6092459e-12
1.8635612e-12
1.287064e-12
1.3028925e-12
1.5192319e-12
1.4124228e-12
1.5733055e-12
1.8628981e-12
1.9587053e-12
1.9670472e-12
1.6814143e-12
1.85976e-12
2.4207344e-12
2.6410308e-12
2.6554542e-12
2.2233001e-12
1.8920696e-12
1.6487014e-12
1.6291562e-12
1.4872996e-12
1.5528837e-12
1.4906413e-12
1.346906e-12
1.2815327e-12
1.4583475e-12
1.403149e-12
1.3726404e-12
1.2300614e-12
1.2306796e-12
1.2673824e-12
1.4406717e-12
1.4754527e-12
1.2457898e-12
1.2271614e-12
1.2760373e-12
1.8951832e-12
1.6858687e-12
1.4771628e-12
1.7961678e-12
1.807718e-12
1.7543241e-12
1.9490856e-12
2.4265767e-12
2.4231693e-12
2.1301157e-12
1.8491307e-12
1.4458405e-12
1.2037183e-12
1.3076394e-12
1.4293012e-12
1.4114261e-12
1.5290078e-12
1.4263287e-12
1.3047845e-12
1.356221e-12
1.3703776e-12
1.4705375e-12
1.5327742e-12
1.3133833e-12
1.2299776e-12
1.0806128e-12
1.113523e-12
1.3941166e-12
1.5082652e-12
1.7926948e-12
1.9434786e-12
1.6659784e-12
1.8835012e-12
1.8819293e-12
1.7987401e-12
2.0856504e-12
1.7288419e-12
1.503368e-12
1.3280126e-12
1.8125717e-12
1.9572031e-12
2.0953493e-12
2.2351897e-12
1.7578106e-12
1.7278243e-12
1.7453896e-12
1.7188602e-12
2.0070473e-12
1.7465118e-12
2.2467128e-12
2.080142e-12
1.755599e-12
1.2297692e-12
1.1979374e-12
1.4674853e-12
1.2221613e-12
1.4040864e-12
1.564768e-12
1.6620352e-12
1.8028931e-12
2.0021541e-12
2.1305744e-12
2.524262e-12
1.8567483e-12
1.6341677e-12
1.5873796e-12
1.7045957e-12
1.8409298e-12
1.2659366e-12
1.3571793e-12
1.5125451e-12
1.4118717e-12
1.5386902e-12
1.8484467e-12
2.0043613e-12
1.9040867e-12
1.6691173e-12
1.8229114e-12
2.397992e-12
2.6583815e-12
2.6910978e-12
2.2320852e-12
1.8636325e-12
1.654045e-12
1.6295073e-12
1.44434e-12
1.5539896e-12
1.4795919e-12
1.2761691e-12
1.3530042e-12
1.4715029e-12
1.3988555e-12
1.3714033e-12
1.2336202e-12
1.2308901e-12
1.2415035e-12
1.5061329e-12
1.4814357e-12
1.2446258e-12
1.2404043e-12
1.2671761e-12
1.9317891e-12
1.670564e-12
1.5253908e-12
1.752464e-12
1.8471852e-12
1.7171642e-12
2.002125e-12
2.3310208e-12
2.4344133e-12
2.0830319e-12
1.7932459e-12
1.4093891e-12
1.248093e-12
1.3046397e-12
1.3463263e-12
1.3541746e-12
1.5443817e-12
1.4401124e-12
1.3214632e-12
1.3903001e-12
1.3428722e-12
1.4535664e-12
1.5052326e-12
1.2910986e-12
1.216905e-12
1.138177e-12
1.0917867e-12
1.4330793e-12
1.5470975e-12
1.8152095e-12
1.9329688e-12
1.6515968e-12
1.8571932e-12
1.8212504e-12
1.7576911e-12
1.9790632e-12
1.7085895e-12
1.5421366e-12
1.3633671e-12
1.8311294e-12
1.8862216e-12
2.0982445e-12
2.2436627e-12
1.7328694e-12
1.7039008e-12
1.6968292e-12
1.6947129e-12
2.0561137e-12
1.714978e-12
2.2455616e-12
2.024341e-12
1.7385956e-12
1.1820923e-12
1.1709466e-12
1.444988e-12
1.1553022e-12
1.3971616e-12
1.5255102e-12
1.6378781e-12
1.8579923e-12
2.0457243e-12
2.0638348e-12
2.5553734e-12
1.8892023e-12
1.6288798e-12
1.6126577e-12
1.6103139e-12
1.8250666e-12
1.2612647e-12
1.3318935e-12
1.5088432e-12
1.4081133e-12
1.5744693e-12
1.7711892e-12
1.9662091e-12
1.8520916e-12
1.6637395e-12
1.8146067e-12
2.3389177e-12
2.6290406e-12
2.6540517e-12
2.2232938e-12
1.8443153e-12
1.623045e-12
1.581724e-12
1.4553483e-12
1.5245589e-12
1.4330297e-12
1.3120361e-12
1.2488716e-12
1.4771623e-12
1.418863e-12
1.3428852e-12
1.2435359e-12
1.2530035e-12
1.2159725e-12
1.4758964e-12
1.4168156e-12
1.2253625e-12
1.2407632e-12
1.1803342e-12
1.8628989e-12
1.6996804e-12
1.4640071e-12
1.7634922e-12
1.7988152e-12
1.7147763e-12
2.0247608e-12
2.3437305e-12
2.3816773e-12
2.1061813e-12
1.8179935e-12
1.4222896e-12
1.2290998e-12
1.2696033e-12
1.3234434e-12
1.3870936e-12
1.5525299e-12
1.4498657e-12
1.2970811e-12
1.3444906e-12
1.3263033e-12
1.4668357e-12
1.4517384e-12
1.2541569e-12
1.2126223e-12
1.1555841e-12
1.0340115e-12
1.4345719e-12
1.5205902e-12
1.815623e-12
1.906797e-12
1.6502929e-12
1.8526643e-12
1.8081446e-12
1.7088081e-12
2.0295775e-12
1.7452529e-12
1.4500177e-12
1.3643549e-12
1.744831e-12
1.9372507e-12
2.1166493e-12
2.2177208e-12
1.7347632e-12
1.7031091e-12
1.7733673e-12
1.6778279e-12
2.0163645e-12
1.7220312e-12
2.3013646e-12
2.036349e-12
1.782328e-12
1.1431747e-12
1.1687084e-12
1.4469666e-12
1.1922648e-12
1.3979263e-12
1.524229e-12
1.7521428e-12
1.7459878e-12
2.0026576e-12
2.0846432e-12
2.5028534e-12
1.8278332e-12
1.5897421e-12
1.5752602e-12
1.5955957e-12
1.7721901e-12
1.2652672e-12
1.3678933e-12
1.4871829e-12
1.344447e-12
1.4783361e-12
1.7919694e-12
1.89586e-12
1.8788768e-12
1.6911998e-12
1.7746838e-12
2.3373653e-12
2.6016134e-12
2.6141032e-12
2.1653248e-12
1.8530585e-12
1.6269464e-12
1.600093e-12
1.4331681e-12
1.5482601e-12
1.4850482e-12
1.2971474e-12
1.2372089e-12
1.4615976e-12
1.4659093e-12
1.331482e-12
1.262604e-12
1.2401344e-12
1.2224829e-12
1.473384e-12
1.4313596e-12
1.2577379e-12
1.2237607e-12
1.2860811e-12
1.8859918e-12
1.6655823e-12
1.4862307e-12
1.7790881e-12
1.8117154e-12
1.7321305e-12
1.950149e-12
2.3216446e-12
2.3112215e-12
2.0707886e-12
1.7786287e-12
1.4582335e-12
1.2851821e-12
1.2875634e-12
1.3568296e-12
1.3431866e-12
1.4846782e-12
1.4321398e-12
1.3270017e-12
1.3291993e-12
1.3369273e-12
1.4014414e-12
1.5173105e-12
1.2790608e-12
1.195438e-12
1.0888282e-12
1.067161e-12
1.4031124e-12
1.5141685e-12
1.7921433e-12
1.8687313e-12
1.6118541e-12
1.7804707e-12
1.8122654e-12
1.7322276e-12
2.0121712e-12
1.7251683e-12
1.4237019e-12
1.3008888e-12
1.7272631e-12
1.9341243e-12
2.0545011e-12
2.1834173e-12
1.7281943e-12
1.6409219e-12
1.7061159e-12
1.7046214e-12
1.9812383e-12
1.7464492e-12
2.2342881e-12
2.0574232e-12
1.7394333e-12
1.1610866e-12
1.1625488e-12
1.4326987e-12
1.2009956e-12
1.3778636e-12
1.4862828e-12
1.6025835e-12
1.7330304e-12
2.0183852e-12
2.1103442e-12
2.4348169e-12
1.8330311e-12
1.5899672e-12
1.5797278e-12
1.6205272e-12
1.8047577e-12
1.247561e-12
1.3516463e-12
1.4547573e-12
1.3346764e-12
1.5310204e-12
1.8326521e-12
1.9615099e-12
1.8250022e-12
1.6446289e-12
1.7830716e-12
2.3354266e-12
2.5509295e-12
2.6300732e-12
2.1828754e-12
1.801825e-12
1.6136127e-12
1.5942742e-12
1.4286018e-12
1.5025398e-12
1.4369488e-12
1.2967441e-12
1.2473855e-12
1.4470853e-12
1.4165589e-12
1.3429354e-12
1.2073394e-12
1.1921426e-12
1.2081265e-12
1.4982613e-12
1.5093817e-12
1.1730082e-12
1.2325014e-12
1.2247572e-12
1.8241734e-12
1.6343414e-12
1.43695e-12
1.7601351e-12
1.754925e-12
1.6758927e-12
1.9314992e-12
2.2938552e-12
2.3530633e-12
2.0188892e-12
1.7759945e-12
1.429576e-12
1.2065021e-12
1.2543666e-12
1.3457732e-12
1.3629284e-12
1.5444535e-12
1.3862817e-12
1.2700095e-12
1.3689423e-12
1.3028993e-12
1.4519086e-12
1.4857324e-12
1.3309088e-12
1.2081309e-12
1.0709892e-12
1.0954115e-12
1.3769146e-12
1.5104079e-12
1.7361091e-12
1.8871339e-12
1.5985197e-12
1.7964157e-12
1.8185527e-12
1.6831706e-12
2.0039211e-12
1.6897501e-12
1.477736e-12
1.318549e-12
1.7575671e-12
1.870484e-12
2.0617371e-12
2.2077188e-12
1.6390747e-12
1.6302276e-12
1.7150604e-12
1.6834578e-12
1.9813897e-12
1.708259e-12
2.1750442e-12
2.0191019e-12
1.7502307e-12
1.1665301e-12
1.1026109e-12
1.4225592e-12
1.1664491e-12
1.3807854e-12
1.4765619e-12
1.6267573e-12
1.7614521e-12
1.9809308e-12
2.0638612e-12
2.4473806e-12
1.8355068e-12
1.6007258e-12
1.5157551e-12
1.5829611e-12
1.7448403e-12
1.2760175e-12
1.3531421e-12
1.5141819e-12
1.3602146e-12
1.5181433e-12
1.7713448e-12
1.9359744e-12
1.8219081e-12
1.6598024e-12
1.7208185e-12
2.2526696e-12
2.5502892e-12
2.6044778e-12
2.1515287e-12
1.8175838e-12
1.5514555e-12
1.5332206e-12
1.4578104e-12
1.5123653e-12
1.4717183e-12
1.2876878e-12
1.2253165e-12
1.4434901e-12
1.4219534e-12
1.2817833e-12
1.20674e-12
1.1669614e-12
1.1956698e-12
1.4545974e-12
1.4858257e-12
1.230978e-12
1.2154135e-12
1.2301631e-12
1.845628e-12
1.6300761e-12
1.4363144e-12
1.7392233e-12
1.7660781e-12
1.6643413e-12
1.9419941e-12
2.3374948e-12
2.3116758e-12
2.014645e-12
1.7820812e-12
1.4220656e-12
1.1861779e-12
1.1995282e-12
1.2899068e-12
1.3093156e-12
1.4577062e-12
1.3886245e-12
1.3095922e-12
1.3085631e-12
1.3385319e-12
1.4776068e-12
1.4492694e-12
1.2211631e-12
1.2203593e-12
1.1134276e-12
1.1007398e-12
1.3620884e-12
1.4668528e-12
1.7016362e-12
1.8382507e-12
1.6028615e-12
1.7688097e-12
1.7122804e-12
1.6591749e-12
1.9715722e-12
1.6551801e-12
1.4674926e-12
1.2664505e-12
1.7147199e-12
1.8695724e-12
2.0318818e-12
2.1591823e-12
1.6287785e-12
1.6470456e-12
1.6827476e-12
1.678966e-12
1.9407048e-12
1.6948104e-12
2.2063718e-12
1.9872483e-12
1.6980908e-12
1.1598648e-12
1.1275092e-12
1.3594647e-12
1.1152576e-12
1.3312239e-12
1.4863071e-12
1.6320359e-12
1.7022528e-12
1.9214929e-12
2.032852e-12
2.4733757e-12
1.7431232e-12
1.5574185e-12
1.5472963e-12
1.6006857e-12
1.7527799e-12
1.2521647e-12
1.2948219e-12
1.4458903e-12
1.3761954e-12
1.4588893e-12
1.7413387e-12
1.9936722e-12
1.8253539e-12
1.5742657e-12
1.7559665e-12
2.2426041e-12
2.5371237e-12
2.5355109e-12
2.1119567e-12
1.8244527e-12
1.5349372e-12
1.5940929e-12
1.3871297e-12
1.4490283e-12
1.4318043e-12
1.2449212e-12
1.2276764e-12
1.4484e-12
1.4450059e-12
1.3118721e-12
1.1999043e-12
1.1935254e-12
1.1562125e-12
1.4498096e-12
1.4130864e-12
1.1774719e-12
1.2303018e-12
1.260602e-12
1.8258626e-12
1.6619406e-12
1.4130897e-12
1.6940904e-12
1.7531883e-12
1.598331e-12
1.9509457e-12
2.2641318e-12
2.2430595e-12
2.0250308e-12
1.7257697e-12
1.4085865e-12
1.1512592e-12
1.270154e-12
1.2817989e-12
1.299513e-12
1.4883237e-12
1.346285e-12
1.283569e-12
1.3172296e-12
1.2968161e-12
1.4804331e-12
1.4458799e-12
1.2626888e-12
1.2022493e-12
1.1182876e-12
1.0951805e-12
1.3574089e-12
1.5063004e-12
1.6956843e-12
1.8056765e-12
1.5178012e-12
1.7605109e-12
1.6497818e-12
1.688091e-12
1.972311e-12
1.7152221e-12
1.4259507e-12
1.2958423e-12
1.7186838e-12
1.8712523e-12
2.0924885e-12
2.1931012e-12
1.6442977e-12
1.5980467e-12
1.7136295e-12
1.6799899e-12
1.8868683e-12
1.7544625e-12
2.187778e-12
1.977544e-12
1.7268376e-12
1.0954098e-12
1.1302515e-12
1.4020876e-12
1.0862861e-12
1.3138032e-12
1.4423627e-12
1.5732541e-12
1.7271136e-12
1.9541252e-12
2.0807084e-12
2.3980809e-12
1.7536278e-12
1.6159981e-12
1.567068e-12
1.6402562e-12
1.7341587e-12
1.2081627e-12
1.2890184e-12
1.4486541e-12
1.32098e-12
1.4334254e-12
1.687998e-12
1.9499396e-12
1.8506728e-12
1.6521435e-12
1.7239023e-12
2.2440918e-12
2.5346305e-12
2.5477001e-12
2.0767925e-12
1.7638115e-12
1.6288019e-12
1.5418892e-12
1.3889873e-12
1.4177588e-12
1.361682e-12
1.248118e-12
1.210734e-12
1.4526319e-12
1.3696465e-12
1.2745663e-12
1.1937634e-12
1.1622262e-12
1.1858461e-12
1.3926309e-12
1.4149899e-12
1.2095633e-12
1.1721987e-12
1.2235306e-12
1.74466e-12
1.6141279e-12
1.455581e-12
1.6299603e-12
1.7423718e-12
1.6467133e-12
1.856006e-12
2.2404129e-12
2.360636e-12
1.9983613e-12
1.7607127e-12
1.3496666e-12
1.1688852e-12
1.1760059e-12
1.3123506e-12
1.2858082e-12
1.5477663e-12
1.4958128e-12
1.271038e-12
1.3275999e-12
1.3092434e-12
1.3841634e-12
1.4548098e-12
1.2775874e-12
1.205528e-12
1.0865909e-12
1.0529935e-12
1.3578869e-12
1.5114871e-12
1.6851093e-12
1.7818644e-12
1.6240403e-12
1.6953328e-12
1.7287784e-12
1.6311937e-12
1.9310267e-12
1.6760171e-12
1.4630066e-12
1.2969277e-12
1.7211934e-12
1.8712798e-12
2.0299361e-12
2.1263147e-12
1.609609e-12
1.6325531e-12
1.6252626e-12
1.7024215e-12
1.9140969e-12
1.6715718e-12
2.1859073e-12
1.9143337e-12
1.7312591e-12
1.1508912e-12
1.1199363e-12
1.3472007e-12
1.1459232e-12
1.3695392e-12
1.5006765e-12
1.6021057e-12
1.6735133e-12
1.9747574e-12
2.0752709e-12
2.3939494e-12
1.7831845e-12
1.6171815e-12
1.5256318e-12
1.6059149e-12
1.6879758e-12
1.2387603e-12
1.3191313e-12
1.4572159e-12
1.3244278e-12
1.4475411e-12
1.685097e-12
1.9153357e-12
1.8005205e-12
1.5428788e-12
1.7124134e-12
2.1927317e-12
2.5009502e-12
2.5180229e-12
2.1403641e-12
1.7632991e-12
1.5724217e-12
1.5063988e-12
1.4280884e-12
1.4723557e-12
1.3431231e-12
1.2545056e-12
1.2064686e-12
1.461333e-12
1.3987982e-12
1.2979221e-12
1.246221e-12
1.2142485e-12
1.1321545e-12
1.4636907e-12
1.4668555e-12
1.1704239e-12
1.2129205e-12
1.2324993e-12
1.766067e-12
1.6078066e-12
1.3731674e-12
1.6943415e-12
1.7460523e-12
1.6207812e-12
1.8667652e-12
2.2085792e-12
2.3012373e-12
2.0049155e-12
1.7591363e-12
1.3744614e-12
1.2003366e-12
1.2739586e-12
1.2692608e-12
1.3219369e-12
1.4607208e-12
1.4270068e-12
1.2282978e-12
1.3073837e-12
1.3395978e-12
1.3905121e-12
1.4394151e-12
1.2910295e-12
1.1875309e-12
1.0372677e-12
1.0587788e-12
1.3443927e-12
1.4404438e-12
1.7310305e-12
1.7375132e-12
1.5074647e-12
1.7139035e-12
1.7318576e-12
1.6332451e-12
1.9229895e-12
1.6660852e-12
1.3956527e-12
1.2655527e-12
1.7178565e-12
1.8169964e-12
2.0755782e-12
2.0755077e-12
1.5269093e-12
1.5816968e-12
1.6197174e-12
1.6485332e-12
1.9268213e-12
1.6578363e-12
2.1524642e-12
1.9787663e-12
1.7193869e-12
1.1160787e-12
1.1165736e-12
1.3804034e-12
1.1612549e-12
1.3041649e-12
1.5100083e-12
1.5405428e-12
1.6807706e-12
1.9298677e-12
2.0283952e-12
2.4172979e-12
1.8465232e-12
1.6072975e-12
1.5106914e-12
1.5622793e-12
1.6998174e-12
1.2660388e-12
1.2805368e-12
1.5049919e-12
1.2975655e-12
1.4384993e-12
1.6840871e-12
1.849998e-12
1.7675527e-12
1.5496695e-12
1.735012e-12
2.1683224e-12
2.4710076e-12
2.5017642e-12
2.0974709e-12
1.7214526e-12
1.5142816e-12
1.5332144e-12
1.354242e-12
1.4665266e-12
1.4021847e-12
1.2361131e-12
1.2043793e-12
1.4751995e-12
1.4338665e-12
1.3026754e-12
1.2163626e-12
1.2100205e-12
1.1753796e-12
1.3975464e-12
1.4942557e-12
1.1971772e-12
1.1445374e-12
1.211694e-12
1.7952642e-12
1.6077914e-12
1.370725e-12
1.6877648e-12
1.7136867e-12
1.6647918e-12
1.8513112e-12
2.224713e-12
2.3097667e-12
2.0172017e-12
1.7155484e-12
1.457842e-12
1.1626221e-12
1.2543895e-12
1.2726248e-12
1.2766948e-12
1.4531704e-12
1.4069315e-12
1.2811944e-12
1.3381196e-12
1.295537e-12
1.4337418e-12
1.4519105e-12
1.2899318e-12
1.1680489e-12
1.0814421e-12
1.0627294e-12
1.3571093e-12
1.4632777e-12
1.6965327e-12
1.8043042e-12
1.5928144e-12
1.7218853e-12
1.7311327e-12
1.6168065e-12
1.9985504e-12
1.6285274e-12
1.4016388e-12
1.2532762e-12
1.6899386e-12
1.8408385e-12
2.0614966e-12
2.1145271e-12
1.5836841e-12
1.51802e-12
1.6306962e-12
1.6313255e-12
1.8764441e-12
1.6569938e-12
2.1675862e-12
1.9818678e-12
1.7500335e-12
1.1066568e-12
1.0974738e-12
1.3655986e-12
1.1039741e-12
1.3232217e-12
1.3799361e-12
1.5301758e-12
1.6812396e-12
1.9356558e-12
2.0539469e-12
2.3609385e-12
1.7520616e-12
1.573483e-12
1.5150217e-12
1.5955668e-12
1.6635021e-12
1.2070808e-12
1.3309312e-12
1.4676025e-12
1.2739907e-12
1.4466477e-12
1.7216041e-12
1.9236704e-12
1.7437638e-12
1.5393309e-12
1.6304101e-12
2.1434512e-12
2.4687093e-12
2.5225692e-12
2.0479892e-12
1.7702194e-12
1.5323878e-12
1.5297922e-12
1.4114439e-12
1.4253857e-12
1.4213799e-12
1.2475604e-12
1.2353308e-12
1.4723577e-12
1.4155237e-12
1.3184053e-12
1.2068222e-12
1.2282664e-12
1.1554164e-12
1.4230199e-12
1.4458648e-12
1.2026792e-12
1.1889278e-12
1.1662434e-12
1.6995117e-12
1.6118866e-12
1.3691521e-12
1.6567646e-12
1.7054596e-12
1.6041771e-12
1.8370984e-12
2.1889307e-12
2.1556784e-12
1.9962866e-12
1.7709601e-12
1.4038439e-12
1.1757706e-12
1.2251661e-12
1.2591857e-12
1.2933836e-12
1.4511316e-12
1.3617564e-12
1.244891e-12
1.2714115e-12
1.3230569e-12
1.4226392e-12
1.4292254e-12
1.2259023e-12
1.2114934e-12
1.0771353e-12
1.024592e-12
1.336563e-12
1.4203505e-12
1.7040743e-12
1.7702206e-12
1.4931753e-12
1.7015166e-12
1.6934703e-12
1.5859423e-12
1.9062087e-12
1.6336662e-12
1.3510982e-12
1.295417e-12
1.663674e-12
1.8380078e-12
1.9836587e-12
2.0772834e-12
1.5816002e-12
1.5260565e-12
1.5971603e-12
1.6320571e-12
1.8811422e-12
1.6437819e-12
2.1776764e-12
1.9857024e-12
1.7481505e-12
1.1277665e-12
1.0971442e-12
1.3242752e-12
1.1077032e-12
1.2939406e-12
1.3804925e-12
1.5001732e-12
1.7053726e-12
1.8450532e-12
2.0039866e-12
2.3847491e-12
1.7220624e-12
1.5124568e-12
1.5354828e-12
1.5993091e-12
1.6738786e-12
1.2004928e-12
1.2969913e-12
1.4135015e-12
1.2926319e-12
1.3878695e-12
1.7098132e-12
1.8206706e-12
1.7903391e-12
1.573528e-12
1.6759572e-12
2.106826e-12
2.4307425e-12
2.486264e-12
2.0656454e-12
1.7165826e-12
1.5814031e-12
1.5381291e-12
1.3429147e-12
1.4116647e-12
1.3042375e-12
1.2667273e-12
1.2346245e-12
1.5237396e-12
1.4078927e-12
1.3269039e-12
1.2234036e-12
1.1653724e-12
1.1576192e-12
1.4588122e-12
1.4291911e-12
1.1842397e-12
1.1441306e-12
1.2143104e-12
1.7407751e-12
1.5675019e-12
1.3845329e-12
1.6435028e-12
1.6892826e-12
1.5875953e-12
1.848283e-12
2.1533248e-12
2.2459829e-12
1.9919856e-12
1.7095343e-12
1.3884984e-12
1.1512435e-12
1.2347207e-12
1.2836021e-12
1.2591185e-12
1.4911534e-12
1.348068e-12
1.2650315e-12
1.2724007e-12
1.2718996e-12
1.3650664e-12
1.4474296e-12
1.2369123e-12
1.1515039e-12
1.0447562e-12
1.0452146e-12
1.2995187e-12
1.3919515e-12
1.6628542e-12
1.7734076e-12
1.5049007e-12
1.6784678e-12
1.6622655e-12
1.5738008e-12
1.9080393e-12
1.6650136e-12
1.3573651e-12
1.2194766e-12
1.6775388e-12
1.8508502e-12
2.0309802e-12
2.0670525e-12
1.5702919e-12
1.5561849e-12
1.6162017e-12
1.5623876e-12
1.833164e-12
1.6270888e-12
2.1753478e-12
1.9919923e-12
1.7581886e-12
1.1088354e-12
1.1138098e-12
1.3314486e-12
1.09467e-12
1.3025002e-12
1.4244634e-12
1.524807e-12
1.668047e-12
1.8466504e-12
1.9429113e-12
2.3508162e-12
1.7383332e-12
1.5346265e-12
1.4997681e-12
1.5528288e-12
1.6781794e-12
1.2454227e-12
1.3226775e-12
1.4321369e-12
1.2531063e-12
1.380559e-12
1.6523578e-12
1.8433649e-12
1.7882564e-12
1.5463147e-12
1.6335223e-12
2.1263141e-12
2.4062091e-12
2.4539574e-12
2.0763662e-12
1.7274184e-12
1.4929783e-12
1.4835039e-12
1.3184039e-12
1.3913229e-12
1.3896966e-12
1.2109829e-12
1.2204231e-12
1.4443671e-12
1.4098554e-12
1.3029708e-12
1.1910446e-12
1.1144907e-12
1.1662456e-12
1.454745e-12
1.4155861e-12
1.1748529e-12
1.1438295e-12
1.1865204e-12
1.6928406e-12
1.5602376e-12
1.3761186e-12
1.6542201e-12
1.6531708e-12
1.6050666e-12
1.8018384e-12
2.2043658e-12
2.2299005e-12
2.0116335e-12
1.7373153e-12
1.3741826e-12
1.1473775e-12
1.2301606e-12
1.253688e-12
1.2512109e-12
1.4447008e-12
1.4342119e-12
1.2871363e-12
1.2658337e-12
1.2863683e-12
1.4011638e-12
1.4209246e-12
1.2588585e-12
1.210713e-12
1.0171553e-12
1.0103636e-12
1.3276866e-12
1.4453209e-12
1.6464192e-12
1.7492508e-12
1.4611558e-12
1.6876908e-12
1.6558472e-12
1.5730213e-12
1.9490002e-12
1.6422072e-12
1.3803088e-12
1.2730334e-12
1.641619e-12
1.8177738e-12
2.0109016e-12
2.0444781e-12
1.6038272e-12
1.4936127e-12
1.5315098e-12
1.5767554e-12
1.895853e-12
1.6380537e-12
2.1734752e-12
1.9310846e-12
1.722703e-12
1.1005833e-12
1.1108555e-12
1.3438819e-12
1.1280999e-12
1.3087342e-12
1.4140498e-12
1.5599222e-12
1.6559181e-12
1.868514e-12
1.9403264e-12
2.376626e-12
1.7488368e-12
1.56932e-12
1.4619781e-12
1.5186756e-12
1.6829182e-12
1.1966419e-12
1.3600465e-12
1.4781636e-12
1.2788379e-12
1.4311018e-12
1.6417951e-12
1.9345155e-12
1.756877e-12
1.4805529e-12
1.6721453e-12
2.0960226e-12
2.4264893e-12
2.4897176e-12
2.1063962e-12
1.7340757e-12
1.4687523e-12
1.4956247e-12
1.3215121e-12
1.4348459e-12
1.3568052e-12
1.2369646e-12
1.2264542e-12
1.4621097e-12
1.4063406e-12
1.3481432e-12
1.1873904e-12
1.1494024e-12
1.1603301e-12
1.3889469e-12
1.4334894e-12
1.1692005e-12
1.1910763e-12
1.2222353e-12
1.7129497e-12
1.5268518e-12
1.3677834e-12
1.5916744e-12
1.6764165e-12
1.609439e-12
1.8080663e-12
2.1703906e-12
2.2202979e-12
1.9453302e-12
1.7366079e-12
1.4045588e-12
1.1490389e-12
1.2337333e-12
1.2818287e-12
1.3066419e-12
1.4741285e-12
1.4003272e-12
1.2394034e-12
1.2760863e-12
1.279615e-12
1.4189898e-12
1.489652e-12
1.2330726e-12
1.1699953e-12
1.0141739e-12
9.9159971e-13
1.2869153e-12
1.3590424e-12
1.6408706e-12
1.7328946e-12
1.4522227e-12
1.6735735e-12
1.6652373e-12
1.6603924e-12
1.9379789e-12
1.6523318e-12
1.3849483e-12
1.2338537e-12
1.633277e-12
1.8211225e-12
1.9600929e-12
2.0770156e-12
1.5405351e-12
1.4928315e-12
1.5565141e-12
1.5560048e-12
1.8697669e-12
1.6548955e-12
2.1888279e-12
1.9450338e-12
1.7126396e-12
1.0687228e-12
1.0822978e-12
1.36248e-12
1.1197499e-12
1.3207726e-12
1.401792e-12
1.4606987e-12
1.6262676e-12
1.8410074e-12
1.9552927e-12
2.3688503e-12
1.7102998e-12
1.5212629e-12
1.4883337e-12
1.5493227e-12
1.6403297e-12
1.2365409e-12
1.2907513e-12
1.4211178e-12
1.1724116e-12
1.3826621e-12
1.630729e-12
1.8731761e-12
1.7499321e-12
1.5545408e-12
1.6458831e-12
2.1134216e-12
2.4261146e-12
2.4809707e-12
2.0606101e-12
1.6455915e-12
1.4929534e-12
1.4883136e-12
1.3882035e-12
1.3827249e-12
1.3535602e-12
1.2144316e-12
1.1895225e-12
1.4300657e-12
1.3597837e-12
1.3084433e-12
1.2095152e-12
1.1144336e-12
1.1529862e-12
1.4131009e-12
1.4385863e-12
1.1493899e-12
1.1696041e-12
1.1426216e-12
1.6772754e-12
1.6113159e-12
1.3717609e-12
1.6348844e-12
1.6887218e-12
1.5962084e-12
1.804121e-12
2.1434018e-12
2.203843e-12
2.0016079e-12
1.6582719e-12
1.3668007e-12
1.1264773e-12
1.2144574e-12
1.3039139e-12
1.2576854e-12
1.4140966e-12
1.3997609e-12
1.2450709e-12
1.225372e-12
1.2754859e-12
1.4276028e-12
1.3611933e-12
1.2369506e-12
1.1736384e-12
1.0722871e-12
1.0062262e-12
1.2741486e-12
1.4326912e-12
1.581002e-12
1.676167e-12
1.52302e-12
1.6841969e-12
1.6377047e-12
1.6199724e-12
1.9381556e-12
1.5827535e-12
1.3536868e-12
1.2022547e-12
1.6774155e-12
1.7616823e-12
1.987399e-12
2.0919651e-12
1.4699132e-12
1.4297939e-12
1.5672415e-12
1.5975096e-12
1.8216366e-12
1.5696229e-12
2.107928e-12
1.9388091e-12
1.6873212e-12
1.057964e-12
1.1547216e-12
1.3321854e-12
1.0803866e-12
1.2886738e-12
1.3881044e-12
1.5038774e-12
1.6063765e-12
1.8310262e-12
2.0206014e-12
2.3301484e-12
1.687118e-12
1.5070867e-12
1.4533547e-12
1.4966855e-12
1.6498255e-12
1.2472431e-12
1.3133311e-12
1.412407e-12
1.224476e-12
1.3882566e-12
1.6361172e-12
1.8456625e-12
1.703525e-12
1.462365e-12
1.647305e-12
2.0591647e-12
2.3067802e-12
2.4298582e-12
2.0621096e-12
1.670591e-12
1.5221249e-12
1.4742394e-12
1.3491534e-12
1.3631033e-12
1.2857316e-12
1.1670623e-12
1.2371435e-12
1.4600467e-12
1.3693653e-12
1.3105774e-12
1.1539138e-12
1.1461758e-12
1.1338577e-12
1.4061273e-12
1.4734627e-12
1.1360583e-12
1.161636e-12
1.2256013e-12
1.6901522e-12
1.5859553e-12
1.3293187e-12
1.5890514e-12
1.6364601e-12
1.5526581e-12
1.7534905e-12
2.1199331e-12
2.1730404e-12
1.9701315e-12
1.7017518e-12
1.3584084e-12
1.1856664e-12
1.1961923e-12
1.2248258e-12
1.2629107e-12
1.4382893e-12
1.3511755e-12
1.2546016e-12
1.310763e-12
1.2672369e-12
1.3278586e-12
1.3514849e-12
1.2659989e-12
1.1720268e-12
1.0038008e-12
9.5860667e-13
1.3544403e-12
1.4507261e-12
1.5820732e-12
1.6791761e-12
1.4435819e-12
1.6213762e-12
1.5801463e-12
1.6027194e-12
1.8514114e-12
1.6096832e-12
1.2919129e-12
1.2781708e-12
1.6699516e-12
1.7981792e-12
1.966689e-12
2.0631203e-12
1.5255864e-12
1.4613563e-12
1.5718247e-12
1.6137675e-12
1.815376e-12
1.5960039e-12
2.1355903e-12
1.8944696e-12
1.7452454e-12
1.1134838e-12
1.0772293e-12
1.3440037e-12
1.0965271e-12
1.2869751e-12
1.3950748e-12
1.4714428e-12
1.6222588e-12
1.8146041e-12
2.0031724e-12
2.2684931e-12
1.6978287e-12
1.5112953e-12
1.5503894e-12
1.5570043e-12
1.6731957e-12
1.1726464e-12
1.3185208e-12
1.4527661e-12
1.265318e-12
1.3539168e-12
1.6175996e-12
1.8563926e-12
1.7253137e-12
1.4831492e-12
1.6096937e-12
2.1221161e-12
2.3290161e-12
2.4460755e-12
2.0401114e-12
1.6766225e-12
1.5279298e-12
1.4685401e-12
1.3272569e-12
1.3628152e-12
1.3098267e-12
1.203988e-12
1.1595147e-12
1.4356798e-12
1.3962889e-12
1.2892673e-12
1.1514e-12
1.1488041e-12
1.1346149e-12
1.4692678e-12
1.445409e-12
1.207964e-12
1.1317265e-12
1.1566802e-12
1.694172e-12
1.5231703e-12
1.307479e-12
1.5907908e-12
1.5998556e-12
1.5776683e-12
1.7704075e-12
2.1287932e-12
2.1552935e-12
1.9045019e-12
1.7279805e-12
1.3273367e-12
1.1842534e-12
1.1812698e-12
1.2905203e-12
1.2612153e-12
1.4644888e-12
1.3774987e-12
1.2770993e-12
1.2688585e-12
1.3117387e-12
1.3763363e-12
1.3904908e-12
1.2267261e-12
1.1953975e-12
1.0208504e-12
9.6427586e-13
1.2806266e-12
1.4000618e-12
1.6144332e-12
1.6757907e-12
1.5110439e-12
1.6406088e-12
1.6006624e-12
1.5456466e-12
1.9143979e-12
1.5553498e-12
1.352008e-12
1.2481641e-12
1.6303157e-12
1.7581878e-12
2.011481e-12
1.99657e-12
1.5222287e-12
1.4487475e-12
1.5430833e-12
1.5280652e-12
1.831641e-12
1.6799845e-12
2.1216043e-12
1.9200676e-12
1.6685943e-12
1.0712222e-12
1.090937e-12
1.3409157e-12
1.0956907e-12
1.302003e-12
1.4206611e-12
1.5271555e-12
1.6453105e-12
1.8351518e-12
1.9188041e-12
2.3146331e-12
1.6922416e-12
1.5023482e-12
1.4745084e-12
1.5387452e-12
1.6575438e-12
1.1904696e-12
1.314895e-12
1.4575574e-12
1.2749589e-12
1.3872988e-12
1.6200699e-12
1.8372899e-12
1.7089722e-12
1.5287945e-12
1.6148682e-12
2.0563104e-12
2.3264726e-12
2.4066155e-12
1.9745234e-12
1.6513266e-12
1.4497252e-12
1.4630032e-12
1.3029106e-12
1.2952719e-12
1.2800323e-12
1.1769999e-12
1.1733971e-12
1.408049e-12
1.3628831e-12
1.3037127e-12
1.2222749e-12
1.1409016e-12
1.1346413e-12
1.4117368e-12
1.4269904e-12
1.1195652e-12
1.1360249e-12
1.1513424e-12
1.6458133e-12
1.5320005e-12
1.3059605e-12
1.5793346e-12
1.6143769e-12
1.5556222e-12
1.6941316e-12
2.0923855e-12
2.1819953e-12
1.8982012e-12
1.6586559e-12
1.3730891e-12
1.1857107e-12
1.2059789e-12
1.2418723e-12
1.2359154e-12
1.4141317e-12
1.3427648e-12
1.2503412e-12
1.263565e-12
1.2421121e-12
1.4181448e-12
1.3817281e-12
1.2122282e-12
1.1700948e-12
1.0379743e-12
9.9180202e-13
1.3405878e-12
1.4195874e-12
1.6185361e-12
1.5741002e-12
1.4816541e-12
1.6376138e-12
1.564641e-12
1.52763e-12
1.8837735e-12
1.584103e-12
1.3058336e-12
1.217223e-12
1.6684903e-12
1.7650382e-12
1.9196539e-12
2.000873e-12
1.4968371e-12
1.4764173e-12
1.5709557e-12
1.6019997e-12
1.7900365e-12
1.6287433e-12
2.1180282e-12
1.9133122e-12
1.6651199e-12
1.0988188e-12
1.1310719e-12
1.276588e-12
1.0815784e-12
1.2418031e-12
1.3501921e-12
1.500139e-12
1.6279838e-12
1.8575785e-12
1.9423413e-12
2.2657067e-12
1.7015317e-12
1.4992192e-12
1.5178183e-12
1.4741957e-12
1.6159786e-12
1.1951836e-12
1.2788092e-12
1.4056718e-12
1.2261718e-12
1.3616828e-12
1.6159252e-12
1.8824942e-12
1.7139704e-12
1.5131474e-12
1.6092421e-12
2.0637112e-12
2.321372e-12
2.3858094e-12
1.976027e-12
1.6410658e-12
1.4284084e-12
1.4145152e-12
1.3174906e-12
1.3557833e-12
1.2720871e-12
1.2081848e-12
1.1681318e-12
1.4618227e-12
1.3689352e-12
1.2515766e-12
1.1557298e-12
1.1420408e-12
1.185255e-12
1.4081848e-12
1.4203359e-12
1.1538168e-12
1.1638285e-12
1.1560294e-12
1.6222336e-12
1.5243052e-12
1.331239e-12
1.5307919e-12
1.5445865e-12
1.5721123e-12
1.7273921e-12
2.1291502e-12
2.157409e-12
1.8456781e-12
1.6442483e-12
1.3954144e-12
1.1437175e-12
1.1228005e-12
1.1990619e-12
1.2142973e-12
1.4013055e-12
1.3713684e-12
1.217388e-12
1.2146674e-12
1.2664593e-12
1.4462525e-12
1.3307071e-12
1.2199989e-12
1.1651698e-12
9.8754132e-13
1.003141e-12
1.3056529e-12
1.3563603e-12
1.5596375e-12
1.6381925e-12
1.4735341e-12
1.5938988e-12
1.5812426e-12
1.4946359e-12
1.89926e-12
1.5659961e-12
1.3637159e-12
1.193642e-12
1.5931183e-12
1.7624044e-12
1.9582127e-12
2.0157062e-12
1.5059004e-12
1.4800316e-12
1.5501749e-12
1.5374591e-12
1.7819472e-12
1.5768539e-12
2.0563766e-12
1.9159338e-12
1.6726646e-12
1.0824141e-12
1.0726985e-12
1.3091583e-12
1.0337764e-12
1.2336539e-12
1.3745102e-12
1.5209861e-12
1.6203581e-12
1.7944208e-12
1.9335798e-12
2.3013974e-12
1.6605583e-12
1.4727074e-12
1.4625266e-12
1.477163e-12
1.6012083e-12
1.180494e-12
1.2748669e-12
1.387503e-12
1.2174902e-12
1.3822595e-12
1.5536809e-12
1.8394882e-12
1.6631347e-12
1.4491561e-12
1.5834457e-12
2.0830533e-12
2.3250499e-12
2.3331044e-12
1.9667109e-12
1.6093487e-12
1.4522905e-12
1.5037684e-12
1.2537009e-12
1.3649161e-12
1.26884e-12
1.1826225e-12
1.1466605e-12
1.3695053e-12
1.3336266e-12
1.2491482e-12
1.2006205e-12
1.0794252e-12
1.1286834e-12
1.4132468e-12
1.416228e-12
1.1365567e-12
1.0989429e-12
1.1700684e-12
1.6178524e-12
1.5036665e-12
1.2760934e-12
1.5101954e-12
1.5945558e-12
1.576306e-12
1.719936e-12
2.1293928e-12
2.2068673e-12
1.8763884e-12
1.635072e-12
1.3698752e-12
1.1482872e-12
1.1678647e-12
1.2406461e-12
1.2233819e-12
1.381205e-12
1.3224662e-12
1.2123281e-12
1.2135866e-12
1.2264623e-12
1.3284526e-12
1.3913613e-12
1.2646321e-12
1.1874017e-12
1.0364285e-12
1.0035943e-12
1.2916506e-12
1.394524e-12
1.5986325e-12
1.6473564e-12
1.4078933e-12
1.5699448e-12
1.5445533e-12
1.5665303e-12
1.8102526e-12
1.6256165e-12
1.336676e-12
1.1887544e-12
1.6238636e-12
1.7592184e-12
1.9408479e-12
2.0294107e-12
1.4302759e-12
1.4650295e-12
1.5103311e-12
1.5814444e-12
1.8051681e-12
1.6098446e-12
2.129684e-12
1.8886071e-12
1.703333e-12
1.079681e-12
1.1384159e-12
1.3508861e-12
1.0530779e-12
1.2521921e-12
1.3611349e-12
1.4682459e-12
1.6253963e-12
1.8103001e-12
1.9114539e-12
2.3140751e-12
1.6233351e-12
1.5194696e-12
1.4075809e-12
1.522221e-12
1.6853772e-12
1.1826856e-12
1.3198024e-12
1.3939523e-12
1.220145e-12
1.3159596e-12
1.5809817e-12
1.8173871e-12
1.6904473e-12
1.4779247e-12
1.5744976e-12
2.0303345e-12
2.3211413e-12
2.3999754e-12
1.9457324e-12
1.6429733e-12
1.3880971e-12
1.4109477e-12
1.3150783e-12
1.3482927e-12
1.2693499e-12
1.1721244e-12
1.1582457e-12
1.4066518e-12
1.3585304e-12
1.306487e-12
1.1840349e-12
1.1388835e-12
1.0785102e-12
1.4069444e-12
1.4145328e-12
1.119119e-12
1.1814722e-12
1.1622724e-12
1.6046258e-12
1.5036869e-12
1.3130371e-12
1.5740929e-12
1.6056746e-12
1.4775482e-12
1.7062228e-12
2.1155987e-12
2.1743341e-12
1.8712067e-12
1.6423433e-12
1.3620328e-12
1.1386355e-12
1.2036263e-12
1.259848e-12
1.2022329e-12
1.4356797e-12
1.3306791e-12
1.2293726e-12
1.2047011e-12
1.2530085e-12
1.3550643e-12
1.3919609e-12
1.1712457e-12
1.138548e-12
9.9299572e-13
9.6279896e-13
1.3255505e-12
1.3242466e-12
1.5310367e-12
1.5934024e-12
1.4242081e-12
1.6093796e-12
1.5571059e-12
1.4729269e-12
1.90193e-12
1.5731834e-12
1.30156e-12
1.2414515e-12
1.5977188e-12
1.7664435e-12
1.9611027e-12
1.9579149e-12
1.4603608e-12
1.4623599e-12
1.502197e-12
1.5362309e-12
1.773404e-12
1.6267432e-12
2.0445839e-12
1.8989762e-12
1.6726466e-12
1.0514202e-12
1.0446468e-12
1.3205359e-12
1.0745224e-12
1.202993e-12
1.3577325e-12
1.4499117e-12
1.5968227e-12
1.8045303e-12
1.9414865e-12
2.2413993e-12
1.649221e-12
1.4705657e-12
1.4514249e-12
1.4776545e-12
1.5984395e-12
1.1968612e-12
1.3170187e-12
1.4248382e-12
1.2240793e-12
1.342752e-12
1.58188e-12
1.7768729e-12
1.6733391e-12
1.4057109e-12
1.5859735e-12
2.0289994e-12
2.2931938e-12
2.3135443e-12
1.978298e-12
1.5950452e-12
1.4293739e-12
1.3925459e-12
1.2392218e-12
1.3336361e-12
1.2760975e-12
1.141807e-12
1.1366783e-12
1.4527821e-12
1.3711178e-12
1.2906254e-12
1.1707644e-12
1.1255227e-12
1.089331e-12
1.4511677e-12
1.4407808e-12
1.0635254e-12
1.1269264e-12
1.1175611e-12
1.5925975e-12
1.5182112e-12
1.3074314e-12
1.5215641e-12
1.5637684e-12
1.4838745e-12
1.6966913e-12
2.0794312e-12
2.1454433e-12
1.8402699e-12
1.6914694e-12
1.3683542e-12
1.1633523e-12
1.2173045e-12
1.2127921e-12
1.2335135e-12
1.3310269e-12
1.3431523e-12
1.2226522e-12
1.2197132e-12
1.2706472e-12
1.2877207e-12
1.3688174e-12
1.2799966e-12
1.1557877e-12
1.0217952e-12
9.9652806e-13
1.2031794e-12
1.3971224e-12
1.5404481e-12
1.6231786e-12
1.4413631e-12
1.5546782e-12
1.6173922e-12
1.4783701e-12
1.8456011e-12
1.5556866e-12
1.3050487e-12
1.2211938e-12
1.6247925e-12
1.7099337e-12
2.0392008e-12
1.9917275e-12
1.529471e-12
1.4252761e-12
1.5116136e-12
1.5752364e-12
1.8042439e-12
1.5827606e-12
2.1017021e-12
1.8767906e-12
1.6398205e-12
1.0611661e-12
1.0567424e-12
1.3190687e-12
1.0601831e-12
1.2273665e-12
1.365982e-12
1.4610621e-12
1.5354512e-12
1.8300873e-12
1.9053305e-12
2.3684318e-12
1.6689509e-12
1.4973775e-12
1.4333258e-12
1.482636e-12
1.5689549e-12
1.1385042e-12
1.2979055e-12
1.360887e-12
1.2152291e-12
1.3183227e-12
1.5904535e-12
1.8242851e-12
1.6224842e-12
1.442791e-12
1.5334623e-12
1.9986807e-12
2.2429703e-12
2.3257841e-12
2.0058031e-12
1.5923275e-12
1.4147052e-12
1.4111716e-12
1.3275808e-12
1.3177854e-12
1.2961212e-12
1.1341727e-12
1.1842456e-12
1.4205353e-12
1.3792465e-12
1.2627178e-12
1.1792691e-12
1.1103587e-12
1.1437328e-12
1.4203417e-12
1.4554348e-12
1.1013003e-12
1.110632e-12
1.1518149e-12
1.6466982e-12
1.4816394e-12
1.2686617e-12
1.5411843e-12
1.5846721e-12
1.5231172e-12
1.6683151e-12
2.0984583e-12
2.1572715e-12
1.8871504e-12
1.6743855e-12
1.389743e-12
1.120126e-12
1.1516528e-12
1.1772633e-12
1.1287452e-12
1.4521789e-12
1.3315486e-12
1.1686268e-12
1.1905043e-12
1.2031497e-12
1.3211781e-12
1.3414568e-12
1.2089499e-12
1.1573623e-12
1.0113477e-12
9.582696e-13
1.3176889e-12
1.3170262e-12
1.5320477e-12
1.5689961e-12
1.4265974e-12
1.5608361e-12
1.5792728e-12
1.5248149e-12
1.875389e-12
1.5534409e-12
1.286104e-12
1.2058567e-12
1.636579e-12
1.7736906e-12
1.9446035e-12
1.9145228e-12
1.4384664e-12
1.4248375e-12
1.438887e-12
1.5249809e-12
1.7619878e-12
1.5752327e-12
2.05735e-12
1.8764558e-12
1.6165772e-12
1.0585717e-12
1.0264955e-12
1.3021129e-12
1.0449074e-12
1.2340517e-12
1.3379653e-12
1.495422e-12
1.5654136e-12
1.7336237e-12
1.8864749e-12
2.2754648e-12
1.6635107e-12
1.4948126e-12
1.4100407e-12
1.4258737e-12
1.5629972e-12

LC_SC_b
15
14.85
14.7
14.55
14.400001
14.249999
14.099999
13.95
13.8
13.65
13.5
13.35
13.200001
13.049999
12.9
12.75
12.6
12.45
12.3
12.150001
12
11.849999
11.7
11.55
11.400001
11.25
11.099999
10.95
10.8
10.650001
10.5
10.35
10.2
10.049999
9.8999996
9.75
9.5999994
9.4499998
9.3000002
9.1500006
9
8.8499994
8.6999998
8.5500002
8.3999996
8.25
8.1000004
7.9500003
7.7999997
7.6500001
7.5
7.3499999
7.2000003
7.0499997
6.9000001
6.75
6.6000004
6.4499998
6.3000002
6.1500001
6
5.8499999
5.7000003
5.5499997
5.4000001
5.25
5.0999999
4.9499998
4.7999997
4.6500001
4.5
4.3499999
4.1999998
4.0500002
3.8999999
3.75
3.6000001
3.45
3.3000002
3.1500001
3
2.8500001
2.7
2.55
2.3999999
2.25
2.0999999
1.9499999
1.8000001
1.6500001
1.5
1.35
1.1999999
1.05
0.90000004
0.75
0.59999996
0.45000002
0.29999998
0.14999999
1.2247148e-14
-0.14999999
-0.29999998
-0.45000002
-0.59999996
-0.75
-0.90000004
-1.05
-1.1999999
-1.35
-1.5
-1.6500001
-1.8000001
-1.9499999
-2.0999999
-2.25
-2.3999999
-2.55
-2.7
-2.8500001
-3
-3.1500001
-3.3000002
-3.45
-3.6000001
-3.75
-3.8999999
-4.0500002
-4.1999998
-4.3499999
-4.5
-4.6500001
-4.7999997
-4.9499998
-5.0999999
-5.25
-5.4000001
-5.5499997
-5.7000003
-5.8499999
-6
-6.1500001
-6.3000002
-6.4499998
-6.6000004
-6.75
-6.9000001
-7.0499997
-7.2000003
-7.3499999
-7.5
-7.6500001
-7.7999997
-7.9500003
-8.1000004
-8.25
-8.3999996
-8.5500002
-8.6999998
-8.8499994
-9
-9.1500006
-9.3000002
-9.4499998
-9.5999994
-9.75
-9.8999996
-10.049999
-10.2
-10.35
-10.5
-10.650001
-10.8
-10.95
-11.099999
-11.25
-11.400001
-11.55
-11.7
-11.849999
-12
-12.150001
-12.3
-12.45
-12.6
-12.75
-12.9
-13.049999
-13.200001
-13.35
-13.5
-13.65
-13.8
-13.95
-14.099999
-14.249999
-14.400001
-14.55
-14.7
-14.85
-15
