# Supplementary material for: Evidence for saddle point-driven charge density wave on the surface of heavily hole-doped iron arsenide superconductors
Source: Nat Commun. 2025 Jan 2;16:253. doi: 10.1038/s41467-024-55368-7 (PMC11695596; doi:10.1038/s41467-024-55368-7)
Supplement: Supplementary file 3 — Source Data [file 41467_2024_55368_MOESM3_ESM.zip › Source Data File/Figure 1f - topograph - As surface.txt]

As_large_topo_z_SubP3_pm
93.708916	105.83673	124.11172	135.62332	130.82895	111.03597	87.044647	68.070702	58.682919	62.135574	82.379295	110.79518	137.4072	152.86458	157.16737	147.77177	137.01994	135.28577	135.64145	133.93033	132.1348	129.57985	120.24715	97.123657	66.007393	48.093822	39.972355	41.685608	51.492741	65.428925	73.837868	74.033722	65.774887	51.669052	42.736732	39.489498	37.891472	34.837566	34.114975	32.092815	32.785641	31.660189	32.858913	36.644707	49.852989	73.869301	98.95211	113.86771	113.42204	96.400055
96.269745	108.3194	125.94781	137.33151	130.59735	108.97117	83.572968	64.975616	57.122604	64.227455	88.876541	120.14169	147.49268	161.45082	164.69492	152.62056	135.3175	128.06953	128.23338	129.52785	131.61188	133.2207	124.58434	102.22824	70.394318	51.699158	41.97897	43.692219	55.567032	72.636703	83.22702	84.140518	74.311394	56.141251	43.236992	38.945263	36.842751	35.110455	33.997066	31.889637	33.34985	32.231506	33.607864	36.654694	50.26088	74.92379	100.98003	116.69144	117.09132	100.96462
96.123375	104.91164	120.1384	129.63205	122.55684	101.42805	78.644646	62.626556	56.308319	69.118835	100.26227	135.49226	161.43637	170.30704	169.69997	153.47604	129.24521	115.06944	108.68208	111.95897	120.67947	126.77892	120.40918	101.26473	74.035141	55.020233	44.440285	46.885399	62.085545	85.024307	99.252609	101.30296	89.065094	65.501938	47.382294	39.999706	37.030331	36.086739	35.747837	33.754101	35.562481	34.785191	36.332085	37.808613	49.283169	71.153648	95.824333	112.43813	114.36567	101.45773
85.141182	90.405159	100.19627	107.37356	101.54178	85.507584	70.028557	58.067669	55.962952	72.752495	106.95128	141.02309	161.91522	168.2919	162.43391	142.60754	119.9399	102.63064	90.168137	88.62043	97.568314	103.68907	101.69629	87.483009	67.287781	52.614288	44.073601	47.712425	66.088707	92.757805	109.25983	112.32629	98.873383	73.555183	53.133385	43.28521	38.034992	36.835606	37.839634	37.551193	40.482231	39.868374	40.882355	40.731739	47.509609	62.743614	82.198921	97.903229	101.74213	94.951965
67.074829	70.47718	74.512901	78.144585	73.129936	64.741173	57.106541	50.702095	52.846428	70.964691	102.79736	132.073	149.63268	152.84035	146.99657	128.4776	113.10014	95.705597	78.425621	70.610931	73.149719	77.302277	75.529762	67.462669	54.934196	45.646622	40.296268	45.242489	63.540611	88.902313	105.9941	109.42291	97.185036	74.609543	56.020947	45.611439	39.224354	37.300217	39.959805	42.364326	47.249355	48.191582	49.020821	47.335442	48.130543	56.095692	69.447433	83.723549	91.577026	91.73597
52.994595	55.00428	55.856762	57.321293	53.699306	49.801174	47.410347	45.048893	49.49538	65.311493	90.578735	113.26765	127.83596	131.32782	130.1239	123.23652	115.63238	99.502617	78.328857	65.050102	64.419861	66.170792	63.232975	56.416439	46.914883	40.3629	36.597054	41.315907	54.512329	73.301521	87.146118	91.484428	82.664261	66.576019	53.26675	44.470181	39.468655	39.200077	42.733635	48.221912	56.879925	61.779873	63.142021	59.253956	54.158653	54.87627	64.483459	80.983566	93.839256	99.639908
46.197372	46.515965	45.620514	47.070835	44.656769	42.577625	42.432114	42.301765	47.359318	61.072216	82.125954	101.79504	113.29382	119.15889	125.12434	127.9714	125.80293	110.56843	86.325134	70.587898	70.298729	73.598625	69.88633	61.236591	47.514408	39.676346	35.363384	38.277454	44.702404	55.43404	63.274551	65.758347	61.393291	53.604183	46.981121	40.820663	38.966839	39.522495	44.711617	54.001297	68.329437	77.990021	81.014847	74.469345	63.661285	57.081627	64.876923	84.42527	102.9582	113.21395
45.85894	43.584053	41.71516	42.44783	40.680363	40.256779	41.439983	42.169392	47.162994	61.74987	85.048912	105.79803	118.34841	124.21349	129.68156	134.63182	135.02129	120.15629	97.021431	82.612915	84.41983	90.640076	86.970413	75.251122	54.750362	42.570885	36.900787	37.207165	39.397282	43.861927	46.87075	48.281628	46.872429	44.51897	42.173374	39.508793	38.457878	39.59618	46.860088	60.690132	80.75946	94.981728	99.377892	91.162621	73.817574	60.239071	65.405365	86.893478	108.14068	121.11072
50.082153	44.368237	41.511688	40.617218	38.963436	39.541725	40.966511	42.221718	48.288242	66.129395	95.482277	119.35777	132.98106	134.90263	134.0966	133.22754	131.38589	118.60278	100.33514	92.079926	98.896179	107.84492	104.75078	90.231964	64.78582	47.874123	39.638966	37.671604	37.367718	39.089668	39.448166	40.759571	42.391495	43.469955	44.179695	42.104862	40.528149	40.764057	49.115097	67.364716	91.803886	110.01941	115.65192	105.64607	83.01458	63.858322	63.731064	80.458557	100.3273	114.93868
59.790714	48.413773	43.411385	42.019539	39.463364	39.87112	41.31012	43.247448	51.282173	72.285248	105.63847	131.07007	144.52284	143.00537	133.17546	122.40141	115.19519	104.01789	93.068848	92.963554	105.8052	117.42557	115.07041	98.981285	73.435669	54.136551	42.775009	38.867867	36.91552	37.678234	36.892761	39.404984	45.122524	50.741356	53.604038	51.046036	46.954002	42.898235	50.432152	69.719162	97.114189	117.0279	123.60543	112.99564	89.19175	66.631981	59.989056	68.538193	83.077873	97.476097
72.1922	56.850422	48.437431	44.231831	40.645374	39.504143	40.751297	43.306797	52.592079	75.755203	110.00372	134.99478	147.39594	143.22815	127.41547	107.12725	93.270332	81.801727	76.906509	83.409256	98.545959	110.48606	109.957	94.770271	74.454247	56.689907	44.887825	39.53828	37.571724	38.675503	38.010818	42.604931	52.905472	64.350761	70.439308	67.58287	59.177845	48.364815	51.699421	66.943451	91.347084	110.31578	117.67491	108.3512	87.801582	66.186844	56.239895	58.166779	68.428986	81.725861
86.519196	71.440323	59.090935	49.819164	42.807884	40.593739	40.13559	42.769249	52.594547	76.340309	110.69541	134.24406	145.07492	138.52681	118.33008	92.997025	74.940796	62.562691	58.584076	64.802605	77.487938	86.60009	88.984253	77.968399	64.558861	52.066738	43.838688	40.755775	39.286594	40.660381	40.912296	47.716198	63.253445	80.603333	91.246468	88.567665	74.840675	56.161938	53.073235	61.567104	77.572128	91.3965	98.201393	91.20826	76.570374	60.021809	52.199371	53.408607	62.469994	79.04248
98.032417	87.81366	74.149757	58.902321	46.078808	41.49855	40.102486	42.061131	51.822475	76.918274	111.63574	135.55389	145.16972	136.14182	112.03	82.902626	62.750313	49.576397	44.588806	47.339893	53.694286	59.410046	60.067577	55.851627	49.227772	43.862392	41.077099	42.634033	43.367535	45.238701	45.504829	54.376408	74.155594	95.804268	109.77274	106.85945	89.757393	64.975082	56.08836	56.688099	64.358459	70.835808	74.045364	68.658066	60.315578	50.439007	46.751934	50.284645	62.650059	84.324234
105.4955	102.65929	90.217514	70.642868	51.324993	43.241764	40.111973	41.72245	51.625908	77.098289	113.08053	137.1692	147.25398	137.3166	111.30051	80.190742	58.91576	43.702591	36.796535	36.108593	38.071835	41.144371	40.906624	40.897087	38.451218	37.754105	40.63184	47.922852	52.095383	54.833408	53.841877	60.581833	79.671783	102.29391	116.47554	113.64042	97.192047	71.400772	58.805016	53.215923	54.484295	56.662868	56.532875	51.699787	47.918987	41.929085	41.041553	46.911945	62.119534	86.785095
111.35983	115.10322	104.18201	83.164978	58.610394	46.924713	41.038021	41.63953	49.894527	75.260323	109.67227	134.35068	144.27916	135.93338	111.53023	80.953354	59.088631	42.589378	34.965675	32.295319	31.665081	33.60075	33.483795	34.433491	33.991352	35.866405	43.547409	57.084087	65.939102	70.261635	66.541618	64.584518	75.36824	92.917076	105.1234	104.22096	91.147675	70.273354	57.762856	50.162937	47.743587	47.385521	46.836308	43.303513	41.320389	37.455009	36.475105	42.530239	56.85675	79.980438
111.8666	119.60326	111.36079	91.771935	67.665016	53.272163	44.230656	41.698673	48.148888	70.921211	103.66337	128.53365	139.44977	132.14139	109.27301	79.555893	58.621975	43.096165	35.813522	32.041824	31.034998	33.098564	31.439734	32.474693	32.991787	37.453213	48.829037	69.556419	82.9589	89.967285	82.28244	69.333244	66.318214	72.498383	80.853561	81.755898	72.668755	59.35461	52.286877	46.108036	42.608658	40.964512	41.076107	39.760204	38.395252	34.650665	34.352882	38.660084	47.018036	64.642128
100.74887	110.11267	105.20975	91.511314	73.500832	60.827488	49.753834	43.64782	47.191917	67.967613	100.06318	125.40952	136.9225	130.09727	106.76704	77.426521	57.650787	43.602909	36.760803	34.182816	32.635979	33.903736	31.875422	33.05249	33.740116	40.631603	56.476742	81.218681	98.898628	107.02968	97.092407	75.503021	60.053497	55.568409	57.613968	57.613918	54.672962	47.97398	46.476891	43.047855	39.960598	37.584587	38.847263	38.469276	38.127506	35.100563	34.191715	35.92675	39.254063	50.831429
78.702942	88.031219	88.066582	85.765228	77.609985	69.477013	58.076508	48.616734	47.485458	64.076057	95.318977	120.48057	132.54066	125.48097	103.5292	75.425011	58.107754	44.905418	37.665409	34.739262	35.082466	35.071243	32.978981	33.836304	34.744202	43.248615	59.235867	85.18573	104.89783	112.36097	102.85712	79.107689	58.556465	47.35675	44.989841	42.559734	43.448605	41.64526	42.407703	39.618153	37.426178	35.17807	36.554424	36.787506	37.632343	36.310703	34.343147	34.131294	34.858025	44.055069
57.310677	66.027885	73.459999	83.898682	86.32341	83.192665	72.1119	56.527248	49.015297	57.434658	82.53849	105.2345	116.70486	110.59016	92.610321	70.325493	56.909115	44.410217	39.124199	36.070148	36.320984	36.800041	35.233582	36.012745	35.662975	42.540249	55.123997	75.986366	92.699989	100.71734	94.197792	74.605034	57.016766	44.29649	40.572445	37.382057	39.770172	39.274223	40.121933	37.382122	36.241749	34.121536	35.057362	35.21228	37.677155	36.92395	35.119816	34.232948	34.391239	42.920376
45.262009	55.947422	71.728409	92.299431	103.56331	103.72238	90.467354	67.443329	50.779587	49.322395	64.663368	79.6642	87.780785	82.781662	72.19857	58.198666	49.450554	41.442287	39.019753	37.05994	36.77787	37.164555	36.55022	37.066486	35.359581	39.408894	46.656464	59.013649	68.842102	75.346008	73.167862	61.817398	50.687969	41.463562	38.755592	36.645229	38.166485	36.597614	38.219814	36.105282	35.249126	32.560478	33.794731	33.679646	35.590294	36.236862	35.178799	34.796417	34.343639	42.489082
42.7701	55.402397	77.983276	105.65973	122.23848	123.64811	109.56884	81.22995	57.396835	47.462872	51.314365	55.969696	59.396702	56.024719	52.184681	45.64547	40.911926	38.424576	39.327385	38.92366	38.59185	39.056694	38.349991	38.638882	36.043797	38.117802	39.474976	44.200928	47.769497	50.500416	50.922863	47.44521	43.868855	39.461926	38.729267	37.86235	38.04068	35.505474	37.106361	34.664974	34.313305	31.354652	32.041786	31.450638	32.963383	33.951008	33.710068	34.542717	34.438107	41.013248
44.342457	57.777672	82.93782	113.79039	133.24683	137.186	123.4407	94.44809	67.900711	50.818691	45.674713	42.506966	44.683418	41.695126	41.137794	36.900745	37.325741	38.312943	38.803638	39.138878	40.313419	41.57407	39.652336	39.884388	38.127743	38.780663	35.881683	36.408329	36.488132	36.440834	35.939575	37.258083	38.541836	38.078423	38.276573	36.677799	36.579018	34.903568	35.779697	32.151707	32.2761	29.551929	30.22485	29.505804	30.251165	30.641933	31.367332	33.23737	33.146976	37.633121
46.241623	58.51865	83.451424	114.20454	134.73389	140.61282	128.06834	100.79526	74.802094	54.83527	43.722733	38.78574	39.804005	37.583099	38.233692	35.652203	37.334862	38.556545	39.786201	40.583294	42.333374	44.070091	42.127041	42.884892	40.772976	40.914307	37.041882	36.01244	33.171913	31.064041	30.619621	32.208138	35.047981	37.099888	38.093849	36.829029	37.199207	35.481125	37.117531	32.73637	32.775497	29.639208	30.035019	28.385162	28.789463	29.080755	29.96958	32.10252	32.154228	35.50351
48.645226	58.30035	83.076813	112.39462	133.24373	139.39977	127.5303	100.6267	75.741982	55.57621	44.222088	37.87822	38.306732	35.211861	37.4967	36.471302	37.564209	38.594044	39.866337	41.281605	42.157711	43.809166	43.301411	44.2369	41.563652	42.102886	39.537861	37.009174	32.363869	29.367817	29.43499	31.485359	33.067543	35.048393	36.966057	37.278645	38.039619	35.895214	38.526382	35.466827	34.9091	31.232798	30.868328	28.671354	28.173264	28.357975	29.282326	31.031572	30.315895	33.245956
53.152004	58.998619	82.886902	112.75182	134.28305	139.47986	126.46644	97.85041	73.683342	55.102077	44.863514	38.093315	38.010239	35.270641	38.038651	36.608242	37.757988	38.205177	40.124065	41.397221	42.081486	44.315586	43.914413	44.920952	42.546135	43.263004	40.229023	38.567196	33.680305	31.281109	30.445896	31.657822	32.955791	34.687954	36.726406	37.550587	39.050526	37.474552	40.340199	37.010639	36.630547	33.707424	32.81715	29.731998	29.596283	29.447042	30.492186	32.021164	31.106535	33.830536
59.662468	59.682632	79.769508	109.0518	129.20456	134.63586	121.53005	94.541183	71.965729	54.635014	44.396446	37.114658	38.12582	35.912022	37.820271	36.837505	37.347767	37.780746	38.683556	40.340408	42.20417	44.218002	43.070763	44.411251	42.839355	43.158318	39.072731	38.036182	34.954071	32.064602	29.62356	31.197865	32.268456	34.185364	35.889862	36.309032	38.931629	38.172779	39.709713	35.449337	35.793999	34.09301	34.105125	31.183395	30.450829	29.598146	30.550919	32.328587	31.676863	33.804008
67.245811	61.659801	73.710434	97.486008	115.27979	119.79446	108.57159	85.654137	67.718536	52.853405	43.417751	36.917561	38.568207	36.098618	38.198715	36.7612	37.477516	37.00811	37.747498	39.851986	41.509693	43.658527	43.214722	44.995754	43.011738	42.705421	38.634048	37.505127	34.089062	32.059349	29.881208	30.446541	31.154758	33.277721	35.785137	36.552471	38.741634	37.698566	39.036549	35.380135	35.703484	34.258286	35.172794	32.947399	32.996426	31.198725	30.801466	32.408604	31.941616	34.182449
71.731148	62.912163	68.702919	86.033867	98.87516	101.42876	92.074615	73.534096	59.215153	47.028767	40.733715	36.564102	37.575264	34.3596	36.381538	36.052471	36.81142	35.652786	37.195084	38.645878	39.323036	41.649502	42.250195	43.931751	41.038242	40.973511	38.074532	35.872692	31.781612	29.986378	28.781681	28.906477	28.733622	30.380518	34.166908	36.696388	38.167908	36.293507	37.865967	35.104839	35.620029	34.508789	35.778568	34.675827	34.142212	32.117134	31.563557	31.628819	31.019722	33.708199
68.869438	62.594193	67.674408	83.882698	95.814499	97.70018	87.337067	68.007851	54.037067	43.74073	40.294949	37.361683	37.299923	33.94215	36.120407	36.132404	38.276913	38.205406	38.98032	40.104263	39.658768	41.18232	41.534321	42.889027	40.812641	41.003708	37.102863	35.362877	31.101263	29.234976	26.680246	27.167421	27.172201	28.449615	32.207584	35.504452	37.267288	35.812111	36.936928	34.104748	35.472591	35.690063	36.895893	35.203403	35.22401	33.262882	32.204819	32.341133	31.454929	33.916031
59.541748	59.590332	69.281967	90.542213	105.83488	108.5448	95.943459	71.754143	54.664078	44.744328	40.907749	37.17157	36.505848	34.270737	36.00135	37.079159	40.772648	41.141682	41.490269	41.832615	40.861313	40.9851	40.022598	41.697048	41.098591	40.259369	35.505875	34.746437	31.238001	29.094601	25.147207	25.058844	25.887852	26.667887	29.42399	31.910839	35.137398	35.025139	35.69521	32.649868	34.635883	35.990223	36.70578	34.572754	34.813629	33.243301	32.682617	33.557896	32.174309	34.166451
50.846394	57.84409	73.53981	99.148575	116.09681	119.93649	106.12014	80.54525	60.520645	48.078465	42.621849	38.310131	37.402824	34.791126	37.083069	40.555405	47.176334	49.875946	49.201351	47.085217	43.193588	41.562332	39.775604	41.677425	40.915543	40.182907	35.855736	34.854713	31.197062	30.048418	26.434982	25.920294	26.372713	26.257465	27.734591	29.390104	32.787193	33.456532	35.65427	33.568161	35.390755	36.276134	37.375385	35.370255	34.872166	33.472366	33.373535	34.810143	33.440769	35.347645
44.971859	55.96991	73.662254	98.041794	114.15158	118.13336	106.5268	84.703575	64.330803	49.941738	42.758507	38.532051	37.859226	35.204891	38.81134	45.793758	56.869793	63.235806	63.357014	58.34898	47.82798	42.054264	39.471725	40.648788	39.552956	39.339012	35.900021	33.783443	29.71368	29.595325	27.601927	27.733829	26.580423	25.491732	26.777012	27.693562	30.408525	31.006815	34.625641	34.372726	35.840046	36.732533	38.037842	36.53009	35.115402	33.388752	34.369949	35.834976	34.025066	36.734859
42.40131	52.17012	65.485519	84.223351	97.000687	100.52062	92.196762	77.031326	61.483147	48.863331	42.589592	39.052361	39.360085	37.863934	43.07621	53.014488	69.01458	80.219383	82.216438	74.707283	56.128735	44.102234	39.842815	40.61488	39.881416	39.20562	35.233723	33.330311	29.182386	29.675098	27.305111	28.374931	26.901781	25.415186	25.79097	25.989872	28.498781	29.210754	33.383804	34.267757	36.523781	37.430481	38.749996	36.901188	36.211254	34.775925	35.217106	36.703453	34.957493	37.347538
41.102585	47.34	54.701057	67.23584	74.968338	76.413483	70.455727	61.37254	52.517666	44.189529	40.96402	38.016541	39.880356	39.279488	45.905743	60.100174	81.507492	96.925812	100.6637	90.447372	67.03714	49.241035	41.599434	41.277256	40.84222	39.249825	34.375542	32.216335	28.608421	28.291115	25.800335	26.607252	26.420185	24.784376	24.748047	23.902449	26.361622	26.881748	30.543203	31.682959	35.580334	36.771248	38.438934	36.774864	37.093899	35.381462	35.239998	36.591343	35.520393	36.809097
40.890957	45.65044	51.256458	62.263577	67.359947	66.879532	60.992836	53.437309	46.380112	39.934914	39.452099	38.238346	40.023998	38.911541	47.044147	65.032867	88.94841	106.34205	111.20259	99.813866	75.778343	55.992725	45.864223	42.678562	40.758495	39.443207	34.803398	32.02602	27.600985	26.935513	24.707634	25.010067	24.709311	23.776939	24.543524	23.889772	24.998913	24.986135	28.42732	29.197592	33.364975	35.337486	38.326778	37.266674	37.337017	35.915901	36.456558	37.616055	35.926933	36.931427
40.586918	46.639595	56.054119	70.265785	77.550636	78.093391	69.975586	57.908119	46.466873	38.785328	39.105427	38.069313	39.812328	37.477741	45.688503	62.689575	85.013496	101.58291	106.50739	96.191597	75.850899	58.864815	48.651043	42.985588	40.056549	39.700497	35.515438	32.944115	27.481686	26.65279	24.908079	24.045223	23.026819	22.88315	24.203959	23.798897	24.36092	23.481276	26.922466	28.424597	31.199314	33.939213	37.852211	37.403172	37.430882	36.478725	37.530975	38.861	37.01556	37.991627
42.521049	50.392712	64.937363	85.9347	98.257301	100.77538	89.119057	69.974594	52.110039	42.311077	40.506653	38.703148	39.536671	36.718914	42.250931	53.262127	69.148537	82.115494	86.897865	79.921616	65.947388	55.022228	46.805088	42.233868	40.249851	40.241966	36.184803	34.395077	29.749773	28.096647	24.90243	23.059023	22.701424	22.628809	24.091724	24.382996	25.449503	24.044062	26.589964	27.708401	30.369432	33.464603	36.908642	36.843296	37.638397	37.105457	38.157707	39.764843	38.26757	38.454937
43.92934	54.955811	75.12796	102.7973	120.3708	123.80548	109.64807	83.980804	59.891895	46.76049	42.213371	38.171658	39.367558	36.549797	38.834637	42.505928	50.917423	57.979767	61.312637	58.535698	51.745052	45.999752	41.100845	40.52998	39.547829	39.383625	35.809631	34.851238	30.923584	29.078611	25.323065	23.600451	23.626545	22.530748	24.071825	24.114405	26.211201	25.210768	27.735355	28.448782	31.131128	33.359436	35.815823	35.849953	37.547436	37.014503	37.434368	39.730732	38.411095	38.641094
44.136776	58.843861	84.359283	115.60976	135.28648	139.17587	124.43582	97.525124	70.068245	51.728558	43.458195	38.279613	39.07761	35.208248	36.953075	37.085861	39.813015	42.235516	44.367565	43.708046	40.868019	38.554642	37.17292	38.612892	37.325207	38.567875	36.052589	34.667877	30.733114	28.845507	26.532364	24.859488	24.395309	22.844765	24.421368	25.060804	27.34234	26.17848	28.845179	29.473341	31.459356	33.538448	35.973518	35.901066	36.774323	35.83638	37.265217	39.561581	37.645084	38.670895
41.821739	59.847057	88.289917	119.78199	139.70027	144.05865	130.88179	104.73136	77.665276	55.588146	44.376133	38.536747	38.702362	34.534569	36.052021	35.367683	35.934792	35.913021	36.758987	37.030281	36.080296	36.786728	36.868725	37.541306	36.75811	38.24947	35.83366	34.349468	30.379179	28.313938	27.166084	25.230307	24.32559	23.300848	25.694574	25.857948	28.373962	27.636431	30.42392	29.972055	31.005945	32.651608	35.825642	36.04451	36.704605	35.994034	37.216812	38.944744	37.340889	39.84462
41.01302	59.59256	88.89518	119.69091	140.07106	144.43654	131.99153	105.94059	79.769791	57.891602	45.038235	38.324883	38.582867	35.019035	36.572018	35.233978	35.417393	35.068775	34.799187	35.53944	36.44397	37.974632	37.807938	38.615524	37.533901	38.478142	34.889935	33.292057	30.153103	28.023912	26.12999	24.030788	24.241623	24.055321	26.235886	26.406363	29.497917	28.703541	31.235237	29.994671	30.929083	31.551563	34.050583	34.489719	36.379051	36.4785	36.543095	38.178654	37.235603	38.993267
42.726688	61.817814	92.31414	123.57174	143.82399	148.54474	134.78522	107.64714	81.142395	59.704742	45.771351	37.62981	38.100952	35.716629	37.091972	35.114445	35.582077	34.899502	34.644127	36.130447	37.631836	38.665115	38.448685	39.824707	38.060959	38.614403	34.187756	33.25779	29.827513	27.840429	26.003349	23.797567	24.122089	24.021053	26.357937	26.514204	30.245247	29.266129	31.357285	30.18067	31.392195	31.083864	32.474438	32.970417	35.99662	36.82082	36.572777	38.563606	37.933193	39.420856
47.069321	69.8908	100.7495	129.79021	149.35323	153.38477	140.47079	114.25641	87.936394	64.367126	47.733669	38.220776	37.604794	35.14941	37.498199	36.025162	35.817772	34.154652	34.24744	35.44244	36.474873	37.508148	38.407269	39.797504	37.038998	37.841129	34.565563	33.472168	29.58004	27.209267	26.153782	24.608805	24.066465	22.871193	25.627295	26.870695	29.969353	27.803631	30.647963	30.075306	30.306282	29.330046	31.381418	32.126091	34.150429	35.500427	36.652153	38.863255	38.005466	39.642342
54.019608	80.79171	111.40173	135.80257	152.18948	155.46782	145.05496	122.7841	97.352264	71.040298	50.044113	39.24514	37.378601	34.617687	37.648594	36.338982	35.804741	34.17004	33.8223	34.761497	34.529163	36.585625	37.761856	38.917614	35.839359	37.074924	34.545425	33.949413	30.142548	27.999147	27.078669	26.002649	25.339518	23.419493	25.820324	27.141882	29.586843	26.710575	29.739649	29.266468	29.390862	27.796453	30.110727	30.983299	32.446304	33.568935	35.729626	38.296001	37.622955	40.275906
62.895432	92.857857	122.84261	143.84706	155.43781	156.25055	148.70831	131.76651	106.97417	77.557114	52.837688	39.587341	37.983704	34.178291	36.129177	34.371918	35.152184	33.531696	32.572884	32.957863	33.336594	34.931202	35.368473	36.609489	35.350227	36.003143	32.557049	32.863422	30.49896	28.59004	26.653484	25.378513	25.020914	24.926985	26.176737	25.622461	27.939524	25.688534	27.928905	26.802027	27.82881	26.788624	28.903948	29.37151	30.337135	31.601873	32.931232	36.101566	36.572495	39.225441
71.046463	103.39632	134.12712	153.87393	162.61539	161.396	155.82904	140.70624	115.921	83.654671	57.642059	41.670334	38.219284	32.431458	33.607849	31.267946	32.780075	32.630409	32.168976	32.546852	32.78347	34.67651	33.550583	34.805813	33.901821	34.448158	30.476261	30.640528	29.235298	27.8806	26.135891	24.917763	24.56727	25.674156	27.300495	26.234631	27.684832	25.000412	26.388132	24.820715	26.479881	26.313662	27.839235	27.745468	28.334507	29.222656	29.919632	33.267601	34.463287	38.260208
73.960747	107.64643	138.49092	158.86299	168.2084	166.16479	160.19283	145.9369	120.24216	89.347183	62.446396	45.124634	36.827686	29.604563	30.0562	28.270521	29.064999	29.171131	30.315525	31.730787	31.498453	33.363068	31.967136	32.518929	30.655704	31.656788	28.779127	28.389172	25.903917	25.238445	24.573759	24.108809	23.175671	24.353609	26.846811	26.825445	26.996668	23.409857	23.888083	23.123583	24.967489	24.744425	26.035521	25.366213	25.429451	26.154177	27.405376	30.227543	31.615072	37.024925
69.556412	101.6789	129.49649	151.92201	164.63541	163.28102	156.12955	140.4028	115.04202	86.626831	63.378235	45.743832	36.814499	28.497141	28.678772	26.964148	27.481514	27.189739	29.520741	31.56839	30.284452	32.951977	30.696289	32.058102	28.276411	28.517216	26.726683	26.841213	23.176456	22.525196	22.336575	22.774012	21.982983	22.826967	25.433857	26.09461	26.0882	22.629288	22.887243	22.605909	24.257973	23.764902	25.347319	24.685118	24.712828	25.21018	26.653227	29.745398	30.990822	36.088036
60.149807	86.190048	112.70023	137.89688	153.43112	154.97577	145.00343	124.69369	99.808968	75.18808	56.89196	42.234737	35.238079	27.965219	27.80579	25.849583	26.317211	26.771507	28.043798	29.750385	27.770117	28.846027	28.871183	29.43008	26.223928	25.718664	23.537333	23.573704	21.592934	20.216919	18.969589	19.847563	20.086821	20.909489	23.026106	23.459484	24.703629	21.777622	22.440588	21.846617	23.129194	23.019819	24.723028	24.750053	25.502518	25.317747	26.661318	29.98797	30.778643	34.575565
53.052437	72.49884	97.673203	125.84703	143.16475	146.57809	133.90572	108.40189	83.772964	61.894775	48.06086	37.531891	34.059525	29.174089	29.22072	26.184484	26.524216	27.276939	27.405258	27.299963	25.38364	27.930376	26.029959	26.851757	24.810896	24.660904	21.804556	22.082512	20.741232	19.834175	17.485502	18.512691	19.533545	20.427267	21.613071	21.513544	23.404282	21.352243	23.265764	22.721533	23.684366	23.056293	24.553446	25.894974	27.137712	26.874784	28.651785	31.630272	32.037251	34.427299
48.640877	63.191631	85.822258	114.42242	132.23039	136.12692	123.30532	97.325424	74.153114	54.164978	42.249531	34.363781	33.200684	30.134232	30.862982	28.054121	27.924894	28.045237	26.404303	26.235058	24.958223	26.58836	24.226089	24.422609	23.412037	24.178644	21.414669	20.847078	19.406321	19.117437	17.35141	18.01622	18.504168	19.511576	20.49843	20.420218	21.920156	20.649715	23.394573	23.120346	23.83449	23.519054	24.774624	26.009569	27.252308	27.635973	30.201677	32.597519	32.421852	34.996643
47.568825	58.204498	76.323174	99.864273	114.17638	118.17948	108.60507	86.263153	67.091194	50.463921	41.078007	35.338097	35.311863	31.75514	32.881794	31.10322	31.009521	29.573774	28.622066	27.990969	27.154671	29.06192	26.458065	27.166176	24.997419	24.897163	22.388983	21.849812	19.556406	19.168045	18.2973	19.374228	18.96689	19.896141	20.890099	21.032156	23.072107	21.162178	23.942562	23.533331	24.560114	24.706532	26.061577	26.166759	27.864248	29.022402	30.856249	33.095768	32.607464	35.189358
46.262257	54.730774	70.376762	89.725647	98.722908	101.23387	93.961617	75.236359	60.867672	46.762825	41.469635	37.314236	36.371407	32.168087	34.4174	32.994099	32.61618	30.825161	30.306885	30.244225	28.26395	30.263569	29.521338	30.272079	27.584627	26.461189	23.256678	21.943016	19.535921	19.318092	18.16313	19.474537	19.919851	20.202507	21.672529	21.970903	23.826115	21.631971	23.367855	23.299685	25.250174	25.410803	26.794268	26.821291	29.023264	29.215082	29.769951	32.464218	32.324081	34.25938
46.426476	54.987366	70.249657	90.550674	99.022125	99.529358	91.120239	71.059158	56.456001	45.28569	42.52914	38.260056	37.203533	33.227592	36.016914	34.508347	35.537304	34.108665	33.718285	32.291378	29.970047	31.877296	31.405069	32.106075	30.924971	28.387554	23.619848	22.114342	20.090937	19.730999	18.043133	19.574806	20.588554	21.418329	22.831507	23.648581	25.986959	23.01832	23.596024	23.733912	26.096514	26.591097	28.486155	29.024769	29.848288	29.627991	29.287577	31.83263	31.429592	33.215679
46.363285	56.466053	73.902603	99.099258	112.5232	113.39992	101.15385	75.344498	57.153088	45.684353	43.034382	38.701347	37.929047	34.713383	36.372944	36.377831	39.467365	39.935867	38.223881	35.908798	32.38665	33.348877	31.533724	32.490524	31.870749	29.660181	24.352463	22.228783	20.255121	19.170427	16.871496	19.049761	20.347727	21.049603	23.656494	24.409616	25.930872	23.061708	24.918388	24.665478	26.679914	27.181604	29.96484	30.18371	30.182999	29.110052	28.727003	30.760468	29.320036	31.525341
47.046124	59.323151	81.818764	111.00157	127.48083	129.16048	114.64777	87.374695	63.982124	49.706745	45.351471	40.798164	40.111126	36.724937	39.365047	40.7626	46.722721	49.479179	48.463524	43.846279	37.190636	35.559383	32.209457	32.839409	31.516195	30.186701	25.632158	23.245577	19.893459	19.341677	17.49749	18.773369	20.021595	21.185324	23.941429	24.005325	25.938696	23.815603	26.006237	25.795959	28.606205	29.171843	31.521646	31.925257	31.803755	30.048685	28.926674	30.114592	27.83572	30.239977
46.847851	61.725464	87.994072	118.65479	136.31355	138.4124	124.08447	96.981926	71.91246	53.238819	46.503227	41.537807	40.353394	37.159046	41.49025	46.795788	56.415207	62.60358	63.49929	57.397007	44.637802	37.357735	32.565407	32.072701	29.918156	29.469732	25.540468	22.599665	18.913591	18.979977	18.265556	18.3193	19.524895	21.541275	23.942108	23.821264	26.124117	24.569458	25.879019	25.661636	29.431114	30.295179	32.239975	32.131996	32.657085	31.065441	29.168938	29.212883	27.069014	28.27956
47.303242	62.848766	89.891861	120.02679	137.50792	141.03496	126.75676	100.13737	74.947121	55.626884	47.285469	41.261337	40.204819	38.687355	44.9086	53.745537	68.175323	79.330399	83.096695	74.230415	55.708702	41.912956	33.368965	32.300716	29.734055	29.690641	25.370579	22.898735	19.795307	19.669847	19.523859	19.669973	21.067415	23.360907	25.676476	25.569841	27.886904	26.254087	28.345245	27.793905	30.241774	30.310032	32.304565	32.843178	33.503273	31.868998	30.413031	29.575901	26.977285	26.006466
46.820679	62.465672	89.729027	120.50346	139.16408	142.08006	127.03447	98.915833	73.633217	55.023529	46.298416	39.649014	40.276478	39.618771	47.467159	60.567348	80.745438	96.895615	101.63535	90.005058	67.490105	48.208969	36.47464	33.622932	31.113111	30.714432	25.676718	23.787518	21.913328	21.02759	19.893946	20.736391	22.752005	24.882072	27.886866	28.206558	29.734919	28.094997	30.377998	30.224566	31.542671	30.253792	32.425961	33.042736	33.461243	32.573036	31.564713	30.223099	27.183947	25.43153
46.473076	62.51598	91.093842	123.4883	142.77422	145.35623	130.34616	101.21856	74.379852	55.201733	46.306091	40.367226	41.342861	40.628307	49.450138	66.181198	90.018578	108.13697	112.40064	98.965569	75.36348	54.675472	41.562691	36.61488	33.032143	32.626358	27.673908	26.246561	24.784487	23.110044	21.670866	22.818848	24.912621	26.921896	29.727737	30.225065	32.186859	30.568253	32.808624	31.965961	32.836426	31.128326	32.376789	32.851456	33.824188	33.447571	31.295273	30.47946	27.710314	25.538677
47.219677	62.97126	92.948883	124.55464	143.64871	146.67836	132.44279	103.88362	77.101753	56.395969	46.015297	40.168804	40.824692	39.179325	47.759575	64.391167	87.383003	104.49242	107.56238	94.859161	73.729767	56.288933	43.43195	36.913841	31.782118	32.406616	28.278397	27.753439	26.45479	24.517447	22.94327	23.828348	26.618452	27.590336	29.387205	29.934275	32.592396	31.087477	32.901524	31.888332	33.192223	31.370441	32.29916	32.475399	33.540501	33.12125	30.890793	29.741026	27.277412	25.709736
50.38208	63.12096	92.345406	123.21931	141.96521	144.98778	130.59587	102.37067	77.031204	57.071476	46.506062	39.039528	39.361465	37.339512	43.759712	54.678539	71.723129	84.157173	86.338966	76.861603	62.205254	50.946144	41.016594	35.855621	31.988665	33.373444	29.017853	29.047117	28.252954	25.811127	23.95273	24.937284	27.436068	26.91581	27.845819	28.918688	31.832605	29.986624	32.433052	32.045139	32.887184	31.171978	32.491497	32.994583	32.858868	32.119877	30.84865	30.068365	27.65449	25.134687
52.08073	62.290077	91.152153	123.56793	143.01016	145.67744	130.32632	100.46687	75.177132	56.404022	45.909657	37.505211	37.770302	36.288361	39.901917	43.850319	52.36129	58.613613	58.571404	54.472858	47.490364	43.286945	37.109062	35.543438	32.969669	34.510765	30.609921	30.909191	29.47554	27.793993	25.587431	26.557775	27.607052	26.731524	28.023909	28.54966	30.660666	28.772051	32.270081	32.365341	33.484493	31.634285	33.351707	33.87611	32.589317	31.84322	30.728312	30.317509	29.019186	25.52594
51.370602	62.33313	92.459969	125.28786	145.22748	148.2216	131.98941	102.53495	76.598633	56.432858	45.497959	38.010113	37.91993	35.42902	37.983868	37.534012	40.012474	41.518372	41.085361	39.928463	37.635555	37.766441	35.553387	35.785439	33.097984	34.58934	31.015347	31.755154	30.250448	29.236811	27.698158	27.73769	27.913	27.399849	28.621178	27.775581	29.474472	28.246666	31.218895	31.598366	33.683857	32.011288	33.060799	33.549675	32.355255	31.324936	29.698439	28.406563	26.696127	28.148258
48.543022	62.674561	92.80851	124.3148	143.40175	147.02118	132.13899	103.76456	78.844337	57.292992	46.080982	38.969723	38.531376	35.884148	38.126354	36.17725	35.891705	35.869934	35.706932	35.090046	34.289276	35.962048	35.681667	36.268986	32.835461	34.476032	31.903904	32.117908	30.712679	31.006441	29.211994	28.491243	29.504995	29.567383	29.424469	27.719116	28.707466	27.856245	30.508732	30.504509	32.717899	31.627975	32.286682	31.723957	31.424822	30.373186	28.284838	27.064016	25.744377	28.425747
46.568054	61.786728	90.535118	121.19586	139.84938	143.44748	128.47295	100.65984	77.50174	57.428337	46.798969	40.320095	40.187279	38.001907	38.943821	37.165245	37.021805	36.595028	35.955959	35.850666	35.540173	36.680035	36.51334	37.058025	34.619263	35.606136	32.735577	32.992218	32.674118	31.966013	29.880243	29.962408	30.819839	30.306688	30.362726	28.906065	29.844675	27.821058	29.748791	29.48167	31.545845	30.050909	30.752254	30.473745	29.371693	28.405325	27.475159	27.064358	27.286596	26.29446
45.19701	60.90596	90.386215	121.60117	139.92075	143.13513	127.13743	97.007957	74.148285	56.220715	47.602184	41.798328	41.928417	39.963306	40.848377	38.849533	38.869522	38.044842	37.604725	38.117599	38.702389	38.762226	38.410793	38.664154	36.81514	37.304638	34.171181	35.323101	34.315777	33.387405	30.775829	31.625383	32.433075	31.777813	31.478584	30.7822	30.868158	28.084263	29.784622	29.361179	30.08243	28.580387	29.587267	30.090353	29.421732	27.972197	27.27651	27.57625	27.69191	24.646303
45.040958	62.355732	92.844955	124.56438	142.43633	145.84969	129.26221	97.967453	74.176971	55.53886	47.225864	42.097019	42.887917	40.155422	41.900246	40.022198	39.125584	38.286694	40.290844	40.974251	43.157757	45.050797	43.420383	40.04998	36.651985	37.07753	34.924618	35.55785	33.974983	33.906364	32.04797	32.314877	32.745979	32.154667	32.395451	31.251425	30.967901	28.276377	29.230663	27.982994	28.960039	27.628529	27.78986	28.64822	29.947802	28.441423	27.433098	26.709656	27.848494	27.467426
45.92226	63.69178	93.513084	124.19514	142.03154	145.32411	129.62482	98.635597	74.965912	54.892498	45.748165	41.045647	41.81522	40.475395	42.269958	40.747181	39.438454	39.295895	42.294804	47.880955	55.073788	57.691582	51.940022	43.65266	37.412495	36.281948	34.377731	34.989643	33.811787	34.190811	32.510052	32.357738	32.682259	32.794384	32.694107	31.216127	30.918392	28.305025	28.754829	28.210598	29.613968	28.097715	28.230625	29.543732	30.61594	30.097216	28.115448	27.05805	27.912672	29.023743
47.35775	63.102219	90.692429	121.55922	139.36011	143.17136	127.11679	96.227043	72.479195	53.230019	44.249111	38.864475	40.78513	40.738487	42.028564	40.335255	40.412086	41.456135	47.89407	60.22327	75.310234	80.059662	74.379158	54.545471	41.683044	36.807945	32.722359	34.542191	33.975403	33.97784	32.311291	32.954784	33.286411	32.908264	32.232445	30.470247	31.11043	27.921524	28.293169	28.210789	29.400995	28.623709	29.85796	30.595526	31.653526	30.516628	29.515408	28.173794	26.655205	26.693356
48.892673	61.596027	88.383331	120.66409	139.78658	144.37944	127.90565	96.440353	71.548538	53.244389	44.590328	39.46859	42.220581	41.790245	43.8335	41.998081	43.105202	44.476097	54.530697	75.826942	99.085159	109.54022	102.2539	74.781891	53.414261	39.970013	33.354897	34.279446	35.133743	34.454056	32.197758	33.253368	34.274223	33.540802	33.575527	31.15963	31.600861	29.00881	29.543879	29.234125	30.012218	29.703888	30.604185	31.355963	32.570278	31.738916	30.304266	29.0266	28.545403	26.750353
50.924946	60.842968	87.815002	120.06736	139.88617	144.90535	129.24159	99.197388	73.616333	54.367165	45.194408	40.527416	42.803345	42.067474	45.020226	44.044563	43.304272	45.442551	63.767864	94.294075	117.02647	129.86188	118.7457	97.974113	70.716103	46.222908	35.813496	33.348755	33.6133	33.956795	31.91366	32.223198	33.549587	33.789612	33.355377	31.188169	31.743088	29.804735	30.027164	29.731623	31.134995	31.295622	30.831678	30.929756	32.080124	31.781668	28.869087	28.046169	29.405277	28.370508
55.706982	60.757786	85.072395	115.85392	135.71536	140.83401	126.58424	99.225891	74.170639	55.099102	46.175037	41.273567	43.421597	42.273613	45.2761	43.938061	43.183556	45.705532	79.591736	111.72377	123.74118	130.28117	131.00266	116.64016	90.888489	56.326908	40.318417	34.400436	32.902836	33.310284	31.487417	32.223278	33.805462	33.363365	33.874153	31.898792	32.972404	30.678785	30.823055	30.285927	31.717718	31.480444	31.201239	31.825119	32.449688	30.623562	27.753614	27.975195	28.140593	29.329823
62.059273	60.594406	80.851814	110.16962	129.66869	134.81577	120.8431	93.74054	70.262695	53.550163	46.416664	42.403378	44.771671	43.431843	44.757446	42.460178	42.19595	45.044773	70.880531	109.55666	121.8512	128.88145	130.91032	119.85185	98.988724	69.656731	47.843109	38.478996	33.663162	32.272938	31.132187	32.77755	34.210518	33.008137	33.206287	32.332268	33.718521	31.247265	30.972315	30.477818	30.843796	30.485729	31.336288	32.43623	31.788925	28.079865	28.137354	30.206345	28.403536	30.871746
70.308693	63.337112	78.336502	106.75191	125.89572	131.0428	116.42352	89.733093	66.61763	52.463039	48.733044	47.362972	50.065224	47.496151	46.640392	42.552555	41.158562	43.367901	56.072823	83.46553	110.51804	121.15786	118.46873	106.83472	90.099831	69.088303	50.237644	38.614006	34.110813	32.493214	32.027477	34.05653	35.588978	34.017117	34.250793	32.971764	34.031166	31.879656	31.405752	30.115448	31.007229	30.904955	31.563669	32.372288	32.243683	29.081738	29.95635	30.405304	28.531443	31.710194
74.486649	65.688972	74.989822	99.518562	118.05131	123.18416	110.08546	85.718498	64.969139	52.903545	53.80629	57.218166	60.673592	55.937374	50.846779	43.838612	39.666393	39.829369	46.380993	62.817127	85.059265	94.512466	94.722366	87.927155	72.719933	55.587963	41.291878	33.803604	31.567041	31.740007	31.480331	32.670944	34.238918	33.505497	34.087341	31.238012	33.235332	31.282768	31.192558	29.61804	31.149309	30.556763	30.227819	30.148262	31.156523	28.527487	28.862087	28.57918	29.192219	31.83806
69.924896	62.164619	65.340584	83.680496	98.880791	103.35285	93.835289	76.062157	61.146351	54.516411	61.607983	71.25843	76.824173	70.396851	58.95401	47.043091	40.028706	37.434769	39.957619	49.387806	59.216755	64.413818	62.250496	55.689758	51.922279	42.172855	33.561111	31.764282	30.856432	31.235455	31.274208	32.272976	34.302799	33.32069	33.504631	31.436897	33.064735	32.241936	32.009617	30.605629	31.184771	30.315111	29.765902	28.911852	29.45826	27.845299	28.634647	30.24889	29.717955	30.424013
57.106606	52.117443	51.783321	62.499119	71.283218	73.907852	68.795647	59.009026	53.770813	54.71526	69.224907	84.744431	93.66394	86.653961	69.000969	50.60281	40.682304	35.608574	34.663975	39.518269	40.017792	41.889511	39.818565	35.581299	33.47649	32.01199	29.78092	31.373379	31.332392	31.079035	30.4783	32.329716	34.409283	32.240566	32.339237	31.564695	34.272556	33.215279	33.501656	30.761845	29.742264	28.332596	28.401558	27.384083	26.274927	26.118578	26.637918	29.346401	28.843885	29.855478
45.126717	43.690266	42.894291	48.423126	50.634697	50.360332	47.216331	43.689587	46.246029	54.324322	75.037003	95.04715	106.6525	100.33889	80.113724	57.146767	42.79958	34.841049	32.034824	32.775078	32.038258	33.057327	30.410837	29.086798	27.799114	29.418371	29.063133	31.799566	31.829632	31.704174	30.428423	31.881935	33.84071	32.020157	33.241486	32.516685	35.45192	34.934654	34.659702	31.045923	30.083185	27.494017	27.207706	25.600481	25.628195	24.90341	25.451174	27.100945	27.813457	29.784286
38.97324	40.435802	41.13908	45.580784	45.213081	42.196022	39.087547	37.095573	41.797855	51.35408	73.622841	94.46434	107.96683	102.64085	84.668137	61.90723	44.504707	33.270576	29.732494	29.591669	28.250887	28.481256	27.454805	27.587378	26.143372	28.920815	29.531919	31.138588	30.955492	31.433994	30.172451	30.140932	32.213387	31.209961	32.88604	32.253605	35.352264	34.159985	33.956089	30.73311	29.976431	27.40147	25.935659	24.086851	25.272747	24.306379	23.759907	24.599659	25.383226	28.732508
38.12748	41.586674	44.535259	51.485176	52.552776	49.54282	44.757465	39.816742	40.767357	46.117168	62.89344	79.116409	91.737823	89.595093	76.432732	59.171432	44.007118	32.595348	28.169088	27.879051	27.049858	27.244699	26.928793	28.219549	27.969257	31.052235	30.455412	32.09761	31.829248	31.838793	30.939627	30.865473	31.928959	30.996588	33.496895	33.390263	36.112335	33.463444	33.10323	30.519735	30.125433	27.280466	26.283615	25.294561	26.778887	25.84094	24.129177	23.761007	24.011669	27.737537
38.645931	43.696735	50.752262	63.358105	69.051331	67.043243	60.055202	49.55093	42.735313	41.001015	49.257877	56.826431	65.085121	63.489506	56.636757	46.523521	37.128815	29.760035	25.191668	25.292427	24.676399	26.747074	26.523535	28.318777	29.255091	32.046745	30.90991	32.623161	32.297955	32.598824	32.793896	32.442631	32.511356	30.889759	33.986923	34.690311	37.291592	33.811359	33.131401	30.306328	29.713072	26.185984	26.539164	25.976437	27.524708	26.586761	24.498413	23.554701	24.245901	28.09256
40.24437	47.43391	60.521942	80.034256	90.630226	90.455338	80.774345	62.432789	47.374874	38.570675	39.82869	40.611561	44.429367	40.758957	37.949203	33.228981	29.049662	25.645712	22.640535	22.336287	23.418455	25.823084	25.741655	27.934801	28.252943	31.890142	31.584644	33.695801	32.738213	33.415665	33.681789	33.159996	33.285564	31.912657	34.789555	35.201614	37.476048	34.585571	34.509571	30.831844	30.302538	27.926531	27.114418	25.301136	26.487034	25.193815	24.597605	24.158381	24.899317	27.928852
41.856979	52.322121	72.750061	98.571999	113.11148	114.35057	101.73504	76.366203	54.693146	40.3325	36.446186	32.823692	33.920116	29.233633	29.017359	25.590328	23.528425	21.900831	20.153316	20.687508	21.464144	23.875877	24.526308	26.115492	26.128099	31.11533	31.264578	33.69548	33.185535	34.474052	33.837791	32.648087	33.725784	33.155788	35.137402	34.718128	37.248352	35.352634	35.774017	32.003922	31.950678	29.325979	27.87438	25.457136	25.392477	24.475849	25.542307	24.605703	27.36458	29.065401
44.705898	57.800053	83.514435	113.25145	130.29205	132.45483	117.98479	88.999306	64.093269	46.258072	38.023239	31.615416	30.985222	26.689535	26.913797	23.23097	21.673552	20.266226	19.527683	20.594782	20.113756	21.935738	22.465376	25.16301	25.708525	30.390221	30.823687	34.668568	35.096539	35.36898	34.71851	34.232239	34.684658	34.270985	35.677055	35.833321	37.915905	36.098351	37.258698	34.639675	34.18853	30.66855	28.442459	26.892076	26.223457	25.839735	26.67882	27.852528	29.232952	31.630104
45.835274	61.380795	88.743629	119.21252	138.13606	141.20834	126.37591	96.850418	71.29068	51.721756	41.149231	33.348747	32.064854	27.349947	26.877878	23.131105	22.042643	20.478996	19.832825	21.2623	20.390476	21.814554	22.408144	26.576597	27.612389	31.604858	32.187538	36.380581	36.602497	36.874939	35.833668	36.093468	35.970352	34.497967	36.252201	36.607426	38.164207	35.920322	37.677525	36.422749	35.829491	32.046612	30.303686	28.866993	28.95155	28.177029	28.824268	29.010321	29.452829	33.384754
46.069324	62.510136	90.77536	120.95291	139.87646	142.91321	128.77713	98.597923	73.73452	54.073227	43.195168	36.417866	34.906597	29.140087	28.007215	24.580183	23.818573	21.785969	20.827156	22.469797	22.102457	24.42182	24.866194	28.395159	29.558849	34.105541	34.851646	37.744396	37.397877	37.776901	36.891949	36.249363	35.778076	35.037548	36.628365	35.811188	37.673504	35.998055	37.883156	36.742065	36.937511	34.476242	31.752768	30.500814	31.516182	30.933506	30.045973	30.565981	30.82375	32.879841
46.480976	63.66785	93.240486	124.1499	142.54762	145.69098	129.97748	98.732452	73.179832	53.483009	43.734718	37.75322	36.497749	30.923086	29.520208	26.050543	25.48078	24.393198	23.050692	23.975683	24.553366	27.903015	27.935276	30.242107	31.604746	37.238571	37.942047	39.108173	38.527176	39.176212	37.985722	36.476273	35.798931	35.818684	36.876591	35.540718	37.154346	36.011803	37.953743	36.905029	37.960232	36.316082	33.876827	33.314102	33.682873	33.377312	32.475567	32.725571	31.99568	33.12096
47.155495	63.894722	94.526054	126.87078	145.95775	149.09399	133.13889	101.1478	74.984108	54.534115	43.599213	37.795357	37.328583	32.571045	31.203695	27.918772	27.881914	27.199343	25.593937	26.369713	27.203192	30.311256	29.810608	33.232994	34.979324	39.383911	39.362633	41.3601	40.871468	40.674957	38.546551	37.655273	37.127144	36.052666	36.790829	35.646801	37.097004	35.933144	38.059826	37.508488	38.343426	37.303238	35.809006	35.132591	35.160301	34.812107	34.59959	34.579586	32.655987	33.61784
49.236847	63.773403	93.296288	125.73337	145.1543	148.70264	133.13837	102.01413	76.092018	55.315178	43.364201	37.077175	36.7383	33.657642	32.766357	30.092499	30.119591	30.55257	29.487177	30.419271	29.519026	31.632332	31.010891	35.499088	37.195683	40.761829	40.697918	42.894337	42.043327	41.42049	39.320507	38.855556	37.496094	35.462379	36.371075	35.994434	37.075153	35.747868	38.549568	37.664276	38.705269	38.126934	37.108765	36.183659	35.827679	35.685543	36.389626	35.886452	33.827847	35.869728
52.426613	64.803123	92.549652	124.23357	143.00789	146.27202	131.05589	99.711403	74.43589	53.275349	42.127289	36.223949	36.446407	33.223644	33.298691	31.854074	31.888269	32.271511	32.634312	33.637463	31.110073	32.00835	31.173748	35.683262	36.584049	41.102318	41.621052	43.277458	41.765648	41.66861	39.611263	38.073387	36.266281	34.943115	35.773643	35.567539	37.287746	36.095463	38.115566	37.450542	39.862881	39.753506	37.378201	35.742554	36.217907	36.701046	36.723011	36.610634	35.084938	36.778652
55.722927	67.047829	94.701981	125.70378	143.84572	147.01749	130.55791	98.772881	72.538132	52.33683	41.629299	36.486244	36.367645	33.301193	34.299953	33.352715	33.926926	34.160954	34.95718	35.612164	32.864506	34.153584	32.99213	36.144508	36.874763	41.77673	42.60099	43.809761	42.198475	41.881165	39.354858	37.220135	35.413025	34.523289	36.497795	35.87957	38.210846	36.776978	38.811295	38.075214	41.21941	40.783184	38.358143	37.099083	37.517593	37.666779	37.589264	37.611893	35.922771	37.339375
56.233879	67.70089	93.919746	125.54681	144.69063	147.77713	131.52361	100.45623	73.475403	53.089359	41.543392	35.945595	36.111206	33.833462	34.49826	33.813923	35.283417	35.069805	35.176807	35.52626	33.972313	35.275597	33.432026	36.69809	38.344944	41.854248	41.875599	43.880173	43.320488	42.349483	38.771572	36.892643	35.476334	34.046581	36.824001	36.816845	38.83548	37.451355	38.938549	38.927223	40.550861	40.505432	39.338051	38.448475	38.390923	37.659031	38.242321	37.867046	35.431854	37.00478
53.362606	65.646736	90.309509	120.65051	139.87247	143.87556	129.29182	99.965271	73.780258	53.870285	41.421925	34.999897	35.542095	33.889626	35.20813	34.047726	35.588276	35.189919	34.53664	35.468739	34.483227	35.85046	34.220051	37.550064	39.019287	41.739887	41.178593	44.220558	43.504555	42.824871	39.190117	37.083813	35.639084	34.031693	36.894379	37.1217	39.389027	38.409912	40.373169	39.43103	40.969406	40.916874	40.80109	39.698357	38.802357	38.546535	38.5756	38.420593	35.189594	36.478302
49.11285	62.121738	86.450554	115.5694	134.89085	138.90106	125.37601	96.454483	71.20739	51.773468	40.497509	34.444962	34.333462	32.567307	33.99239	33.691742	34.095425	33.547855	33.541168	34.565636	33.558807	35.5229	34.716721	36.959602	38.208553	40.666256	40.346546	42.429279	41.755909	42.284149	39.182301	37.139942	35.155201	33.270702	35.735485	35.707008	38.940674	38.60815	40.514565	39.302422	41.160542	41.541435	40.601429	38.83078	39.334553	39.114258	38.269356	37.879868	34.634659	35.454411
45.886238	58.745911	83.536583	113.5223	133.41217	136.51999	122.89548	94.137367	68.535004	50.358746	39.764904	34.07473	34.453506	32.282345	34.972191	34.074692	34.286526	33.603954	33.810429	35.15464	34.105179	35.657158	35.128086	36.951752	37.802799	40.352867	39.599728	41.852993	41.371468	42.290504	39.686039	38.268959	36.646595	33.802864	35.230251	34.747032	38.350178	38.557663	41.167519	40.601971	42.431667	42.343605	41.424911	39.895847	40.037243	39.319569	38.744675	37.88623	35.074451	35.311554
42.851437	54.922409	77.638298	107.53876	127.69863	131.1404	117.60827	91.152306	67.532356	50.024006	38.939892	32.084431	33.472176	32.487617	34.090336	33.796799	34.449165	33.85186	33.440163	35.082806	34.338879	35.734535	35.29073	36.823071	37.766491	39.471012	38.312862	41.631943	41.491478	41.501022	39.237617	38.73003	36.858974	33.453918	34.128128	34.177814	37.262264	37.370277	41.038837	41.624367	42.260353	41.284115	40.933853	39.497158	38.963543	38.707718	37.742023	37.196217	33.546001	34.22364
41.585857	51.745468	69.963615	94.399986	111.67507	115.74923	104.48371	83.015778	63.886452	48.801052	38.598015	32.13335	34.288486	33.126289	35.034542	34.04467	34.739674	34.952385	34.284893	35.572262	34.828335	35.925564	35.368073	37.106472	37.140396	38.98703	38.468369	41.851391	41.853039	41.358097	38.909946	38.480526	36.296829	33.147564	33.793358	33.786198	37.161972	37.383671	41.492767	41.801186	41.88295	40.871181	40.57066	38.800011	37.520325	37.783195	36.916981	36.484859	32.678322	32.908318
39.602592	48.930866	63.617619	82.646767	94.642502	96.918999	88.140381	71.09201	56.4249	43.826405	36.88475	31.997496	34.443951	32.912273	35.211323	34.562511	35.243305	36.081295	35.968029	36.48801	34.706688	35.384697	34.415092	35.812428	35.569244	38.602482	38.630939	41.50948	40.615841	40.525909	38.418823	36.269882	34.235401	31.974319	32.91143	32.350048	36.322678	37.055969	40.2911	39.91029	41.029442	40.557693	39.127407	36.951748	36.3755	36.951008	35.246349	34.338169	31.99535	31.543226
40.575146	48.709709	62.344864	81.238998	92.353668	93.464859	84.068085	65.733643	50.661514	40.315434	36.514385	32.62899	34.862282	34.076679	36.802055	36.949051	39.256985	40.087872	39.910656	38.959812	36.283211	36.257782	35.217121	36.557613	36.69812	39.511089	38.956902	41.352276	41.012859	41.150299	37.67897	35.00423	33.069229	31.333942	32.562382	32.811016	35.959415	36.955605	39.835464	39.760193	40.559601	40.279694	39.76601	37.952728	36.92173	36.736961	35.096252	35.317833	32.676582	31.691551
42.101891	49.973557	65.541374	89.274323	103.44432	105.40106	93.254486	70.095444	51.776142	40.676888	36.875839	32.152008	35.188213	34.566032	37.866947	39.669506	44.741455	46.197617	44.791161	42.746082	39.245251	37.898212	35.784634	38.027515	38.303024	39.432007	38.337811	41.450829	41.303261	39.770927	35.894585	34.164867	31.888803	29.82667	30.998262	31.97876	34.437931	35.078854	38.974789	38.792931	39.151802	38.523731	39.480869	38.342602	36.380795	36.629456	35.173489	35.629547	32.348812	31.065355
44.367569	52.040279	70.727379	98.020134	114.76942	117.87013	104.67195	78.962059	57.992435	44.15049	38.622822	33.579239	35.464367	34.266644	38.761272	43.953125	52.776733	55.959515	55.469662	51.236111	44.473888	40.675476	37.986362	39.667915	38.543655	39.892906	38.550014	41.250919	40.46386	39.045216	35.701786	33.531528	31.397575	29.051222	30.023861	31.046995	33.385372	33.678127	37.311161	37.065353	38.589516	38.266979	39.131748	37.901112	36.337208	36.727974	34.84568	34.967785	31.431257	31.135452
46.228199	52.792461	71.301933	97.472046	114.56236	118.50153	106.05653	82.528	62.361282	46.764294	40.355553	35.418552	35.64101	34.578297	40.792431	50.759132	64.506805	71.796524	71.931946	64.657272	51.862541	43.644558	39.669353	40.441414	38.798458	39.842175	38.570339	39.885685	38.338345	37.729717	35.544472	32.990528	30.458668	28.496008	29.20575	29.916239	32.091194	32.049992	35.228279	35.046425	38.012989	38.273094	38.25679	36.749043	35.81752	35.931179	33.672298	33.027016	29.95944	30.161016
48.046162	51.576408	66.568695	88.447113	102.90134	106.35022	96.527107	77.624229	61.564449	47.480915	40.880325	36.433605	37.181866	38.00919	46.404697	60.812286	80.635094	92.259117	93.119301	82.107185	62.505444	47.849941	41.714691	41.989368	40.076408	40.5588	38.491154	39.110168	38.074421	36.989731	35.394234	33.060555	31.068707	29.390265	30.554752	30.234957	31.813055	31.452112	35.2841	35.507252	37.692219	37.355465	37.637592	35.845627	34.622784	34.587227	32.733353	32.649399	29.077343	30.117359
49.537243	50.495323	61.799892	81.404579	92.831894	95.008888	85.668961	69.153488	56.220104	44.914799	39.88451	36.162537	38.530834	42.669289	54.120132	74.18364	98.745773	113.16935	113.93713	99.073875	73.212273	53.01453	42.949978	42.507004	39.975872	39.975094	37.481121	37.503281	37.227814	35.624428	33.666557	32.348949	31.707136	30.476337	31.974777	30.979969	31.605936	31.344469	35.823048	35.378292	36.362442	35.009617	36.258076	34.494534	32.681942	32.951916	31.780165	32.271751	28.649956	29.981295
54.133358	51.844257	64.122269	84.785667	97.015884	98.986832	88.232918	67.354736	52.78709	42.483646	39.933151	37.554104	41.229801	48.047005	63.704258	88.009712	114.46188	127.71307	127.97638	110.64041	82.064537	59.450951	45.471306	42.193272	38.454216	38.5387	36.314739	36.393742	35.095093	34.038822	33.10413	31.807844	31.258398	30.48945	32.080265	30.474386	31.768269	31.464165	35.651424	34.261646	34.663151	33.679806	34.089828	32.923141	31.764244	31.792639	30.301144	31.531694	29.018343	30.932325
61.848721	56.67482	70.430756	94.646873	110.54349	114.12027	100.12628	74.991928	55.613922	42.809368	40.479141	39.201439	43.53083	53.524158	73.160446	98.958054	121.51643	132.85625	129.55266	110.90219	83.45607	62.050407	46.884159	40.792377	35.646442	36.960167	35.446747	34.808102	32.720749	32.843983	32.584309	31.202753	30.191458	29.493565	30.430676	29.393234	31.40476	31.718832	35.032124	32.349155	33.532257	32.556019	32.397606	30.676693	30.860727	30.903328	29.283939	30.429222	29.230379	31.691479
70.885666	62.429047	76.490532	102.71037	120.88783	125.04726	110.3143	84.249138	62.981087	47.824635	42.339596	40.010292	45.469452	58.809429	82.311073	106.80838	123.72507	127.54733	118.23254	98.566002	75.290771	58.688381	43.934242	38.318523	33.897343	34.990803	33.910812	34.536934	32.826168	32.352543	31.474695	30.746843	29.550802	27.623672	29.186064	28.219673	30.600685	30.261057	34.007778	32.099304	32.72818	31.14798	30.556137	28.963123	29.06189	29.189758	28.238276	29.546986	27.936028	31.285307
72.973457	64.658958	75.942207	100.49939	118.39263	122.98548	109.43203	86.301407	67.186295	51.71011	43.75238	39.874088	47.024342	63.185181	89.912689	113.87708	126.30313	121.79074	103.5018	80.801239	62.265316	49.045116	37.595005	35.382782	31.750307	32.957451	31.849041	33.590714	33.457355	32.017391	30.635057	29.999577	29.308022	26.890615	28.254055	27.2024	29.171297	28.682453	32.507332	31.565199	31.106947	28.901468	28.942009	27.242413	26.772743	26.211388	26.560198	28.614979	26.989807	30.182766
64.829407	60.37315	69.730843	89.896851	104.9124	109.32763	98.431595	80.225037	65.03923	50.188313	42.493488	39.112579	46.55415	63.7808	91.588333	114.77113	124.80978	116.04832	93.865608	69.282104	52.515442	41.441074	32.492077	32.333324	29.354548	31.080385	30.263298	33.141838	32.816635	32.108528	29.916178	29.870447	29.384949	26.939121	26.36278	25.097961	27.130808	27.018553	30.665796	28.970486	29.059353	27.322832	27.334949	25.940887	25.030682	24.19932	24.647608	27.263716	26.704357	29.78363
51.718628	52.634079	63.569164	84.296509	97.343857	100.58668	90.315933	73.047287	58.941505	44.929028	40.033745	37.654701	44.741001	57.683079	81.788689	102.1222	111.00266	103.11518	82.929077	61.919621	46.659309	36.423378	29.854694	30.562805	27.036913	29.906727	29.80018	32.657406	31.827715	33.151764	31.478106	30.856834	29.156309	27.911299	26.510727	24.542473	25.900303	26.74728	28.916597	26.304684	26.556976	26.348124	25.464956	23.914576	24.127029	23.523037	23.395784	25.912418	26.646248	30.016846
41.641834	47.587925	64.342361	88.963478	103.8227	107.31422	95.480278	72.740463	55.373283	42.05714	38.291615	35.237556	40.227757	47.471283	62.609833	76.328201	83.780472	78.841736	65.37738	51.44492	40.206276	32.506989	27.586765	28.898836	26.538231	29.784634	30.267838	32.698734	31.769569	34.941029	33.153687	32.340569	29.652388	29.345297	27.241285	24.896442	25.508205	25.914646	27.522633	25.379677	25.219854	24.101507	22.720961	21.532957	22.49148	22.917776	22.392618	24.433189	25.365971	29.454216
38.649117	47.885017	68.895607	98.071304	117.15827	121.69427	107.28816	79.453751	57.908588	43.13583	38.233437	33.637501	36.226063	39.035805	45.576797	50.356533	54.170815	51.313984	44.116608	38.227489	31.976858	29.045311	25.354326	26.730347	27.240335	30.628843	31.588114	34.061646	33.750652	36.922108	34.623177	33.085304	30.795031	29.99766	28.447876	25.527493	26.601107	25.479881	27.947624	26.557846	25.403263	22.657772	20.801163	20.259752	21.921711	22.156162	21.957855	24.282642	24.156715	28.401279
40.289101	48.771832	71.324295	101.36684	122.62097	127.61884	113.90195	87.566788	65.33239	47.724567	38.423916	32.826115	34.341759	33.435364	36.295738	36.726955	37.436165	34.62907	31.133623	28.918015	25.62324	24.922796	23.356335	25.62764	26.677639	29.959566	31.494373	34.628708	35.348003	37.254696	34.053375	33.723427	31.696053	29.214697	28.119658	25.654024	27.267649	26.103788	28.003099	27.394918	26.176386	23.25326	21.830082	20.762871	21.664549	21.636099	22.134123	24.117849	23.189011	26.516973
44.018051	49.097282	66.41304	92.348671	112.89935	119.51012	109.16123	89.441216	70.098732	51.410881	40.269928	33.485516	33.985085	31.373386	32.549778	32.121235	32.404121	29.632553	27.316607	25.974966	22.83651	22.740028	22.104376	24.361471	26.015432	29.645525	31.46455	35.742863	36.320045	37.409615	34.684357	33.849922	32.014393	29.021448	27.706141	24.998922	26.903872	26.89109	28.889877	28.21064	28.306612	26.534567	25.16823	23.902067	24.128731	24.384497	23.667496	24.457508	24.104208	26.494255
47.810913	47.418964	57.472977	75.670792	93.059547	101.38985	99.19088	87.301041	72.74762	55.075848	42.229588	34.1591	33.621273	30.199554	31.894644	31.267149	31.713461	29.652437	27.499912	26.037479	23.062449	22.475691	21.221869	23.187639	24.074217	27.967211	30.496778	35.10194	34.940159	36.555531	34.306332	32.285294	30.307655	27.449713	26.589155	23.590612	25.097656	25.944633	28.320007	27.61235	29.349676	28.359224	27.433428	25.691198	26.891308	27.203917	24.788715	25.351357	24.365673	26.009651
50.914516	47.6875	51.389259	64.819328	80.666214	94.041374	98.592567	93.012337	80.640282	60.048176	45.709778	35.116859	33.78323	30.127033	32.589508	31.635162	31.52725	30.688358	29.60165	27.656048	24.588648	24.08005	23.309397	23.434862	23.205885	26.644131	29.4366	34.070179	33.482075	35.701408	33.281681	31.395643	28.899313	26.787441	26.303469	23.063343	24.051689	24.543396	27.188776	27.482983	29.056883	28.698818	28.916992	27.991888	28.538298	28.367737	25.362787	26.650183	24.875795	26.434507
48.490063	47.352043	49.959568	62.494358	80.835251	99.475525	111.47319	109.01936	93.755394	67.741852	49.864952	36.898819	34.073051	30.502119	32.282467	30.994173	31.539959	31.589245	30.552277	28.649305	25.624537	25.748322	25.084249	24.790497	23.374912	25.043907	27.0832	31.482304	31.704216	33.056686	30.658278	29.582256	28.521221	25.613543	25.044306	22.607094	23.673599	23.191862	26.505152	26.607513	28.259573	27.645712	29.157072	29.518055	29.339708	28.259653	26.540785	28.218977	25.201143	25.75799
45.937675	47.989994	52.807308	68.560852	89.957085	111.34715	125.95251	124.97662	107.13338	78.519249	56.762787	41.849766	36.792892	31.9643	32.785419	31.916342	33.10162	33.086956	32.575787	31.482834	27.790155	27.217609	26.432745	26.103462	24.496035	25.518435	26.541653	30.706278	30.31712	31.48485	29.491451	29.090446	28.697323	24.986729	24.268276	23.266361	25.583424	25.272215	27.626272	27.124674	28.364618	27.594437	29.16975	30.205744	30.808994	30.489222	28.557192	30.249594	28.539158	28.818892
44.195278	49.352669	58.440342	78.442932	100.5639	120.93081	133.78114	130.66649	113.00089	84.642555	62.822151	46.637257	38.326096	32.559582	32.925957	31.943192	33.398476	34.215149	35.871132	35.751629	31.611303	29.120293	27.34067	25.753727	24.728943	26.284252	27.179571	29.582048	27.743387	29.131384	28.630125	28.442284	27.99942	23.805656	23.698273	24.08902	27.841381	26.833841	27.937344	26.9881	27.851458	26.946274	28.009995	29.578896	32.605099	32.732967	29.379848	31.725952	32.132935	32.661358
44.939747	52.704826	66.233391	89.767387	110.7586	124.68798	132.42239	124.59686	106.03597	81.173515	63.012386	47.793839	39.724262	33.87249	33.769905	32.936352	34.754009	38.896023	43.678394	45.562618	42.139946	37.417831	31.836803	27.436113	24.741552	26.339493	27.092703	29.708344	28.047319	29.790586	28.664051	28.085411	27.443594	23.804056	24.435637	24.641642	28.436634	27.29409	28.731548	27.94573	28.652769	27.264416	29.052891	31.083647	34.067215	34.287457	31.374874	32.427788	34.405067	35.892727
45.044689	54.934292	73.450867	100.92838	121.23036	131.35834	127.09879	109.29013	91.127159	70.876106	56.260601	43.976585	38.500496	34.012959	32.915615	32.963135	37.225063	45.928761	54.846493	60.709755	58.701057	51.953899	40.788006	31.498779	26.104156	26.36628	26.053675	29.479336	29.573351	31.309511	30.005339	27.771135	26.688784	24.392168	25.812452	25.187122	27.333656	26.702703	29.483086	28.469896	29.141409	27.504364	29.612583	32.176243	33.546879	32.829205	30.684011	31.161386	34.097897	37.056377
44.730381	56.950565	79.218811	110.05717	130.40891	137.48155	129.02979	104.85467	82.3787	62.276871	50.354317	40.145092	37.312218	33.386013	33.219479	34.69519	41.507965	55.974167	69.361214	79.999321	78.694069	69.829491	53.682686	38.744648	29.456249	27.934908	27.622305	31.275339	31.532776	33.460785	32.241879	28.948967	27.347919	25.868429	27.409504	25.576252	27.715679	26.743668	30.09959	28.802181	29.793438	28.000074	30.833048	33.140915	34.966297	34.419151	31.669996	32.865021	35.304153	38.198685
43.073116	55.229347	78.058922	110.40363	131.02538	138.82988	130.92525	109.26544	86.086029	62.332016	47.844398	38.033077	35.441788	31.814011	32.535656	35.219288	46.23848	65.536369	83.072983	96.169571	94.750626	84.692337	65.468887	46.18943	33.938072	31.521448	30.363298	32.041023	32.156353	34.119892	33.476521	30.396772	29.371262	27.685715	28.267559	25.830345	28.651894	27.33882	29.600506	28.033092	29.471991	28.467329	30.987663	33.252895	35.618294	35.831429	34.560204	36.238396	37.363022	38.225407
41.152916	50.815144	69.98542	98.990593	121.53078	133.93251	131.13667	116.74573	95.840042	67.161972	49.569283	38.045551	35.397423	31.40016	31.88022	36.269157	49.952881	71.808723	90.851685	104.2254	103.16171	92.940002	72.814156	52.582584	38.789345	34.347672	32.073971	33.879593	34.158348	35.176865	33.979271	32.114552	31.813795	29.694817	29.324532	27.278118	30.213352	27.742096	29.684036	28.677952	30.77055	29.467461	32.257801	33.485641	34.145737	35.090729	35.006107	37.55827	37.595768	38.173931
39.957432	45.946156	61.116085	87.740929	110.92061	127.45059	133.94865	125.36993	104.03795	73.135857	52.381268	39.017227	35.260647	30.702059	31.388176	35.272629	48.970562	70.854828	90.096748	101.957	99.863037	90.096069	71.93132	54.37138	41.359741	35.887783	33.42934	35.242065	35.655827	35.636948	35.050423	34.265724	33.986286	30.964918	30.438314	28.974545	30.431852	27.548479	30.513605	30.210955	32.232498	31.405472	33.741066	34.052307	33.27	33.923668	34.371956	37.066227	36.833717	38.626911
41.852783	43.926414	56.708916	81.550301	106.42108	127.32089	138.51564	132.69385	111.43289	79.713684	57.708534	41.225216	35.727802	30.686047	30.903208	34.020271	43.895489	61.345963	78.719154	89.378586	87.512001	79.976135	64.191704	50.426067	40.711346	37.506016	35.822067	35.680801	35.462177	35.983315	35.858639	34.938942	34.396599	32.419731	31.203901	29.299595	30.643213	28.761707	31.158396	30.258892	32.330173	32.291851	34.84771	34.356037	34.156376	34.099503	34.235153	37.583122	38.636696	39.662502
44.707329	45.231983	57.957634	83.182709	107.39268	126.46639	135.90611	130.63144	110.96921	82.2556	61.636002	43.625015	36.052822	30.662895	31.128746	31.66654	37.896671	48.227512	59.646358	66.490166	66.07309	61.713348	51.584846	43.411175	37.398384	37.68182	37.333687	36.01292	34.771118	35.683052	35.579693	34.219456	33.719749	32.595531	30.924953	27.713249	28.857916	27.722479	30.190226	28.729391	30.743828	31.892111	33.609531	34.361309	35.326935	34.850845	34.744907	38.483673	39.203293	39.667774
47.128414	48.342289	62.773247	89.632576	112.15145	125.29924	127.37773	118.64271	99.776283	75.333046	58.038788	42.79892	35.567783	30.234703	31.183722	30.272011	33.432598	37.80909	42.563042	46.230728	44.960999	44.566086	39.098743	37.575752	35.598843	37.552055	37.367348	36.352116	35.252419	35.21933	35.24387	34.65102	33.909729	32.714455	29.992275	26.162399	26.283884	25.89452	29.065699	28.066719	29.597988	30.099676	32.314476	34.366547	34.984013	35.040825	36.668613	39.632889	39.32222	39.694328
47.098091	50.78466	69.251495	97.702446	119.32603	127.66345	121.21542	104.29494	83.176109	64.026413	50.526451	39.599579	35.253246	30.964664	32.190792	30.682228	33.054108	33.074974	34.425426	35.43568	33.419884	34.453167	31.302193	33.964298	34.254017	37.287254	37.045704	36.328899	35.733688	35.743233	35.234867	35.004391	33.779934	30.758566	28.455605	24.952578	24.214306	23.078869	26.726114	27.034533	28.310005	28.797485	31.509666	33.710949	34.626839	35.465248	37.824898	39.950733	39.178211	39.763481
46.392723	52.218021	72.042	100.62084	121.26389	128.166	115.96259	94.800171	72.679459	54.432148	43.646465	36.677315	35.734482	32.604088	33.951004	32.47797	34.821426	33.42831	33.336365	32.840267	29.886555	31.211159	29.225475	31.916	33.29285	36.397141	36.63876	35.879322	35.42622	36.352367	36.703758	34.526394	31.646374	27.530769	25.959667	23.302187	23.267351	20.81741	23.462791	24.879656	26.233288	27.168407	29.681639	32.351883	34.667542	35.349632	36.103455	39.302208	38.47995	38.894688
46.056805	50.887344	67.698608	92.291313	109.94297	115.63007	105.32379	84.573486	65.110214	49.04427	39.452297	34.678726	36.066471	34.172417	35.640133	34.522366	36.375553	34.726643	34.698639	33.634113	30.033802	32.815018	29.884314	31.231913	32.630077	36.047012	36.501793	36.658958	35.275043	37.95623	37.369705	34.055473	30.05279	25.617443	23.78344	21.999926	22.121412	20.090693	21.528151	21.971571	24.724972	26.704592	28.713333	31.653582	34.530571	35.326351	34.943302	38.142056	37.675068	37.471638
46.395866	46.288132	56.278198	72.607285	84.787766	91.164078	82.300209	69.174026	55.181934	43.109238	36.188908	33.340908	36.320271	34.703327	36.696842	34.98222	36.693298	35.456501	35.11586	33.696064	30.387077	33.004868	29.370724	31.478607	31.967279	34.922356	35.945572	37.744087	37.134666	38.316608	36.735325	34.160057	30.690281	25.977823	23.149059	20.655003	21.941778	20.877398	22.506701	21.749304	24.083487	26.22653	28.874762	31.23947	33.1217	34.294064	34.96262	37.216351	36.060143	37.142788
46.699371	42.541542	45.61092	53.690605	58.971718	61.752686	55.908627	49.774189	44.095444	37.01786	34.311047	32.607018	36.254292	34.509453	36.396385	34.376232	36.570477	34.367344	34.474346	33.701138	29.951618	31.610176	28.750525	30.964987	31.872879	34.52953	35.382214	37.877064	37.338696	38.129837	36.53434	34.534615	31.626171	27.460829	24.539696	21.363518	22.010805	21.728018	23.613119	22.649668	24.351463	26.231607	29.590378	31.436396	32.771503	34.157032	35.045856	37.590908	36.178905	38.16394
45.027531	40.137844	38.560276	41.822475	43.010864	43.475468	40.274624	37.87764	36.987949	33.725983	32.973164	31.716778	34.831146	33.278152	35.470619	34.082844	35.381809	32.972618	32.845139	31.332972	28.137669	29.369902	27.313166	29.335781	31.600809	34.342728	34.584347	36.283386	35.403957	36.529053	36.06332	33.473846	30.977512	28.069834	25.944508	23.10939	23.22377	21.534109	22.701563	21.368626	23.866232	25.760586	28.806721	30.958267	32.364429	33.217052	33.32428	36.011444	35.700775	37.565025
42.296951	38.714668	35.82259	37.976349	37.132584	36.687687	34.758717	33.633606	34.186317	32.551495	32.686852	31.529942	35.020897	33.389744	35.205624	34.080753	34.66917	32.714725	32.189346	30.797968	27.623985	28.40147	26.735533	28.061815	31.030283	34.191418	33.239323	34.128345	33.256023	35.169823	35.165943	33.166218	31.302267	29.062498	28.471943	25.615511	25.658838	21.802023	21.974714	20.989943	24.141249	25.104792	27.888027	30.778536	32.291283	32.746002	32.632957	35.050117	35.080513	36.440269
39.395813	37.525932	35.983891	39.018719	38.089691	37.431629	34.52211	32.515926	33.075745	31.696718	32.499985	31.819138	34.720341	33.202873	34.684799	32.870701	33.487541	32.300484	32.137482	30.980583	26.989475	27.361952	26.044178	28.052584	30.324718	32.533726	30.245813	32.293018	31.356747	33.355812	33.096138	33.093037	33.033863	30.559618	29.841164	27.695274	27.518333	23.220982	23.450516	22.217056	24.394917	24.747393	28.020903	29.433483	29.716993	31.088308	31.835024	33.960857	33.593349	35.031269
37.169655	38.099316	39.676552	46.100674	47.381432	46.147831	41.476166	36.038063	33.869392	31.751404	32.291771	31.959087	34.725288	33.605724	34.959755	32.477745	33.236694	32.547016	33.002186	32.086872	28.578932	28.205339	26.432819	28.526489	30.07387	30.861792	28.112026	30.571348	30.025875	31.861513	32.184483	33.396412	33.934097	31.729855	31.792999	29.554741	29.299635	26.046783	27.008177	25.376814	27.014662	26.812914	29.624571	29.76528	28.393225	30.205078	31.044165	33.937386	33.214603	34.67384
35.838749	39.710056	46.303726	59.023258	64.503319	64.733444	57.667244	47.155861	38.50705	32.573441	31.600351	30.770288	33.6786	32.665619	33.245155	30.962097	32.190006	31.763231	32.502617	32.091785	29.535975	29.212118	26.80011	28.019812	28.956125	30.568277	26.774015	27.947254	27.266777	30.146915	31.159109	31.163116	32.013439	31.521605	31.925812	29.495705	29.865881	27.955952	28.718393	26.610968	28.90962	28.906824	31.093204	29.98336	28.483402	28.859962	29.130615	32.009624	32.324234	32.703445
35.793896	42.5429	55.8512	76.642487	88.346916	91.717621	83.542992	67.013313	50.143513	37.196854	32.301563	30.419903	32.340557	31.405735	31.921324	29.744846	31.669088	30.922567	32.280125	32.061142	31.317213	30.339659	27.231318	28.230753	28.719425	30.651321	26.473366	27.57555	26.717438	29.292042	30.076864	29.903233	30.234859	29.93487	31.603844	29.97665	31.490799	29.666138	31.060963	29.330122	31.593248	30.510427	32.263374	30.833786	28.694344	28.708525	28.488903	31.275541	31.220669	31.848572
35.365314	44.920963	65.391525	94.311432	113.47656	120.31472	113.10641	91.915573	67.15876	46.381916	35.049114	29.579206	30.377205	29.826077	30.668512	27.753073	29.876265	30.103188	32.952885	33.735767	32.842625	31.133211	28.202509	28.640612	28.162949	29.02903	24.495802	27.40987	26.544651	27.691065	27.680079	28.032249	28.683622	28.333897	30.052607	29.789654	32.447777	30.424164	32.913223	31.622919	32.642597	30.692917	31.927166	30.483366	27.825226	28.045467	28.145588	29.944571	29.982073	31.157091
36.734375	48.094803	74.519722	109.32291	133.88817	145.16722	140.05502	117.80547	87.968269	59.311508	41.271179	31.665916	30.133333	29.518259	30.31806	27.985266	29.504496	30.804338	32.673489	35.161671	33.863522	31.990681	28.782867	28.773331	27.691704	27.953823	23.591125	26.981258	26.805265	26.793495	25.873016	25.983603	27.828686	26.384722	28.870821	29.68079	33.177353	32.233761	34.523869	32.643814	33.528488	31.223537	32.564369	30.360291	27.70215	28.568983	28.69042	29.785969	29.333193	31.034012
38.558155	50.238323	77.203255	115.97128	144.67899	159.97972	159.00288	138.80679	107.82562	73.846893	49.22694	34.420506	30.678133	29.380936	29.83968	29.02034	30.262459	33.004704	33.80093	36.388592	32.951706	33.125233	28.96529	28.287842	25.451174	25.905142	22.71484	25.23811	25.595026	25.512199	24.087236	23.792812	25.801321	25.146061	27.241358	28.101065	32.983185	33.020145	35.239201	32.179646	33.121162	31.569386	32.093094	30.144806	28.289581	28.730089	28.247564	29.499432	28.599014	29.866404
41.845615	50.612564	74.110039	110.86013	141.77051	161.27766	164.5712	149.72548	120.67699	86.755104	58.589542	39.626434	33.958488	30.948885	31.130518	31.334358	32.491215	34.252911	35.49678	37.08968	34.448605	34.231331	29.637955	29.40815	25.931993	25.980951	22.428272	24.908913	24.043692	24.529301	23.431187	23.591511	25.337118	25.463455	27.842972	28.880312	33.094524	33.152798	35.975811	33.768909	34.433319	32.170994	33.184978	31.243799	29.175409	29.296173	28.799438	30.086832	28.603769	30.205112
45.467003	50.10569	69.815987	100.9883	129.09206	149.28131	155.58043	144.42244	120.1417	90.014107	63.092003	43.034657	35.767994	32.452858	32.840542	33.051491	35.146259	36.318207	36.958118	38.011005	35.668358	34.946598	30.978498	29.640249	27.265432	26.944908	22.361942	23.833609	22.279165	23.333206	23.698811	24.377831	25.448423	26.263987	29.382465	29.787426	32.381599	31.935389	35.710533	34.619179	34.537514	31.621496	33.509445	31.809853	29.691725	29.407476	29.329962	30.155506	28.409542	31.041174
48.15044	52.000431	68.904076	96.445518	119.41915	134.48541	137.72917	126.90517	105.57316	80.724907	59.401871	42.506443	35.595047	32.606762	34.28764	35.535976	37.644958	37.992676	37.580978	39.649948	37.648357	36.287109	32.716915	31.407085	28.215145	27.844885	23.311657	23.198814	21.715424	23.103422	24.755106	25.256491	26.135237	27.867399	30.08349	29.564743	31.476797	30.632685	34.841255	33.856487	34.620369	32.578316	33.862305	32.269291	30.598804	29.596912	28.922541	29.527815	28.520815	31.20929
50.990166	57.142319	73.768852	99.754204	119.41671	128.69205	122.85507	105.55092	83.963112	64.451035	49.458939	38.176792	34.19994	31.772984	35.372322	36.506977	37.919624	38.061283	38.516453	39.917507	38.75436	35.972027	32.792633	31.070688	27.622953	27.679016	24.765827	23.381109	22.601156	24.053104	24.987141	25.502737	26.850441	28.333916	29.697355	28.624384	30.714073	30.040487	33.808525	32.248219	34.291077	33.137203	33.938023	31.804996	30.809525	29.963951	28.721146	30.015646	28.582321	30.020239
58.434181	66.973747	82.108147	105.12344	122.22797	127.22584	115.7756	93.675278	70.367958	53.115402	41.164425	34.053169	33.025074	31.955248	35.469326	37.49926	39.316921	39.849377	39.792953	40.511887	38.488983	37.141945	32.576992	31.245846	27.712847	27.811543	24.855721	25.275785	25.128216	25.763037	26.029163	26.935558	28.28326	29.255144	30.924118	30.149574	31.542931	30.251177	33.905525	33.418137	35.112831	33.582367	34.773987	33.443874	32.064709	31.823095	30.622925	31.526625	28.793007	30.138557
72.869904	81.537376	90.099251	104.46724	116.5127	118.53339	105.9534	84.89756	64.297417	47.783825	36.699711	31.27244	32.610451	32.038006	35.132862	37.354645	40.429966	40.791889	40.017818	40.807808	37.122234	36.038097	31.24577	30.753067	27.177433	27.560347	25.407436	27.170425	26.930485	26.883186	27.12089	28.489138	29.431831	30.645302	32.740597	32.612648	33.203094	30.852629	34.578033	34.453022	35.494015	33.416435	35.048588	34.272697	33.064068	33.469048	32.140976	32.668091	29.358932	30.903437
90.488823	99.120766	99.284027	98.652451	98.703972	96.901947	86.609871	70.101524	55.036503	42.452217	34.110798	29.870131	31.407093	31.822306	35.208485	37.643429	40.128998	40.498028	39.922913	39.334446	35.421497	33.363918	28.614223	28.46258	25.888811	26.86858	26.051493	27.281574	26.785839	27.761721	28.638914	29.253988	30.125628	31.417253	33.874928	33.697243	34.57901	32.818295	35.40683	35.17524	35.683323	34.216808	34.712097	33.893574	33.743649	33.388351	31.072628	31.642372	29.4914	30.694839
106.85006	115.72359	108.88799	94.343994	80.33387	72.300385	62.953342	51.752735	42.144688	35.067108	30.789991	28.965174	30.267656	31.308144	35.902245	38.173767	39.650368	39.209377	38.968216	38.78476	33.514675	30.988136	27.332678	27.308931	24.095675	26.368633	26.468143	27.385588	26.19352	28.398642	29.233202	29.649321	30.457012	31.300997	33.296822	32.977024	34.505386	33.796276	35.922958	35.783733	36.597355	34.462933	34.162411	33.073879	32.518948	32.20628	29.364754	29.820812	28.117483	29.114866
115.46633	123.67905	114.02972	94.867195	72.820831	60.239868	48.242508	39.898281	33.871372	28.811731	26.694668	27.619646	31.501398	32.989532	36.318863	38.128536	39.903561	39.270725	38.326126	37.531601	33.959717	32.108196	28.658794	28.009768	24.398607	25.961021	26.465544	28.058002	27.540951	28.623415	29.358498	30.172522	30.873634	30.637592	32.136036	31.858873	33.621712	33.047604	36.886696	36.747475	36.765285	33.934528	33.427952	32.097839	30.548143	29.802046	28.097389	28.361599	25.961937	27.54907
107.81827	115.17123	107.24851	90.068398	71.517906	59.896179	47.998291	40.64172	34.26664	28.06303	24.318821	26.032505	31.314028	33.711651	36.103073	37.003242	39.019855	38.522026	37.016094	36.207363	33.637341	33.235325	29.878294	28.852682	25.518635	25.624435	25.354465	27.764048	27.39621	27.768131	28.091101	29.139605	30.139141	29.114399	30.818899	29.902246	31.430609	31.048347	35.413242	35.508495	35.355778	32.525021	31.577908	30.965443	29.451275	28.968079	27.732378	27.911325	24.644802	26.537468
85.000076	91.599869	87.052223	77.453598	68.417282	64.9739	58.753246	51.467728	43.429981	32.117565	25.197233	23.741894	28.305767	32.238167	35.162491	35.79266	37.105831	36.984589	36.132362	36.574181	33.549412	32.522121	29.875633	28.750544	25.032803	24.584379	23.41202	25.153694	24.878225	26.223589	26.31208	26.443985	26.967459	26.695892	28.222755	26.687933	27.76865	28.047194	31.758389	31.761274	32.041988	29.800982	28.804127	28.120607	27.856998	27.608278	26.521795	26.629686	24.322395	26.293221
59.616791	63.942852	62.841343	63.886646	66.801659	73.554558	74.673813	69.683357	58.711063	41.323505	29.024366	22.346539	24.387985	29.279613	34.065567	35.534172	36.143906	36.413464	36.250462	36.415169	32.544857	30.863863	27.840788	27.028337	24.028244	23.47324	21.569021	23.232534	22.722589	25.020081	24.874092	24.394928	25.159986	25.130005	27.509521	25.25705	26.160131	26.61631	29.332745	28.234287	29.27528	27.624027	27.060606	26.973942	27.562983	27.904015	26.092775	25.411966	24.042591	25.594196
43.932392	46.311558	49.061192	58.775124	71.715889	86.22081	93.209152	91.44455	77.900093	54.19582	37.327885	26.429436	25.756609	27.969494	32.542278	34.330627	36.084339	36.034153	35.181919	35.019783	31.65395	30.136383	26.516455	25.668476	22.959705	22.326544	20.074158	22.185312	22.265118	24.065229	23.649235	23.141649	24.098555	24.665428	27.556534	25.723284	26.704525	25.569088	28.114992	27.101801	27.432251	25.624678	26.503656	27.319386	28.213959	27.673916	26.310318	26.197945	24.53014	25.271729
38.003712	40.816307	46.962337	62.886406	81.831261	100.74155	111.50288	110.90356	94.161667	65.973862	46.24955	34.200016	31.16819	29.444666	31.843191	32.544411	34.717342	35.185852	33.523602	33.22646	30.514328	29.664671	26.55633	26.290998	23.951712	23.616976	21.144323	23.489956	23.214489	23.565092	22.623297	22.84757	24.280539	23.717651	26.544807	27.049244	28.115749	25.680021	27.842232	28.498814	28.4811	25.728504	27.545401	29.455362	29.277018	27.564579	26.456778	27.310741	25.024765	25.332924
36.643787	41.318008	52.18914	72.710434	92.920044	112.05771	123.04641	120.31547	101.82565	73.204399	51.952419	39.526302	33.403614	29.036871	30.476164	30.999748	31.822649	31.985622	31.602348	32.136543	28.21649	27.643944	26.674335	27.446398	25.256323	24.715532	23.067108	25.661432	23.950668	23.256775	22.400246	23.221373	24.412758	23.03985	26.513599	27.607786	29.093513	26.004084	28.642357	29.469473	30.268881	27.821819	29.667137	30.809713	30.013197	28.506817	27.59086	27.990078	25.121456	26.189894
37.365726	44.292366	59.782032	84.324989	103.37643	118.869	125.79339	117.79022	98.81723	72.917366	53.974651	41.129311	35.404526	29.645123	30.977831	31.878008	30.96718	30.547508	31.919279	32.503208	28.973953	28.891682	29.328953	31.522097	29.147282	27.824892	26.680952	27.91814	24.907084	24.717676	23.520084	23.516983	24.118618	23.363884	27.136063	27.626287	29.985983	28.068947	30.486954	30.624844	32.390587	30.973814	32.250694	31.211908	31.381727	31.431437	30.103367	29.912832	28.252132	30.137695
39.309765	47.572224	67.936211	96.905861	115.25385	125.55236	123.35339	107.02265	86.486458	64.963547	50.333828	39.435375	36.076698	30.963884	31.408417	30.908825	31.213026	31.830746	31.923536	31.917719	29.589283	31.937063	33.724365	37.182278	35.908802	34.494041	31.623486	30.920891	26.659279	26.384605	24.938324	23.798355	24.456835	23.766047	27.54533	27.523964	30.224718	29.771404	31.471764	31.12648	34.043308	32.740219	33.38472	32.573303	33.204975	33.503372	31.422129	32.986633	31.858845	32.920177
42.625122	51.910767	76.978546	109.08878	127.64995	133.6852	123.81235	99.168282	75.434647	56.185471	45.158195	36.810596	37.367008	33.732124	33.572697	31.01963	32.659657	34.584778	33.064636	31.595095	30.993277	35.835068	38.908451	45.28669	47.374084	46.463814	40.992668	37.291584	30.862816	28.747835	26.036787	25.848948	26.741903	26.04401	28.729061	29.041647	31.742403	30.422228	31.980476	32.068626	34.232277	33.327091	34.767403	35.327332	35.198723	35.035271	33.700096	35.676716	34.399708	35.006298
45.76992	54.948982	83.07209	115.62287	133.74348	138.22977	124.76157	96.365829	70.919792	52.274574	41.702053	34.732903	37.278831	35.86795	36.312485	33.489414	34.823906	36.720604	34.539658	33.119854	33.626484	39.306713	45.32885	56.55299	63.145226	64.160522	56.756702	49.360794	37.631382	31.885529	27.859974	28.020302	29.289845	27.55456	29.649858	30.182714	31.70397	29.431665	31.757298	32.747841	34.442532	33.238918	35.88715	36.816563	36.112415	35.998699	35.288803	36.363033	33.870998	34.861279
47.465179	56.345814	83.282318	114.89518	132.44026	137.29602	123.26651	94.82103	69.779991	51.781364	41.322525	35.561302	37.972229	37.364258	38.426964	36.719444	37.584976	38.216908	36.149651	36.349888	36.58651	43.169128	54.065586	71.101974	81.900612	86.141777	76.819496	66.268776	47.831837	37.353771	31.459492	30.745848	31.454062	30.187735	31.657757	31.366383	32.866322	30.068214	32.301479	33.860451	36.393585	35.275242	38.115318	39.591846	38.923225	38.823723	37.2967	37.16301	34.202015	35.455196
45.494007	55.568356	80.785347	111.92215	129.20433	133.77586	120.08031	92.125099	67.716446	50.328888	41.497196	37.000736	38.658485	37.069969	39.887714	38.7131	38.527031	38.860535	37.660137	37.60458	37.954887	47.372574	63.555466	84.592209	98.296967	104.3287	94.644043	81.741432	58.12463	43.205677	34.02158	30.551033	31.173983	30.767412	31.782688	30.9513	31.733591	29.773922	31.389017	32.862728	36.54694	36.714672	38.60973	40.107578	40.291611	40.035782	37.428738	36.918457	34.916698	35.530392
43.842552	54.257957	78.544144	109.73067	127.3255	131.6057	117.3346	90.004684	66.903427	51.405914	42.801594	38.184341	39.799461	38.672798	41.355541	40.116978	40.11565	41.188118	39.930878	39.399254	40.140362	51.654148	69.002335	91.225677	106.97681	114.10277	107.24607	93.142647	67.706856	49.107288	36.107578	30.746988	31.092827	30.714678	31.133097	29.569851	29.371592	27.74588	29.972038	31.644701	35.50655	35.681389	38.834106	40.189846	40.679409	40.011467	37.852066	37.313366	35.375553	36.252144
40.691818	51.867504	72.572556	101.13007	117.70883	122.11693	108.69138	84.836014	65.166672	51.886059	43.530426	38.444214	40.904884	40.907978	42.986759	42.558216	43.729282	45.185444	42.819759	41.812073	42.993717	52.539299	67.265579	88.337852	104.86346	112.57919	107.4491	94.383057	71.292068	51.704842	37.731693	31.632137	31.509018	30.370588	29.907934	27.577301	26.441128	24.31093	27.084208	28.913187	32.61161	33.461468	37.488152	39.7747	39.290821	39.077629	37.635872	36.869801	33.994072	35.16909
38.812927	47.565662	61.612923	82.944237	96.361061	99.767303	89.873154	72.448189	58.88242	49.076355	44.03896	39.990139	43.196877	43.590775	46.998268	48.516613	52.0751	53.836796	51.726906	49.575245	46.600216	51.363846	61.244225	77.854279	92.873558	100.69585	96.858963	85.32769	66.414688	50.365963	38.481812	32.304092	31.903866	30.772541	30.451992	28.057413	26.402542	23.462326	25.425585	27.219038	30.370342	31.937849	35.957424	39.139259	39.18829	38.904041	37.114117	35.943035	33.237839	34.540756
36.443733	41.778759	49.13271	61.731445	68.248909	70.134583	65.036591	55.782875	48.256718	42.792068	42.167145	40.825493	43.676956	44.191647	50.014984	55.540794	62.829632	66.907692	65.828094	61.154011	50.839069	48.724648	52.814102	63.910351	73.188438	79.120682	75.745644	67.09919	54.303951	43.76194	35.451813	30.688078	30.245213	29.589952	30.16469	29.219616	28.374763	25.029537	25.664082	25.794867	28.590899	29.888397	32.415836	36.286896	37.167259	37.195652	35.327572	33.609367	31.692875	32.739994
36.703514	40.041916	43.068665	49.514095	50.837486	50.271801	47.184643	42.833668	39.95446	37.935944	40.366352	39.983932	43.084091	45.083813	53.173786	62.721264	75.602066	83.922081	84.476715	76.846779	58.246906	48.458626	45.670029	51.316418	55.507011	58.547356	55.357052	50.426731	42.889519	36.930504	31.718344	29.228346	29.950771	28.691549	29.493662	29.074389	29.863785	26.738829	26.954153	26.189651	27.060114	27.497854	29.236593	32.503689	33.831696	34.357468	32.595966	31.545675	28.897322	30.114973
37.688023	40.443775	42.305237	47.59959	47.238995	45.422752	41.880844	38.062778	37.322304	36.994881	39.759243	38.616543	42.810936	45.990158	55.86359	69.489586	87.948166	101.07854	102.77006	91.914238	67.7295	51.773712	42.163906	43.31966	43.744385	45.370747	42.606773	41.193634	37.472031	33.857807	30.713331	29.65863	31.027649	28.596031	29.369722	28.644917	29.825111	27.353851	28.535515	26.861519	25.841938	25.412817	27.286558	30.333389	30.353994	31.227934	30.944361	29.908281	26.769653	27.937565
39.596207	42.856449	47.005852	55.568703	56.238396	53.576607	47.867542	42.081272	38.974693	37.958038	40.992413	40.261829	44.214634	46.498573	57.800194	74.701797	96.386215	111.7406	113.4037	100.41626	75.670197	58.250683	44.334991	40.879322	38.383713	39.825336	37.764797	37.76564	35.195122	34.238327	31.307009	30.380205	31.081314	28.919703	29.871029	28.734108	30.134571	28.110956	29.861052	28.293638	27.359324	25.722279	26.380991	29.136499	28.951048	29.88183	29.555626	28.945869	26.794897	27.692804
40.722763	45.681198	55.287571	69.428185	74.446404	72.111458	63.339958	51.563812	43.305798	40.029617	42.282394	42.361824	44.268269	45.742188	56.94434	72.694847	92.617134	107.63757	108.64695	96.632965	75.091454	61.281494	46.243145	40.741112	37.27206	38.464993	36.113129	35.808441	33.92004	34.057484	32.291458	30.838848	31.319693	29.165188	30.215986	29.476973	31.332184	28.676184	29.86495	29.029396	28.954836	26.983839	26.633579	28.941444	29.736544	30.105993	28.863192	28.395544	27.388546	27.753546
42.886681	50.239651	65.67247	86.875885	96.683151	96.103249	83.459297	63.789017	49.8964	44.012527	43.622082	43.083344	45.004002	45.660793	52.90522	62.452694	77.173813	88.499413	88.42878	80.102509	66.291695	57.817917	44.875668	40.411026	37.233295	38.241486	34.802498	34.661232	33.632591	33.691868	32.266903	32.199856	31.913313	29.574066	30.58934	30.46139	32.707397	28.289255	29.271967	28.692205	29.306873	27.918518	27.838266	29.812178	29.996206	30.330133	28.845745	28.619682	27.427942	27.451883
45.803745	55.060966	76.981049	104.67882	118.88435	118.29733	103.39386	78.017929	58.078583	49.338333	45.444912	43.357189	45.334686	45.82095	50.010044	52.601311	60.266735	66.511955	65.11261	61.760132	55.410023	52.414524	42.612873	40.13065	38.139526	38.891922	34.991077	35.02034	33.707481	33.404388	32.441277	33.205559	33.970623	31.496372	32.760334	32.46896	33.954689	29.223904	29.87266	28.568146	29.651772	28.064466	28.808443	29.929705	29.751358	29.914755	28.927744	28.538258	27.367834	27.135977
48.685253	59.519882	86.008743	116.90396	133.66034	133.87624	118.76671	91.25914	67.31234	53.775928	47.750881	44.526291	45.885616	45.512123	49.161205	48.405815	51.076122	53.775734	52.852451	52.001083	48.514462	48.368244	42.304047	40.695786	38.193073	39.201263	36.238335	34.889149	32.396786	32.306854	31.436113	32.150665	33.803902	33.063374	34.846035	33.645168	35.159317	30.506691	30.700699	28.515114	29.499264	28.089594	28.073288	28.832172	28.78883	29.243549	27.467834	28.3218	27.32901	26.422138
50.472496	61.335548	90.112366	121.55468	138.76581	140.14702	125.35012	97.934914	72.758881	56.025024	47.982037	44.011375	45.100693	44.585094	48.504181	47.102196	49.090385	51.988949	52.536488	52.893044	48.965885	49.054142	43.082317	41.097473	37.770531	38.601086	36.263432	33.97633	30.759214	30.562702	29.983284	30.470455	32.862656	32.889523	34.451912	34.046848	35.390469	31.341808	30.78264	28.469156	28.891977	26.970716	26.925991	27.386446	27.051781	27.613081	25.972372	28.332685	27.14805	26.944616
49.829655	61.637722	91.267189	122.70953	139.98459	141.31606	126.26336	97.590508	72.485519	54.93454	45.790211	41.201374	43.086506	43.302765	46.994476	46.025925	50.422852	56.660969	60.924641	62.858608	59.343563	55.779633	45.33849	41.065697	37.667698	37.261913	33.844238	31.955036	29.860579	28.825624	27.954884	28.918121	30.69215	30.214525	32.444828	32.977684	34.271564	30.102108	29.734791	28.025267	27.950708	24.793102	24.890486	25.962008	24.888376	24.874138	24.384508	28.109064	26.384415	27.154427
48.071232	62.288036	93.466484	125.96043	143.20708	144.95065	127.8658	97.835808	71.579742	52.899006	43.321243	38.490829	41.939148	42.802002	45.761856	45.574898	52.693203	64.132492	74.42157	80.313255	77.302696	68.921288	51.559464	42.376816	37.500893	35.801914	31.226053	30.587412	28.528481	27.209309	26.30304	27.891556	29.338736	28.10083	30.423504	31.723745	34.154495	30.006355	29.965883	28.291889	27.421524	23.780748	24.375511	26.21442	24.806833	24.856544	24.594288	28.965437	27.354477	28.52239
47.151222	63.549397	94.749168	127.69784	145.64082	147.88889	130.80403	100.90195	73.416641	52.568741	41.520157	36.917114	39.548313	39.899578	43.371017	44.690411	53.961666	71.184769	88.394539	99.132118	96.753952	83.590584	60.295727	44.810566	36.580879	33.602924	29.744713	28.608688	25.981325	24.811369	24.530376	25.117027	26.727633	26.207375	28.352411	28.94211	32.054981	29.406088	29.472198	26.327377	26.089394	23.400749	23.505236	24.69755	24.810528	26.046843	25.0172	28.713335	27.919498	29.584793
46.664608	63.162262	93.76516	126.01041	143.48445	146.35777	131.0777	102.4688	76.006683	54.114285	40.756432	35.911808	37.150341	36.783955	40.02092	42.690346	54.16428	76.716454	99.006607	113.70903	111.94902	95.893738	69.607498	49.368809	36.612965	31.837337	28.163868	27.418642	23.895992	23.322893	23.141378	23.045906	24.187553	24.455997	26.899462	27.055731	30.289392	28.919477	29.092169	25.457075	25.922527	24.491543	24.603138	24.935694	25.943954	27.173162	25.077709	29.036743	28.697653	30.618744
45.410583	62.000607	92.447189	124.31585	141.0296	144.31506	129.76683	100.84531	75.576889	54.828465	40.994553	34.004086	34.880241	34.648861	36.713428	38.608364	51.57444	75.057426	98.640747	115.11952	114.94404	99.46431	74.30072	52.683575	37.86005	30.384361	25.581127	25.482494	22.649073	21.742018	21.567608	21.081339	21.817976	22.214321	25.233322	26.021975	28.623255	26.798592	27.148918	24.195946	25.812479	25.425991	26.049175	26.538052	26.864191	27.908659	25.592936	29.885927	28.289177	30.977652
46.835278	63.588726	94.554001	126.7495	144.54327	147.43085	131.24837	101.11182	75.324699	56.302895	42.611088	34.817707	34.784374	34.97221	36.233868	36.686398	47.193996	65.568176	83.964554	99.391716	100.84336	89.484779	68.726562	51.052933	37.828129	30.501654	25.037617	25.343992	23.100325	21.781151	21.336735	21.035208	22.375807	21.955025	25.073505	26.537172	29.124241	26.226658	26.306978	24.597456	27.272697	26.559359	28.418888	29.30567	29.091795	29.64599	27.891596	32.213005	30.943106	33.247887
48.082302	65.858932	96.440521	129.25421	147.53114	149.42395	133.44753	102.5862	76.372772	57.336761	44.391022	36.576328	36.002979	34.76973	35.455845	35.538895	41.783237	51.836964	62.097618	72.444412	74.436073	67.340744	54.547707	43.965294	34.90427	30.050486	26.192272	26.967609	23.984974	22.331846	21.418472	21.216421	22.969133	23.074154	25.865786	27.22287	29.120712	26.699194	27.099258	25.460791	27.453911	27.536379	30.276983	30.836912	30.509352	32.16489	30.744448	34.362423	33.845695	35.141506
50.99197	67.21962	96.316177	128.39088	145.45992	147.75061	131.48286	101.01235	76.127632	56.79319	45.105114	39.166252	38.258949	34.673801	35.466503	35.82666	38.624866	41.807652	46.156593	50.364288	49.584835	46.532497	39.715122	36.479721	31.070889	30.544306	28.576139	29.585955	25.558821	23.443842	23.25522	22.896851	24.024286	24.989063	27.802011	28.82514	30.410345	28.869898	29.33391	26.380939	29.049074	30.23999	32.014256	31.607849	32.459789	34.811657	33.263321	36.518917	35.63271	37.049313
51.457344	68.310265	95.815216	127.25043	143.94997	146.13409	129.18423	98.131073	72.74897	54.579811	45.158371	40.811127	40.081455	36.219196	37.281902	36.910206	37.42757	37.974239	39.246529	40.292316	37.047276	34.783642	31.398186	32.156036	29.447268	31.187317	30.434175	31.792156	28.106083	26.438747	25.930384	24.56304	25.583895	26.875523	29.503725	30.128954	32.488647	31.545057	31.3909	29.205313	31.866343	33.192265	34.064137	33.25272	34.424408	36.698116	34.574234	37.097977	35.572281	37.749165
52.022163	69.088249	97.524002	129.49214	146.51141	148.12	130.7083	97.708229	71.793221	55.016739	46.604267	41.39016	41.690777	39.178551	39.736771	38.356098	38.859257	38.361423	37.665512	37.183628	33.974117	32.058647	29.078205	31.662149	31.255537	33.47876	32.100338	34.040966	31.577026	29.994955	29.344479	28.957687	29.090363	28.833006	30.914095	31.112993	34.140598	32.912792	34.016296	32.676254	35.529133	35.718182	36.6469	35.750217	36.175835	38.229275	36.801727	37.868855	36.790798	38.107925
51.037971	68.267487	96.795601	128.52216	146.66409	149.06848	132.10442	98.976456	74.233856	57.293941	47.339592	41.777309	43.008743	40.802048	41.338955	40.434349	42.806232	42.329716	40.42588	37.705791	34.922604	32.595016	28.53455	32.404575	32.687195	34.931728	33.539097	35.849205	33.648167	32.49242	31.792208	31.853058	31.403088	29.383585	31.386515	31.940685	34.122746	32.433086	34.240028	34.54134	35.617859	36.709297	37.858288	37.50872	36.776154	38.964596	38.105484	38.362591	37.48349	38.331661
49.99691	65.776909	93.367119	124.19128	142.25505	145.17102	129.67068	98.489616	75.246254	57.787651	48.622002	44.182384	44.738796	42.766582	44.724571	46.775822	51.86198	52.820763	50.56876	45.617565	39.729305	35.710629	31.664373	35.541504	34.687248	37.045475	36.555233	38.190327	35.967972	35.53698	35.213352	34.19418	32.429707	29.990982	31.780748	31.617271	34.318027	32.941006	34.158195	34.445297	35.95525	37.238537	38.543842	38.39323	38.676735	40.929127	39.828434	40.035801	38.041145	38.285358
46.724716	62.845776	90.180199	121.05408	136.59543	142.33936	126.79639	96.261932	72.698822	57.712898	49.819118	45.876877	46.397762	44.674244	48.792282	55.327061	64.612526	68.740326	67.568352	60.904739	48.770817	40.275719	35.518921	38.657089	37.04966	40.118423	39.258701	40.65221	38.074585	38.617035	38.129986	35.561829	33.392345	31.301788	32.26022	31.08777	34.058533	33.363632	33.920017	33.809216	35.773914	37.718006	38.611198	39.000599	40.150967	42.275459	40.577908	40.700012	37.888233	37.770065
45.157795	59.985668	86.53138	116.74446	135.84564	139.56453	124.14233	94.709213	70.883202	58.277603	51.570427	46.555275	48.376453	47.654797	53.833408	63.522991	78.350693	88.063362	89.456444	80.6399	61.365009	46.624245	39.430286	42.22739	40.861546	42.850285	41.606873	42.829845	40.579075	40.723618	39.817352	36.808659	34.653385	31.695965	32.256493	31.282997	34.907459	34.532299	35.024738	34.352608	35.45755	37.437168	38.628788	39.636356	40.978573	43.067543	42.116062	40.724709	38.182938	38.071873
43.910591	56.017086	77.020561	106.20337	124.29556	127.74445	114.34731	89.262703	68.94677	57.499352	50.827709	45.890717	48.003216	48.574749	55.726799	69.779121	90.916443	105.9866	108.70129	97.767319	73.291267	53.519859	42.311333	43.644718	42.079922	43.37944	41.581802	43.380318	41.342705	40.684338	39.373062	37.401756	34.372517	30.669025	31.527981	31.179764	34.754486	34.059589	35.198616	33.92963	34.416401	35.36573	37.481056	38.012566	38.765034	41.6427	41.515446	39.591187	37.745747	37.513893
44.048912	51.927681	64.830971	86.418068	98.527504	102.82191	93.801727	76.625473	63.542866	53.580479	49.324684	45.851402	47.644161	47.242245	56.604088	74.280182	98.97731	116.79728	119.19222	106.90112	81.842422	60.38702	46.087635	44.529118	41.671131	43.233543	42.110924	43.390743	41.168388	41.320042	39.582439	36.80822	33.402397	30.075495	31.232874	30.572021	33.571201	32.698666	33.176891	32.61845	33.851288	35.042206	36.03487	36.438484	36.928047	39.706238	38.335537	37.427353	35.5606	36.046391
47.235439	51.547279	56.670128	67.037766	70.521202	72.506363	68.644707	60.684181	54.955696	48.446548	47.231876	45.513634	47.036385	46.243675	55.292881	73.224762	96.266327	113.95129	116.88625	106.2365	84.226028	65.300171	50.148125	46.038761	41.951534	44.30265	43.442928	44.346165	41.654854	42.445992	40.424171	36.669407	33.384373	30.156946	31.456438	30.298201	32.757374	31.465614	31.737783	31.023022	33.53484	35.549984	36.130535	36.370724	36.526329	38.210289	35.73114	35.497974	32.89225	34.038849
58.252117	60.609962	59.025291	59.551907	55.937023	53.772617	50.863091	48.558483	48.358021	45.650276	46.119587	44.138451	46.293579	45.728249	52.866089	65.873909	86.322006	102.01745	105.97558	100.51279	84.83326	69.651955	53.384361	47.548374	43.503788	45.08041	43.879627	45.862885	43.334999	43.472443	40.789818	36.949783	33.387638	30.252583	31.154169	31.225172	33.378811	30.992819	31.81921	30.962337	33.054935	36.022205	37.618835	37.802177	36.906185	37.183266	34.277794	34.165417	32.199184	32.521553
76.352875	78.980736	74.319412	66.880836	57.375561	50.876839	46.517811	44.270039	44.993282	44.339012	45.049908	42.848499	45.337589	44.999622	50.50322	61.457577	80.100883	96.833725	104.84906	104.52348	94.499863	79.020149	59.050625	50.102463	45.205223	44.636005	43.499172	45.787964	43.665085	43.568047	40.579891	37.414875	33.596931	30.021339	31.370569	31.548153	33.652054	31.941078	32.696415	31.875069	33.683449	36.210186	38.52446	38.956493	37.541805	37.193611	34.515507	35.049728	32.912968	32.922695
95.093102	102.16895	97.159462	85.031311	71.525673	62.042675	53.768551	48.543613	44.591484	42.530338	43.610714	42.709599	45.539749	45.123623	51.820938	65.049019	86.804512	107.31744	119.90156	123.59767	115.20119	95.422684	69.278542	54.738407	46.430561	45.477657	43.935814	45.563801	43.341446	43.549942	40.838894	37.368343	33.692509	30.756411	32.361431	31.785841	33.584213	32.029552	32.834629	32.659874	35.221432	37.513691	38.641357	39.002335	38.518459	38.838177	35.392685	36.410072	33.790146	33.586708
111.71587	121.67654	117.34206	106.63498	93.235931	83.099236	69.517365	56.398293	46.818668	41.325596	42.782562	42.790939	45.990574	46.505257	56.300533	74.125839	101.73621	127.5782	142.98317	147.95116	137.30936	112.22309	81.268585	61.21463	50.114357	47.285622	45.367188	46.384106	43.707005	44.448406	42.021576	38.42313	34.839668	32.031464	33.451744	32.520885	34.5182	32.672222	33.619408	33.814137	36.702541	38.106621	38.090317	38.856304	39.267712	40.084805	37.207752	36.974583	34.489658	34.641495
118.80313	130.91675	129.86497	124.92751	116.06171	106.62846	88.307266	65.787712	49.983734	41.676914	41.421474	41.465382	45.808987	49.705856	62.329094	85.419518	119.00554	148.42155	163.90469	166.25079	151.33864	122.68543	90.416428	68.614548	54.252869	48.191158	44.986645	46.600422	43.98727	43.641541	41.605511	38.9734	35.922848	32.802006	33.987808	33.184845	35.459274	34.025406	34.944168	35.479958	37.210178	37.797138	37.432667	38.291027	38.38979	40.322441	38.553833	37.105637	35.096771	35.092289
109.50526	124.81631	129.66914	132.89583	132.05206	125.85888	105.22131	77.301636	55.735153	43.790352	40.699848	39.315563	45.48526	52.380623	68.918953	96.812645	132.94241	161.10075	173.71332	171.4693	151.68282	122.56776	92.899338	71.680107	55.55629	47.824806	44.321865	45.928535	43.187485	42.337273	40.464664	38.40099	36.302563	33.792786	34.935955	34.026409	35.917149	35.122772	36.638386	36.236263	37.497524	38.03474	37.528164	37.384659	37.860012	40.673733	38.954865	37.968521	35.604385	35.628326
86.373093	102.80679	113.98346	126.46851	133.1636	131.41841	113.01196	86.378365	62.843674	46.585888	40.411625	38.259953	45.410202	54.728512	76.006157	105.49146	137.96906	160.81255	168.25945	160.57266	137.41823	109.94453	86.365448	67.185463	52.568005	46.882881	44.296543	45.121616	41.073166	40.578224	39.02536	36.585098	35.040894	34.136944	35.948025	33.58897	36.467365	35.701408	36.918602	36.324627	38.253799	38.656013	37.247047	37.146172	38.431545	41.415794	38.453476	39.044537	35.380108	35.567474
63.58905	75.482391	88.172523	106.42007	116.29128	118.61751	105.14221	85.152206	65.362068	47.953201	40.457329	37.858017	45.946182	58.412197	83.356239	111.21441	135.10153	148.12534	147.84154	135.07436	111.80623	90.002655	72.889526	58.988876	49.231525	46.637264	45.202003	45.444431	41.14019	40.538662	38.971588	36.410534	35.178967	34.196861	36.022152	34.572594	37.536247	36.280022	37.504314	36.93166	39.429264	39.774635	38.635674	38.598751	39.841492	42.619686	39.522366	40.113426	36.818478	36.949001
49.310192	56.286568	64.68502	78.299835	86.934708	92.501007	83.686867	73.125755	59.332607	46.840691	39.12455	36.198391	45.721851	62.607449	90.699196	115.83598	131.41685	133.69725	122.78373	104.4317	84.019943	68.966537	57.694057	51.609383	46.911095	45.972401	43.776855	44.715618	40.418472	39.568264	37.525124	35.75988	34.784111	33.411201	35.605976	34.838539	37.645878	35.657787	35.979691	37.353924	38.977566	39.003189	39.313736	39.170231	39.183731	41.926392	39.81673	39.66172	38.079182	37.939697
44.538364	47.912289	50.462975	56.609978	63.354809	69.546379	66.317116	61.838242	53.267593	44.115227	38.324657	35.924294	47.359116	67.00161	97.040253	120.79147	131.12144	125.98376	105.83319	82.422096	64.41198	53.579197	47.692635	46.794922	44.505371	44.390903	42.479584	43.738083	40.201225	38.619152	36.959709	35.251308	34.339485	32.48341	35.104507	34.592865	37.599155	36.442402	36.842468	37.200623	38.874001	38.842785	39.579651	38.704288	38.902531	41.076763	39.329472	40.339756	38.494316	39.34959
43.063419	44.291508	43.950283	48.441727	56.358952	65.549019	67.478287	64.988945	56.261967	44.516121	38.462646	35.941498	46.367348	65.484039	95.210037	117.71072	126.05826	119.07318	96.719925	72.200378	54.964752	45.396736	42.167603	43.074669	40.92012	42.518063	41.182278	42.042877	37.9589	37.115791	35.442139	33.065823	31.848469	30.873463	33.345352	32.847919	36.920021	37.390415	37.982327	36.642284	39.125679	39.378681	38.999996	38.501221	38.536034	40.120518	36.952145	38.985607	36.990952	38.585194
41.05555	42.73838	43.804035	50.860531	61.783356	76.373543	82.949776	81.46228	68.749161	50.224735	38.870617	34.8218	42.576012	56.832596	80.000282	99.736938	107.58002	102.37128	83.897591	64.628952	49.858913	42.053043	39.328396	41.152058	39.033039	41.10704	40.083893	41.150555	37.173161	36.095573	34.286915	31.207165	29.890333	29.632977	32.666191	32.758511	37.853798	38.238918	39.498745	38.059227	40.336563	40.326664	39.805874	38.738663	38.716633	39.853474	36.500359	37.581696	35.487564	37.081802
40.049511	42.741318	45.995438	56.796497	72.472862	92.804237	102.91895	101.46699	84.597198	59.038399	41.06913	32.785477	36.688549	44.294449	58.658516	71.161858	77.796989	74.933052	63.905853	53.248997	44.248558	39.206699	36.823112	39.016258	37.806732	38.466759	36.79702	39.334499	35.428162	34.293732	31.852688	29.568747	28.124018	27.802711	32.413334	32.889343	37.814098	37.879478	39.757477	38.815338	40.410553	40.080906	40.284874	38.322376	36.985844	38.158215	35.551167	35.083519	33.707039	34.590733
40.642174	44.769276	51.100044	65.418289	85.890808	107.65748	118.90908	116.51209	96.778809	68.619431	46.848751	34.330265	31.930819	34.335548	42.027618	47.873169	51.047966	50.486183	46.436516	43.126667	39.334515	37.994579	36.669701	39.324703	37.298054	38.043343	36.572556	38.46344	34.990532	33.30188	31.066896	29.642708	29.341955	28.956699	32.394924	33.71648	38.754925	38.827412	40.627243	39.159309	40.598202	40.758835	40.35173	38.033962	36.157421	37.500317	34.651684	34.596153	32.77203	33.030449
40.986115	46.022709	55.735664	74.992188	96.395515	115.32711	124.66024	119.90427	99.154907	72.02581	50.766724	36.422138	29.63154	27.893808	32.246326	35.185757	37.230789	37.933777	37.07444	37.260464	35.742046	37.386395	37.290756	39.448376	36.8675	37.889904	37.044395	38.345531	33.948914	32.295788	30.65766	30.7043	31.462254	30.885153	32.014114	33.172245	39.091763	39.768208	41.184349	39.993523	41.396893	40.456181	39.523273	37.48262	36.217144	36.423172	32.501621	33.511906	31.453302	31.605139
41.081341	47.894291	61.877605	84.850266	104.84672	117.76713	121.00381	111.09638	90.126755	67.488297	49.973766	36.965008	29.542025	26.560841	29.172529	31.351681	33.361187	34.582867	34.398548	35.67881	34.636452	37.055298	37.258083	39.067539	37.055099	38.041973	36.706188	38.000217	34.051243	32.5047	30.546829	31.730333	33.227249	32.230934	33.168045	34.077492	39.186985	39.970013	42.196175	41.403248	42.110287	40.672195	39.717979	38.103645	36.219997	36.347866	32.461842	32.328152	30.290867	30.250858
40.842579	50.284542	68.147415	95.283852	114.15765	121.3511	117.41129	98.195755	75.698463	57.500893	43.119862	33.209064	29.218002	26.627619	28.493235	30.040001	32.447414	33.235664	32.454487	34.395557	33.623207	35.445187	34.297947	36.832157	35.70079	35.557899	34.39975	36.212479	33.556694	31.846724	30.805452	31.633686	32.796646	33.221416	35.046703	35.053757	38.50769	38.679653	42.028469	41.796875	41.821793	40.731869	40.43845	38.419113	36.244144	35.931473	32.535725	30.710941	27.99864	28.406275
41.925407	52.660557	73.08139	100.83601	120.52692	125.0203	115.04088	91.540771	66.762634	50.128254	37.232262	29.652044	27.821033	26.964373	29.831856	30.632555	32.883644	33.067932	32.556763	34.362827	32.432297	33.195568	32.069645	34.255684	33.159847	34.146721	33.1591	34.417603	32.209461	31.629255	31.028521	31.544115	32.707081	34.425034	36.015842	34.935768	38.411018	37.240051	41.889164	41.224136	41.902752	41.111256	41.407593	39.089821	37.66803	35.891644	33.092747	30.358473	27.049314	27.371681
44.550087	53.693619	71.435707	96.461823	115.21484	120.2198	109.23852	87.166611	63.532444	47.139645	34.812084	27.707932	26.679836	26.974253	31.170452	31.793512	33.625385	34.278633	33.774567	35.154308	31.838213	32.487801	30.836073	32.162357	29.993601	32.188396	33.069504	34.320904	31.793016	32.079674	32.409748	31.646366	33.59803	35.522041	36.79311	34.782223	38.314316	36.006481	41.231133	40.850323	42.388699	42.307743	41.666161	40.073147	38.828987	36.128895	33.074207	30.190714	27.101826	27.282085
51.096931	57.902779	67.800476	84.356934	99.010109	105.3651	98.441017	82.607674	63.343346	47.170815	35.489845	28.14411	27.570761	28.20624	32.27454	32.677334	35.333435	35.730888	34.523384	35.348896	32.949406	33.058983	30.519077	30.189795	28.113409	30.194521	32.184074	34.501286	32.641312	32.636642	32.867241	32.608345	33.707359	34.991882	36.191898	35.360508	38.004421	35.348427	40.267544	40.81044	41.74485	41.877056	42.166286	41.120392	39.357536	37.382198	33.140903	29.23423	26.848776	27.029037
63.647839	69.288391	71.988289	76.600533	85.015137	93.068329	92.80912	84.557281	68.412231	49.752808	37.126816	30.662153	31.332253	30.319271	33.748085	34.470619	37.396729	36.635998	33.794247	34.761871	32.788704	32.557217	29.065186	28.842485	27.377165	28.904051	30.517019	33.900047	33.361679	33.214905	33.0476	33.016075	33.19849	33.040607	34.809059	34.659794	36.777905	34.619286	38.557854	39.619446	40.290958	40.50843	41.131615	40.853107	38.187862	38.635475	33.037041	30.473293	27.910208	27.38703
79.858009	87.289131	85.761299	81.200432	84.56308	95.550819	101.48044	97.868439	80.067825	55.560635	41.406979	34.1394	34.226852	32.581493	36.457947	37.621021	38.877354	37.214233	34.166424	34.956409	32.222965	31.430151	28.051804	27.765154	27.337227	28.999117	29.667061	32.780083	33.64859	34.802105	33.966892	32.159016	32.128265	31.423267	33.021187	32.864815	35.728996	32.987732	37.132355	37.824471	39.057304	39.956902	39.699017	39.100761	37.778439	38.069736	31.98103	32.515247	28.928978	28.547909
96.068153	105.51723	102.34094	93.609161	94.776245	107.90982	117.32111	114.24202	94.018448	64.871414	47.769005	38.362694	36.858532	35.078167	39.217522	39.883213	40.62085	38.44614	35.47649	35.612782	32.104839	30.551744	27.386562	27.725191	27.375423	29.214951	29.328671	32.065105	33.345726	35.259525	34.836422	32.4459	31.903559	31.290932	32.114361	31.034283	34.907436	32.40065	37.74609	37.578445	39.003136	39.952465	38.699818	38.293411	37.347675	37.14159	31.997908	32.368702	29.137703	28.657158
104.23492	115.52431	113.64832	106.23816	108.05894	119.76431	128.30873	124.08567	103.15157	73.485832	54.386799	41.697781	39.113594	36.629791	39.07095	38.947941	40.538227	38.946159	35.372551	34.819611	32.704338	31.56336	28.412386	27.969418	26.859369	28.990217	29.494736	32.927502	33.284416	34.764786	34.512215	33.088028	32.623848	31.400156	31.52725	29.750845	33.432144	33.959381	38.210587	37.978996	38.03233	38.256912	37.721909	36.953125	35.247116	36.007362	31.304216	29.934179	28.273483	28.197947
97.551338	110.12679	112.73432	112.85593	117.90967	126.37498	129.45534	122.00639	101.99599	75.286125	57.814228	44.464409	40.835724	37.641376	38.057487	37.202618	39.354237	38.970093	35.261478	34.99276	33.957508	33.591019	30.638998	30.039711	27.103569	29.255733	30.69817	34.145145	33.628094	34.788715	34.855888	34.596996	33.564381	31.900148	31.913559	29.611347	31.992361	33.748833	37.445816	36.922897	36.4007	36.262897	35.671055	35.264648	32.741516	34.574684	29.942591	28.174652	26.98291	27.276857
77.189781	90.752892	102.02904	114.45724	124.80453	130.57689	125.95494	111.47163	91.056229	68.616714	55.507557	44.751213	41.442272	37.082634	37.747437	36.835728	38.170216	38.297665	36.770416	37.070133	35.743561	35.036007	32.560055	31.577074	28.832777	31.567585	32.3279	34.77301	33.488571	35.430794	36.180092	35.040119	34.234882	32.940132	32.882484	30.246323	32.186794	32.202438	35.060982	34.083317	34.356922	34.013069	32.483307	31.821104	30.612474	31.294563	28.197245	27.665649	25.607046	25.979153
55.236572	69.787331	92.062691	115.84536	131.76329	136.49826	125.46723	102.76294	79.810905	59.773022	49.996307	43.140846	41.771687	37.767319	38.844242	37.875683	38.407261	38.982349	38.201176	39.14748	38.119335	36.800724	33.713696	33.157043	31.769882	34.021523	33.794182	36.082973	34.208786	36.456539	37.26268	36.058762	35.686954	33.63903	33.53875	31.058905	32.885693	31.487354	32.747177	31.556347	32.078644	32.196644	30.403982	30.004679	29.961338	29.115763	27.780588	28.158487	26.44805	26.862789
42.55592	59.01804	87.489319	117.68821	136.11435	140.72142	126.38638	99.731461	75.344116	54.631229	45.202682	39.548038	40.409981	38.018551	39.067039	38.027435	39.099022	39.489368	38.473717	39.391602	38.87505	37.762489	34.277565	34.239605	33.179291	34.585388	34.123569	36.817368	35.078182	36.132225	36.725204	36.66526	35.838703	33.073132	33.001274	30.976177	32.248741	29.507477	30.369394	29.569368	29.402439	27.609076	28.786482	29.147463	28.706215	28.457495	26.248352	27.663645	27.424032	28.464046
39.211773	55.780479	85.424156	117.07253	136.45082	140.75235	126.30362	98.476326	73.81897	52.999489	42.476711	36.836273	38.380341	37.282093	38.692966	37.8381	39.641548	39.932419	39.037556	39.522011	38.579132	37.985271	35.289043	35.478462	34.098404	35.68924	35.390846	37.835957	35.308067	35.651569	36.209019	36.348026	35.400677	32.699055	33.486954	31.191851	32.656261	30.788965	31.82852	30.197153	28.474138	26.822882	28.526093	29.363134	27.770809	28.573694	25.490583	26.841927	27.767605	30.356602
38.702671	53.786339	82.563156	114.33944	134.72668	139.68903	125.40372	97.086128	71.490868	51.481415	41.676281	36.703754	38.041763	37.071419	38.965454	38.821133	39.707985	40.354122	39.963749	40.007664	38.091343	37.945122	35.72496	36.070694	33.262447	36.174892	36.366776	37.028427	33.605251	34.35376	35.756756	34.972057	34.095764	32.48127	32.601261	30.334579	32.168472	31.914106	32.704971	29.759106	27.574232	26.868	27.889088	28.584023	27.460655	27.730633	24.903316	25.842546	26.817961	30.984364
39.031979	52.708775	80.654251	112.72897	133.42886	138.34145	125.18591	96.967812	71.500443	53.288654	44.719864	41.893177	42.414062	41.180817	42.662739	41.601814	41.756805	41.64267	41.614662	41.054623	38.96777	39.041817	37.290615	37.160286	34.558098	36.767105	35.914486	35.538742	31.440556	32.686443	34.792877	34.576611	33.998749	32.640049	32.930569	30.251774	33.009373	32.108414	31.471087	28.958651	27.44169	27.218626	27.038897	27.435404	26.340458	26.88044	25.047888	26.406334	26.792	31.221304
38.302555	51.148018	75.54789	104.3541	124.70583	130.59897	119.01373	94.092537	72.128151	56.644852	51.081654	51.630047	53.849125	52.985367	51.042473	46.876476	45.39011	44.295425	42.057636	40.815472	39.517319	39.250309	36.475922	36.999294	35.377655	35.845833	32.719479	32.58532	28.856615	29.285379	31.775505	32.461632	32.928261	31.100605	30.581106	30.239994	31.697302	29.190517	30.286915	27.547106	26.229095	25.636551	25.954201	25.903065	24.793909	26.421022	25.320326	27.339579	27.966829	32.168762
38.844975	48.244305	64.977417	86.486359	103.75433	108.79482	100.70544	82.612579	68.059151	58.5373	59.08477	65.729622	71.707474	71.874001	66.371284	58.794685	55.098534	50.998249	45.982239	42.764767	40.834232	40.268791	37.6152	38.962799	36.033764	35.066643	31.357645	31.067165	27.700838	27.291162	29.603653	31.646914	32.937775	31.600395	31.578274	28.849741	30.399416	28.468172	28.690601	25.716311	24.881472	23.507332	24.450258	24.704657	24.028933	27.553192	27.319359	30.056259	31.223524	34.587013
38.492085	43.85553	52.175819	65.072983	75.008156	78.052025	73.174301	63.835312	58.618416	57.630188	67.265495	81.243149	90.716881	91.949211	84.876205	77.10775	71.37944	63.719349	53.821907	45.303787	40.82951	40.214333	38.392075	38.830177	34.089256	33.107925	29.668938	29.09424	26.097393	25.858248	27.637829	29.745043	32.620415	31.226189	30.976696	27.800518	30.41601	27.909225	27.684013	24.262081	23.363295	22.593111	23.69236	23.960968	23.732883	27.54847	29.318367	32.495804	33.67017	37.324982
37.236782	40.973087	44.802746	50.402634	54.696095	55.331226	53.139347	49.506023	51.167183	57.710705	74.714348	93.310524	104.78088	106.85165	102.30817	98.547188	93.280731	80.92395	63.828705	49.1786	41.876362	40.373009	37.598621	36.956703	32.691845	31.447615	28.037045	27.405504	24.508135	25.221117	27.23518	29.285545	31.421951	27.512407	31.547487	29.074747	31.427336	27.961321	27.970587	25.230776	25.014109	23.85313	24.618422	24.844397	24.467102	28.112156	30.819967	34.139515	35.84679	39.132122
35.917503	39.888287	42.041065	43.512699	45.504002	47.105473	47.102066	44.861404	48.561821	57.435925	74.837471	93.263123	106.19719	112.43175	115.11449	117.89049	114.19434	98.824852	74.837341	54.168945	44.34428	39.700325	34.467464	33.775806	30.107801	29.339634	25.495634	26.057806	23.430441	24.385008	27.209089	28.541807	30.038729	27.550268	31.357971	30.356058	32.758385	28.908674	29.493481	26.767881	27.347021	26.171831	26.148422	25.734909	24.711018	28.150015	30.502556	34.610806	36.495716	39.034977
36.353241	39.428741	41.503361	43.067364	46.941605	51.136555	53.108463	51.656498	52.123947	55.228447	66.121414	80.155907	93.530518	105.72652	118.21476	128.19566	127.51221	111.92245	85.661217	62.306965	48.567211	40.441593	33.098419	32.392555	27.864792	27.750324	24.581341	25.761684	23.70986	24.64311	27.119024	28.487272	30.16893	29.158398	32.397671	31.260752	34.878109	31.888155	32.295326	29.001291	29.665697	29.066046	29.532911	28.188587	26.901794	28.71365	29.851164	34.655743	35.162201	37.893311
36.462105	38.656528	40.652988	46.338142	54.496956	62.742001	67.669762	67.006508	62.436203	54.761765	56.012676	62.870693	73.857864	87.858658	106.95493	121.78174	124.28153	111.84657	88.470139	66.814079	51.752724	41.324951	33.562557	32.373516	27.675226	27.347597	25.25153	26.076605	24.017673	25.455408	27.504999	28.517975	31.038074	30.837563	33.657612	31.866995	36.109631	34.05759	34.223175	31.049936	31.145905	30.35441	30.849697	30.144859	29.184917	29.227524	29.810814	34.082485	32.372051	36.360817
36.165932	38.694313	42.815292	51.79026	65.136032	79.172005	87.929596	88.140297	77.388275	59.631245	50.842182	50.232388	57.631329	68.818367	84.830894	97.931084	103.1096	95.378456	78.851646	63.711273	51.307335	42.030643	33.138485	33.398952	29.816216	30.220444	26.824087	26.803614	25.114166	26.44532	28.693859	30.388958	32.518257	32.822231	34.739891	34.007984	38.136932	34.855652	35.554146	33.119873	32.434246	30.925098	32.038559	32.321377	30.288515	30.146378	30.01202	33.082878	31.79166	35.73069
35.869736	40.281052	46.427082	58.684757	77.416451	96.902275	108.58018	108.44984	91.871368	67.435242	52.15181	45.4953	48.162022	53.437347	61.811543	69.085281	72.714821	69.751411	60.6782	53.950642	47.188419	41.229961	33.588356	34.7299	31.815071	32.396935	28.680834	27.928501	25.258505	26.738873	29.918224	32.174652	33.515251	33.208157	35.822151	35.800781	39.119713	36.051598	37.453526	35.303467	32.9907	31.396288	34.414001	33.460476	30.574963	30.773888	29.98583	33.4688	31.452829	34.873165
36.383533	42.39357	51.197033	69.30957	91.65081	112.15984	124.4133	122.22237	102.26171	75.644203	58.094154	47.636238	45.982864	45.566742	49.528458	51.949196	52.644196	50.83186	47.4501	46.321621	43.232903	40.393723	35.914036	37.05558	33.096256	33.777596	30.558872	28.918362	25.154129	26.876081	29.955957	32.425545	34.341686	34.830399	37.252544	36.250626	40.265888	38.085953	39.573151	36.46386	34.278984	34.5462	33.833561	33.256626	31.124287	30.840038	30.947266	33.634434	31.362665	33.866398
37.515472	44.790283	57.707783	80.325172	102.5101	119.99931	128.62189	123.0843	103.0668	78.090652	62.395119	50.551647	46.326107	43.515453	45.153698	45.485435	44.951195	43.50124	42.21558	42.302128	40.954239	40.161427	36.605446	37.356186	33.240543	33.126076	30.184465	28.963175	26.101332	27.873022	29.432335	31.447178	34.315441	35.969444	37.567368	36.05386	40.182804	38.578411	39.703228	36.657887	34.693283	35.180759	32.308075	31.738243	30.131706	30.309315	30.71497	32.847908	29.69507	32.987507
38.775288	48.572521	65.177742	90.203873	110.1719	122.57362	123.65735	112.28621	92.226074	73.325066	60.834072	49.843258	46.427738	43.617081	43.571342	42.59568	42.743565	41.734142	40.476902	40.364502	40.139271	39.552513	35.726524	36.228584	32.574787	30.847391	27.76367	27.89241	26.529814	27.74728	28.802109	30.64642	33.379681	34.330246	35.86422	35.139412	38.84914	36.683418	38.504566	36.347401	35.413086	33.257343	31.692059	32.053036	30.460714	29.338024	30.837915	32.459263	30.663563	32.357281
40.766937	52.987122	72.946106	98.633034	116.83183	124.29527	117.55591	99.178833	79.601868	64.836205	55.64925	47.216377	46.095913	43.207096	42.379761	40.736191	41.345928	40.407558	38.937157	39.677406	39.651131	38.638042	33.874138	34.482773	30.644243	30.330824	26.906044	27.894541	26.574575	28.147314	28.768711	30.890135	32.074413	32.556019	34.459473	34.153889	37.174389	35.058403	37.220615	35.717148	35.09547	32.456566	32.546841	32.60939	30.676006	30.185701	31.237949	32.226917	31.141756	32.721786
43.31279	56.023247	75.968018	101.09362	118.30474	123.11076	112.68369	91.450226	73.223297	60.020836	53.334984	47.403229	46.758827	42.974728	41.905804	40.518028	39.941158	38.675941	37.823708	38.926338	37.500286	35.968513	32.810436	32.324833	28.138134	29.132113	26.112341	27.214525	26.086407	28.454954	28.976875	30.423283	31.607563	30.72493	33.282078	32.28727	36.266998	34.747871	35.979271	34.01395	34.315979	32.970261	32.925537	32.128326	31.672873	31.601788	30.714258	32.562977	31.04439	32.702576
44.032516	55.016357	72.239746	93.961853	109.33268	113.15813	103.41319	85.682693	71.989037	61.884541	57.86322	53.174915	51.116528	44.902378	43.350285	41.45092	39.467175	38.287224	37.349728	38.359982	35.576797	33.320267	31.576168	31.161621	27.02466	27.620737	25.887047	26.712122	25.498739	28.592037	28.872375	29.167704	30.629093	30.357525	32.346245	31.593016	35.444851	35.112331	35.647396	33.369438	33.69989	33.043396	32.224178	32.414627	31.859692	32.605736	31.838993	33.815613	31.266735	33.500462
42.244011	52.275719	67.339066	85.00396	96.246521	99.638573	91.932892	79.382248	73.22744	70.270996	70.214516	64.019859	59.765892	49.487438	44.595791	40.657173	39.050014	38.111645	36.698086	36.727795	34.157772	30.892267	29.297384	29.34469	25.925381	26.60672	24.354334	25.648365	25.166842	28.281458	28.639954	28.317108	29.110588	28.767969	31.374857	31.133224	34.516098	33.906464	35.649456	33.527817	33.66642	32.505444	32.659668	32.551685	31.193842	32.664635	32.082634	34.869274	32.569088	34.120697
40.675739	49.783745	65.010513	83.286491	94.998009	98.226624	90.76963	80.336403	80.51963	85.215752	88.541435	82.474678	72.280586	55.56461	46.622871	40.95763	38.405453	37.694458	36.486958	36.01218	34.35165	30.389816	28.972567	28.465651	27.00033	26.736649	24.200047	25.664608	26.085474	28.610338	29.096731	28.915998	28.91367	28.812634	31.256098	31.504736	34.30497	33.297428	35.267792	34.43224	35.380863	33.878819	33.862518	33.584007	32.254581	34.208546	33.470226	36.178707	34.056152	36.005665
40.507217	48.918888	66.028603	89.143356	104.49998	110.03784	101.96268	91.096031	93.787476	103.90502	110.64133	103.01138	86.521866	62.316776	49.189938	41.734131	37.966923	36.744335	35.401833	35.225483	33.508114	29.532068	29.436426	28.808718	27.933149	26.525494	25.076021	27.251127	26.790916	29.358416	29.50375	28.889582	29.576483	29.496763	31.570742	31.066208	33.461433	32.389942	34.076088	33.588703	35.986828	34.683743	34.290848	34.07629	33.215824	34.49477	33.138275	36.649673	33.482624	36.483738
41.297901	50.42012	70.222786	96.307617	115.62194	123.17067	116.11868	105.94835	110.10352	121.63505	128.57031	119.53348	98.965446	70.248405	53.455177	43.313515	38.196278	36.62553	34.856697	34.524029	31.911373	28.404285	29.523676	29.435978	28.382774	26.662479	27.145685	28.922884	27.297386	29.474087	30.592861	30.547131	31.710093	31.033516	32.553276	31.295563	33.037086	31.191109	32.941204	32.823296	35.754333	34.19545	34.569942	34.248802	33.466492	34.908867	32.458141	36.72271	33.790138	37.132313
41.328285	50.770245	70.885544	96.72879	116.77499	125.74479	122.70736	117.39005	122.55419	131.36433	135.45743	126.45612	103.18804	75.764183	56.540894	43.756012	38.454033	36.115894	34.389698	33.730179	31.451481	28.221504	29.603796	29.807421	28.192886	28.476322	28.70373	29.962234	27.867779	30.811863	31.40484	32.439133	33.168667	32.136818	32.583656	31.098572	32.584301	30.311993	32.211304	32.38472	34.335209	32.300259	33.875572	32.822571	32.018948	34.008438	32.282463	34.926994	33.777885	36.643997
43.042625	50.65139	65.124977	85.511261	103.56083	114.58409	118.60236	121.89683	128.95811	132.24734	130.09476	120.27633	95.906906	72.88131	57.011784	44.695862	38.683342	36.799953	34.583477	34.193966	32.618702	30.824024	31.545509	31.628342	29.168264	31.235165	30.553078	32.323174	31.280319	33.293594	34.298683	34.650856	34.748005	33.353779	33.95694	31.946051	33.772839	32.289238	33.954067	32.429283	34.116871	31.854549	33.103012	31.893692	30.98349	32.326385	31.062263	33.408367	32.657162	35.757755
43.45665	48.372456	56.486687	69.888329	83.660439	96.971649	109.82196	122.65902	132.63353	131.4037	120.81698	102.28729	79.729767	62.381397	51.947525	42.765099	37.789967	36.332901	34.990398	35.659592	33.146416	33.412312	32.925873	33.64109	31.713917	32.061302	31.97607	34.91856	33.811764	35.064754	35.750099	34.780666	34.884918	33.504902	34.307011	32.559029	35.160309	33.484856	33.877819	32.083031	33.685352	30.868807	30.411968	29.671606	29.592735	29.265858	27.262772	29.45966	29.241364	32.931702
43.259586	47.251682	52.580585	63.069008	73.927895	87.011726	104.59425	123.10855	135.08679	131.73955	115.34058	89.087303	67.844261	52.5849	45.476364	40.514561	37.507637	36.761116	36.050995	37.224674	34.967293	36.270576	34.959911	36.193825	35.268517	33.796913	34.500385	37.307873	36.222385	37.155636	36.085945	35.024132	34.559956	33.357574	33.704937	32.404594	35.332722	32.534618	32.579411	32.198601	32.436684	29.421188	29.06382	27.520544	28.003006	27.05085	24.536171	26.100677	27.36031	31.157232
42.025105	47.722507	55.737263	68.17968	79.507515	89.671021	103.5303	119.06032	129.51089	125.87234	108.65623	81.258987	61.870468	46.966373	39.985733	36.487648	35.939201	36.279808	35.825485	37.59602	36.972885	38.23354	37.171566	38.945484	37.451748	36.783054	36.790195	39.327675	37.936657	37.548298	35.668587	34.429142	33.694958	32.194149	32.037025	31.560913	33.039536	29.38167	30.385698	31.227024	29.909016	26.708778	27.445648	25.234463	25.169804	25.219515	22.647993	23.89986	25.607134	29.176682
42.474586	50.090454	62.432415	80.949966	95.176826	102.47683	105.47192	107.6082	111.16652	107.33611	93.217987	70.453468	56.152435	42.55574	35.887741	33.675735	34.050995	36.040062	36.509441	39.068684	38.715553	39.798573	39.85215	41.448437	38.62598	39.158108	38.333912	40.977974	39.324055	38.182518	36.423599	34.843094	32.723347	31.599133	30.845152	29.06164	30.952375	27.223459	28.589863	29.750931	28.468451	26.191919	26.950108	25.186562	24.063196	25.747152	21.832706	23.034834	24.63553	29.199837
42.888512	52.451267	70.640999	95.453964	113.35431	118.84245	112.66444	98.337433	88.13253	79.94651	69.956627	54.290436	46.554817	37.114796	33.082912	31.780401	32.624619	35.651081	37.427856	40.249996	39.136589	41.278313	41.552158	42.985023	39.984932	41.000229	38.712315	41.413219	39.524822	37.765114	35.84277	33.445141	30.991438	31.423311	29.646151	26.42734	28.247025	25.349442	26.637686	28.345871	26.089947	25.248711	24.926872	24.48494	22.793139	25.685017	20.676336	21.452141	23.734953	28.334787
44.119545	56.005768	77.122932	105.96468	125.82613	131.84009	122.27276	99.525833	78.847534	63.371334	53.1754	42.049576	38.634056	32.995441	32.324421	32.52116	33.308529	35.581814	37.102795	41.310497	39.912868	42.893036	42.001591	44.130787	42.494938	43.027065	40.184929	41.834232	38.880016	37.162941	34.622425	33.830624	30.645063	32.09301	29.662151	25.363317	26.678514	24.292522	26.483156	28.049232	25.97805	24.277058	23.216255	23.754869	22.4965	24.834158	21.502357	21.475245	23.516474	27.803673
45.03791	56.59729	76.91864	105.6467	126.86528	134.96822	128.43494	106.8675	82.949127	61.845432	46.78228	37.574921	34.628361	31.185322	32.596191	33.538998	34.688747	35.434368	36.379814	41.454372	41.058609	43.463242	42.678375	45.38311	43.78989	43.881481	42.282795	43.527088	39.002575	36.454166	33.210213	33.31369	30.092606	32.89769	28.832584	25.606668	26.190006	23.07926	26.484922	28.726017	26.818258	22.850636	20.610331	21.96607	21.645617	23.44326	22.740465	23.459425	23.823776	26.775152
47.817875	55.369793	70.120491	94.926346	116.18758	129.54141	129.06195	115.11154	92.585831	67.829948	48.624329	37.61219	34.530624	32.451832	34.388504	35.359734	35.990788	37.127205	37.603687	41.655064	41.728264	43.536037	44.186466	46.336975	44.075851	45.346943	44.11063	45.433086	41.7257	36.470123	33.389591	32.889111	30.00198	33.752083	31.413597	27.477139	28.366011	24.189451	28.277233	29.296194	27.793444	23.477654	21.130772	21.861231	21.540775	23.913961	24.078032	24.95331	23.186029	26.002403
51.159145	54.994926	62.590462	81.25724	102.80267	121.28664	129.46158	122.97897	101.29169	74.340233	52.704567	39.368954	35.541317	34.514126	37.00502	36.583584	37.413589	38.685009	39.175705	42.203903	41.097599	44.134613	44.479511	45.933689	43.82888	45.554718	43.344967	45.214539	42.54454	36.429207	33.043144	32.443188	29.62711	33.753807	35.159874	28.580198	30.023293	26.152267	30.602427	29.887661	29.457832	26.563128	24.166506	23.490093	23.581753	25.876778	25.735315	25.459515	23.059853	25.428583
58.500748	61.085968	63.835602	73.826653	92.693336	113.99105	126.90532	125.48178	105.99718	79.919693	57.417156	42.020973	37.148838	36.505341	39.564671	38.731117	39.390594	39.589096	39.205822	41.772167	41.355091	44.399208	43.585918	44.57114	43.574783	44.888508	42.870598	44.050945	40.393291	36.956703	31.943501	31.414597	29.955656	33.677338	35.893429	28.724003	30.984222	28.406384	32.487061	31.068859	31.456154	29.755159	27.401171	26.795813	26.915895	28.606956	27.115463	26.335176	23.118391	25.003952
71.654572	75.199028	74.083305	72.805138	81.781075	99.476334	113.74064	115.10952	100.21503	77.860786	58.555702	43.656895	39.026344	39.356289	43.786968	44.729774	45.616623	43.818497	40.145412	41.724102	41.662296	43.867973	42.393879	42.846195	42.155369	42.865128	42.033833	42.631531	38.263336	37.747078	32.364388	31.366531	30.660765	35.100098	36.698017	30.601507	32.911465	30.312311	34.016399	32.811359	33.731564	32.918747	31.538202	31.053635	30.356592	30.214457	28.111895	27.054497	24.484303	25.289843
88.233185	94.499008	89.596107	77.411102	71.280914	78.545403	87.95668	90.156906	81.124413	65.470573	53.626183	42.656677	40.896725	43.592773	52.514084	57.123291	57.775658	52.3964	45.469028	43.018944	41.464996	43.052498	42.367111	40.787273	40.57251	41.580696	40.543339	41.105515	36.694691	37.691883	34.405296	33.05217	31.657177	36.892315	37.836536	33.082954	34.55447	31.358461	35.524403	33.459606	34.834557	34.597279	33.721222	33.819298	32.340656	30.606905	28.390657	27.631689	24.592539	25.1707
104.66256	112.14342	104.22781	84.169991	65.66925	60.939781	62.272194	62.070793	57.884182	48.383652	45.023136	39.944031	42.063637	49.435062	64.445717	73.943466	76.258499	68.221809	54.977718	46.473804	41.153984	42.18726	41.501873	38.863331	39.870697	41.042313	38.562553	39.302361	34.713898	37.402187	34.669827	34.538826	33.435162	38.521084	40.396114	35.919643	37.263264	33.484608	37.558178	35.180748	36.719116	37.014751	35.691048	35.41254	33.671001	31.759609	29.230722	28.315435	25.844719	26.415775
112.40196	120.18125	110.75929	88.00853	64.576607	53.196461	46.68449	43.470383	41.955418	38.110806	38.395378	36.91872	42.690517	56.058922	76.896034	91.985741	96.716637	87.244644	66.710373	51.058407	42.292454	40.583038	39.883438	36.832775	39.922039	40.38311	38.649422	38.564999	31.908857	35.130054	32.603748	34.334373	34.921795	38.188732	41.889854	35.871506	38.401733	35.624943	39.215347	37.456085	38.504181	39.673786	38.087181	36.209949	34.347618	33.075714	29.957079	29.333113	27.409513	28.598745
103.91966	111.60658	102.8028	83.448425	62.510509	50.476665	41.20068	37.077076	36.421867	35.284424	35.974007	35.300262	43.502113	62.021957	88.152611	107.669	114.75178	104.32056	79.466194	57.540134	45.271206	40.911469	39.075001	38.468605	39.944931	40.221264	39.64576	39.149223	30.027498	33.795815	31.305035	32.218533	34.788372	36.925545	41.777748	37.045486	39.348335	37.516567	41.035915	39.987194	42.456379	41.735939	39.360634	38.407104	35.834232	34.825233	32.012131	31.345528	29.2514	30.888271
81.361488	86.72493	80.550148	69.480713	56.976936	48.801338	41.699612	37.78207	37.808983	35.186504	35.584763	35.088657	43.723942	63.593811	91.785034	113.53963	121.07007	112.22336	87.56794	64.689751	49.798923	42.028576	38.671547	38.015415	38.84515	40.499931	38.112545	38.582344	28.76429	32.19865	29.935242	29.988987	31.393534	35.186272	39.605045	38.063114	39.783321	37.169956	41.634327	40.230335	43.11874	41.51012	40.236156	39.495792	36.930023	35.19627	32.845016	32.967121	31.334845	32.339336
57.673527	60.010067	57.224564	55.086643	51.755981	51.417667	48.351826	45.258511	42.898003	37.589672	37.483444	36.461536	43.320465	58.649967	82.940315	103.63621	112.14718	106.43398	86.922882	67.405556	52.067081	42.349854	37.976746	37.640358	38.718781	41.283062	36.444302	37.532276	28.545555	30.722254	28.75017	28.761282	29.149752	34.463051	37.908382	38.59045	41.227257	38.493099	42.474297	40.985046	43.575024	41.682182	41.935886	41.131573	39.198185	37.123375	34.232109	34.133945	32.849834	34.166962
42.789169	44.983593	44.642365	48.600903	53.597801	61.146503	62.670773	58.987705	52.278675	41.953911	39.296837	36.420414	41.289822	50.203121	68.077263	84.595161	94.932243	93.809128	82.021652	67.080215	52.814663	41.704769	36.834282	37.087646	39.28162	40.204548	36.346336	36.126911	28.419167	30.013222	27.330595	27.561974	29.456795	32.794785	35.565098	36.900867	41.804306	40.683083	42.966084	42.436062	44.223125	42.273441	42.122135	41.16861	39.952873	39.04335	35.711548	34.909946	34.037952	34.900333
39.046093	41.823162	43.556725	51.785618	63.5611	77.881271	83.334839	79.054916	67.791313	51.398518	43.000252	36.336636	38.825726	43.31945	56.12743	71.345039	85.490616	90.705544	85.902702	72.702103	56.155697	43.958675	39.116611	39.263393	40.810776	40.944996	37.506004	36.583145	29.557524	31.329214	29.080017	29.26166	30.595152	32.711006	34.330242	36.497345	42.352913	41.608273	44.097332	44.590496	45.226479	42.900208	43.331547	41.838009	41.148071	40.579609	37.411232	36.396469	35.474735	36.955288
40.475746	42.790966	46.585102	59.68121	78.014999	96.77607	104.60285	101.64454	86.131882	61.532322	47.67709	37.126804	37.107677	39.441353	51.012985	68.511429	88.533203	100.14302	99.404472	84.441734	63.219963	48.393929	43.239223	43.158634	44.542591	44.456543	39.86647	37.870693	29.722412	31.508314	30.673096	30.897371	30.021076	32.811947	33.088257	36.946453	41.608307	40.160229	43.821686	44.755383	44.858459	42.063232	43.333012	41.725784	40.353725	39.906059	37.092953	36.504513	35.92384	38.242832
42.573292	45.400105	52.789581	69.651573	92.817047	113.63159	123.22762	119.51614	101.19683	72.440598	54.343426	41.078865	38.359676	39.030682	51.447861	72.186386	96.09481	110.73155	112.17438	96.792404	73.680595	56.573719	50.552155	51.757648	54.228733	54.831909	48.735493	43.961487	34.008427	31.737131	30.766911	31.453037	30.939119	33.154453	32.428898	37.033161	41.524487	40.040882	43.62418	45.005516	45.463867	42.412846	43.448139	41.229851	39.793842	39.303539	36.40517	36.36385	37.168732	39.274563
46.020847	48.080269	59.342205	80.026917	103.60452	122.54321	131.99004	125.99059	106.41364	78.389252	59.652603	44.384308	40.052189	40.744507	53.95039	73.317574	95.314644	110.00111	112.02657	99.088875	79.138985	63.453186	58.689289	63.127747	69.95446	71.751358	64.944382	55.267643	39.147072	32.498829	29.439613	30.978394	32.205303	33.660355	31.59898	35.450069	41.113789	40.475735	42.16188	42.882412	44.697899	42.463997	42.255848	39.824394	38.416813	38.573101	35.802628	35.654724	37.191467	39.12677
47.990444	51.449635	65.752693	89.265366	111.63503	125.26599	128.94321	118.20444	99.281197	76.173752	60.066105	45.813896	42.938385	46.217087	58.932693	72.814476	87.272697	97.504059	97.582634	87.806862	74.109734	65.238052	66.634544	75.869171	89.61657	92.060051	84.251228	71.512047	47.25576	35.704773	30.208399	30.013451	32.206703	35.118366	32.360661	36.616756	41.442036	40.398968	41.893269	42.890915	43.725849	41.072731	41.489861	38.937614	37.103703	37.316837	34.908741	30.895487	35.885468	38.573944
46.982849	53.461845	71.64447	98.645912	119.77213	128.00296	122.00968	104.34313	84.105362	66.192009	54.148663	43.26442	44.147686	52.151493	66.01107	76.333038	82.946861	83.855911	77.681709	69.19912	61.17923	61.708027	71.694984	88.070564	105.01541	108.70944	99.67849	85.376106	58.178177	42.562885	32.362717	29.943769	35.348675	37.99744	33.385216	38.202641	41.358147	38.687935	42.818348	42.487282	41.311378	37.862453	39.0896	36.132343	35.200821	34.987633	33.169289	29.966051	33.51363	37.417133
46.813671	55.069027	76.093811	103.32973	124.76148	130.18568	118.58621	95.263741	72.844612	57.67395	47.456699	41.162567	46.706989	59.208527	76.677673	88.06546	91.659454	84.624641	68.382057	56.268593	51.53141	57.979031	73.4869	94.61602	111.56796	117.89812	109.78375	94.777939	67.629745	49.59861	35.675198	32.034119	37.815609	40.27253	34.935547	39.482971	43.214012	39.655624	43.210503	41.181232	39.714008	35.554539	37.271961	36.410805	34.612423	34.12212	33.106686	31.523489	33.856041	36.715046
46.274982	54.558765	75.008011	99.259659	118.19029	124.46002	112.71846	90.831299	69.890083	54.740738	43.862686	40.567039	48.989159	66.066597	88.168472	102.59739	106.46851	94.303566	71.438721	54.443825	49.536118	54.612385	69.21077	92.663353	108.42159	114.88675	108.22189	97.045898	69.79113	52.868435	38.561333	33.64838	38.072731	40.543861	37.160873	39.086395	43.122971	40.090385	40.675194	38.930145	38.983479	35.648243	36.157738	35.126053	33.938736	34.066605	34.045933	31.809034	34.496861	36.211891
44.570992	50.836826	66.759926	85.668282	101.89885	110.18652	102.82191	87.038292	71.440376	56.354977	44.872959	41.442314	50.596291	70.146416	94.976776	111.82153	115.4866	102.31979	78.296768	59.376297	51.029564	52.325745	61.232685	81.452293	93.84256	101.55827	96.32872	88.250694	65.259171	50.82338	39.351337	34.324703	39.473808	41.490192	40.267254	40.387997	43.323231	39.118252	40.051224	37.26878	38.032661	35.642441	35.491135	35.660267	35.524555	35.943745	34.516197	32.79089	35.237129	37.215065
41.495625	46.482483	55.98938	71.607925	85.770821	98.04464	96.904358	89.611748	76.173874	60.178986	47.211929	41.820187	49.766243	67.618172	90.551384	106.32321	109.78223	98.782578	78.170151	62.049229	51.037952	49.015903	52.686142	65.103989	72.28598	78.992722	73.265785	69.550491	54.040985	45.460068	36.602825	32.684631	34.934727	42.592819	42.179897	41.263248	42.955032	37.577656	39.391701	36.936108	37.394455	34.75555	35.577682	35.455494	36.499283	37.408749	34.808804	33.119026	35.003937	38.154266
39.91238	42.710766	49.723656	64.517967	81.700676	99.680153	105.61689	103.88782	86.996704	66.603554	50.986176	43.39175	47.614567	58.091061	73.407249	85.377678	88.268257	81.077118	67.186424	57.325382	48.914696	46.324207	46.001198	52.756023	56.179241	58.608513	53.63475	51.027905	41.849335	40.174892	32.504257	31.264814	33.301743	41.755642	42.785126	41.165035	43.240517	37.742344	40.423252	37.264221	37.573357	36.490536	36.431602	36.437309	36.706604	37.523701	35.115604	34.903755	36.255756	38.134212
39.195972	42.100941	47.863277	63.261547	86.46965	109.58636	123.28222	121.90131	101.50013	75.074463	54.838558	45.06987	44.112827	46.901253	53.953831	60.00544	61.865734	58.241516	51.484673	48.252983	45.363224	44.598827	42.947105	47.058712	48.279243	47.638977	43.013378	41.92709	35.69017	37.142117	30.231762	31.358423	34.830654	40.747913	43.184269	42.132618	44.563366	40.997871	42.435329	39.020504	39.016998	37.635754	37.946297	37.880947	36.828636	37.659946	36.211082	37.100574	38.743896	39.791019
40.106686	43.125343	48.390297	65.365974	91.821259	119.3007	135.73215	134.80598	113.36029	84.881172	60.808338	45.682159	40.46896	39.797039	41.797661	42.903896	44.337864	44.401356	42.29147	43.088562	42.124367	43.690556	42.209354	44.338554	44.024311	43.952477	40.044529	38.794815	34.263195	36.162785	32.009335	34.486031	36.565594	40.052799	43.938663	42.574371	46.639366	42.327805	43.822105	40.897556	40.702206	39.015423	39.219383	39.217991	37.874352	38.265125	37.185745	37.755489	38.681168	40.637783
41.884239	44.057346	48.753868	65.566124	93.016167	121.45485	138.25577	138.6086	118.31398	90.580917	65.840179	47.679977	39.38303	36.629215	36.846378	36.325466	37.38995	39.720078	39.756023	41.647354	40.292362	42.41988	41.052368	43.160248	41.758877	42.653381	39.342285	38.014416	35.536266	36.320301	33.879261	36.569115	38.264988	40.203209	44.280918	44.501141	48.274815	43.906406	45.137806	42.270096	42.053429	41.077194	41.259842	40.782379	39.708752	40.277157	39.283043	39.874104	38.724995	41.335312
44.585476	44.882755	49.366108	64.885178	91.184143	119.23912	136.04716	136.8334	117.58329	90.617622	68.200348	50.331474	40.783974	35.40826	35.19199	35.637413	37.050064	38.442276	37.597153	40.035599	40.250904	41.483135	40.001938	42.287457	40.360283	41.062939	38.07159	37.589264	35.622707	37.09597	33.020676	34.552349	39.523823	39.977009	44.815002	44.296253	49.185482	45.932629	45.984528	43.429459	43.134632	42.115761	41.779713	41.181458	40.576786	41.813103	40.19371	41.253731	39.422501	40.760948
47.116158	46.141567	50.71019	64.865013	90.929497	118.99158	135.43015	136.3656	116.93074	91.052208	71.14315	55.135899	44.721531	37.441566	35.910789	37.308346	38.564671	39.01897	37.164875	39.347527	40.813389	41.519817	40.00309	41.123322	40.077221	40.296707	37.092194	37.341728	35.737545	36.969223	31.664696	32.819778	38.857063	38.983402	44.901424	44.226353	49.179527	45.99773	46.213055	43.49456	43.519478	42.379814	41.930077	41.552094	41.615334	42.716644	41.061722	41.468044	40.183937	40.222088
48.872334	47.76984	52.025826	66.273018	90.227203	116.73319	132.31911	133.92245	117.52163	95.764244	79.713432	63.983292	51.913357	42.409393	39.48595	39.171097	38.267376	38.636406	38.295769	40.052094	40.253189	40.170918	39.648952	39.888107	38.842007	39.658348	36.531998	36.120724	33.933899	34.916885	31.559244	32.536694	36.079975	39.361122	44.319908	44.973557	48.320908	44.151451	44.658096	42.380142	41.730042	40.313267	40.758812	40.416359	40.415646	41.381958	40.203098	40.538368	38.174232	38.205276
50.315842	49.220455	54.051987	67.425201	85.560036	106.79379	119.16807	122.0362	112.83316	100.71782	91.971405	78.337364	63.986595	49.437767	43.224514	39.818798	37.891899	38.964367	39.085583	39.925304	39.700077	39.788334	39.920067	39.889217	38.594425	39.602615	36.966537	36.832378	34.759235	34.69062	32.121685	33.418877	36.407932	40.086983	44.093647	45.578629	48.044903	43.349648	43.486813	41.741764	41.205349	39.220142	39.743847	39.237968	38.647507	39.720394	39.017601	39.324448	36.505566	36.195549
50.2743	50.905529	57.300251	70.282684	82.996071	95.568314	101.45531	103.91844	103.83167	104.44215	105.35911	95.64016	78.319321	57.311668	45.90435	40.139629	38.376156	39.356255	38.120331	38.896107	39.807747	40.116272	40.518013	39.64872	39.227894	39.340801	35.809441	37.302425	35.09428	35.31699	31.604074	32.958111	36.451653	38.936993	43.988152	43.064392	45.885941	42.142811	42.16629	39.653854	39.486923	37.650928	37.357513	35.977661	36.261169	37.369587	36.453632	36.810215	34.858192	33.795002
49.024811	52.960068	63.049606	79.186844	91.552071	98.447083	95.558884	92.181343	98.446823	109.5094	116.86387	109.56076	90.953842	65.547928	50.467102	42.79813	40.807281	41.012886	39.364849	39.643246	40.718307	40.870514	41.48542	39.813213	40.181095	39.633194	36.400261	37.438496	35.443516	35.410427	32.045677	33.463665	36.658779	37.929089	43.45631	40.919621	43.549324	40.488316	40.902596	38.297787	38.38665	36.380123	34.821945	33.39946	33.682964	35.210606	34.003326	35.12019	32.549999	32.708942
49.899826	56.840679	71.307167	92.830315	108.20824	113.58979	103.87327	92.729507	96.728363	109.49623	118.22205	112.63847	94.671021	70.203033	54.702984	45.101334	41.533077	41.433151	40.950401	40.944584	40.740669	40.402603	40.321178	39.835571	39.265537	39.669769	35.378124	36.146355	32.950554	33.592484	30.739328	31.318871	33.831863	37.155647	40.885193	38.455086	40.686882	37.014809	38.715168	38.540413	36.824501	34.540863	32.051872	30.956238	30.920002	31.872099	31.858534	34.126476	28.90596	29.945976
56.203365	65.666641	82.925552	107.08482	124.77203	129.50697	117.08329	99.985176	94.675919	98.846222	104.32485	100.14104	85.669472	67.397408	55.485603	46.018959	42.571495	42.727364	41.484337	40.95982	40.286949	40.32547	39.561916	39.616329	38.691021	39.315521	34.93861	35.088669	30.997587	31.902414	28.402666	29.550644	31.857582	35.82085	38.783009	35.336823	37.96653	34.926834	38.247231	37.98011	38.296349	33.248703	31.81131	31.106478	30.757601	31.162579	31.191647	34.163029	27.727484	29.257772
68.11306	78.834	93.897331	115.1647	131.94238	136.95447	127.20952	109.24454	95.47271	85.460594	81.318497	76.530716	67.736374	58.175568	51.265984	45.067833	43.65963	44.305771	41.542179	40.427914	40.685856	41.172016	40.166885	40.342087	39.573097	39.252575	33.568268	33.974117	29.229338	29.899687	25.36965	26.297361	28.732195	32.773624	36.147896	31.529322	35.132462	32.909897	36.386612	36.055542	37.871025	32.873116	32.352329	30.816154	30.680445	32.037552	31.562136	33.304276	28.133493	29.39378
84.889954	95.376411	103.95962	115.01647	128.51144	136.64992	132.3051	118.81654	100.78857	77.858772	63.960907	55.947266	53.213863	50.559528	48.900856	46.973072	46.993053	47.234188	44.236118	42.588947	41.994236	42.302757	40.8713	41.899155	41.066219	40.582272	35.565872	35.239868	30.13271	29.204336	25.477215	25.772541	27.624729	31.993006	35.012012	30.251322	33.527618	32.136387	34.938087	33.058033	36.429607	33.492271	31.706713	30.19186	31.740135	34.077789	31.811804	33.717369	29.811357	31.448229
101.86579	112.4375	113.36815	113.26238	123.01991	134.76793	137.85539	129.21274	108.67655	78.65554	57.744621	47.59935	46.215977	47.881744	49.768681	50.270947	51.491753	50.965496	47.96743	45.474712	42.059139	41.756603	40.872261	42.305126	39.766884	40.675602	37.108711	35.574783	29.735765	28.494755	26.515566	26.334829	27.135416	31.716854	33.932945	30.138596	34.111225	31.469439	32.70084	30.636042	33.297073	31.986879	31.395037	30.604935	32.856647	34.462444	32.018822	34.521244	31.432354	33.452923
114.10227	123.69344	120.8369	113.72518	120.89633	136.39603	144.72728	139.0547	118.24139	86.003494	62.051449	49.469013	49.670158	51.186707	55.375801	57.256523	60.061836	60.580082	57.482536	52.801346	45.60569	43.604954	41.931908	43.208454	40.819427	41.159706	37.585716	37.096283	31.243057	29.973625	27.930485	27.003681	26.951614	30.822512	34.296265	31.262194	35.163769	31.605377	32.119129	31.489634	33.155907	31.234644	31.495453	31.586424	32.409943	33.639153	32.375034	34.849033	32.648323	35.365219
112.33393	121.69774	118.59962	111.2392	118.52404	136.37563	147.63432	143.95836	124.87167	93.777748	70.884415	57.449326	59.718147	65.028999	67.839638	68.512428	74.437035	77.740608	73.740677	64.988068	52.605453	46.476463	41.954144	43.564644	42.014057	40.720089	36.584766	36.344025	32.01136	31.615894	28.670368	27.509083	26.426733	28.862331	33.551113	31.70365	35.001263	30.995232	32.631641	31.987932	32.58128	30.77371	31.453739	32.091827	31.956116	33.199535	32.84491	34.921005	33.459259	36.737484
94.812851	103.28137	101.14247	99.750626	113.4943	133.14355	144.98488	144.72665	127.03262	97.665321	77.955215	71.050011	83.152748	92.69133	92.226364	89.417503	95.242622	98.816208	94.674156	81.111191	60.138103	49.006897	43.660343	43.849758	41.879951	41.367584	37.182522	36.074917	32.44569	31.616793	29.737082	27.730249	26.569738	28.706909	32.685146	31.477175	34.88847	31.266136	32.952282	31.76856	32.702972	31.534889	32.250443	33.01643	33.95364	35.523907	34.359261	35.937977	35.407043	38.457897
70.378159	75.322395	76.608307	84.680885	106.52475	130.59358	144.33917	145.85017	127.99983	99.911507	83.967285	88.786041	114.34645	122.20104	123.41296	114.37975	115.68582	120.47442	114.81181	96.879005	68.445229	52.198109	44.492558	42.877193	40.218163	40.565548	37.098133	36.338696	32.609993	31.404507	30.228233	28.882208	27.750116	28.622522	30.504662	30.390923	34.363548	30.989902	32.207092	30.732048	32.654114	32.232098	32.066582	33.251789	35.759296	37.905102	37.045994	38.113121	37.18428	39.091156
54.960243	55.854378	60.060623	75.259941	104.05292	132.25	148.61751	147.96846	129.4431	102.12925	91.684631	110.20975	144.85802	151.47626	150.05917	134.95082	132.59048	134.93483	126.71426	108.14906	77.21418	57.933048	46.170292	43.155163	40.432182	39.990864	37.098991	36.588242	33.385338	31.966694	30.38541	30.538628	29.55575	29.632353	30.505514	30.21414	33.440697	30.244688	31.234505	30.185785	32.342331	32.360855	32.202438	34.1124	36.271744	39.547314	39.640327	39.797962	38.322002	39.155964
48.843304	49.45322	55.222664	73.612328	103.12294	132.25793	149.59889	147.17348	129.12418	103.54408	99.053795	127.34888	152.02824	163.02341	161.25105	150.0578	139.7607	134.88593	123.94398	106.82119	79.105057	61.188164	47.421684	43.539688	40.894867	40.425129	36.929295	37.448837	34.70068	32.926762	30.748619	31.662121	31.04162	31.032953	31.707169	30.477877	31.62965	28.213371	29.771624	28.687376	30.730234	30.329535	30.73245	32.265827	34.688065	38.418388	40.138546	40.267754	38.344154	39.767864
47.081974	49.86615	55.791908	73.648659	103.91246	129.65817	147.09859	145.42635	126.36099	101.73301	101.86125	132.89903	154.20332	158.1499	161.63556	153.81029	135.38457	122.55882	107.80127	90.458214	70.550941	57.614948	46.392212	42.268635	39.844078	40.61779	38.493305	38.103348	35.04966	33.908123	32.269997	32.451637	31.880877	32.163532	31.388239	30.649223	30.834658	27.659962	28.827414	27.821329	29.018641	28.326618	28.118469	29.50263	32.471989	36.408367	37.53167	39.83514	39.268677	41.06897
46.464596	49.433514	55.892181	74.232101	105.51197	131.07294	147.16333	145.39873	125.9923	99.509804	96.838509	121.02666	146.70076	159.82048	163.64009	149.83203	124.3151	102.67152	84.922585	68.957977	55.587704	48.385796	42.151066	39.867794	38.01878	39.240131	38.813843	38.629948	35.931526	35.237633	33.912144	32.814808	32.933273	33.123558	32.277214	31.289505	30.870979	28.087082	28.963211	27.459745	28.891537	27.062647	27.223978	28.28129	30.952219	34.597275	36.026112	39.87146	40.043961	41.801624
46.07457	47.90662	55.324524	75.433693	107.22516	135.69223	150.35445	148.56853	128.33788	99.645584	87.936188	99.490891	125.42789	145.02776	152.89035	139.32387	111.04294	88.255386	67.792175	53.419178	44.319271	40.535072	37.803318	38.987495	37.962708	38.935371	38.06144	39.646793	38.312618	36.403694	34.523983	33.575863	33.87907	33.081699	33.279846	32.007927	32.16494	28.137594	28.765032	27.751841	28.501513	26.011818	26.905008	27.244671	29.446644	33.383022	34.882912	38.600361	38.737335	40.530525
46.487438	47.864738	54.358932	75.462868	107.16907	135.29509	149.70151	148.11453	127.86966	99.454483	82.01812	81.855965	94.967674	108.69135	118.18819	106.67519	88.313431	75.317154	49.823299	44.019455	38.223568	36.194408	35.295856	38.213757	38.403999	39.532982	38.630627	40.798626	40.381054	38.401073	35.761082	35.118496	33.133751	33.26009	34.630634	32.875542	34.474957	29.623381	30.122921	28.285501	28.111465	25.692827	27.587883	27.906229	29.383448	32.744286	34.137596	37.585041	37.181999	40.211536
46.672916	48.306011	53.691761	73.786713	104.73975	132.58156	146.73927	146.04047	125.95904	97.273857	76.775047	67.759537	69.722824	73.477585	77.190613	70.37429	58.88348	53.177376	41.254887	36.673176	33.619984	33.77219	33.513126	36.274704	37.076015	39.839249	39.306377	40.671463	40.353363	40.021847	37.687386	35.75161	32.573154	33.793728	34.602947	32.783905	34.73859	31.109146	30.926571	28.179653	27.494028	25.679348	28.256525	29.008303	30.897635	33.341873	32.646187	36.697594	36.713776	39.565678
47.85313	48.768578	54.232487	73.318474	104.83993	132.65332	147.62816	146.78728	126.79818	96.173225	74.210701	60.633499	58.120369	56.176582	54.368694	48.59687	44.303864	39.990417	34.619133	33.25618	32.192505	33.559742	32.995144	35.316189	36.195656	39.569958	39.534466	40.530067	40.602768	40.498627	39.023922	36.455761	33.476261	34.668411	35.03709	33.196735	35.400108	31.593033	31.175976	28.237211	27.075521	25.999807	28.385138	29.96825	32.19154	33.960762	32.881382	37.273846	36.757122	38.955326
49.232273	49.955879	54.581345	74.448929	106.68803	135.5033	149.3981	148.42932	128.06364	96.678398	75.021416	59.859699	52.472248	48.13393	46.240776	41.897144	38.677055	35.614166	33.440327	33.775566	34.303513	34.754147	33.209	35.764523	37.404274	39.776707	39.627529	40.694187	40.908993	40.023251	38.498814	36.875675	32.574566	33.944351	34.966732	33.495857	35.69923	30.812128	30.636652	27.932369	27.154375	26.632883	27.710815	28.48391	30.657459	33.336178	32.882076	36.251358	34.526711	37.137028
49.709007	51.171574	55.505726	75.941742	107.10793	134.39551	148.22638	146.98759	126.80666	95.71273	75.363144	59.746693	50.355503	44.603203	42.823738	38.750114	36.65979	34.598763	33.952591	35.467331	36.357655	36.914871	35.51894	38.706844	39.117355	41.106094	40.168217	40.943546	41.179672	40.251297	38.385799	37.245831	31.978382	34.151081	35.32267	33.70969	35.635956	30.763062	30.338898	28.004097	27.503214	27.329889	27.889124	28.513002	30.437864	33.983444	33.024857	35.882549	34.179218	37.585342
49.048855	49.857731	57.01273	77.214272	108.21703	133.56483	147.08307	145.6311	124.52647	93.148338	72.84137	57.644135	48.949284	43.900417	41.637783	36.413082	35.097244	35.388115	35.104321	35.460876	35.548286	37.412903	37.352787	39.545937	39.139324	41.859921	40.289658	40.276291	40.107403	39.960629	38.372238	36.130932	31.893768	34.507004	35.33754	33.383495	35.039753	31.566628	31.213518	28.622921	28.647839	28.019768	29.836664	30.425016	32.605671	34.879379	32.776821	35.6203	34.847782	37.664154
47.450771	50.654167	60.537643	83.268723	114.31413	136.77002	149.76956	146.64781	125.60001	92.914482	72.273575	57.019493	49.31229	44.512119	42.299225	37.380051	36.334225	36.056656	34.948635	34.630177	34.817059	37.534325	37.75843	40.569748	40.106293	42.755836	40.723724	41.129574	40.903847	40.806808	39.111839	35.93261	32.761261	34.635532	35.821339	33.732292	35.814877	32.938606	33.388409	31.62915	31.654068	30.414928	32.686573	33.594669	34.659771	36.336624	34.262486	36.8857	35.601589	37.181618
46.115562	52.452454	68.084229	94.481697	123.28888	141.98601	151.88757	146.54893	124.63429	92.751671	72.785774	58.021969	48.915001	42.956646	42.306942	38.567272	37.35091	35.154884	35.006092	33.806557	34.888729	37.023346	36.593754	40.549046	40.639816	42.877243	41.072498	42.032578	41.970276	40.764786	38.110584	35.869274	32.129494	33.833237	35.338779	33.882118	36.29866	33.600025	35.165382	34.550091	34.084736	32.213215	34.229065	34.618465	34.319324	36.273289	35.066013	36.438671	34.280594	35.064812
46.791172	55.479958	77.044769	107.88313	135.50371	149.20573	151.98764	142.46391	117.95579	89.675613	72.047394	57.26228	47.984783	42.943024	42.286217	38.830765	37.898621	35.482327	35.958813	34.354271	35.209064	37.53553	37.923065	41.622559	41.628063	43.44627	41.939957	43.333462	42.375874	41.092232	38.644085	36.026188	32.549309	33.578033	35.197266	33.80455	36.320564	35.007492	36.984962	36.469151	36.991447	34.686497	36.148121	35.507233	35.371521	36.977318	34.995548	36.297157	33.513798	34.532497
47.147015	58.784554	86.346336	122.2793	150.97281	162.23766	156.74886	140.56734	112.39281	85.29924	67.841568	53.681717	47.047443	42.815701	41.633091	37.2113	36.613117	36.086864	34.94331	34.298	34.186455	36.932144	38.605759	41.807873	40.662296	43.389999	41.961845	42.055061	40.642723	39.991463	37.280415	35.053318	32.400665	33.145176	34.281239	33.094582	36.420616	35.100437	37.688972	36.860523	38.391792	36.264473	37.271351	36.836525	36.523174	37.354481	33.965836	35.068489	33.343842	33.708839
48.12812	61.591751	93.928391	134.16724	164.99947	176.73328	169.99393	148.8031	117.55191	85.996124	66.293137	52.389088	46.777985	43.477058	41.981812	38.078712	37.139469	36.712692	34.645432	34.781719	34.457016	37.899036	38.904736	42.61134	42.24736	44.285839	42.047665	41.409019	39.911419	38.812515	36.20805	34.769653	32.408321	33.05336	34.160999	33.443298	36.620121	35.776009	38.726921	38.609013	39.95554	38.31139	38.515354	38.336319	37.03532	36.97134	34.392715	34.656925	31.802519	32.167519
47.688118	61.826767	95.065788	136.14308	170.3504	185.2319	182.91925	162.46736	130.328	93.784218	68.268974	52.929634	46.963264	44.095768	44.611355	41.9375	40.380081	37.423767	36.102581	34.668571	34.784401	37.984837	38.144993	42.981358	42.894489	44.449799	41.913197	41.054283	39.442997	37.093536	35.235142	33.782532	31.421206	32.457039	33.543365	33.34436	36.42881	35.549168	39.459312	38.986134	39.792648	38.780884	38.920902	37.889217	35.700035	35.543686	33.51218	32.447678	28.229023	28.501652
47.752579	59.91592	88.088776	125.72704	161.5757	181.97102	186.83484	171.29993	142.23721	105.71474	76.078362	55.949951	49.123829	48.906658	51.788353	51.061386	48.985268	44.146019	40.011082	35.187782	34.64991	38.042194	38.244984	43.216351	42.667633	43.888981	42.091343	41.559284	39.329823	36.582462	34.510902	33.264355	31.570934	32.386497	32.392799	33.16724	36.457748	35.592316	39.537987	38.737961	39.295784	38.468758	38.49509	36.873653	35.622387	35.458935	32.063187	30.082083	25.415787	25.993952
47.738865	58.104534	78.973007	110.57877	144.04001	167.65408	177.99617	168.87036	144.51855	112.3304	82.466629	59.325531	51.881229	55.600464	62.738308	65.379311	64.369011	57.852882	46.889629	37.653858	34.55093	37.786892	38.479958	41.731812	40.230965	42.461288	40.514439	41.211609	38.065552	35.8582	32.64267	32.135086	31.962229	31.314074	31.313269	31.412695	35.66954	35.635441	38.877678	38.091862	39.367336	38.305832	37.443981	36.163609	35.743675	35.395481	30.550226	27.773314	24.158623	24.282038
49.828335	61.615089	77.516869	103.0546	131.52782	152.65501	163.9066	158.96587	139.22548	108.99841	81.820511	60.825249	54.709667	61.55529	75.059601	83.967583	85.003639	76.185364	58.010098	43.658421	37.763062	38.071587	37.734364	40.488838	38.582981	41.05489	40.422543	40.231541	38.058926	35.560249	32.373138	30.892113	30.406614	30.696377	31.640596	31.029478	34.689468	34.598526	39.027367	38.582611	39.850979	37.70945	36.925762	35.97934	34.870182	33.683548	29.825947	27.517994	24.898064	24.659103
53.992573	70.95208	87.756248	108.61148	131.82671	148.58405	158.35062	152.77751	133.64818	100.87027	76.157944	58.644341	55.385136	66.891922	86.61348	101.77424	104.49429	93.473312	70.310051	50.451664	41.344654	39.272861	37.137962	39.750328	38.171322	40.494019	39.747982	39.450397	37.426994	33.748825	31.073303	28.519354	27.998331	29.709179	31.47052	31.200466	33.972275	33.277374	38.274651	38.263325	39.162209	36.949623	36.336464	34.601341	32.525848	30.891571	27.836884	27.291077	25.587748	25.732479
60.032623	84.481247	105.71921	123.86728	140.51707	153.27406	160.73848	153.62349	133.59177	98.668015	73.266479	57.195271	56.209805	71.738251	94.124344	112.55362	115.69289	104.18874	79.696754	57.415424	44.869381	40.566486	37.188137	39.189438	37.219635	39.464169	38.227859	38.718975	35.970821	31.965797	28.480259	27.27634	26.655842	28.515903	29.929081	29.843763	33.304798	32.617008	36.754528	36.458981	38.224728	37.284019	35.171612	32.711735	31.616793	30.522526	27.396782	27.170723	25.900822	26.031343
67.529259	98.315941	123.3624	140.50861	150.76352	158.52541	162.40868	154.38417	133.71297	100.1961	75.114304	58.083862	58.462643	73.038963	92.597107	108.93737	111.7711	101.347	79.093216	60.549335	46.056404	41.369816	36.598808	38.365627	36.225288	39.308266	37.219303	38.136745	34.877003	31.035406	27.535654	27.084913	26.663366	27.862621	28.52973	28.508362	32.857578	32.631634	36.008873	34.818047	37.457764	37.09259	34.987289	32.278725	31.119829	31.283226	27.411413	27.441147	25.581495	25.690701
72.190826	105.00253	132.07407	148.38182	156.19958	160.07477	161.42142	153.07008	130.93517	97.702499	74.546265	60.961956	62.932354	73.593597	85.577347	94.833488	94.903214	85.083069	67.973618	55.284611	43.918072	39.750179	35.753662	37.619957	37.298607	39.337086	37.901825	37.860039	34.813454	31.305809	29.220039	27.589796	26.48613	28.580669	29.645681	28.871138	32.538231	31.260685	35.192146	34.512913	35.987339	36.055595	34.234516	32.030434	30.288893	30.217812	27.61787	27.860765	25.610315	26.195585
68.560341	97.535118	123.7824	141.5894	151.31853	157.55272	160.5265	151.23726	127.6173	94.974388	73.374252	63.712147	69.711311	78.901726	85.890366	86.342888	77.601883	64.932457	53.208923	46.118992	40.706795	38.52132	35.3064	37.876133	37.725315	38.527447	37.660622	37.164085	35.076733	32.649117	30.847565	29.295479	27.843645	30.613199	32.118748	30.221552	32.218868	31.047903	34.688046	33.930645	34.815319	34.457256	33.055393	31.952656	29.905582	29.692387	27.682199	29.246706	27.344419	29.393408
57.973614	77.675812	99.062981	118.3124	134.03137	146.81679	153.52803	146.3988	124.29233	94.264206	74.682007	67.968658	78.657417	90.38446	97.202553	91.615479	72.969505	54.871536	44.078812	40.555801	38.142101	37.022438	34.219631	36.41988	36.126957	37.405155	36.737278	36.830494	34.743141	33.765034	32.638496	31.043779	29.620365	32.119915	33.241772	30.172174	32.482132	30.728521	33.139423	31.52227	32.321678	32.262039	30.988077	30.162449	29.941469	30.147499	27.526241	30.369724	30.080372	32.221733
47.465027	57.503841	71.380577	87.951241	108.25324	125.9485	135.99216	131.47067	114.20296	90.569733	75.407112	71.962257	88.008492	102.933	111.05849	102.85661	78.085762	55.71032	43.439663	39.902447	38.035862	36.141708	34.234184	35.389938	33.725666	35.735722	35.273903	35.736603	34.374001	34.070908	33.718861	33.111801	32.185768	33.598186	34.2724	31.344913	33.733028	31.020185	31.974476	29.255983	30.609615	30.578398	29.673916	28.542753	29.671806	30.623907	28.443186	31.847996	31.98497	34.126328
40.970989	45.197567	53.503647	65.761314	85.246185	102.82776	112.94959	110.60945	97.406052	79.442963	69.765724	71.479408	90.694672	107.55184	115.93314	106.8644	83.280151	59.227833	46.225315	40.627522	38.85331	37.286003	34.589779	34.82893	32.80228	33.07151	32.737591	34.074253	33.479042	33.083576	32.994431	34.170834	33.372696	33.889832	34.79142	32.396839	34.038887	30.160755	30.596348	28.432076	29.210169	28.972895	28.331312	27.193047	27.810509	29.72184	28.805885	31.649366	31.331594	34.091125
39.138092	40.515396	45.865612	56.751942	76.606293	94.727875	103.89048	101.96956	88.538788	70.73201	61.69426	64.466652	81.592926	97.156906	104.28054	97.577904	78.299545	58.240475	47.220379	40.272556	38.903355	37.996853	34.746403	34.20396	33.726292	32.510483	32.709469	33.506126	34.111732	34.12838	34.792408	35.492748	33.749592	34.394623	35.900173	33.661911	34.515255	30.77923	30.191641	27.686312	28.229925	28.035282	28.367146	27.342566	27.618967	28.897915	28.692503	31.145187	30.42951	33.821423
40.069191	39.165649	44.750351	57.555141	80.557198	102.15333	113.51151	111.79664	95.907394	71.968643	57.346024	53.993538	63.161724	74.17823	78.800758	75.011353	62.973427	49.266613	41.564743	37.992001	37.418602	39.041634	37.709656	37.060627	35.936367	34.265812	33.768467	33.740887	34.865192	36.203449	36.320362	35.372238	33.650402	33.975685	34.848854	31.580307	32.99498	30.502407	29.843763	25.668655	25.785942	26.664221	27.415304	27.975233	29.30324	29.352947	28.060406	30.88257	30.20953	32.961952
43.536907	40.103832	46.022491	62.266304	90.632957	116.08025	129.86137	128.11096	109.87694	79.962517	59.726612	48.771317	49.079041	52.933277	54.827316	51.485554	45.934883	39.646126	34.480904	36.251438	37.092026	42.99963	45.262989	45.928471	43.134434	39.445938	36.873806	35.837257	36.407337	36.843204	37.578293	36.154106	34.83017	33.677528	33.975155	29.640793	31.382317	29.536335	29.247173	25.391811	26.368856	26.557909	27.443993	28.657623	31.086969	31.015888	29.055433	31.785231	30.891918	33.310387
47.494877	42.058075	48.161476	66.487175	98.136528	125.10439	140.27106	138.66989	119.10004	87.643723	64.658028	48.650776	42.20834	40.321392	41.185146	39.328415	36.790447	34.196514	31.390289	36.25169	39.593384	50.410835	58.230644	60.90696	56.649204	48.903511	41.357582	37.926502	36.656277	35.678165	36.363514	35.891453	34.823311	32.04353	32.028515	28.667599	29.854897	27.561275	28.003975	26.180763	27.52729	26.636316	27.401611	27.890488	30.866951	32.25248	30.533611	32.488914	30.387682	33.552219
49.385151	44.232571	49.376732	68.015083	99.017838	125.8578	141.51474	140.92253	121.97086	90.990616	67.905441	50.192886	41.249336	36.427849	36.872379	36.351471	35.660915	34.644386	32.783184	38.326702	45.150059	60.749462	73.521759	80.05632	75.940674	62.297474	47.198475	39.035179	36.315449	34.726269	35.681622	35.365883	34.688541	32.093498	31.780058	29.570217	30.096714	27.533085	28.139208	27.417339	29.275457	28.093161	28.488972	28.878372	31.947205	32.799828	31.748871	33.647331	31.766363	35.598812
47.474007	43.692768	48.865356	66.857101	96.595108	123.12952	139.54677	139.40219	120.94079	89.981857	67.450905	50.377842	41.903252	37.330452	36.780228	36.522217	36.194035	36.32148	34.573967	40.877766	51.32489	72.416794	90.404465	100.06541	95.352905	76.409058	53.870686	40.861492	35.612225	34.413845	34.900238	33.980537	33.466621	31.795284	31.375259	28.191978	29.734552	27.902782	29.056021	28.86706	30.654121	29.720518	29.960007	30.61231	33.126923	33.503483	32.608841	34.947842	33.990578	36.607998
44.468605	43.046368	47.401829	63.880123	93.255753	119.97489	138.01219	138.31526	120.65676	90.252068	68.751396	52.530975	44.347713	39.668335	39.281532	38.639828	37.473206	37.33065	36.656052	43.251175	55.794395	80.851128	102.39151	114.79516	109.41476	88.538216	63.043987	46.22628	38.04958	35.131687	35.547028	34.463902	33.935776	32.172066	30.664911	27.467421	28.676037	27.853237	30.050976	30.195967	31.535393	30.836264	31.409712	32.680183	34.576622	34.889233	34.328552	36.731495	35.085007	36.323975
41.505821	41.668091	45.071426	59.908371	85.532333	111.34198	129.02399	130.53499	114.8376	87.282166	69.156586	54.442513	46.074512	40.904858	40.660164	38.59737	37.942341	37.721622	37.743359	43.67057	55.354034	79.906281	101.59589	115.74745	111.19128	92.183479	69.332466	52.35844	41.502991	35.06081	34.65192	34.059067	33.232513	30.410095	28.206612	26.266779	27.226706	27.164188	30.42774	30.373783	32.061367	30.658806	32.163059	33.163532	35.351292	36.928665	36.851151	38.081703	35.277031	36.572842
40.248314	40.53138	42.662846	53.108635	70.980568	91.198257	106.9618	108.41594	98.275002	78.158958	65.795868	53.845818	46.870472	42.006351	41.221649	38.412788	38.184086	37.977577	38.063259	42.583595	51.204624	69.319359	88.003357	102.04836	101.08752	88.233025	72.231636	57.119232	44.821384	37.036274	35.497627	33.121311	31.619738	28.577055	26.29541	24.881378	27.972933	26.90855	29.802622	30.302885	32.971024	32.143997	33.584305	34.535034	37.888084	39.486778	39.373737	40.241909	37.643295	38.214355
38.315777	38.414104	39.124481	45.712025	55.277714	66.912048	76.934402	77.308533	72.823494	63.102695	57.226864	49.08532	45.563217	42.105968	40.7173	37.673965	37.452366	37.75034	36.535732	39.571037	44.959091	56.25972	70.850998	84.995468	89.626602	86.272057	75.699226	60.764462	46.796829	38.855404	35.185127	31.409042	28.408224	26.715572	25.414476	24.32019	27.78833	27.164484	29.895132	30.58724	34.349613	34.041283	34.493938	36.474957	39.756954	41.291695	39.885468	41.06628	40.556664	39.287415
36.823761	37.348412	37.191925	40.780979	44.385216	49.688606	54.502686	53.512577	54.157661	49.794357	48.728897	44.260857	43.651978	40.52158	40.141884	37.496449	36.76326	36.748596	36.25164	38.270866	40.099106	48.323074	61.322739	79.240196	91.20414	95.061615	87.536987	69.532677	50.996262	39.438171	35.320251	30.563618	28.045969	27.007017	26.167772	24.540579	27.518446	27.882256	31.337654	32.42767	35.650028	35.490913	36.135414	38.599602	41.156845	41.043129	38.372131	39.631104	39.952824	39.863075
35.580418	35.572159	35.29488	37.441532	38.899929	40.174545	44.462822	43.216915	44.444645	41.324791	42.248852	40.46666	41.335712	37.871361	38.02457	36.402317	35.150433	34.681023	34.631706	35.961704	36.312016	42.738312	58.864372	83.219337	101.57106	109.68468	102.61481	80.85173	57.412567	41.953598	34.957977	30.499773	28.266342	27.67503	26.913946	25.22991	27.753031	28.372635	33.277542	33.998074	36.850948	36.144718	37.258175	39.125504	40.609833	39.266876	35.267162	35.78717	37.245758	39.124214
35.196812	34.7267	34.200733	36.311855	38.736591	38.341431	40.625977	39.465336	40.884914	38.418758	39.790455	37.972744	39.040745	36.144829	35.999611	34.626045	33.530479	33.700562	33.054386	33.553051	33.391769	40.571247	58.892876	86.686874	108.54156	118.25391	110.99931	87.921715	63.715172	47.503021	37.508911	32.169636	28.998287	28.399872	27.859055	26.331341	30.190277	30.490139	34.897663	35.945045	39.622154	38.198273	37.762749	38.955063	40.752022	40.062771	35.480415	34.984344	35.874496	37.831112
34.685287	33.447788	32.864983	35.395325	39.027981	39.478367	40.618938	38.136696	40.00391	37.814861	38.774448	36.025925	37.314198	35.420143	33.967525	32.203163	31.889196	32.82666	31.747057	30.533312	31.075468	39.036541	55.269176	80.121536	100.81803	110.7009	105.00238	84.262489	63.693924	49.926041	39.477184	33.796848	29.851007	28.144144	27.972811	27.219584	32.719879	33.758701	38.436234	38.957817	42.272545	39.889431	37.457283	37.754314	39.686283	40.247581	36.183922	36.398396	36.364838	36.466942
33.555576	32.715984	32.460026	35.246162	39.070663	41.020298	42.61562	40.488644	40.984512	38.006763	38.397915	36.388355	37.122402	35.626251	33.924946	30.995296	30.567638	31.306152	30.830509	29.872562	30.897888	36.258369	47.318253	65.406235	80.318932	88.226494	83.167458	69.298508	55.856686	46.117584	38.510899	34.656654	31.492413	28.776581	28.356556	27.85202	34.581554	37.432259	44.390636	44.386417	45.619255	41.545052	37.329437	35.79327	36.517315	36.517281	33.924446	34.238396	33.799835	34.60537
32.162945	32.069427	32.381897	35.615677	40.669418	45.105953	48.207626	46.236965	44.245937	39.527355	38.760326	36.942612	37.49192	36.038403	34.514732	30.569002	28.876579	29.927734	30.588959	30.206553	30.201588	33.600975	39.132835	50.470669	58.057663	62.050129	58.795879	51.59182	44.750938	39.736942	35.789551	34.173523	32.572472	29.8069	30.452692	30.374481	38.18404	44.075867	54.373798	55.598812	55.929264	49.226051	39.773739	34.855385	33.4478	32.190113	30.115973	30.820721	30.446104	32.004818
30.130812	31.486795	32.630604	37.605213	46.929317	55.764107	61.487675	57.975147	53.973282	46.163845	42.853069	38.917934	38.61459	34.986816	33.562618	29.453468	28.109209	29.913536	30.652925	30.782106	30.36503	33.672043	36.837795	42.95314	44.74921	46.077145	43.910027	40.308414	37.112617	36.241089	34.844547	33.164566	31.556414	30.865625	32.072742	31.873739	43.392334	56.076954	73.352409	78.904633	79.092972	68.247299	47.987629	36.368858	32.083576	30.818779	27.756987	28.845428	28.790556	30.022419
30.187651	31.579163	34.613014	42.522171	57.43824	73.023193	81.809196	78.623512	70.756302	55.720642	47.734493	41.568256	39.929096	35.29945	32.994183	29.098192	28.379213	30.055645	30.937138	31.265272	32.72403	38.006355	41.335533	44.715282	43.576813	42.375214	39.135178	36.123318	33.993336	34.599731	34.773491	31.928221	31.449829	31.583271	34.09779	33.657204	48.756927	67.466949	94.277893	105.10945	106.31386	100.74042	65.303551	40.895012	33.938087	32.225655	27.614876	28.085146	29.415831	30.384792
31.765039	33.26313	37.185162	48.561768	70.58326	92.285988	104.86629	102.41957	89.905403	66.329025	51.898258	43.976978	40.568562	35.36338	33.107849	30.213724	29.210529	29.259817	31.022387	34.100319	38.436775	47.101284	52.803673	56.645279	54.270462	48.670609	40.350185	37.089638	34.377007	34.152073	34.013191	30.521324	30.220573	31.192451	33.543549	33.8064	51.52092	76.902939	113.41988	129.82211	134.77109	130.93846	88.126175	49.449928	39.665047	34.016205	28.900938	28.490135	30.410574	31.791649
34.23769	35.423145	40.98653	56.761391	84.481453	111.79034	127.36914	124.75901	108.01	78.287415	58.833111	47.657555	43.424908	37.182335	35.644451	32.210316	31.811081	30.808765	33.217926	39.351192	47.638268	60.352867	70.211937	76.746498	73.462189	63.471172	48.0098	41.011799	36.863873	34.620998	34.141052	30.009699	31.13003	32.606396	33.735359	35.042706	54.220947	86.189697	129.13707	145.15558	151.95908	144.22557	104.85941	66.168961	49.939457	37.170975	30.741209	30.301983	31.511877	33.667442
36.482952	36.879704	43.551537	63.575436	95.018745	123.699	140.37914	138.27348	119.70548	89.10183	66.911934	51.011265	45.208317	38.54652	37.001534	33.901356	34.631882	35.20697	38.96616	46.541832	58.59478	75.47316	88.579407	96.272156	91.367813	78.669632	57.545231	46.262653	39.066502	35.359905	34.439426	30.492813	31.826305	33.984798	34.886383	35.27713	55.741451	87.717308	130.20993	143.5497	155.96648	145.49739	111.7232	79.157623	61.521248	40.879951	32.084084	31.673279	32.726852	33.290806
37.470535	37.746498	44.496487	65.685677	98.642441	127.80586	143.4415	141.92558	123.93314	94.317139	71.906982	54.535484	46.814072	40.045696	38.820454	36.587132	38.177418	41.949951	48.608154	58.045452	70.673943	88.099434	102.23597	109.98557	104.83962	90.905106	67.030907	51.86166	40.935158	36.894608	35.164108	30.933281	32.124664	35.370281	35.888176	35.348114	52.273933	79.283096	112.95078	124.98315	144.28508	136.89265	107.82225	81.445511	64.548088	43.132305	32.624023	31.602152	33.273899	33.354679
37.484657	37.042969	43.565586	65.465324	98.407867	126.1502	141.96349	140.97337	123.18697	93.570984	71.636887	55.494629	46.778458	40.116665	39.836445	39.216053	42.40506	51.378765	62.63419	73.485451	83.889938	96.917183	107.94865	113.49556	107.9304	94.336945	70.874847	55.144279	43.471706	38.443504	35.313236	31.643732	32.003784	33.679104	35.575451	33.834572	44.244717	59.863876	77.189064	88.482468	106.78966	101.13805	85.582184	70.154892	56.881245	41.746658	34.329239	32.106548	32.691166	33.375912
38.017464	37.931046	42.933102	64.200447	97.050629	124.94218	141.89943	141.20775	122.80318	93.592186	72.233635	56.041645	47.581268	41.033161	40.90926	41.219681	47.648762	63.308678	80.106323	92.343163	98.818344	102.94959	106.5772	108.18059	101.38619	88.140907	67.989944	54.973648	45.049011	39.84317	35.973934	33.249458	32.522377	31.632637	33.244766	32.491543	37.821304	44.032883	51.190205	57.992985	64.206734	59.926468	57.394844	52.234905	45.569302	39.316502	35.217312	35.495735	31.269979	32.40947
39.019203	38.641464	42.726921	61.478962	92.559875	118.7177	136.96814	136.43279	120.38011	93.407341	73.754074	56.574429	47.907997	41.423836	41.214672	42.832493	53.652729	76.126747	98.814789	112.44429	115.40228	108.12222	99.045326	93.465126	85.377556	73.610184	59.051193	50.156048	43.130424	39.409618	36.29356	34.045147	31.406704	30.033798	31.120123	30.615587	33.316341	35.342819	40.922745	42.602509	43.423233	44.535988	44.15731	42.372448	39.941685	36.303677	34.201115	35.204292	30.843529	29.268751
41.271484	41.185074	44.417877	58.878235	83.955063	105.34515	122.62926	121.95178	109.35235	88.206024	71.885216	57.13562	48.689457	41.629757	41.456116	45.297939	59.884048	87.594765	114.26185	129.09216	129.91142	115.05698	94.185074	79.310982	67.151993	58.169949	49.131882	45.310005	40.977341	39.09684	38.26873	35.17477	32.216583	30.12603	31.176828	29.55674	31.16326	30.802313	35.074841	36.243011	38.932465	40.940506	41.030785	40.176735	38.442303	37.120659	34.002022	33.996231	30.878918	31.64893
43.601913	43.835239	45.796173	58.103584	78.611633	95.582138	108.0985	106.16337	95.560562	78.379066	65.5186	54.797779	48.682194	42.333035	41.974659	45.859108	63.258968	93.570274	121.36002	136.64508	136.93854	119.92404	93.595161	72.837776	56.841862	48.90432	42.665787	41.771347	39.78347	39.10379	38.908066	35.25988	32.109844	30.474039	30.87114	28.412611	29.194901	28.713163	32.310673	33.57832	38.157818	39.753742	40.298771	40.290264	38.598465	38.228951	33.930817	34.933994	32.306957	33.830139
44.767029	46.45697	48.758961	59.6595	80.380707	98.509407	108.84439	108.31613	93.954552	74.371429	60.736473	52.523869	49.236244	44.265541	43.502151	46.63343	64.431198	94.415657	121.6867	136.48859	137.19417	120.3644	91.882584	70.222816	53.466614	45.330116	41.692169	41.458538	39.996464	40.119694	39.483429	36.446312	33.843399	31.695999	31.261768	27.957691	28.541031	28.101925	31.159418	33.450253	37.475521	39.185139	41.030457	40.823002	39.649895	39.713814	36.517017	36.560963	35.269745	33.616802
44.546574	47.096272	51.33094	62.72176	87.812798	110.57423	124.67509	121.95837	105.08858	77.881325	61.340237	52.303413	49.989235	45.970657	43.821705	47.47168	63.244396	93.093849	120.33648	134.44203	135.55972	117.61442	87.931778	68.019936	52.464554	45.528881	41.080917	41.032021	39.143623	38.350254	37.848995	35.39452	33.608734	30.38131	29.570484	26.515102	26.94212	26.773022	28.98497	31.57423	35.244232	37.962818	40.710522	40.758862	39.742077	39.670994	37.554218	37.782906	33.883995	32.124477
44.084515	47.039219	51.877853	66.395058	95.685402	122.90194	139.54655	137.07852	118.52473	87.821609	67.138062	56.11882	52.71751	49.217628	46.571301	48.295704	62.356018	91.914146	118.45335	131.27992	131.85759	114.70809	86.361267	67.877617	53.672276	47.596355	43.311817	41.848942	39.001308	37.113705	36.264278	33.518482	31.476898	27.837358	26.969694	24.703012	25.819256	24.520395	27.947372	29.76214	33.979259	37.081535	39.473972	40.005482	40.409782	40.914238	37.291115	38.450611	33.44326	34.945126
43.551384	46.584255	51.550781	68.817787	98.790253	128.43684	145.95543	144.85873	125.65836	94.230484	73.085083	61.255825	57.755035	54.75964	51.750938	51.450294	60.408909	83.330566	107.56049	122.33396	120.43185	107.07664	84.598907	69.845604	57.686619	52.406506	48.121967	44.854313	40.059795	36.971375	35.425617	31.457687	28.520819	24.888386	23.878611	22.514318	23.509771	22.758026	25.936316	28.852427	33.566925	36.853939	39.19664	40.055	40.821674	41.624557	38.981983	37.739845	33.840939	38.582882
43.650623	46.612438	51.976871	68.575966	97.54657	127.32816	145.50044	144.89403	127.24976	96.425827	76.381767	66.200958	65.592087	65.865189	63.090961	59.194977	60.145771	70.284767	86.094757	98.885818	97.644501	88.26123	77.095337	71.394356	65.886047	62.673615	57.230888	51.746342	43.804119	38.754601	35.354328	31.244287	28.16531	24.447613	23.62258	21.320372	23.182686	22.942533	26.163454	28.994297	33.29668	37.152134	39.842999	41.582432	41.84462	42.015121	39.472023	39.935188	35.546005	40.053471
42.875881	46.669025	50.583954	65.804581	95.485741	125.32418	143.71674	144.32535	126.01315	95.970825	77.170212	70.641602	75.511009	83.07428	81.863251	75.110878	66.099861	61.985367	65.673508	71.955986	71.403908	68.500786	68.533043	74.996552	78.497925	78.326614	72.180458	61.153679	48.713715	41.397568	36.014874	31.549568	29.834833	25.506065	24.595768	22.023554	24.027977	22.743326	27.427965	29.413263	33.381695	37.343727	39.821426	41.90192	42.142792	42.512249	39.720459	40.929695	36.391296	37.950008
44.13327	46.874817	50.91053	62.57135	92.756981	122.32542	140.51901	141.94475	123.58993	95.892395	79.202095	77.43412	89.529747	102.91946	103.85427	96.071609	78.008293	62.887493	56.855404	57.496174	56.567509	58.794502	67.175636	83.927803	94.548813	99.287354	91.81958	73.88633	54.404892	44.736847	37.194107	35.116222	31.589602	27.012146	26.72002	24.389389	25.470108	24.391516	27.868229	29.441414	32.876938	36.654228	39.345093	41.148472	41.524349	41.986176	39.343601	39.465706	36.575768	38.347645
44.644573	46.412674	50.014957	59.046776	83.8536	110.66512	127.14631	127.79756	113.03808	91.436996	80.324463	83.999252	103.51293	121.57092	126.20766	117.1247	93.796265	71.790306	58.738056	54.511612	52.68055	58.026825	72.561264	94.628288	110.74179	117.98855	110.17973	88.167953	61.929253	49.127708	40.384155	37.503357	33.941212	29.285595	28.844257	26.399939	25.817987	24.405437	27.150293	29.362967	34.006413	37.29343	39.202698	40.814232	42.461983	42.405106	39.897537	40.60939	38.600525	37.679447
44.502163	46.213417	48.70726	53.504234	70.26062	90.613312	102.38359	102.4664	92.943626	79.947227	75.684319	85.100288	111.2007	131.39742	140.28322	131.86816	109.66948	85.801895	67.285583	57.431637	52.644722	59.163391	75.083382	99.097298	117.8114	126.97661	119.42358	96.033348	69.524651	54.619907	44.398418	39.08046	35.042252	31.352972	29.661079	26.804646	24.830029	23.985914	27.512369	29.35556	33.32399	37.385498	39.330288	41.659473	42.554047	42.262695	39.335903	38.782993	36.660442	36.869122
43.904987	45.609142	47.115322	50.668846	61.698257	73.837074	80.647781	78.897392	73.872337	66.91555	67.612236	78.889824	105.1892	127.2049	142.22267	137.25377	122.65788	100.45298	75.854408	60.813499	53.354946	58.715435	70.151901	92.112343	109.0572	118.2153	112.23257	93.283241	71.464111	57.454651	47.325535	39.797791	36.818283	32.816372	30.598677	27.728031	26.876072	24.973251	28.535231	30.165258	32.222328	36.902008	40.040516	41.374939	43.086636	42.50396	38.8311	38.526878	36.404327	36.016151
44.12492	44.898262	45.978119	50.597458	60.745789	71.186409	75.865486	72.651382	68.308456	60.364014	61.018066	70.164024	91.454079	112.73081	134.58401	135.80392	132.47725	112.41108	83.968468	64.799301	54.157524	55.709499	62.044273	75.314781	86.454491	92.948067	89.601448	78.432556	64.372566	54.768463	45.627003	40.159832	37.080853	32.602871	32.516804	28.23218	29.312899	27.331919	27.646719	29.944654	32.747795	36.091656	37.915657	40.806168	42.354439	42.411255	38.127327	38.498123	36.240566	36.541618
44.955902	45.224762	46.254883	54.277718	68.412201	81.936569	86.992233	84.360771	76.593033	62.417126	58.545025	62.681652	78.820267	99.485947	125.71608	134.85144	138.97836	119.00455	91.194344	70.220398	56.658283	54.238327	55.371929	61.089363	63.858875	67.346863	64.675255	60.455475	54.204346	49.943527	44.262409	41.523724	39.311607	34.393089	34.214653	30.45583	30.840216	28.511066	28.548756	29.589033	32.917973	34.826538	36.316586	39.178673	41.892235	42.872757	37.601177	37.481693	36.162056	36.150471
44.1171	44.130157	46.751896	58.803513	78.984711	98.570015	106.4039	104.01402	91.379059	69.792198	58.594395	56.584835	68.559669	88.465065	115.90312	131.29126	136.3632	119.93499	93.524551	75.179626	59.407715	53.875584	50.454605	52.711697	51.487961	51.714558	49.924023	48.489571	46.565639	45.289104	44.105724	41.807571	40.185207	36.268555	35.173515	30.86047	30.981956	29.391773	30.168423	28.636538	32.292328	32.225582	33.928795	36.456928	38.580738	38.523869	34.78706	36.074451	34.570076	33.549519
43.043797	43.589764	48.037594	64.793007	91.475662	116.15556	126.78188	124.5341	106.76904	80.272316	62.708054	53.522015	59.87645	75.09227	97.528099	112.42596	117.95977	110.10071	87.548508	73.942894	59.869194	53.299664	47.697319	49.115967	46.272194	46.328262	44.097191	45.234901	43.680458	43.967113	44.645355	43.45565	42.437248	38.506382	35.528408	31.32905	31.628168	29.100069	31.802294	28.877743	29.648727	29.255136	31.924681	33.557533	34.636848	34.85709	32.733208	34.816414	33.688622	32.923859
41.956268	42.182491	48.513264	70.221146	101.51524	128.3694	140.20363	137.24533	117.51204	88.95475	68.519897	53.926628	53.367485	59.907574	74.044273	84.913353	88.791588	84.009178	73.074348	64.620178	55.378159	50.400246	46.716366	47.914757	44.374649	44.629665	42.16412	43.323143	42.742142	42.68774	43.870468	43.952633	42.983963	38.704937	36.174606	31.307335	31.947517	28.588079	31.133984	28.649969	28.241457	29.240526	30.325562	30.068371	31.304005	31.630827	29.435894	31.931211	32.032658	32.553978
42.204544	41.762856	48.548374	72.935013	105.55782	131.90749	144.30305	141.84923	122.10883	93.132332	72.157463	54.686493	50.020416	49.995087	54.78104	60.548428	61.783447	61.768784	57.719112	54.224525	49.807091	48.474262	46.104889	48.589355	44.686874	44.238453	41.986069	43.599842	42.514359	42.765484	43.258987	43.326939	43.12566	38.818214	37.218685	32.763531	33.268711	30.683767	31.446211	29.239305	29.306856	29.467484	29.145647	29.023458	30.244883	30.969604	29.03047	32.264751	29.801138	31.295904
41.024612	40.625557	47.304493	72.636154	105.4437	131.33862	144.73605	142.64461	122.91843	93.771393	71.204903	53.023392	47.689404	45.099022	45.543556	47.218216	46.257656	48.459885	47.515282	47.488148	45.62867	47.109592	45.607082	47.658115	44.231697	43.484848	41.62326	43.066509	41.007576	41.407917	41.581676	40.889347	41.370193	38.412773	37.033516	32.997581	34.319889	32.54496	31.147352	27.72542	30.13776	28.770725	30.317617	29.420931	28.94416	29.320717	27.758169	30.5306	26.986959	28.08382
39.169655	39.523773	46.636139	70.361977	104.34901	130.71289	145.37511	143.83788	124.1188	94.922028	71.147614	52.433197	46.843414	43.180111	41.379326	43.082413	40.309967	43.784069	43.926598	45.121597	44.612148	46.917301	46.196388	48.069786	44.181511	44.372581	42.070457	42.703686	41.731884	41.286682	40.508312	38.394897	39.117329	37.112034	36.592533	33.387939	35.093933	32.373985	31.587444	28.691313	28.986238	28.308426	31.027712	31.907387	29.256351	28.169195	26.642172	28.959852	25.458847	26.186226
36.376759	38.073803	45.10091	68.698837	101.77639	129.11372	144.47935	143.25476	124.82178	95.397636	71.616119	52.589054	45.336601	40.756699	38.614853	41.042698	38.14946	41.289604	41.02002	43.209778	45.165913	48.693195	48.796509	50.065952	45.118973	45.473465	42.048683	42.049522	42.626709	39.985928	38.610703	36.184654	36.55891	34.94442	34.709137	33.309319	34.240822	31.009281	31.025654	28.463482	28.133125	26.37529	30.338024	31.160854	29.476162	27.792147	26.556446	26.785131	24.66258	25.979708
36.823925	38.243858	45.143063	67.817291	99.971146	126.35633	141.78592	141.08713	123.49969	94.37397	70.784302	51.37355	43.552666	38.844864	36.809601	37.43977	36.756317	37.835892	41.531132	44.793812	46.806789	53.403622	55.823303	57.348537	52.21682	48.620689	43.483501	43.008282	41.745159	40.326511	39.171555	35.132572	35.577888	34.48209	34.417336	32.683563	33.288219	30.106417	29.646727	27.596142	27.784485	25.984015	29.563057	30.286415	29.475685	28.729586	27.046244	28.745756	25.720814	27.094786
37.882141	38.627064	46.094696	69.273422	100.64566	126.76085	142.48177	142.13824	124.44422	93.762413	69.007454	49.703281	41.818451	37.011173	35.402237	34.042885	33.778652	35.29166	38.347412	43.386448	48.568447	60.103546	68.093887	71.416786	65.425316	56.272743	45.927277	41.586708	39.527779	38.826778	39.398438	34.243904	34.547108	34.510021	34.267635	31.723839	31.383472	29.530388	30.186249	27.254591	27.72715	25.656675	28.589125	29.362217	29.333084	29.439638	27.514713	29.789761	26.700871	27.485092
39.22456	40.154224	48.645042	70.750839	102.05914	129.48174	145.92027	145.66914	127.81169	96.341171	71.245163	52.672848	43.224819	37.770947	35.224094	33.367359	32.470749	34.083229	35.781845	42.497761	51.87907	70.576439	84.762711	91.48912	84.389198	69.104637	50.921886	41.643044	38.383297	37.334133	37.728153	34.030235	35.228722	36.214817	33.926067	31.908073	29.876616	29.288298	30.818127	27.140398	28.224024	25.933281	28.339928	30.484369	28.579405	31.307859	29.610308	32.425369	29.052261	29.331995
41.170933	42.867977	49.141903	70.025566	99.820419	127.9109	144.72604	145.17834	128.30145	98.102806	75.06736	58.242981	48.276257	40.768921	35.514896	33.906857	32.285488	32.547935	33.727859	42.177498	55.80785	81.710121	101.30363	110.58798	103.43832	83.037865	57.842056	43.589409	38.027504	35.30146	36.960251	33.148643	35.277943	35.958504	33.548958	32.170456	28.931074	26.8293	30.433912	26.933819	28.04587	26.550936	29.057056	31.18018	31.129734	32.650269	31.876421	35.259914	32.476559	32.671028
44.666264	46.199883	49.624535	69.492119	96.53717	123.44816	139.81566	140.66586	124.2295	96.290375	78.093742	66.243156	58.450687	50.026752	41.845299	36.101894	32.810753	31.645014	34.089699	43.342255	59.679775	88.18264	110.65383	122.0343	114.92016	93.347313	65.906174	47.312119	38.844093	34.910122	37.187088	33.87286	36.108742	34.899258	32.908936	31.139633	29.527395	25.748737	28.820442	28.098576	28.677717	27.765427	29.802591	33.226009	33.431358	35.030048	35.385963	36.453091	35.360825	35.313713
45.980221	46.838825	51.784035	69.278412	95.428162	122.22548	138.79904	138.44131	121.31572	94.520584	82.072227	77.490501	74.124718	65.579987	53.348434	39.689587	33.556271	31.594723	33.684139	44.826733	58.18708	83.350395	105.54448	117.266	111.51611	92.238304	68.28595	52.853798	42.680473	36.209869	37.38549	35.066021	35.816868	35.595039	34.443157	29.781944	30.351072	26.210039	28.542782	27.089054	28.996908	28.162779	30.406	34.44759	34.937157	35.548191	35.342781	37.759937	35.992657	36.570824
45.716751	47.60564	53.225872	68.702301	94.383095	121.36515	138.25845	137.85809	120.72542	96.637436	90.129211	92.581856	93.948296	84.572227	66.265533	45.757053	36.269981	32.539181	33.932262	43.170605	51.280045	70.197678	86.671898	96.418121	92.565369	80.947212	66.587181	54.174847	43.099129	38.156189	39.360229	35.704941	35.77367	34.628132	34.463909	29.724535	30.854992	28.156361	29.160389	27.322968	29.245033	29.370134	32.011261	34.68861	35.213699	34.538658	34.48246	37.972534	36.922901	37.422905
45.780121	48.400871	53.253716	66.136665	88.527641	113.60546	129.30504	129.08942	114.82021	97.723984	98.847	107.68742	111.72549	101.18413	79.132881	53.117699	41.221882	33.760731	34.024055	40.839443	45.502747	58.316822	68.573792	73.864906	70.069008	64.611259	56.539528	49.88969	42.793011	39.69038	39.75045	36.976231	37.251015	35.942059	35.522034	30.562397	32.154705	30.557415	30.64484	27.450283	29.152081	30.001938	32.522274	34.325653	34.37468	33.749371	33.991604	37.275623	36.631001	38.139973
47.321404	49.196083	51.114384	63.350742	80.718185	100.51665	113.28881	113.23662	102.6267	93.765663	101.10592	113.74064	119.87482	109.89479	87.850647	61.84967	47.303528	37.675228	35.430332	40.348572	45.67268	56.589611	65.546288	67.959702	63.119301	58.613682	51.096172	46.577969	42.657417	41.544304	41.440945	39.689911	39.417576	37.092541	36.786205	33.254757	34.001522	31.885532	31.994276	27.350212	28.220675	29.184217	31.228489	33.038975	33.386429	32.604805	31.504108	34.248116	33.795338	36.831982
47.917645	48.342823	51.163509	61.651932	77.541443	94.959595	105.37275	104.07711	93.943253	85.78566	91.946426	105.30589	111.30506	103.76219	85.014969	63.724892	50.32983	40.751266	38.449528	42.088791	49.651108	64.007065	74.761421	80.521484	74.331055	65.412964	52.637444	46.122608	42.422325	42.623718	43.095898	41.828033	41.221745	37.859318	37.517456	34.689442	34.960144	29.895403	32.846317	27.427759	28.582441	28.82123	29.998638	31.695438	33.009232	31.211531	29.457134	32.627468	31.449936	35.360546
48.535194	48.761414	52.250015	62.795284	81.590912	102.31309	114.33918	112.26904	97.942986	80.299644	76.036736	83.370819	86.733871	81.99765	70.28479	56.59042	47.835201	41.063282	38.370743	44.248215	54.311646	75.69487	92.325409	101.28293	93.714035	78.180794	58.854061	48.296242	43.274349	42.488087	42.114727	41.57872	40.070042	38.135803	35.996269	33.921432	32.941578	29.17713	30.948542	26.716595	27.814432	28.657181	30.395918	30.678738	31.864632	29.640606	28.355169	30.523636	29.537952	33.192768
50.936192	50.45187	53.514145	66.844742	90.038628	115.27275	129.62943	127.52376	108.97709	82.324051	66.287453	62.124958	60.819736	57.014328	51.710571	46.0098	42.235489	39.058914	37.517456	45.114445	60.563789	86.885277	107.68669	118.15766	112.13777	91.225723	67.585999	54.278374	45.554558	43.32589	42.249092	41.634926	39.870449	37.630684	35.199821	32.073383	31.78986	28.473055	30.358156	26.652006	29.746469	29.196554	31.070295	31.537855	31.160561	29.064428	27.992153	30.309835	28.322287	31.515249
54.587727	50.92728	53.833237	70.744965	97.505783	124.53757	139.68295	137.6057	117.78717	88.036163	65.789413	52.404076	46.522964	42.454651	40.980721	38.790035	37.189983	36.741886	37.722858	46.073021	61.302094	89.314682	113.00092	125.3335	120.81284	97.499161	74.54866	59.024147	47.344467	43.254185	41.459736	41.143997	39.656635	36.173416	34.154671	31.127708	31.071558	27.712122	28.96484	26.026077	27.479183	28.719839	29.8333	28.865562	30.847265	27.905592	26.762262	28.966257	26.94318	30.761417
55.411285	51.011879	54.067047	72.385651	100.01333	126.54064	141.84944	140.22694	120.84895	91.502945	67.209839	50.477829	42.699581	38.482052	38.699211	36.956165	35.071896	35.952518	38.489574	45.923141	56.540794	80.176437	100.86417	113.14702	112.37093	91.572571	74.903267	60.750099	48.892784	43.871689	40.791157	41.718868	39.520962	35.540363	33.145031	30.864138	31.284052	27.526714	27.848618	26.458839	27.265352	28.53443	28.937347	28.246721	28.977871	27.691759	25.603409	27.906878	25.798538	29.758883
52.625278	49.810379	54.18005	71.766792	100.2045	126.78154	142.1756	140.68811	121.29589	91.040413	66.320984	48.850006	41.775196	38.040833	38.691422	36.308891	35.092529	35.340771	36.22937	40.493912	48.617554	63.364315	76.115288	85.143852	86.669922	74.291481	65.686844	56.464848	47.201015	42.954403	39.383602	40.560001	38.241306	34.672821	32.419594	29.946857	30.380983	28.037621	28.537163	27.182909	28.707073	27.403986	28.666658	26.640213	27.861635	27.122644	25.346931	26.598799	24.874149	28.671072
49.682934	49.184402	53.568287	72.497955	102.56281	131.29988	146.17525	144.50304	123.70393	92.453682	66.895821	48.68589	42.115555	37.812763	38.839939	36.386353	35.368946	35.659821	35.603394	37.60841	41.639332	49.088814	53.83197	59.563618	59.483849	56.228794	53.663769	50.602169	45.260532	42.683701	40.633457	40.317722	38.702461	35.006077	32.937595	30.159323	30.827927	30.182762	28.969896	28.546457	30.162991	28.831478	29.689144	27.605854	27.804098	27.718803	25.935984	27.244694	26.052956	28.55669
47.65007	47.741295	52.032803	72.41198	104.04713	132.40053	147.60275	147.31607	125.60038	95.010933	69.53833	51.044174	42.974602	38.458645	39.592407	36.691174	33.762409	34.52224	34.472919	36.698204	36.977459	38.27364	40.458843	44.989674	44.79623	46.280479	45.420757	45.677399	42.758713	42.043503	40.675381	40.487541	39.824409	35.49564	33.341896	30.805206	31.296173	30.658115	27.9389	27.636251	30.055698	29.129196	29.830542	28.43648	28.485508	28.137312	25.771849	28.331116	27.082531	28.271761
46.16431	47.300034	52.366035	71.302811	102.33399	129.17395	144.39746	143.90474	124.12881	95.003105	71.271339	52.926392	44.728916	40.774292	41.062504	36.974667	33.157722	33.668861	34.287457	35.027706	35.150639	34.428879	35.050888	39.595932	40.113026	43.288372	42.677341	43.580574	41.955074	41.623558	41.115196	40.522343	39.319199	35.651234	33.575649	31.237911	30.748331	27.950224	27.78896	27.074198	28.633886	28.822937	30.526148	29.885262	29.145586	29.223717	27.185104	30.476229	28.822636	30.28187
43.591408	46.631378	51.633434	69.134911	99.903198	126.75735	142.84775	142.49002	122.41567	93.424965	70.147934	52.591694	45.900574	41.512516	41.381508	36.213646	32.773293	32.083614	31.366385	32.47612	32.577736	33.930759	34.240131	36.760128	37.369591	41.049419	42.05843	43.125088	40.8601	41.565975	40.823128	39.001041	38.067902	34.492313	33.475433	29.986618	29.69599	27.338417	27.582165	25.851324	26.728891	26.981894	29.942764	29.969788	28.92458	29.166134	27.98728	30.759706	30.278509	31.680901
44.777264	47.440647	51.263203	69.254959	100.30035	128.34111	145.24863	143.99562	124.13444	94.035278	70.118759	53.081219	46.866158	41.710716	41.423389	35.687092	32.602009	30.846516	29.681646	29.96715	31.020895	33.219467	33.244617	36.098568	36.857246	40.608131	42.711376	43.48671	41.449097	41.963127	40.992908	38.971867	38.337158	34.541298	34.234962	31.115627	31.158955	28.105051	26.870869	25.125818	25.442059	25.936644	28.741194	29.741661	28.746189	29.740921	28.391535	31.021854	30.846189	33.065708
47.419716	49.742039	52.100876	70.184998	100.29959	127.95666	145.11996	143.45485	124.44631	94.283203	71.29039	54.352329	46.197483	40.175179	39.980221	35.387901	31.016731	28.259377	28.124792	29.511637	29.456938	30.554167	30.899065	34.584351	35.968304	39.406551	41.047943	42.99567	42.308086	42.097363	41.098724	39.226898	38.911934	35.052124	35.129482	32.805954	33.282715	28.701141	26.564569	24.648991	25.704195	25.658768	27.667509	28.859823	29.14333	30.145168	27.694439	31.639265	31.030169	33.683117
54.659367	56.782738	57.379429	71.321091	97.39978	123.25918	139.65511	138.80002	121.60336	92.477638	71.133293	54.557602	45.706429	40.046501	38.970474	34.88974	31.008848	28.48597	28.251909	28.906895	28.461397	29.508888	30.08116	34.079082	35.150398	38.574436	40.606621	42.46909	43.401543	43.070026	42.20639	40.092979	39.621696	36.699802	37.295856	34.588638	34.134583	30.739618	28.794895	25.870344	26.598698	26.936962	29.158871	29.590902	30.457054	31.423365	29.633442	32.896145	32.692059	35.245529
66.453575	69.763557	69.273117	74.375633	94.421829	119.13725	135.90976	134.64253	117.86512	89.037819	68.16243	51.970436	44.774822	39.200161	37.825703	32.579681	30.446726	28.911499	27.881632	27.97529	26.982674	29.351774	30.314844	33.93618	33.472725	37.742306	38.978687	40.841148	42.135983	42.507908	42.120331	40.390614	40.914089	40.507519	39.75354	34.623371	34.254581	32.060436	30.563351	27.581957	27.10239	27.426443	30.508106	31.437519	31.472336	33.028397	31.849541	34.607758	34.552883	37.64637
82.745522	88.876358	86.396393	82.354218	95.493935	118.01378	134.06154	132.2401	115.65451	86.805908	66.960808	51.557507	44.518223	38.169064	37.284885	32.188076	30.822504	29.571499	27.724506	27.938955	26.463169	29.223068	29.347698	33.395359	33.635345	36.405682	36.689934	38.673191	39.70512	40.602844	41.508457	42.393536	45.62418	46.745274	46.559731	41.919834	38.055176	34.333366	31.415197	28.938286	28.92057	28.988829	31.615746	33.184647	33.162617	34.477097	33.241394	36.418835	36.250275	39.379284
100.21695	107.8186	102.04881	89.927773	94.093346	111.06385	125.05104	122.86011	109.23038	82.349983	66.206802	51.812485	44.041336	38.168247	36.573517	33.075432	31.603279	29.904631	27.716581	28.826313	26.838936	28.973557	28.508436	32.719524	33.847687	34.720871	34.642746	36.014938	37.281349	38.392235	39.795231	45.710949	52.124825	60.031605	61.75742	53.465336	46.893509	37.693413	33.077045	29.527214	29.580553	29.911715	32.360992	34.455696	34.973682	35.172604	33.737953	38.130421	36.888943	38.760292
110.71083	118.41196	109.95634	94.396255	90.205841	99.488266	108.21744	105.55756	93.284981	73.119202	60.976376	49.488178	43.663914	39.425072	36.608212	33.472504	32.433777	30.486443	28.383657	28.77574	28.024706	29.931955	28.543129	32.583687	34.00317	34.990044	34.72718	34.408279	35.731529	37.112419	40.185192	51.444195	65.567451	83.102097	87.705605	77.573212	61.558273	44.897476	38.099747	32.027489	30.197893	30.052988	32.992542	35.279091	35.512859	36.209164	35.456635	38.641178	36.824158	38.922886
105.60118	112.89729	104.06509	90.07531	84.939873	90.705124	96.421577	92.511139	81.13385	63.938141	53.330086	45.302231	43.009365	40.013969	36.73526	33.507179	32.937416	30.293747	28.347279	29.002264	28.293865	30.954288	30.183634	33.3218	33.952579	35.557629	35.792145	35.160603	35.396729	37.019203	43.566528	61.056992	84.204147	109.43396	116.26858	107.49332	83.136612	61.850178	50.838932	39.792877	34.211609	32.453773	34.668575	36.777489	36.897572	37.856773	37.878735	39.58535	37.7257	39.746265
84.78141	90.230125	84.588257	77.696793	79.865738	90.043442	98.666031	95.70063	82.781448	61.180367	49.918625	43.610279	42.745605	39.217304	37.345467	34.87056	33.334461	30.840004	28.893538	30.152481	29.373028	32.687153	32.989418	37.356823	37.170479	37.929977	37.517899	36.552406	36.21299	39.832092	48.802364	74.414337	107.63699	131.03358	140.8596	129.97403	107.30841	85.439339	69.795349	55.416847	43.82439	37.668297	36.415649	37.792702	38.566483	39.184628	38.098145	40.323452	38.890129	40.285416
60.465763	63.832592	61.842907	64.899048	77.477425	95.535065	109.01777	108.16978	92.429733	66.501457	52.461494	45.044697	42.723412	39.24485	38.268299	36.425777	35.870224	33.567612	32.459587	33.249573	31.830631	36.054249	37.536015	43.828991	45.042419	44.643734	42.306084	40.431095	37.597675	42.886547	54.649258	86.322159	123.38174	140.689	150.59317	144.14137	127.82091	110.32877	94.77005	77.918861	57.664886	44.424683	38.901672	38.985542	40.341965	40.732738	38.54491	40.869698	39.670849	40.973766
44.079765	46.871044	47.602737	57.032452	75.451508	97.935829	114.11148	115.32404	100.57878	74.600761	57.732834	46.372528	42.985428	39.712925	39.922974	38.86916	40.821819	38.618683	36.181946	36.254284	35.915367	40.408989	45.329781	54.372562	59.223965	59.379501	55.080757	47.770115	42.449795	44.995975	53.930721	91.401649	127.65121	142.5213	148.24037	145.64684	138.57053	129.67596	118.08918	98.445557	72.848297	51.138428	42.183495	40.888912	40.845566	41.314495	39.510361	40.506432	39.463905	41.008404
38.664528	41.249752	42.386452	52.313549	68.551231	89.472351	104.44719	107.18034	96.229355	75.42408	59.955929	47.586658	43.702175	40.578884	42.337917	43.586258	48.18214	48.075108	44.991776	43.103016	40.739052	46.028481	54.025925	69.335693	79.182213	81.860168	75.61454	61.624802	49.206154	45.20113	51.400291	75.825653	109.51726	126.02161	134.54021	139.0592	140.27493	138.4929	132.0007	114.26844	86.141647	60.132996	46.701641	42.984108	41.747055	41.775448	40.4758	40.221317	38.695621	41.106987
38.237286	40.332237	39.955482	48.134644	59.313263	72.233681	82.369713	85.465233	78.848564	65.617691	55.997292	47.038624	44.283905	41.586937	45.98209	51.756584	59.443325	63.038227	60.260422	55.337646	48.866745	51.960602	63.389965	85.449883	101.27206	106.97695	99.011795	78.0019	56.346195	47.644485	45.572926	58.935135	81.890442	100.05746	105.3502	120.11523	130.40457	134.07953	132.14189	117.67103	92.308258	67.457779	50.693981	43.885582	42.641426	42.144012	39.195908	39.531174	36.9823	39.009968
38.151093	39.755768	39.01664	44.175991	50.83556	56.551071	62.359909	62.115868	59.279289	52.890938	50.077541	45.360817	44.929573	43.447636	50.386528	61.426147	73.866417	82.72644	80.58812	72.681068	59.246849	58.695618	73.379265	101.25143	121.69925	129.43628	119.84398	94.648987	65.966011	51.189163	45.373047	49.022137	58.391869	69.439247	77.346779	90.186249	104.52568	112.85468	114.71135	104.48952	86.381401	66.327087	51.595444	44.552567	43.002872	41.972557	38.484436	38.25127	35.24054	36.522141
36.57275	39.122448	38.504108	41.482094	45.704502	48.684422	51.331341	49.175945	49.138908	46.92144	47.362328	44.578278	45.887867	45.770168	54.790951	70.285675	88.985832	103.11098	102.91243	90.493431	69.470627	65.004295	80.519287	110.88545	133.73489	142.38853	132.66124	106.20146	75.365562	56.787304	45.507111	42.207092	45.686424	52.264492	58.708302	62.538086	72.259003	80.921951	83.688126	77.864548	67.650551	55.753269	46.308064	42.107361	39.989235	39.21471	37.481632	37.1632	32.916126	33.970356
35.399403	38.155155	37.281021	41.438507	46.208035	50.715618	53.014378	50.482388	51.532482	49.300808	51.191204	48.932953	50.228329	50.345112	59.508003	78.953346	102.49229	119.13276	119.82951	104.45465	79.715691	71.0998	83.850777	113.52772	136.59033	145.30791	136.84538	110.86879	80.984993	60.495388	46.898823	40.223724	42.047489	43.360432	46.443386	48.354694	52.298904	56.32201	57.03471	52.973293	48.42231	43.410191	38.960098	37.622879	36.7411	36.542118	35.626163	35.890373	32.233051	32.97464
34.005772	36.150459	35.731075	43.427059	52.38879	60.29277	65.668182	63.8041	61.521751	56.852913	60.320705	61.707542	63.002922	60.82465	66.143509	83.322212	107.06011	123.17477	124.12022	109.2001	85.058006	75.276825	85.270897	112.81622	135.86461	144.84508	136.4323	110.95308	81.111931	60.622314	46.826797	40.656189	41.69836	41.007572	42.8755	43.252033	44.609863	44.234707	43.171059	40.552036	39.560879	36.389065	33.06163	32.67654	32.746883	32.768169	31.241148	32.549858	30.73284	31.623644
32.747131	34.842083	35.119026	45.941406	61.73856	75.874001	85.51265	83.982544	78.133263	69.634598	76.903801	84.522087	86.435638	81.2873	77.830956	84.358635	100.69978	113.27593	113.95138	101.85211	82.570129	75.425072	85.71756	112.74416	135.63625	144.63805	136.32474	110.67498	81.672279	62.205853	47.799263	42.502625	43.466633	42.299782	44.217449	43.542377	44.189667	42.009731	39.517887	36.699917	36.255878	33.652496	30.943233	30.288137	30.379799	30.258976	28.405106	31.04253	30.845552	32.354527
30.742413	33.34185	35.118042	48.498371	70.818306	92.762604	106.70715	105.4968	96.933243	85.372124	97.593811	110.07932	115.07663	108.0951	94.904305	88.500099	94.502861	101.28809	100.56375	89.508995	75.648453	71.992149	83.179932	108.46572	129.71645	138.71114	131.81891	108.47842	82.3321	64.023849	49.752274	43.084278	43.863548	43.670143	45.51675	45.076164	46.398464	45.383823	42.891979	37.78606	35.906723	32.457794	30.089594	29.192911	28.183233	27.017912	27.075401	30.082312	30.510609	32.431698
27.948977	30.754473	34.278599	50.145824	78.370369	105.60822	123.62417	124.31805	115.30686	105.67844	122.40496	137.42001	143.9592	133.92232	116.1059	100.93359	99.03511	103.54662	101.06724	89.053253	73.849777	71.47245	82.262329	101.03243	117.41595	124.94693	120.27158	102.41649	81.990028	64.676544	50.447598	42.720901	43.841228	43.853878	46.503403	48.869457	53.453152	55.586208	54.195709	47.789497	42.428501	35.0858	31.637575	30.549046	28.814611	27.443235	27.102819	29.377869	28.740351	30.725388
25.894493	28.437086	31.875946	49.000839	78.006973	106.99276	128.82434	134.56306	130.07092	125.48025	141.4678	158.00342	165.53737	157.27684	137.91855	119.42091	112.911	116.91801	114.46706	99.31958	81.3592	79.450836	89.402267	102.03329	110.68609	113.8188	111.26089	98.798813	83.154305	65.137383	49.203136	42.151447	42.966244	42.573891	47.255562	54.630943	64.920296	72.602692	73.301186	66.390488	55.75016	42.637852	35.487701	31.684898	29.829674	28.991201	27.073383	28.581043	26.167171	27.669039
25.751356	28.279737	30.091454	43.812847	68.356781	95.296188	121.31998	135.11627	139.3638	142.18408	151.47122	162.00275	171.49068	169.284	151.11942	132.06042	124.94656	128.96069	125.99815	110.2467	93.394768	93.362236	105.99951	116.82576	120.37688	119.08289	116.66709	107.29588	92.226906	69.470665	50.623188	41.837784	42.318623	42.572857	49.208527	61.827709	79.833557	94.713768	99.085754	90.739761	74.081131	53.699974	42.179985	35.094475	31.576578	30.759426	28.287382	28.629755	25.562181	26.140345
26.595861	29.230824	29.2875	38.475632	55.786236	79.471367	109.64471	132.17358	146.26923	152.7346	157.82954	164.58809	169.4646	161.49541	146.22983	128.51378	123.55286	126.16011	124.09995	111.04858	100.47784	108.22573	125.38918	137.80704	140.14313	136.24857	132.53247	123.97837	106.33014	78.649834	55.183834	43.79784	42.02626	43.445786	51.793861	69.777641	95.471573	117.05217	124.35162	115.48692	94.73558	68.421379	52.2047	40.713829	33.899014	32.300262	29.970327	30.007168	26.840117	27.915661
27.6322	30.970602	30.728849	36.747959	48.20369	69.785622	101.94138	130.0551	150.5954	158.40369	161.99226	165.75943	164.8308	152.72624	131.69107	111.87892	104.59454	105.88727	104.42397	97.966423	98.615158	117.84544	140.67902	155.78273	158.20407	152.97371	148.13493	137.91107	118.22357	87.850311	62.679008	48.173729	43.780251	43.522892	53.967068	76.391739	107.77711	133.35097	143.2439	136.75241	116.27107	89.047379	67.800056	49.694035	38.267799	34.729267	30.949823	31.370354	29.22649	30.280716
28.647211	31.87903	33.527325	38.139557	47.833141	66.707901	95.56675	123.59521	145.13023	155.52492	156.62662	153.84256	148.08934	133.60448	110.92085	91.712654	80.690811	76.320518	74.722221	76.251175	89.433876	119.70599	147.49205	164.29396	166.55188	160.25571	152.52502	139.40215	119.6507	90.613251	66.415398	50.965099	44.205509	43.067081	53.674683	78.188354	111.85457	140.96693	154.09993	152.29092	135.30545	111.75526	89.079758	64.557526	46.80035	38.280914	33.002228	33.500919	31.676796	32.461018
31.943056	36.972546	39.445068	44.476521	53.999577	69.826111	92.041374	113.83128	134.36446	145.66861	147.45953	139.49561	124.50535	104.09455	83.13755	68.462624	58.918705	52.921272	51.301655	58.159679	79.272049	117.39566	148.9476	166.95743	169.33614	160.00594	146.78987	128.16739	108.64332	83.727028	63.891891	49.841362	43.877583	43.399956	53.758869	76.3825	109.88528	144.49725	161.58797	166.45807	153.25267	134.50577	112.83212	84.124794	58.601387	43.587593	37.100983	36.633335	33.913929	34.982365
37.768417	45.327438	50.095016	56.412548	66.944572	82.216888	98.705185	112.94911	128.60796	139.96187	142.81859	132.92201	109.99499	82.691925	63.006779	51.266399	45.381775	41.544392	40.869797	49.326542	74.538734	116.57034	151.83841	171.84488	174.60017	163.6144	144.50082	118.53844	95.092171	71.85276	55.492188	45.520176	42.903049	44.699162	54.944386	76.281929	110.6729	150.25156	171.44922	180.80283	171.37755	157.9455	137.46555	106.02264	74.303291	52.866192	42.933449	40.021534	35.852619	37.176853
45.263542	57.860313	67.296158	75.972702	87.257896	102.60837	115.72869	123.85484	131.47745	138.8239	141.06245	129.54584	105.31852	75.912247	56.909225	45.06226	39.554226	38.246376	38.189953	47.158287	72.633385	115.73791	154.31	177.791	183.70113	176.12596	155.82579	125.16671	95.901108	68.888702	51.128357	42.385582	42.425888	46.232838	60.82658	82.903091	116.64035	155.60085	178.99406	191.21118	186.69574	178.23749	159.07205	127.07491	91.646538	64.503784	49.170918	43.764996	39.134232	38.937901
54.364483	74.713272	90.764275	102.08402	113.12765	125.0533	134.91933	137.58853	134.88695	132.76897	131.01427	119.45502	97.302475	72.102623	55.394653	43.711117	38.458874	37.946835	38.217262	46.517685	68.795341	108.21215	148.96562	177.83963	190.01674	189.55409	174.65405	145.40895	111.68824	78.685974	54.381531	43.485813	43.732174	50.871563	70.673592	94.625946	122.84229	151.7415	174.03339	189.87425	192.10896	188.97269	172.81284	143.69341	108.12292	77.065063	57.284199	48.204773	41.989498	40.571037
64.794128	93.669434	116.07979	130.68224	139.70792	144.94737	148.49669	145.23993	133.52869	120.21255	111.30979	98.74157	81.640991	62.971016	50.93132	42.118378	38.265903	37.981236	37.924812	45.074162	61.475632	94.675186	132.90622	165.41113	187.30844	194.88203	188.83536	164.75591	132.34259	96.029198	64.853806	48.31638	47.34771	57.890606	83.000381	109.24067	130.89871	145.97075	157.39844	170.80927	180.11388	183.74905	172.20775	149.14925	117.62885	87.77182	66.854095	54.307213	45.278187	42.005207
74.875595	110.50816	137.91362	155.94092	162.14572	159.49815	153.61145	143.54771	126.35818	106.83188	91.662148	75.754372	63.42865	51.480415	44.833729	40.269829	38.911366	39.038807	39.302132	44.710644	55.747517	80.988991	111.26905	143.93027	170.99324	187.93892	191.50586	175.67581	148.17236	113.99767	80.11512	57.985729	53.506981	66.082031	95.007416	122.88196	141.3994	147.09227	144.54358	145.41333	152.78526	159.51842	154.45726	139.15077	116.45531	93.497658	76.132645	63.713661	52.801701	46.942345
79.947716	119.60906	150.96515	171.35144	177.47809	169.61513	155.15929	137.52826	117.78078	97.721581	80.839432	63.126877	52.364349	44.004356	41.635139	40.623951	40.125244	40.444538	41.276291	46.166111	55.511894	75.836403	97.696533	122.20782	147.11786	168.77443	180.42024	173.42935	154.21793	126.28181	95.262756	70.340912	60.369675	71.82206	101.06009	128.97017	146.57809	148.55486	139.09258	128.33073	125.23637	127.31546	126.816	121.44289	111.18195	98.321098	87.564125	77.98732	66.904823	55.375336
76.216209	114.62699	148.93184	173.79454	182.74916	175.41911	158.1353	137.60526	118.817	100.01546	80.362213	59.743538	48.90995	41.53051	41.435028	41.383076	41.232533	42.511059	44.45126	50.413998	60.946388	80.787727	98.455658	114.33386	129.80788	144.6077	158.24306	159.89948	149.9393	131.8513	106.93581	81.552116	68.006851	75.856789	99.90786	125.12497	142.84659	146.90523	137.69876	122.73049	109.36879	105.68539	109.71918	115.26711	115.77089	110.33521	104.31045	98.670059	87.182556	68.902908
66.494812	97.487534	130.53471	158.49538	173.35463	171.43889	159.42731	144.09845	130.66058	112.91776	88.766754	62.335854	49.356422	41.607494	40.922264	40.870316	41.75716	44.137028	46.887253	56.551914	70.857285	93.363167	111.33663	123.28552	128.31456	129.79883	137.67168	144.65004	144.85774	136.08498	115.85906	91.377754	77.796967	83.337631	99.963539	118.67916	136.10948	144.6019	139.74394	125.19492	105.82912	100.58251	111.79279	126.29356	131.83508	129.07816	125.76768	121.83259	108.72504	84.107361
58.087906	78.365646	103.54712	130.4846	149.24472	154.55522	153.4931	148.76555	142.76704	126.75085	99.892677	69.866417	53.831661	44.071899	42.02953	41.59388	42.807583	46.196423	51.753281	64.736191	84.04377	109.60499	129.11324	139.66946	138.92178	130.74976	130.10321	138.19003	144.40892	141.51234	124.42701	102.43972	91.658455	98.016258	110.46416	122.51492	135.78854	145.26863	144.49629	131.02728	110.00592	105.81803	121.8671	140.9651	149.6046	148.48189	146.39355	142.40161	127.67404	99.965477
54.335049	64.039909	80.261436	101.31562	119.72758	132.76878	142.38612	146.8743	145.67909	131.54582	105.1424	75.585091	59.067162	45.868374	42.980461	42.019012	42.380062	47.936054	57.301426	75.343399	98.260536	124.12019	143.04578	153.02647	150.82219	139.53798	133.45578	136.53326	142.56741	142.12222	129.07988	114.09143	110.99824	116.2476	127.41652	133.80426	138.35243	143.2708	141.80925	129.44159	110.55186	107.82057	125.01361	145.8027	157.51883	158.74805	157.11444	151.96432	135.68776	108.98818
54.82412	59.96019	69.594986	85.39827	102.4957	118.64909	132.94891	139.38397	137.50664	122.96836	98.824463	74.574913	59.833347	47.835373	43.75375	42.465454	43.366512	49.995426	63.503273	87.016411	112.81837	136.90875	153.04901	161.03308	159.26222	149.47729	141.32028	135.69362	136.08607	135.74744	129.33447	125.04679	125.215	133.42021	144.27649	143.71512	137.27831	132.50488	126.54559	114.57582	100.47514	99.960762	115.74694	137.77237	153.77307	158.48395	156.65851	148.07645	129.88142	105.37032
56.89769	66.240173	76.088127	89.020821	103.65979	119.20211	132.79138	135.24031	126.10121	105.59437	83.567902	65.173218	55.057281	45.915695	42.530403	41.171051	43.727673	53.262707	70.408524	99.56337	128.22882	150.15205	163.507	167.98808	166.8567	160.73816	151.19562	139.83487	134.27296	133.81355	133.53256	134.96477	139.58806	146.12349	152.33995	146.30028	131.29431	116.60172	103.48726	90.593796	81.715607	84.76815	100.7888	125.84824	145.8351	154.23369	151.47031	137.60184	115.27855	93.055397
61.088661	78.538437	93.310455	106.71922	117.12334	128.55872	138.43896	135.93539	119.99641	93.734184	72.240623	56.588638	49.407242	43.427567	41.690735	41.638779	46.36256	59.521358	80.767006	113.19746	142.50951	164.09167	174.72525	177.08891	176.27019	171.62245	162.74069	150.81863	145.4912	145.89154	148.45984	144.8898	153.71954	155.38065	154.41351	143.19398	121.62971	101.0325	83.683197	70.867897	66.423508	73.213501	93.000023	120.48241	142.00404	152.34242	148.27875	129.55727	103.24072	83.895279
67.517838	92.605949	112.94862	126.67001	131.32585	134.49051	138.75746	132.51645	114.16873	87.60096	67.805595	52.047035	44.858532	40.761795	41.490543	42.092289	49.33139	67.05188	92.596306	124.33042	151.80215	171.94902	182.06389	183.86624	182.38672	177.25581	169.93016	163.01743	163.34592	165.81395	167.36615	161.49396	164.60382	164.95752	159.13737	140.9119	112.85326	88.475967	71.716423	60.8409	60.027378	71.578011	94.554863	121.22013	140.52489	148.71739	143.16161	123.55195	98.727554	82.480057
74.408852	103.38364	126.56848	139.15302	139.09084	133.86398	130.76973	120.88362	103.23223	79.726898	63.164501	49.523357	43.024082	39.907894	41.247711	43.46949	53.863403	76.387161	104.78797	133.75098	156.11391	173.9373	184.08771	187.21165	185.41948	178.14984	172.36606	172.63692	179.47398	184.03812	183.11761	176.84044	175.11148	174.13647	166.09233	143.04227	113.11491	86.499413	68.958267	60.001213	62.363815	78.234543	103.0517	126.78954	140.58046	143.51498	134.9749	117.64607	97.688896	85.470192
74.478645	101.53496	124.27216	136.66483	136.21187	128.63313	122.25616	109.37867	92.430717	70.815437	56.342033	45.976486	42.212799	40.020321	41.459614	44.633522	59.006474	85.558998	116.50356	142.72388	160.89459	175.15819	186.49518	192.64606	191.13098	181.5876	175.29225	179.59897	190.55009	196.05922	193.50449	186.31781	183.80728	178.9314	169.45906	134.47188	119.74302	93.610672	76.055328	68.498039	72.38121	90.120659	114.56834	136.16034	145.84433	143.54214	133.04807	119.27906	103.96173	91.828293
65.844284	87.344154	105.23544	119.39738	123.1224	123.06831	121.40224	110.67769	92.486282	67.261444	53.363583	45.428101	43.867092	42.19331	43.163643	46.96283	62.522388	91.561813	123.42298	149.06064	164.76578	177.14642	189.91872	200.18365	201.45389	193.05452	186.29018	189.97873	201.12881	206.33241	202.42764	193.98331	189.51875	183.17206	173.55049	142.36473	129.73907	104.52335	90.22229	86.118225	90.598251	104.84184	125.51654	144.33742	152.25215	149.90024	141.82199	132.82074	120.09689	104.27573
54.182991	68.598755	80.130692	94.313942	107.71656	119.90511	127.36951	120.65244	100.63493	72.056335	55.664463	49.029266	47.809322	46.448177	47.304825	49.952934	62.258198	88.327568	118.45499	143.36079	159.61307	173.32953	188.99373	204.26796	210.92415	207.42751	203.22112	206.61125	218.08817	223.1994	218.56279	207.26917	199.07426	191.1857	182.5731	157.63301	143.57916	120.63007	111.36676	111.90254	116.11256	122.78886	132.88358	145.32379	153.19589	155.64725	154.4897	151.81227	140.82925	121.82485
46.728107	55.402683	60.887905	76.02327	96.971863	117.99957	130.8712	126.79023	108.34303	79.84259	62.789913	55.010746	55.744793	57.161873	58.06826	56.35363	61.134251	77.810242	102.04727	126.43439	144.67616	163.06801	182.39861	202.36954	215.43481	219.21413	221.10419	226.76807	239.14737	246.24814	242.79102	230.54524	217.09946	205.06841	194.67947	175.77188	161.78198	143.45853	138.24529	142.29826	146.58646	146.34206	143.48358	144.91037	150.85693	158.24654	165.06839	167.36476	159.65022	141.64771
43.508045	48.651222	50.875053	66.145432	87.953766	110.22493	123.94921	122.02119	107.10538	82.66214	67.805038	61.397221	66.700066	72.891983	74.828659	69.071037	63.172211	68.557671	86.158234	110.82957	134.94041	159.46426	181.79335	203.62589	220.32204	229.78568	236.72772	245.58194	260.1568	270.10681	269.37109	257.08981	240.71658	223.11488	208.17139	193.0936	181.56929	169.72598	167.05649	172.46663	176.8898	174.16562	163.19275	153.9543	153.85411	161.86188	171.77461	177.7587	174.89008	162.8632
41.602474	45.495102	47.484455	60.147137	78.964088	98.066223	110.23442	109.20168	97.476219	78.241249	67.775307	66.966568	79.190086	90.618706	95.141754	86.634354	70.517914	65.280754	79.889938	108.29871	140.89345	171.77664	196.56421	217.80702	234.49606	245.47314	254.44025	264.69421	280.02225	292.15366	293.18719	282.54013	265.11533	243.89696	224.08623	212.07799	204.04245	197.22977	194.79477	198.94724	203.42725	200.52545	187.56305	173.53555	168.07787	172.77452	180.6693	187.23602	189.48329	186.74323
39.732426	43.717419	46.140202	57.332062	75.609009	93.652435	104.29296	101.98124	90.554199	72.036888	65.54998	71.683243	90.152443	106.38433	112.84716	102.16548	80.208389	68.064758	81.245743	115.15414	155.93433	192.84291	220.47977	242.35493	257.9071	268.6355	276.92758	285.13519	298.55902	310.29959	312.10052	303.81247	286.76425	264.56528	243.17007	232.19923	227.68799	223.66776	219.66954	219.60139	222.66742	221.11565	210.47673	197.08162	188.91676	190.31648	195.02095	200.85579	207.60793	212.30724
39.787933	42.806587	44.902523	58.680756	80.744896	102.05682	113.33682	110.76222	96.201683	73.136887	64.809685	72.200607	93.767761	112.42972	119.68835	109.21274	86.942993	72.063782	83.766838	121.7111	169.12068	211.95517	244.2816	267.59915	283.71979	293.67371	300.17523	305.12143	314.70828	323.43619	325.63501	318.50513	303.00589	281.6525	261.12415	251.78046	249.36531	247.19957	241.11951	235.28171	234.55347	234.09593	227.20157	216.84047	208.84615	208.18529	210.65154	215.14348	225.36305	236.01671
40.212914	42.620502	44.787495	61.898174	89.99482	115.55579	129.59981	127.32362	108.9759	80.567825	66.165474	68.127853	84.699898	101.84839	109.74651	102.19833	84.170532	72.154808	81.832817	120.26735	172.25281	220.89957	259.64929	286.10037	303.69888	313.20517	317.78824	318.86911	323.90848	330.39108	332.56146	327.12268	313.50635	294.0217	275.30524	266.87814	266.42407	265.62262	258.51935	248.30463	243.74655	243.25348	239.66315	232.64157	225.22279	221.9756	222.21071	225.50185	237.45514	251.51941
39.401539	42.235451	46.00827	64.937943	96.786247	125.67966	141.4361	139.52228	119.97375	88.503235	69.461037	62.804527	68.960022	79.422302	85.203011	81.676498	70.000954	64.21669	74.1576	109.23838	163.35547	218.07024	263.72644	294.72501	315.1373	324.60089	327.36496	323.79181	324.58215	329.88519	333.72537	332.06674	321.37781	304.72113	287.95865	279.95074	278.94958	277.88522	270.58301	260.05563	255.00018	255.67239	253.97212	249.24559	241.9192	236.15668	232.68275	233.26671	244.20393	259.74615
38.845951	41.942764	46.397705	65.540535	97.786751	126.71569	143.58058	142.7681	123.83773	92.488007	71.385246	58.44754	56.211514	58.594929	61.995327	60.30912	55.085297	53.720604	63.313354	94.464828	149.15034	207.73759	259.20602	295.52655	318.88046	329.05469	329.94998	323.02301	321.29092	325.89062	332.89267	335.11356	329.40558	316.5361	302.62997	293.37155	288.68976	285.09586	277.73682	270.46375	269.06757	271.7648	271.8338	269.38104	262.64435	254.28127	246.31671	242.50951	249.82297	262.28851
39.064842	41.451118	45.486828	64.309921	95.689278	124.01424	140.79387	140.5285	122.14526	91.285828	69.294876	53.514996	48.038898	47.914097	50.028404	48.846691	47.850597	47.999363	54.010975	81.638161	136.70737	198.47073	253.80453	293.08801	318.70856	329.91306	331.04285	323.7038	321.19012	326.08105	334.72452	340.00076	337.68201	328.4079	316.82523	305.97522	296.29828	290.38092	284.10187	280.92862	283.17047	287.69382	289.67413	289.82193	284.80478	274.43796	262.06094	253.29416	255.3567	262.42215
40.193222	41.925797	46.132042	64.031425	95.133667	123.2739	139.86168	139.56079	120.19699	89.309128	66.792381	50.763809	45.451138	46.08662	49.707275	50.209545	50.897442	49.731697	51.046627	73.735542	128.60579	193.0408	250.09412	290.58551	316.95215	329.50665	332.1286	328.1362	327.52676	333.50485	341.60828	347.03372	344.94241	337.30252	326.40906	314.20898	302.55682	296.18466	292.72647	291.89804	293.47906	297.30606	301.11957	304.52878	302.74463	293.15228	278.7431	267.19101	264.35791	266.04453
41.43528	43.658127	47.239094	63.639233	92.318512	119.43557	136.54204	135.3885	117.26817	87.71611	66.1586	50.847679	45.606064	48.948711	57.614223	62.195007	62.300262	57.9655	54.02951	71.254349	124.04272	188.83299	246.39076	287.04559	312.9859	326.64886	331.90695	332.16354	335.71793	343.34448	350.70889	353.63327	350.22037	341.51462	329.82538	318.073	307.57184	304.68137	303.75272	301.79449	299.87964	300.10422	304.79169	311.80334	314.69455	308.83969	296.29922	285.04553	280.26559	279.01764
43.473129	46.456257	48.623245	62.188324	85.545639	107.83811	123.51639	123.09471	107.54652	82.40696	64.437675	50.533634	47.508915	55.384823	69.7631	78.742134	80.183212	72.224686	60.536674	71.451897	120.01253	183.96439	240.49188	280.67773	306.05673	318.96649	325.37564	329.90973	338.65106	349.29742	356.28531	357.85959	352.22266	342.05322	329.80267	320.20319	315.09509	315.55835	315.38995	310.94492	304.06332	300.52206	304.45636	314.50201	322.38834	321.53564	314.24612	306.29645	301.92151	299.8067
46.015457	49.794392	51.414261	63.401928	81.067802	97.128822	108.30936	106.70818	95.117722	74.390617	59.441147	48.038212	49.241222	63.00753	82.736191	95.80085	99.409081	88.587067	69.239403	72.168129	116.50105	179.15259	234.04587	272.48376	294.5303	304.91766	310.60916	317.86462	331.97763	346.68835	355.58041	357.09079	351.41833	340.9718	331.17972	325.85059	324.62918	326.52771	325.16568	318.83051	309.51886	304.05911	307.05551	317.59857	327.93625	331.99344	329.62088	325.55786	322.68924	320.5105
49.78701	57.026295	61.062008	71.990967	86.388344	100.53799	109.28848	105.8399	92.551231	69.51487	54.970409	46.899921	52.04644	68.718864	91.637863	108.02076	112.61665	101.28304	78.368454	75.818893	115.21353	175.63397	228.01193	263.23108	281.56857	287.88449	290.12988	297.79037	316.37274	335.11212	347.81992	351.51874	348.17682	340.9064	335.15021	333.89252	334.21292	335.13098	331.94992	324.71234	315.5784	310.39575	312.58209	321.10013	330.97595	336.64606	337.96118	336.98196	335.21472	333.46225
55.391762	68.592491	77.417267	89.390717	102.66544	116.60904	125.87821	120.05642	101.52396	71.900864	54.762917	47.37455	52.386063	67.289246	88.971901	106.34245	112.12493	102.22663	81.322876	77.927773	113.70574	170.84348	220.24425	253.46678	270.0137	273.06116	271.75381	277.7019	296.83136	317.70953	333.34473	341.30679	343.62082	341.70081	340.52759	340.66257	339.6756	338.19202	332.34637	324.46225	316.33014	312.85986	314.7052	320.19632	327.6705	332.68692	335.6221	335.55234	334.67325	333.12689
64.542107	84.066673	98.355515	112.24744	123.80975	136.2612	144.11641	136.51115	114.39044	80.248291	59.543427	48.630768	50.657997	60.11132	75.654884	89.494034	95.169945	89.627258	74.976288	75.482063	109.17104	163.09001	210.77838	243.11983	259.33282	261.63422	257.91101	261.15192	276.35916	295.91574	312.56699	325.68051	334.21179	339.19824	340.81747	340.74637	337.81964	333.10306	323.82556	313.12762	305.76291	303.47217	304.6496	308.35721	313.68558	317.6575	319.88211	319.63474	318.76273	316.38504
73.827446	99.135826	117.7803	133.16437	141.62871	149.34085	154.25439	145.07884	122.83023	88.709404	64.970512	49.361168	47.466213	51.299133	59.73727	66.719696	69.958435	68.10347	61.637943	68.957825	103.34312	155.72023	201.38354	232.02682	246.98213	249.02771	244.43764	244.28928	253.38586	268.19601	284.77621	300.69635	314.62778	324.53122	328.5947	329.34781	324.89343	317.81073	304.07098	289.88434	279.79825	277.11667	278.50015	282.13672	286.12927	290.08698	291.02554	289.09418	286.95026	283.39313
78.28109	107.87405	129.43884	145.27055	151.18405	155.10901	156.6972	146.83951	124.15038	91.713524	67.605171	50.418415	45.155483	45.357529	49.98716	52.486057	52.299984	52.39901	52.086788	64.217033	98.794197	149.84259	191.83238	219.16454	232.73428	233.74957	228.8611	226.07661	228.7641	236.9733	251.0666	267.33493	282.67322	294.60876	299.40411	301.98337	298.22525	289.77124	272.38641	254.12836	240.68849	237.35324	239.16306	245.29364	250.30225	253.39308	253.82715	249.45151	244.02496	236.91504
73.092659	101.92533	124.7691	142.40559	149.44174	153.55855	155.32439	145.5946	123.15415	91.541527	67.89502	52.079617	46.361935	44.830257	48.88435	49.976372	49.108177	49.001144	50.415543	62.794483	95.062378	142.30225	180.36276	204.61826	216.80246	218.75566	216.02011	212.74538	209.50693	211.76889	222.92763	237.19221	249.13412	254.80978	256.45035	258.29062	255.42781	248.23146	229.65292	210.0164	195.461	193.1134	200.9415	211.58403	218.6319	220.69244	219.27911	214.32083	204.17624	189.46353
60.24456	82.376816	102.27895	121.10914	133.79411	143.34656	149.08434	141.7562	121.78843	94.304054	71.439148	58.991714	52.584805	52.595009	57.778858	60.391441	59.580097	57.597225	55.77866	63.936974	92.566887	135.2735	169.95183	191.81279	203.42146	207.49208	208.59346	207.48586	202.3858	201.63507	210.38507	220.05244	224.70419	220.70227	211.93338	208.25981	203.42172	197.03537	180.84425	164.27728	153.76486	158.05374	173.85413	189.73335	197.90388	198.59308	194.66444	189.23007	176.02306	156.96184
48.533321	61.314835	72.519928	88.841904	104.58221	119.5703	129.81293	126.97542	113.18227	93.073326	80.07785	73.023445	68.499474	67.514915	74.979607	79.993828	79.644333	74.030586	65.596878	68.681908	93.929626	134.53304	166.41183	186.89433	197.23116	201.21651	203.99475	205.35983	203.18013	203.27493	208.9696	212.51212	208.8647	194.19754	175.63026	165.30602	158.37183	154.19525	142.96375	130.8945	124.6169	134.90988	155.65562	173.42488	181.68069	179.53484	173.41771	166.3278	154.09422	136.63881
41.390865	47.898285	52.246639	61.434772	73.288406	85.80381	96.984352	98.502457	94.052963	89.249107	94.37957	98.615685	93.104065	90.293411	96.408073	104.46341	103.00546	92.510307	77.283798	75.196083	98.155861	137.47321	169.02513	188.47736	196.59016	199.67313	203.2401	205.98361	205.99236	206.20087	208.37836	205.89546	193.16731	170.54918	148.11653	137.2594	134.61687	137.02704	133.42674	122.94202	114.78149	123.17731	143.41148	159.97993	166.097	160.37711	150.02513	141.7415	133.60068	124.94888
37.701641	42.432705	42.02042	45.744476	50.933224	57.004005	63.885757	67.343651	76.202614	92.778992	120.50473	129.77859	121.90796	116.77383	119.51341	126.85822	123.88682	108.92233	88.075439	82.072624	102.88657	141.43651	173.45029	192.48331	201.17876	204.4749	208.86607	211.0696	210.38203	207.76967	205.12967	196.55032	176.80911	149.6506	127.94981	122.0878	128.59706	139.09322	141.37622	131.17569	117.99873	120.54679	138.29404	153.28513	156.9579	147.67108	133.07718	125.52542	123.63024	125.45186
37.110371	39.752441	38.032761	39.795715	41.232796	41.875031	45.808037	51.447292	72.20784	106.10016	144.9601	155.21449	143.9688	137.38516	136.01781	140.7336	135.76558	118.7121	96.039093	88.117828	107.31883	146.56511	181.32869	202.29439	212.2901	216.45312	219.92772	220.70303	218.47359	212.65668	205.19922	190.90709	165.10495	135.23218	117.09121	117.53169	130.2511	144.39943	148.5654	137.83197	121.69915	119.74236	134.27087	148.80717	153.21182	144.67107	130.38982	126.53288	130.64177	139.17801
35.531441	38.19482	36.155399	37.605717	38.27541	37.659985	40.854027	49.321243	79.020416	120.87081	153.1369	155.93062	155.11568	149.46997	141.69351	138.35175	131.30893	115.83997	96.485207	91.192955	111.85769	155.2393	194.29459	218.79875	230.86217	234.37857	235.1673	233.6405	230.52286	223.49092	212.28889	192.69614	161.54361	131.01712	117.42364	122.17713	135.44365	146.10323	147.88173	135.85513	120.21259	115.19335	125.70731	140.16545	148.30756	145.08876	137.7424	137.55896	144.80847	155.17792
33.376957	36.658512	35.052521	37.078377	38.508354	39.882446	43.580971	52.474514	82.109741	123.73987	153.60434	161.84081	159.8819	150.4845	135.86552	123.17303	112.11565	99.318321	88.11348	90.225075	116.7731	164.90825	208.90891	237.94635	253.34221	257.39151	256.48917	252.26227	247.44646	238.08391	222.85312	198.01654	164.3203	135.8757	126.79417	133.62244	145.02734	149.10019	144.38434	130.83006	117.33335	110.67278	114.96236	128.80943	142.62878	148.32021	147.82346	148.69875	154.37796	163.68158
33.140934	37.609097	37.076023	39.926113	43.629822	47.22081	51.004604	56.20332	77.226776	108.46877	139.42035	159.86392	163.07069	149.63031	126.39245	105.51449	90.890182	82.07901	79.755959	90.358543	121.76666	172.88611	221.05054	254.37254	274.62851	281.61237	281.66217	275.46707	267.8588	253.97723	231.87547	202.1788	168.61043	145.63702	140.57715	149.45178	159.06612	158.9894	148.5963	134.94255	123.00193	113.5205	110.51282	122.14301	140.06218	152.46112	156.1637	155.15604	156.47252	163.40292
35.384697	40.861828	41.252464	46.447342	53.781925	60.854572	64.766258	64.976967	72.663536	87.75489	113.35609	135.48367	146.9256	136.47661	114.90142	94.002136	79.320999	75.547569	81.58049	97.640045	129.70898	179.62761	230.13681	267.12521	291.76526	303.0408	305.99667	299.41788	288.43454	268.98941	240.3791	208.04633	176.78011	157.7289	154.40276	163.02158	171.40669	170.22151	160.73793	149.67056	139.08708	126.47215	115.66979	120.16614	137.25398	151.67796	158.35063	158.5793	159.20656	164.97878
40.79747	47.340416	49.869781	57.579983	68.15464	77.991295	84.070145	82.397911	76.982063	73.961685	84.868874	99.486015	108.71104	103.9464	93.121719	79.441566	74.338539	78.23896	92.954727	113.02884	141.60901	186.2341	237.21225	274.89703	302.76999	317.88248	323.84396	318.55835	305.92654	284.15088	253.17442	221.09743	192.28259	173.71455	167.84467	172.98894	179.48401	178.83173	171.88478	165.37198	157.05515	143.75809	128.323	124.66941	133.91997	146.11995	156.4519	164.12706	171.43344	179.42966
47.013145	57.762508	65.201729	74.972504	86.122696	97.70018	106.08829	102.97366	88.874992	70.450035	67.522949	70.430351	77.822182	80.717186	75.413429	68.668159	69.412903	85.726509	107.67561	130.75531	153.09692	189.98419	237.97095	275.79779	306.39218	325.10001	334.20206	330.99838	320.00793	299.57516	270.41769	241.33212	214.08759	194.02029	183.8161	184.29922	187.49734	185.53056	179.29417	174.93431	169.94283	159.48793	146.73871	140.01556	141.28671	147.56079	160.91254	177.81055	193.52263	204.73759
54.287525	71.964668	84.313744	96.237465	105.27025	115.16376	123.44527	119.59878	101.84081	76.402802	65.439484	66.854736	78.573776	84.14753	81.828049	73.825127	72.672714	93.334839	119.6822	143.3943	160.87578	186.9628	228.90997	268.70502	301.97815	324.02551	337.10663	337.50537	330.01788	313.73471	289.82816	264.09631	237.32785	215.27104	202.05414	199.06981	199.39735	194.87975	187.19383	183.47346	181.15359	176.90176	171.49245	166.43909	163.93015	164.39908	177.19661	198.93343	219.70454	233.25722
62.954559	87.076332	103.69576	115.71896	120.52401	122.46654	127.19534	122.44647	105.81115	81.97187	71.179085	78.442101	98.23291	106.73409	108.21602	91.700783	82.576088	95.408043	120.09982	142.18478	157.25043	177.42572	212.54459	252.06253	288.90964	315.65372	333.55942	339.25885	336.65277	325.67734	306.57404	283.24384	255.88565	232.0809	218.28845	214.81386	213.81978	209.41588	202.26994	200.48228	201.70091	203.08366	203.15974	199.66957	194.38242	190.16888	200.42265	221.51288	242.39769	256.04984
69.980232	98.251572	117.27974	127.55499	125.63832	117.26377	115.41296	109.02272	96.501442	80.222343	77.657631	99.131508	122.33292	132.95152	133.82948	113.59101	98.241959	92.983498	105.52499	124.54751	140.99161	162.63776	194.78653	233.45892	270.6116	302.03104	325.61395	336.82718	339.4223	333.2146	317.20929	294.60385	266.69138	242.74455	231.56693	230.82788	231.76649	230.25449	226.48366	228.08527	232.30238	236.34969	238.05289	233.12744	224.47942	215.75392	221.77286	238.52878	255.98166	267.96405
71.399704	99.194984	117.63342	125.01676	119.15656	104.35159	94.05954	84.777397	76.199646	70.983681	85.40094	116.74426	140.60648	149.2924	147.88953	134.38699	118.10003	94.154282	86.416901	100.30219	118.70739	148.60292	182.21542	218.46487	252.95302	286.09192	314.69843	332.37759	339.59833	336.11911	321.33597	298.08389	270.67593	250.18942	245.48483	250.20988	255.53255	257.50928	256.81509	260.85388	265.89526	270.36884	269.84094	262.10175	250.52629	237.9994	238.73903	249.12846	260.69098	269.483
67.099312	91.000816	105.14045	110.85403	103.94223	88.128296	75.036697	63.658455	59.22316	62.853458	90.174187	123.9973	149.35875	154.90408	155.12836	149.02966	131.35004	104.76108	81.775436	83.524658	103.34385	141.58113	177.88661	210.20676	240.60217	272.26318	304.47919	326.49268	337.77063	335.62015	321.73932	298.45886	273.26779	259.64514	262.90573	273.37198	282.36813	286.9668	288.2124	291.5477	295.20349	296.73547	294.54492	285.51962	272.70071	258.85931	254.73174	259.10287	265.27948	269.77274
63.431293	84.007462	94.651215	98.126587	89.857651	74.434517	61.655556	50.852856	50.766083	54.169006	82.406334	118.6595	144.68886	154.91667	153.47826	147.62828	131.82448	107.60873	83.294388	78.066071	97.430496	140.25079	177.06784	206.94376	233.64435	263.97662	296.30634	321.22595	334.31573	333.91321	321.14087	299.35965	278.35364	272.24142	282.15982	295.79504	306.65994	311.77023	312.54684	312.72028	312.38281	311.40652	308.95312	302.03815	291.59244	279.93948	273.93607	274.31396	276.93073	277.61545
63.820461	85.888771	98.394157	101.3082	90.694466	72.173363	57.618042	47.717731	47.332531	50.96283	70.041252	95.394691	124.28045	139.92969	140.94266	131.05681	117.54093	95.534981	77.87841	77.098106	97.180183	142.11079	180.0363	208.05057	231.74556	259.392	291.46594	315.80286	330.10773	330.60046	320.23685	301.12723	285.40063	285.24277	298.50778	312.59778	322.59583	326.55496	325.50555	321.08176	316.19678	312.66971	312.39761	311.23801	307.4288	300.15991	294.88837	293.83093	293.90396	293.23157
68.110504	93.369148	110.18752	115.58135	102.85021	80.101387	63.137329	52.13567	48.68803	47.59322	57.356434	76.38604	103.4528	120.53735	124.92539	114.7553	95.789581	78.871117	62.500629	69.507874	99.963867	147.91429	187.14009	215.14726	235.3606	257.53586	284.93439	308.04919	323.14279	325.36209	317.6275	302.24118	291.54514	295.08923	309.60483	322.10321	329.16669	330.29791	326.29971	319.29663	312.37244	307.51663	309.98721	315.13016	317.54529	315.77603	311.81894	309.50391	309.37796	308.54926
70.943924	98.874214	118.35002	125.17204	114.57252	93.010307	76.579155	63.218498	56.040501	49.325302	53.290482	71.332443	97.212601	112.41419	117.27119	107.05138	83.381874	66.64814	56.232006	66.905632	104.32497	156.4818	197.82503	226.2585	243.80731	258.50763	276.93918	296.91333	312.55405	318.07031	313.51895	302.16846	296.60971	303.48618	316.83649	326.41455	328.36215	324.57632	318.73077	311.77747	305.64905	303.26593	308.67108	318.03464	324.3222	324.27954	319.62619	316.20975	316.41779	316.36359
67.531662	93.458229	112.30876	121.51109	116.65277	102.96335	92.586021	79.395905	68.395195	55.441418	56.010212	73.789261	99.484688	116.00079	121.46886	109.47979	83.920235	61.992424	53.636868	67.664261	109.21184	164.32454	207.26646	237.03575	253.26297	261.96634	270.3721	283.75955	299.72711	308.82446	309.41034	303.49554	303.13083	313.56003	324.5087	329.46112	325.29803	316.80847	309.05154	303.8248	301.59732	304.23065	314.06955	324.32837	330.38861	328.733	321.40085	315.56152	315.2153	316.99429
60.87933	76.410645	91.132919	103.51138	107.59879	107.65838	107.89657	98.486526	83.634666	63.32679	60.492069	76.857147	102.56676	119.18946	125.73045	115.02746	89.276062	66.360603	57.138184	70.007401	113.5516	170.19196	214.42708	244.97087	261.52493	266.16394	266.20667	272.75159	286.97119	299.67102	305.90573	306.20105	312.22412	325.16153	334.37646	335.2504	326.46167	315.97549	307.90585	303.75919	305.07022	312.42154	324.76157	334.78592	338.30951	334.5578	324.60373	315.7659	313.97729	314.07941
52.614044	58.688042	67.55545	81.241302	96.079231	110.85416	120.7344	115.26076	98.72493	73.080864	65.066299	75.789665	96.198631	112.94213	118.33914	109.36277	87.228027	68.376877	60.724758	74.283188	118.94296	176.06647	220.64977	250.68909	266.48993	268.59238	263.94543	265.70132	276.95087	290.90125	301.90369	309.15524	321.23926	335.85352	344.25134	343.19971	334.75912	325.69403	319.56421	316.21335	318.78909	326.92914	338.75046	346.61478	348.63913	344.05609	334.64203	324.34756	318.56577	313.48801
46.046959	47.545052	52.717636	66.346664	87.89209	111.28591	125.57863	123.23138	107.12897	81.790443	69.143135	72.483963	86.284897	98.686958	102.68421	95.121811	78.436935	65.156448	61.987846	79.795334	125.14431	181.35834	225.1174	254.74461	269.707	270.33151	262.7998	259.9798	267.78314	282.72122	299.66379	313.65134	329.67169	343.28415	350.62326	350.9216	345.42273	341.20355	338.15033	335.99316	338.00763	344.42813	352.73938	358.32999	359.35245	355.97733	348.92938	339.06125	328.90958	316.71927
41.249107	42.39193	45.717106	58.521896	80.500771	102.74351	117.55491	116.77086	104.16433	82.783524	71.592827	71.196198	82.559959	92.922768	96.159737	87.766014	72.260643	61.005188	62.760658	86.650391	131.50198	184.34094	226.91341	256.64719	272.59723	272.91623	263.31683	255.97066	259.41132	276.90732	302.12769	322.75876	338.87866	347.2757	351.55945	353.755	353.77701	354.19055	354.95297	354.31641	356.24557	359.3194	364.22009	367.01111	367.50067	365.72427	361.61801	353.12119	340.95871	322.87091
39.719757	41.317326	42.75956	54.278271	73.301285	91.735512	103.09367	102.44463	93.412125	76.720894	69.828987	72.771912	87.894455	101.12075	105.7646	95.118439	75.747711	61.856159	66.986694	95.942589	140.60945	189.26332	228.77333	257.53366	273.72531	275.11014	266.15729	256.16083	256.86588	277.47406	310.45358	335.33368	348.29874	349.25644	347.62137	349.73166	354.06665	359.3829	363.74783	364.84497	366.95175	368.35583	369.91693	371.10922	371.12274	370.59692	369.36124	362.68344	350.47827	331.3815
39.931217	41.606949	43.198395	54.361835	73.200104	91.158264	100.96035	98.833389	89.573502	72.150414	67.581985	75.207375	96.191887	112.99933	118.88662	107.78573	85.295715	68.966988	75.198875	108.65961	153.59648	198.54131	233.27646	257.67407	271.59198	274.19891	268.57855	260.82739	262.47745	284.60623	319.85236	345.04507	355.43802	350.89609	343.20721	342.05609	347.31479	355.45905	363.10666	366.74042	368.68381	368.42517	367.26492	366.45349	366.42438	368.39966	370.24063	366.57553	357.01355	340.72345
40.419788	42.358414	45.221741	57.806259	80.410408	101.67258	113.62763	112.2325	96.989861	74.180862	66.78447	74.715401	97.923904	116.39402	122.70053	112.33149	91.319412	75.552017	84.682907	123.25246	169.88753	210.22092	238.79568	257.36682	267.45496	270.16843	269.13104	266.51001	272.88525	294.43127	324.87418	348.43982	357.58215	352.57837	342.45944	336.2066	336.8894	345.27524	355.05447	359.46985	361.34216	359.33566	355.31189	352.56067	353.68265	358.30115	363.79425	365.08167	360.62854	348.97824
41.903107	43.905685	47.984032	64.824715	92.495026	117.35256	130.90631	128.94986	110.57372	82.336182	68.146988	69.150131	86.525093	102.77119	109.26244	102.65218	86.080994	76.509537	92.852432	137.55397	184.45903	219.75468	242.86537	257.5925	265.28607	268.93747	271.87204	275.24088	286.70355	307.27621	331.93527	350.69049	358.77414	355.55383	346.37991	336.21201	330.70599	334.62253	342.90958	347.38177	347.30014	343.30408	337.27658	333.28906	334.08417	341.2677	351.08804	358.01715	360.35681	356.03931
43.038261	45.175838	50.128155	70.642342	101.35378	127.29133	141.66931	139.91182	121.02408	90.626495	71.150864	61.524284	67.772148	76.969666	81.54245	78.584373	70.283913	71.200058	97.03582	146.70404	193.52385	225.87784	247.05585	261.65506	271.60104	277.73227	283.4877	290.43765	304.17407	322.77145	341.88113	356.4726	362.6449	361.74805	354.52103	342.88937	333.09171	329.09274	331.51788	332.70029	330.61487	326.11432	320.42792	317.10825	317.31363	322.64981	334.04755	346.69647	357.6124	360.32217
43.889183	46.076504	51.696732	72.665657	103.58315	129.47809	144.55949	143.39175	124.95166	95.278824	73.1884	56.868511	53.900631	54.592957	55.833294	54.147091	52.817051	62.380505	96.380386	150.66714	199.09279	232.58365	254.8701	272.43936	285.66098	295.35913	302.99036	310.49454	323.00888	338.12454	352.06149	363.29208	368.47668	368.88019	364.46689	354.27765	341.87939	329.0484	323.80679	320.12192	316.65808	314.28207	313.11469	313.10617	311.51389	311.93311	320.06943	335.70981	353.50372	363.46817
43.049007	46.543724	52.100006	71.96048	102.48008	129.36977	145.42462	144.56242	125.54678	95.163391	72.469017	54.003288	46.495037	42.277512	41.123322	39.948711	41.560314	54.733322	93.287796	151.60335	205.12355	242.80661	268.88025	288.05539	301.9733	313.41226	322.27991	329.51404	338.95169	349.7757	359.59155	367.26227	371.4877	373.47565	371.70557	363.78299	349.59412	331.12854	319.19357	311.79263	309.82803	312.35477	316.90729	318.81723	315.66168	311.66132	313.63019	327.43021	349.72192	364.79514
43.6157	47.742802	52.553009	71.454262	102.58493	130.96674	148.32191	147.43127	128.43695	96.930908	73.113876	54.456295	44.425621	38.573845	36.815697	35.342655	37.501377	51.150452	90.898636	152.36188	212.46883	255.50938	283.75726	301.43317	313.10577	324.34576	334.45685	340.71045	347.99518	355.57196	361.57928	366.16632	368.58698	370.0704	369.32352	362.7865	348.03629	328.08569	315.27676	308.89185	310.70026	317.98764	324.87073	327.56226	323.73175	316.53391	313.05286	322.88101	344.98083	362.19281
42.931831	47.009193	51.343338	71.1754	102.16394	130.28998	148.45517	147.98373	130.09077	98.968414	75.826401	55.477726	44.857304	38.245247	36.174458	34.999844	37.051983	48.981548	86.519936	149.724	214.36421	260.31091	289.0491	304.33752	313.75772	324.2019	333.79431	340.48843	347.28998	353.51678	357.50613	359.20834	357.96259	355.41727	350.83344	343.06006	329.41837	314.43442	307.2388	306.86508	313.14279	322.9668	330.5817	332.49167	328.34848	318.94089	311.85031	317.2731	336.45255	352.76218
41.480568	46.296902	50.972103	69.894676	99.888458	127.39632	144.9149	145.06166	128.1208	97.872429	75.448059	55.582554	45.13266	39.145882	37.3451	36.16338	37.789196	46.507103	76.044792	134.744	196.00203	242.09085	273.10275	289.79803	299.48117	310.31616	319.3472	326.87268	335.01715	342.23163	346.07886	345.50732	340.65201	331.67624	320.16467	306.99829	295.21817	288.87445	292.34406	300.75269	312.53705	323.05032	330.23892	331.38147	326.62723	316.23907	306.88898	308.26163	322.88657	337.6543
38.835587	44.213245	49.719784	67.626282	97.378479	125.92373	143.75496	143.19116	126.00874	94.936127	72.312798	53.378113	44.356407	38.604107	36.433842	35.756611	36.57951	42.298927	60.105545	104.13206	153.45299	194.08481	227.56941	249.7075	265.41599	279.53366	290.39789	300.19714	311.11981	320.01825	325.09476	324.13953	315.39041	301.35565	283.88971	266.70871	256.55579	259.46332	273.25	288.828	303.6109	314.51495	321.76035	322.88162	318.24817	308.69846	298.32516	295.328	303.35199	314.68066
38.293808	42.690918	48.296932	66.956596	97.866989	127.44253	146.23297	144.85918	127.41384	94.834892	71.628914	53.049496	43.814625	37.643108	35.501263	34.085068	34.652172	38.382069	46.617683	71.502182	104.40955	136.188	162.688	189.87804	213.89276	234.52615	250.26469	262.74979	276.52173	287.88577	294.39752	293.5347	283.69135	267.73813	248.4958	231.70564	223.41431	231.23172	249.39534	267.23996	283.02469	294.73874	302.41763	304.49811	302.57895	296.01352	287.00449	280.71747	281.11734	287.69962
37.489117	41.317795	46.461956	65.867683	96.955719	126.53836	144.70352	143.98343	127.31969	96.566826	72.771111	53.026402	43.51442	36.646568	34.106827	32.662205	32.774559	35.630493	38.849674	50.205429	66.713486	87.421684	106.73808	130.56725	159.50606	186.98196	209.2433	223.77475	236.02614	245.39351	251.14505	252.32855	244.33974	231.42761	216.7328	202.80611	194.29448	199.74579	215.927	231.77498	247.8866	261.40543	270.94589	275.87567	277.50211	275.76126	270.83072	263.99664	257.94476	257.315
36.648899	40.548626	45.351734	63.734283	93.045959	121.45621	138.79713	138.86575	124.07784	94.625282	71.369553	52.314075	43.121841	36.808216	33.621876	31.331711	31.181166	33.76709	35.153072	40.77475	47.036774	58.038971	69.92308	90.377174	118.8328	150.78514	176.74132	191.93355	198.79193	200.27229	201.96661	202.10561	198.53638	193.44731	187.03745	177.31715	166.29022	164.89899	173.70477	186.00716	201.49348	218.14583	230.87663	239.66464	244.66618	246.76222	245.81787	240.34799	230.65105	222.58191
35.496033	39.857616	45.065727	62.325619	91.168335	120.24649	137.30322	137.42155	122.18601	91.262619	68.255592	50.649624	42.828735	37.204334	33.904308	31.869938	31.669657	33.54504	34.462059	37.689205	40.803528	45.652424	51.369026	66.579315	92.19278	123.95325	150.30733	165.30061	169.23868	163.14465	157.55591	151.94664	151.39717	153.01567	153.61171	148.97893	138.59857	132.3046	134.47392	142.67647	159.03676	179.0997	195.64613	208.04372	213.18022	212.77521	209.94078	204.93275	195.12924	184.54477
36.680847	40.608994	45.994743	63.972286	93.745819	122.92344	140.27859	140.12692	124.1311	92.504265	68.587761	51.280209	43.416691	38.126244	35.998611	33.992664	33.628956	35.54697	35.213436	37.737152	38.662998	41.742645	44.141006	53.71669	71.912086	99.437737	125.18074	142.68224	148.53876	142.5229	131.04376	117.5972	111.2355	111.9729	115.47509	115.76636	112.47013	111.17838	113.70296	121.82025	139.85742	161.78198	178.85422	190.02968	191.02371	183.1864	171.51993	163.57736	156.22523	150.04613
40.189129	42.539871	47.307449	65.505257	95.307205	124.46352	141.15077	141.01331	125.32301	94.499092	70.760216	52.82029	44.26754	38.643139	37.517376	36.264603	36.355644	37.357059	36.760624	37.863247	38.106976	40.639503	41.048347	46.055244	57.443645	79.583374	106.25008	127.53879	139.17201	136.78703	123.56706	103.26375	90.372169	84.281265	85.765495	90.909782	100.28963	109.59206	117.99284	128.18491	146.52052	168.43797	182.01434	187.99571	180.49878	162.87729	143.51562	132.56749	130.68652	136.60797
45.011906	44.811802	48.343033	65.901352	95.866714	124.9662	141.32658	141.23177	124.80962	95.179405	71.468956	53.969559	44.315472	38.826073	38.169262	37.420979	37.57597	38.158161	36.751705	37.71933	37.749897	39.443981	38.190159	41.555698	48.417938	67.402863	92.946899	117.51121	133.74876	135.33571	124.07684	104.08616	89.745087	79.831451	78.146667	85.685471	106.1498	124.51165	138.45467	148.52592	164.65175	185.90129	196.77052	200.30051	180.96593	153.48921	129.88562	121.61622	129.71837	148.03879
49.102818	47.105042	49.769409	66.730888	98.479713	128.78711	145.19724	144.22134	126.25021	96.165253	72.469002	54.820396	44.882095	39.136902	38.281143	37.859703	37.801529	37.630547	36.522526	37.760151	37.826244	38.987423	37.726494	41.056507	46.661087	61.986713	82.969078	104.17963	120.89323	125.72736	121.33944	109.6479	100.64301	91.759659	87.254013	95.190727	120.80649	144.34109	160.94862	170.12463	184.8791	206.44838	217.32471	218.06226	192.89413	159.81123	134.80077	128.57062	144.54558	170.66066
49.662327	48.510098	51.04657	69.315437	101.53323	132.08931	148.76944	147.35301	128.92003	99.55983	75.394623	57.007053	45.875034	39.35535	38.890388	37.836567	36.812054	36.697918	35.810162	36.863049	36.438866	38.431381	38.364162	43.108154	49.771442	63.562294	78.782158	92.45385	103.14915	109.07752	113.50742	114.97515	115.43468	109.68483	102.95518	108.90237	134.13445	158.30144	174.61766	183.46681	197.14835	218.84554	232.08797	233.79184	210.60614	180.35829	155.63206	147.32002	165.31293	192.67146
48.864697	50.035942	53.147953	71.267601	102.09983	131.14246	147.15471	146.25696	128.11528	99.700127	77.034149	58.476051	46.846657	40.63961	40.146225	37.799213	36.746284	36.212925	34.820683	35.987259	34.859634	38.19508	40.565025	46.58799	56.718727	72.527527	86.212616	94.057846	96.056122	97.643059	107.59389	120.83531	129.20317	127.18367	120.11298	123.74379	144.29338	164.60213	178.43854	185.49002	195.24937	213.08121	228.55473	234.7919	220.5235	198.63875	178.18997	167.58289	180.9928	204.65648
48.933918	52.748386	57.53017	74.285576	102.56696	128.78163	143.84175	142.0416	123.67968	95.996353	73.891724	55.980221	45.736382	40.318035	39.291744	37.285797	35.366001	34.797115	33.248554	33.505634	33.770679	37.944557	42.566921	52.37709	66.806602	86.296013	101.45193	106.96659	102.03706	95.097488	104.07487	122.02009	134.84305	137.02286	133.51907	138.64915	155.91603	171.33624	180.48309	181.58731	184.07072	195.47923	210.84618	221.86531	219.32085	207.4903	191.95135	178.43814	184.03209	201.578
53.294811	60.313824	66.843544	82.4692	106.74311	129.8243	143.66226	140.94553	121.08437	92.683388	70.635597	53.121998	44.071873	39.413807	38.941738	36.587627	35.676804	34.75975	32.621437	33.603271	33.868317	39.960659	47.005974	59.878582	78.613991	100.70399	116.94702	121.28928	113.21207	99.884712	101.23796	115.90047	129.91005	136.77945	142.17876	154.10873	171.75931	184.24495	187.41615	181.27283	175.1729	179.56834	191.72362	206.16757	213.34334	209.58456	197.08673	180.31213	175.83058	186.7187
61.052101	72.22068	82.089951	95.655029	113.02959	129.68034	140.47719	136.73729	117.11059	90.478859	69.909012	52.409611	43.011322	36.491634	37.163544	35.285492	35.163372	34.324482	32.719074	33.658276	34.619652	43.483112	55.765129	72.162018	90.598999	110.64263	124.91036	127.82443	118.86614	105.13379	103.08354	112.70119	124.1315	135.02255	149.78683	169.50433	187.64519	197.42371	195.89819	185.28557	175.73238	176.14168	183.50793	197.09209	207.3232	207.79924	198.24307	178.65472	166.40694	172.68367
71.67997	87.623398	101.89094	113.2249	120.51685	126.21815	129.89536	124.69884	107.26772	84.664772	67.690262	52.151966	42.917099	35.978195	36.465359	34.793369	34.280445	34.585529	33.804356	35.070404	36.557583	47.843994	67.288277	87.635796	104.12589	116.00539	123.51585	123.70854	116.79662	109.50887	112.7806	122.58298	133.22459	144.27907	161.10394	182.32068	198.55728	205.00333	201.53806	192.89362	188.00159	189.64725	194.59055	203.9754	211.21513	211.8688	203.0374	182.42587	167.08722	172.71022
84.204987	104.81668	122.23192	131.87479	130.76103	125.24995	120.72041	111.31036	95.193726	76.065353	62.224339	48.767933	42.950775	37.120316	36.122448	34.187557	33.361992	34.278145	34.356728	36.198315	38.722885	53.789383	81.277016	105.20567	122.16473	124.51583	122.7253	117.9584	114.13732	117.67117	129.91704	142.98793	153.85692	161.28763	173.43712	190.00691	203.17397	208.51866	206.99316	206.34946	210.14735	215.70811	220.6656	227.50673	231.65559	230.05685	220.2662	199.74704	182.93756	188.05609
97.895287	121.17861	139.53888	146.82275	141.68021	131.96982	123.50386	112.06877	93.749481	71.999191	58.293175	46.804974	44.561848	40.12405	38.841965	35.464668	35.079647	36.343964	34.973034	37.738335	42.756905	62.299824	96.281815	123.51449	138.54797	136.9911	129.40254	121.47372	122.39197	134.62285	152.36122	166.67557	175.24237	178.01903	183.51784	195.52596	206.93088	214.10878	218.6442	226.79701	237.62927	246.73566	252.21893	257.6745	260.06833	256.88507	246.39099	227.0087	209.28975	211.26057
108.8713	131.40147	147.06166	152.33472	147.49057	141.23344	136.0573	124.60799	102.90652	75.784515	59.293175	48.614994	47.267151	42.03355	41.73201	38.731308	38.67313	38.367146	35.383286	38.475433	44.47456	65.481194	99.129234	128.66406	145.71548	145.59392	138.76562	133.62215	139.90498	156.47729	174.60646	185.49599	188.66977	186.79239	190.02455	201.76265	214.63129	225.93745	236.90327	250.73332	264.32251	274.51596	280.28348	284.50272	285.53232	281.38272	271.49973	254.34851	236.88535	233.52711
118.3694	136.34497	145.51082	146.38559	144.69627	145.26747	145.66196	136.44376	114.45097	84.799431	66.148048	53.764557	50.633255	44.817005	45.019955	42.822159	41.634224	40.269527	37.022766	38.94252	43.733723	61.713448	89.96846	119.21198	139.71663	147.04155	146.42342	146.86478	158.4767	175.48244	188.82964	193.04007	189.91846	186.13681	191.39403	207.6725	225.0957	240.70776	256.08606	271.02457	283.24237	292.164	297.34177	300.53067	300.62946	296.37332	287.81192	273.98605	257.55316	249.35612
128.0238	141.09663	140.97566	134.22632	132.537	138.7215	143.7132	136.94638	117.76022	90.85849	73.095284	59.240967	53.359863	46.925442	47.298923	46.010624	44.524258	42.46323	38.690674	40.077515	42.751301	57.391472	82.292725	111.55045	134.25778	147.3381	152.21246	157.88344	170.97328	184.79578	191.12283	187.87965	180.65112	176.56393	187.1431	207.71327	230.25948	250.14188	265.97491	279.66284	288.91776	295.14642	298.32043	300.97647	301.06815	297.23825	290.21164	279.5264	265.97833	255.22334
133.92653	144.34903	138.50822	126.174	121.37251	126.36327	130.90733	126.24372	111.9603	91.304253	77.285599	63.637344	57.273075	50.767597	50.728962	49.334084	48.245625	46.753033	42.099396	42.29253	44.724728	57.020111	78.75235	107.5411	130.72452	146.71095	154.14326	160.95821	171.67484	179.92668	179.9299	172.864	165.83441	165.94653	178.03918	199.73199	223.51456	245.01701	260.8074	271.58926	277.00006	280.59259	282.33136	283.70132	283.30978	280.68784	276.15527	267.8645	258.16046	248.04497
129.64006	139.73572	133.84515	122.91071	117.24947	119.66096	122.07341	117.41689	106.36644	90.193924	79.251907	68.012398	63.15448	56.91901	55.018753	52.529636	51.760921	50.680447	45.081787	45.047546	47.678699	57.686134	73.329018	97.29319	117.89023	134.37402	142.42451	148.46498	155.50809	159.56064	156.04668	150.9561	151.60036	158.07184	170.86792	187.09666	206.552	224.65807	237.88341	244.77148	246.37378	246.91103	246.61758	246.99986	246.2531	245.6207	242.99232	238.41776	232.64302	225.34126
115.04362	124.53532	122.60959	118.56741	117.87997	123.50311	127.35085	122.9004	111.44494	93.972122	84.671463	76.117805	71.650688	64.932045	61.305168	57.700497	56.100452	54.330746	49.719742	49.266281	51.201103	57.748196	66.811447	80.216957	92.863022	105.7728	113.50354	118.4995	124.05759	126.94483	126.37963	130.18503	141.5798	153.40878	163.99509	174.07761	185.76675	197.60582	204.27287	206.59212	202.01984	198.60643	193.89343	193.40887	192.82552	192.81837	194.04826	193.82219	194.96815	192.07176
99.111359	106.45011	108.05577	111.11903	118.25465	129.59767	137.33208	134.04691	121.17747	101.9354	92.648956	85.58744	80.409775	72.547165	67.612885	62.018703	59.487839	57.192333	53.37714	53.101315	54.311382	58.677105	61.622589	65.53524	68.155548	73.839119	78.400826	83.531792	90.290695	95.437462	102.83745	114.23146	130.06711	143.38823	151.66527	157.29269	164.45567	172.28728	175.15294	171.13414	158.5114	146.72781	137.76576	134.80141	133.84146	135.46147	142.53912	151.47194	160.94548	162.95181
88.756851	92.095261	94.624611	102.19982	115.12637	130.10736	140.15814	138.76303	126.39807	108.00154	99.290634	91.880951	86.760124	79.380684	72.598999	65.590828	61.574932	59.123108	55.634769	55.550785	57.030861	59.293377	57.478226	55.941021	52.074066	52.520927	53.984684	61.190426	71.679688	82.773689	95.54538	108.99286	121.54581	130.68893	134.12715	136.75612	141.75192	149.49118	152.35683	145.40349	127.38773	109.04581	95.358681	90.29821	89.054047	94.454155	105.2053	121.62727	137.92909	144.64632
82.082954	82.202591	82.67849	91.362129	104.59422	118.65861	128.92255	128.6714	120.04391	106.08116	99.508995	92.681961	88.889854	82.803596	76.654297	67.550018	63.036743	59.917015	56.307877	57.183125	58.485565	59.454891	55.65733	51.214005	45.719906	44.710155	46.507862	56.349724	70.498276	86.44529	102.67731	115.86189	125.4732	127.75249	125.57742	119.38856	120.73216	126.31135	130.11491	123.06212	106.66638	87.955002	74.765236	69.768723	68.652458	75.459427	85.990326	101.64489	116.98037	125.02634
77.704094	75.265778	73.993752	78.947044	87.716919	96.651184	104.54902	105.27133	100.40969	93.21843	90.923729	87.542824	86.322876	83.924339	80.695366	72.649811	65.138039	61.407242	57.101772	57.884655	59.101826	60.135113	56.564915	53.421886	47.679096	47.735161	51.813713	63.737461	79.278664	97.144157	115.69966	129.48109	138.23975	135.46707	127.71424	113.97231	107.13757	106.43557	106.44484	101.13285	89.789093	76.45652	67.530006	63.521145	62.426205	68.778427	77.099518	86.593681	94.276611	99.459106
78.02903	75.100441	70.545692	70.006493	72.161224	75.595894	79.862854	79.782234	78.388062	76.447708	78.394943	78.580963	79.990028	80.881302	81.716637	78.431709	70.649933	65.469627	60.517563	60.064106	61.132057	64.815666	60.620197	62.493595	58.285583	58.362961	63.798645	75.928459	91.114395	109.51279	129.48938	143.9245	150.94945	145.85329	131.78374	114.13381	101.41579	92.890709	89.297516	85.46347	79.583786	72.383186	66.185158	63.085793	61.948215	67.270157	73.473839	78.043945	78.315918	77.323776
84.002777	81.351303	73.485428	68.228218	65.515732	64.48819	65.621651	65.51973	66.591133	67.194519	70.534424	70.997559	73.849014	77.276932	81.061012	80.89537	76.62368	71.329689	65.382866	64.254395	66.352631	72.189186	70.78614	75.565666	73.503494	72.969795	76.83519	86.293358	100.1719	119.71426	141.14035	156.16524	160.50433	150.61911	133.61502	112.7108	96.454277	84.141998	78.90036	77.062943	76.377312	73.553665	68.755402	65.940262	64.568207	69.158279	73.059807	75.512482	72.544388	67.530586
[truncated: 462 more columns]
