# Supplementary material for: Evidence for saddle point-driven charge density wave on the surface of heavily hole-doped iron arsenide superconductors
Source: Nat Commun. 2025 Jan 2;16:253. doi: 10.1038/s41467-024-55368-7 (PMC11695596; doi:10.1038/s41467-024-55368-7)
Supplement: Supplementary file 3 — Source Data [file 41467_2024_55368_MOESM3_ESM.zip › Source Data File/Figure 1g - topography - As surface clean.txt]

As_mid_topo_z_SubP2_pm
51.69669	54.800762	51.815525	47.10371	46.740452	47.201466	48.913074	54.781399	60.79187	65.097084	69.416534	71.298866	70.523819	69.663536	69.350418	65.52726	62.954689	59.600559	55.670937	52.316891	51.883217	51.463791	54.831596	56.820992	57.79435	58.71801	58.14246	56.792461	53.843784	53.467308	49.936062	42.617664	42.248413	40.422588	41.026859	44.508869	47.067211	50.435616	53.05088	54.472473	53.12299	52.263821	51.710228	46.424454	43.79615	40.649193	39.228893	42.910332	43.294888	47.402733
51.392693	52.784355	49.713856	44.952297	44.994053	45.00032	46.498768	52.296036	58.469929	62.732506	66.959587	69.005356	68.230301	67.561874	67.369537	63.340321	60.476429	57.513103	53.412949	50.044689	49.682072	49.227116	52.779667	54.840111	55.820576	56.865028	56.239742	55.166859	51.919746	51.62854	48.111504	40.999161	40.843071	39.265938	39.649944	42.982735	45.633453	48.895271	51.759228	53.010292	51.554226	50.972172	50.390152	44.813057	42.099491	39.144379	37.702766	41.753685	41.711914	46.075554
50.769001	52.629623	49.679913	44.733616	44.91748	44.959274	46.514565	52.191036	58.379143	63.004093	67.224083	69.312469	68.85006	67.876091	68.003502	63.810867	60.712498	57.727852	53.798225	50.110226	50.024715	49.392128	52.980202	55.012226	55.992695	57.030037	56.085007	55.3745	52.155815	51.601704	48.155724	41.03627	40.97966	39.4949	39.665737	43.041168	45.940571	48.875538	51.661335	53.22504	51.740551	51.122967	50.675953	45.027809	42.200554	39.359127	37.910408	42.032379	41.8414	46.58873
50.614315	54.080765	50.988945	46.248707	46.18388	46.438835	48.292549	53.983238	60.150032	65.016571	69.193916	71.189941	70.940689	69.838821	70.108353	65.965439	62.426537	59.363735	55.611744	51.696369	51.646385	51.020905	54.40292	56.733376	57.514885	58.417229	57.415356	56.981956	53.48616	52.868103	49.500278	42.380836	42.068424	40.747086	40.811348	44.144138	47.249599	50.156151	52.984581	54.484333	52.928795	52.40358	52.084461	46.265781	43.42432	40.703686	39.162598	43.483521	43.328068	48.174873
51.51128	56.093285	53.022781	48.353596	47.990341	48.700043	50.830872	56.457611	62.340183	67.682785	71.561707	73.479568	73.614014	72.419777	72.675087	68.645874	64.630898	61.653362	58.043484	53.943367	53.971542	53.388691	56.450966	58.774319	59.776093	60.323162	59.093918	58.95895	55.49868	54.646141	51.35648	44.102028	43.562248	42.468281	42.248322	45.574013	48.985012	51.721027	54.727093	56.113159	54.621567	53.88319	53.670654	48.00119	45.095779	42.503044	40.834053	45.382351	45.42585	50.215813
53.452789	58.191116	55.07798	50.700119	49.825268	50.947086	53.568192	58.860977	64.317223	70.107468	73.815857	75.61293	76.123955	74.624191	74.943451	70.814758	66.579521	63.637505	60.226582	55.89909	56.040955	55.493629	58.506165	60.730038	61.881035	61.944935	60.680161	60.637566	57.170185	56.005005	53.035091	45.71669	45.084541	43.692146	43.536137	46.847614	50.61388	53.165161	56.228065	57.479134	55.959118	55.163898	54.922939	49.217949	46.532806	44.1106	42.2924	46.762535	47.353149	51.837578
56.175949	59.969254	56.692688	52.599045	51.269451	52.6968	55.552387	60.653324	65.939041	71.885605	75.42347	77.121063	77.823936	75.961792	76.366318	72.401047	67.895798	65.159851	61.585495	57.229584	57.541977	57.015972	59.985878	62.117374	63.446007	63.13332	61.989338	61.840157	58.266197	56.887859	54.152424	46.76297	46.081078	44.141567	44.141876	47.417831	51.411469	54.097752	56.961708	58.120396	56.749599	55.663059	55.351048	49.951588	47.181175	44.979244	43.189461	47.59565	48.80444	53.025967
58.984421	61.065311	57.589802	53.787479	52.003139	53.728916	56.49213	61.472271	66.601669	72.782707	76.000832	77.598953	77.754707	76.290466	76.865524	73.113419	68.203163	65.531158	61.93549	57.551155	57.991447	57.536495	60.442451	62.616585	64.101532	63.469105	62.62355	62.218571	58.687248	57.124168	54.424255	47.112965	46.104225	43.781021	44.086864	47.142548	51.242767	54.199055	56.828533	57.774059	56.495632	55.302509	54.713387	49.967628	46.827736	45.066334	43.233921	47.519318	49.396015	53.375961
61.423458	61.578785	57.80484	54.322262	51.941067	53.766323	56.565063	61.154408	65.978271	72.280106	75.448479	76.812126	76.839989	75.638649	76.014748	72.305275	67.224487	64.701706	61.141556	56.977493	57.616734	57.026779	60.003788	62.213451	63.883141	63.122814	62.312786	61.715965	58.262798	56.358658	53.758221	46.390087	45.281868	42.496811	42.902134	45.986237	50.079353	53.149326	55.785912	56.383274	55.268269	53.691452	53.194698	48.761578	45.571949	44.009502	42.312092	46.42696	49.028408	52.731243
63.350956	61.530968	57.508339	54.11813	51.239555	52.958229	55.479855	59.834721	64.445419	70.583832	73.666946	74.881371	75.179237	73.864212	74.041367	70.410049	65.315048	62.600418	59.161064	55.409119	56.055466	55.63604	58.748055	61.14246	62.961357	62.108665	61.305737	60.708916	57.19891	54.889759	52.452747	45.198296	43.827183	40.573166	40.864799	44.055485	48.148602	51.282524	53.748573	54.175411	53.131462	51.362797	50.581825	46.887672	43.449352	42.10717	40.480812	44.65963	47.609249	51.262344
64.482689	60.907661	56.885036	53.430878	50.033604	51.553329	53.598888	57.456375	61.903656	67.871536	70.720169	71.799591	72.225349	71.03112	71.137222	67.626694	62.240379	59.575478	56.050861	53.016563	53.918705	53.243484	57.030514	59.687817	61.542252	60.774815	59.929264	59.24007	55.616371	53.30722	50.536255	43.473652	41.661999	38.301403	38.422508	41.613194	45.500248	48.68391	50.993645	51.392056	50.390739	48.579441	47.500046	44.317482	40.602051	39.50856	38.045628	42.238655	45.593281	49.239273
64.939461	60.284409	56.084141	52.622879	48.763752	49.928204	51.298752	54.708599	58.814816	64.534004	66.963425	67.900734	68.433075	67.231743	67.430206	63.877048	58.355728	56.017685	52.414906	50.197727	51.590149	50.815453	55.078541	58.155067	60.087658	59.654179	58.808624	57.906269	54.389156	51.93079	48.818764	41.699318	39.710026	36.356537	35.951839	39.32016	42.724049	45.815342	48.210339	48.615856	47.671379	45.817455	44.723846	41.697601	37.797424	36.831837	35.610485	39.554825	43.314465	47.059925
64.65731	59.945415	55.837521	52.127571	47.863434	48.629982	49.105247	51.75481	55.456017	60.777298	62.943817	63.795864	64.292679	63.162399	63.311134	59.985352	54.194019	52.062027	48.658207	47.449997	49.240318	48.735634	53.624001	57.290272	59.11628	58.874657	58.363056	57.261749	53.808582	51.172581	47.74081	40.69952	38.795498	34.973053	34.33387	37.524559	40.686863	43.529465	45.867615	46.294453	45.463665	43.687893	42.572971	39.766994	35.511551	34.638329	33.665672	37.425266	41.305695	45.036949
64.268631	60.281487	56.280178	52.655491	47.67371	47.758133	47.423378	49.284241	52.630177	57.425659	59.087685	60.103165	60.315765	59.213898	59.376842	56.385014	50.416054	48.888023	45.619202	45.13575	47.885303	47.671936	53.178474	57.391869	59.26762	59.004669	58.763077	57.704399	54.386238	51.423389	47.941879	41.014282	38.975254	34.726479	33.973614	36.801922	39.751064	42.359184	44.683128	45.188126	44.172596	42.766308	41.814808	38.774353	34.518909	33.759373	32.687241	36.269203	40.419636	43.724567
63.99369	61.562637	57.746063	54.128483	48.535633	47.973465	46.75053	47.765846	50.593086	54.84145	56.276104	57.383953	57.340755	55.933361	56.153145	53.5308	47.739471	46.929092	43.958698	43.631565	47.851944	47.695419	53.741974	58.658798	60.619816	60.427921	60.172119	59.326607	56.043972	53.024277	49.429081	42.664906	40.128498	35.929462	35.190807	37.642532	40.357197	42.432407	45.012146	45.531349	44.480293	43.344017	42.534626	39.508381	35.110825	34.20208	33.144154	36.498741	40.407593	43.80489
64.102486	63.703583	59.922539	56.482594	50.463417	49.183601	47.349602	47.633057	49.628963	53.479427	54.764866	55.730602	55.58083	53.974476	54.315056	51.998245	46.455608	46.249184	43.73354	43.584042	48.635757	49.203987	55.641338	61.027126	63.258141	62.938354	62.753609	62.057304	58.938099	55.54892	52.053204	45.409817	42.638935	38.248051	37.701241	39.925591	42.505249	44.061768	46.648613	47.480453	46.273079	45.236275	44.810577	41.720383	37.081245	35.994862	34.801937	37.865196	41.603519	44.830288
65.341095	66.732765	62.866447	59.724934	53.158642	50.91959	48.879532	48.608765	49.9865	53.375111	54.58239	55.434437	55.121239	53.415413	53.7631	51.680763	46.50761	46.727512	44.922413	44.701859	50.371746	51.622097	58.251293	64.241043	66.614174	66.237534	66.010155	65.377808	62.521496	58.606514	55.316856	49.028748	45.909691	41.405121	41.149639	42.919239	45.662323	46.963043	49.521469	50.509632	49.160149	48.244133	48.010284	44.728241	40.089108	38.910351	37.454525	39.814354	43.765835	46.616016
67.759254	69.882782	66.108841	63.201797	56.180759	53.252487	51.127163	50.231117	51.189629	54.315338	55.217083	56.147297	55.841198	54.142483	54.362267	52.350986	47.611263	48.058544	47.113194	46.615532	52.725956	54.679745	61.557632	67.590012	70.147881	69.80677	69.394653	68.875992	66.232841	61.856014	58.793728	52.853775	49.372349	44.889095	44.832561	46.339264	49.18182	50.425701	52.856228	53.958076	52.672543	51.664158	51.451626	48.176689	43.3386	42.124317	40.35585	42.282246	46.105835	48.813904
70.710365	73.039948	69.074165	66.358971	58.961342	55.535686	53.488525	52.230106	52.812031	55.767208	56.67606	57.471268	57.186489	55.487766	55.593864	53.696278	49.38998	49.936737	49.439034	48.927158	55.229427	57.744545	64.736122	70.832451	73.098991	73.077637	72.061554	71.777359	69.560547	64.927917	61.815891	56.323589	52.557941	48.124424	48.10342	49.247746	52.694267	53.781826	56.191036	57.271564	56.121037	54.892387	54.601692	51.390705	46.382084	45.182011	43.299862	44.707561	48.254032	50.912369
74.144699	75.82769	71.549263	69.06855	61.280121	57.364193	55.572823	54.058609	54.441582	57.375443	58.234554	58.837921	58.702354	56.953896	56.832623	55.197929	51.168751	51.73682	51.544651	51.011459	57.420307	60.319118	67.296478	73.257812	75.147774	75.60247	74.089005	74.309311	72.227486	67.140114	64.255463	59.175274	55.082779	50.748737	50.677994	51.417309	55.453583	56.832462	59.177727	60.144569	59.015354	57.360378	57.055473	53.936855	48.956657	47.564739	45.632851	46.73502	49.798321	52.350075
77.721191	77.826775	73.306763	70.875786	62.73209	58.425362	56.88979	55.361362	55.701698	58.642666	59.288624	59.7854	59.877209	58.221123	57.900894	56.351467	52.364922	52.705616	53.110302	52.463421	59.234653	62.090824	69.082405	74.397141	77.061584	77.374176	75.931778	76.15918	74.034721	68.421555	65.657684	60.939877	56.719486	52.463608	52.257858	52.812431	57.239502	58.82444	61.254967	61.930489	61.007332	58.968662	58.514542	55.417244	50.515205	48.952759	47.226925	47.838818	50.553955	52.956493
80.608498	78.767197	74.126396	71.681213	63.345661	58.825771	57.389675	55.925198	56.38633	59.377029	59.880878	60.327915	60.469463	58.820484	58.414993	56.822933	53.021126	53.191292	53.71677	53.162262	59.990334	62.810986	69.902039	74.968079	77.952271	77.994858	76.794037	76.758545	74.6483	68.665642	65.717041	61.397129	57.127003	52.92086	52.729324	53.32653	57.95966	59.736446	62.074596	62.657753	61.741695	59.745659	58.744427	55.867393	50.936932	49.154217	47.563389	47.99054	50.222507	52.52557
82.607681	78.506851	73.652885	71.200592	62.758465	58.245678	56.937481	55.700378	56.467045	59.33696	59.712902	60.351791	60.500446	58.744877	58.417549	56.903648	53.023682	52.888317	53.385372	52.85218	59.751308	62.593269	69.478264	74.366676	77.507187	77.656357	76.256577	76.057663	74.054001	67.730278	64.632469	60.568356	56.276905	52.248402	51.879227	53.080395	57.479042	59.383728	61.807148	62.397408	61.573727	59.428474	57.944065	55.102562	50.307106	48.311226	46.86961	46.628853	48.860821	51.050198
83.654785	77.24469	72.035446	69.661316	61.418148	56.955097	55.618477	54.651382	55.887005	58.799549	59.203918	59.729118	60.062511	58.129311	57.794872	56.430191	52.365479	52.00985	52.258213	51.888447	58.702309	61.12505	67.953201	72.138168	75.882645	76.038918	74.511246	74.127586	72.280251	65.786003	62.389751	58.460648	53.913403	50.304115	50.197845	51.562439	55.897137	58.142883	60.594723	61.106819	60.396828	58.081047	56.205841	53.456707	48.519138	46.274574	45.03191	44.29377	46.589687	48.438004
83.600594	74.774651	69.373566	67.23391	58.997849	54.868755	53.930038	53.240051	54.937531	57.807438	58.297077	58.992805	59.347511	57.286419	56.987507	55.47361	51.316532	50.79747	50.463192	50.143166	56.58754	58.782917	65.433426	69.518929	73.050232	73.249146	71.728569	70.975426	69.206253	62.91806	58.917858	55.41507	50.761246	47.40065	47.649647	49.326878	53.519474	56.049431	58.678909	59.020477	58.488117	55.987595	53.750015	51.235359	45.992264	43.463474	42.192387	41.368984	43.352264	45.037159
82.239052	71.594116	66.015404	64.003647	56.257851	52.611927	52.028484	51.779037	53.874416	57.113811	57.582127	58.753918	58.867043	56.720684	56.435986	54.950508	50.352894	49.968838	48.632694	48.191872	54.025185	55.822651	62.295528	66.651031	69.706284	69.407806	68.008026	66.714867	65.4786	59.133568	54.884674	51.73716	46.855965	43.879059	44.867023	46.494518	50.722633	53.693134	56.379452	56.72102	56.2384	53.7663	50.981602	48.609055	43.103054	40.574268	38.763168	37.8545	39.510929	41.323719
79.733582	67.845207	62.380169	60.567371	53.48238	50.539894	50.574619	50.922028	53.216362	56.924713	57.620403	59.204315	59.225071	56.879753	56.488472	54.825359	49.886684	50.000008	47.526997	46.325893	51.512611	52.926384	58.759773	63.534496	66.049736	65.708626	64.756493	62.944641	61.68705	54.972538	50.510479	47.938507	42.801514	40.115932	42.169712	43.619568	48.27401	51.507408	54.13689	54.755569	54.301369	51.857689	48.774559	46.380699	40.533638	37.905376	35.433475	34.560333	35.960968	37.780861
76.197884	64.039497	58.901314	57.429573	51.332233	49.356091	49.923721	51.017197	53.737854	57.950691	58.774284	60.521614	60.798164	58.275219	57.727615	55.787392	50.621342	50.841248	47.217155	45.554199	49.831425	50.541763	55.714348	60.403801	62.620609	62.165813	61.348682	59.430252	58.257927	51.145508	46.647926	44.473854	39.287125	36.928391	40.047985	41.568897	46.507557	50.188599	52.82518	53.578869	53.138874	50.645458	47.448643	45.346104	39.356934	36.252613	33.134113	32.012283	33.363182	35.033859
72.335373	60.489628	56.232517	55.187103	50.112949	49.486832	50.686852	52.54771	55.396267	60.390697	61.114815	63.125046	63.678707	60.978127	60.188938	58.177662	52.762924	52.776768	48.115288	45.78442	49.258728	49.315372	53.628201	58.140018	60.044186	59.440182	58.551998	56.73304	55.304916	48.398556	43.673599	41.854797	36.973602	35.147781	38.750538	41.017521	46.062763	50.226971	52.828026	53.787769	53.255409	50.698044	47.63623	45.682907	39.587158	36.120453	32.334049	31.09853	32.17942	33.707993
68.401863	58.019836	54.672218	54.138393	50.279266	50.768703	52.84269	55.470936	58.24844	63.78289	64.506996	67.028824	67.738808	64.803741	63.57402	61.61248	56.375378	54.975243	50.320862	47.542358	50.071644	49.460373	52.792652	56.956306	58.761002	57.780407	56.721691	55.059052	53.524353	46.866676	42.177246	40.671089	36.159374	34.667503	38.980808	41.730961	47.294899	51.480423	54.180954	55.368073	54.963612	51.965706	49.053108	47.447948	41.252724	37.274429	33.111435	31.669861	32.381264	34.066154
64.688667	56.829067	54.497528	54.240814	51.816986	53.180386	56.057285	59.303707	62.13805	68.041985	68.879776	71.415817	72.289223	69.418114	67.655479	65.843147	60.847633	58.417217	53.435986	50.330627	52.099632	50.813347	53.207714	56.788719	58.614731	57.527554	56.014088	54.699619	52.973072	46.365139	42.151768	40.908512	36.801804	35.906792	40.241413	43.375256	49.49342	53.913422	56.613956	58.007126	57.659508	54.363178	51.677952	50.222008	43.842041	39.529797	35.267323	33.818642	33.897667	36.008884
62.00581	56.959957	55.452644	55.409096	54.029762	56.47319	59.819054	63.619694	66.752464	72.748764	73.551041	76.079971	77.003113	74.330948	72.085152	70.400719	65.497574	61.95871	57.041428	53.694485	54.909271	52.976391	54.667316	57.694103	59.449059	58.091873	56.407883	55.370522	53.587132	46.950771	43.26321	42.190479	38.275623	38.105358	42.333401	45.779884	52.374107	56.907803	59.714912	61.307037	60.923889	57.627563	54.935234	53.42955	47.198795	42.410484	38.332752	36.791702	36.415981	38.598251
60.744083	57.943546	57.089935	57.309284	56.732868	59.957893	63.68034	67.978355	71.196396	77.029274	77.881287	80.516792	81.49678	79.002258	76.216454	74.652809	69.991249	65.507355	60.611389	57.200504	57.903694	55.466328	56.723827	59.032967	60.844761	59.075466	57.448315	56.41806	54.670197	48.339375	44.857868	43.941456	40.282394	40.623722	44.830444	48.625095	55.510643	59.902229	62.950924	64.479103	64.188324	60.728569	58.114399	56.523449	50.555599	45.390697	41.327183	40.0135	39.303825	41.528728
60.590851	59.438774	58.912014	59.223736	59.258385	63.158424	67.186401	71.804169	75.171425	80.805351	81.671562	84.115227	84.889168	82.835167	79.843307	78.407562	73.859688	68.793152	63.91851	60.237614	60.57132	57.906582	58.844334	60.506878	62.268932	60.130157	58.50301	57.543808	55.874104	49.813286	46.445465	45.49353	42.360264	43.035553	46.943848	51.093769	58.341694	62.605381	65.632759	66.308289	66.109879	63.353558	60.668339	58.942387	53.294277	47.944633	43.916645	42.730865	41.772495	43.976082
61.340057	60.827469	60.457027	60.939281	61.307884	65.627144	69.839867	74.670799	78.435951	83.728813	84.545296	86.647896	87.258408	85.744423	82.361763	81.046814	76.861313	71.425293	66.273544	62.450539	62.59951	59.622128	60.4604	61.824516	63.252625	61.049892	59.309059	58.420914	56.886211	51.010132	47.535732	46.605114	43.997654	44.687149	48.453339	52.816418	60.334347	64.356453	66.929085	68.130409	68.166489	64.834633	62.597046	60.565559	55.173248	49.638866	45.689037	44.702206	43.658573	45.720055
62.487225	61.761471	61.369717	61.915909	62.533207	67.172211	71.342293	76.606659	80.592079	85.160194	85.983772	88.669029	88.611626	87.509766	83.551552	80.382088	78.747437	72.742989	67.712021	63.754017	63.576138	60.513489	61.259392	62.261135	63.561344	61.180977	59.546722	58.672791	57.209145	51.311749	47.887085	46.899624	44.562168	45.365349	49.088905	53.743313	61.133347	64.942284	67.934135	69.07151	69.136009	65.356514	63.218403	61.044807	55.844341	50.238911	46.324604	45.714363	44.606781	46.469307
63.584694	61.899708	61.529266	62.125202	62.863293	67.559135	71.850014	77.256485	81.533234	83.962608	86.910713	89.368599	88.820915	87.89669	84.123222	81.195343	79.219627	73.165443	67.900002	63.863831	63.700165	60.331982	61.248425	61.752785	63.095619	60.466564	59.123631	58.02943	56.423676	50.909973	47.243725	46.306	44.15329	45.02042	48.545021	53.696808	60.831047	64.36998	67.96579	68.428154	68.577911	64.876579	62.546619	60.11013	55.165459	49.574234	45.645718	45.341007	44.432381	46.259377
64.262993	61.121391	60.743847	61.311367	62.219978	66.851875	71.085915	76.684227	81.152817	83.951675	86.629784	88.782135	87.97155	87.097061	83.586502	81.205734	78.675804	72.536346	66.837463	62.708927	62.70158	59.169983	60.2001	60.519722	61.557022	59.098503	57.634777	56.618732	54.970345	49.698231	45.641186	44.717667	42.763908	43.432087	46.928268	52.207954	59.26403	62.710594	65.922714	66.491661	66.76931	62.79797	60.603024	58.251793	53.207642	47.751419	43.830013	43.987156	43.085632	44.869999
64.181053	59.469158	59.027664	59.538338	60.510902	65.242279	69.277359	74.996468	79.919815	82.860771	85.005974	86.952263	85.92141	85.046921	81.536362	79.809296	76.789085	70.621208	64.737595	60.715641	60.807762	57.077209	58.242336	58.327477	59.400303	57.119419	55.613064	54.51886	52.73547	47.69783	43.271305	42.454369	40.784828	40.976944	44.67918	49.880703	56.595722	60.106232	62.806759	63.645714	63.504154	60.449402	57.629181	55.29216	50.525127	44.919685	41.040913	41.659908	40.928913	42.834072
63.218098	57.085117	56.757309	57.140083	58.254757	62.637966	66.680153	72.328217	77.521561	80.547791	82.074814	83.779518	82.706039	81.72496	78.363617	76.871033	73.808189	68.116379	61.898804	57.798691	57.869499	54.387634	55.794342	55.659214	56.923893	55.026699	53.449287	52.021126	50.223526	45.207207	40.809097	39.921116	38.123672	38.216312	41.634335	46.757694	53.160072	56.983223	59.705074	60.096378	59.81271	57.461399	53.895103	51.735722	47.188953	41.39167	37.882378	38.863754	38.246441	40.549507
61.402534	54.352955	53.968304	54.223183	55.515491	59.578953	63.706409	68.913933	74.142799	77.403511	78.895012	79.825226	78.837006	77.891457	74.97065	73.151215	70.258904	64.694992	58.569786	54.533619	54.732327	51.47073	53.111919	53.175743	54.497269	52.862972	51.491615	49.75082	48.038483	43.086113	38.474842	37.62949	35.846256	35.619152	38.866646	43.911846	49.72448	53.874474	56.347633	56.611042	56.426849	54.139488	49.891071	48.278805	43.518875	37.913445	35.057846	36.36607	35.805607	38.733948
58.826748	51.734535	51.086979	51.547916	52.889961	56.5271	60.462704	65.243904	70.437248	73.790329	75.203667	75.956238	74.769073	73.709846	71.023506	68.983803	66.226494	60.591534	55.169765	51.254391	51.872318	48.944679	50.926926	51.38155	52.632015	51.821949	50.28717	48.43269	46.741669	41.959831	37.114079	36.488991	34.343384	33.839169	37.036922	41.584747	46.743675	51.199207	53.452095	53.623135	53.602367	51.528172	46.640266	45.518272	40.793869	35.295017	33.284966	34.486607	34.224575	37.657398
55.874416	49.776958	49.136513	49.398495	50.555801	53.731091	57.503269	61.708923	66.561211	69.964027	71.242363	71.859932	70.800667	69.684593	67.133255	64.816444	62.172821	56.949974	52.3027	48.650227	49.708687	47.392113	49.70121	50.681637	51.939209	51.839687	50.510967	48.48595	46.787827	42.197834	37.543934	36.81226	34.034271	33.700588	36.635437	40.607727	45.027691	49.639538	51.871113	52.084785	51.921909	50.089294	44.753746	44.050976	39.951851	34.225624	33.075329	34.113544	34.142834	38.001984
53.113979	48.942093	48.244804	48.208359	49.116974	51.617245	55.49601	58.628742	63.239441	66.308304	67.622169	68.033684	67.13073	65.972023	63.505966	60.862301	58.772903	54.445332	50.160435	46.998234	48.681976	47.097263	49.662155	51.331802	52.781227	53.193295	51.921413	50.095356	48.283543	44.020397	39.693344	38.620613	35.423405	35.174988	38.095623	41.21526	45.130741	49.891804	52.059425	52.202045	52.010746	49.922337	44.508629	44.281925	40.552284	34.996582	34.27972	35.651894	35.716709	39.973763
51.128082	49.492832	48.46159	48.14093	48.651638	50.611897	54.007492	56.415474	60.500374	63.476864	64.556252	64.953552	64.150078	62.927422	60.454254	57.824802	56.126198	52.537598	48.849552	46.603954	48.834816	47.903797	50.980282	53.118893	54.888058	55.698025	54.177456	52.91983	51.086704	47.10067	43.043625	41.750626	38.354465	38.233944	41.048	43.258141	46.860981	51.550991	53.363346	53.797283	53.549141	51.261784	46.160713	45.713737	42.474373	37.217098	36.819981	38.348473	38.640659	43.160618
50.250679	51.081017	49.907661	49.061199	49.117161	50.437931	53.265095	55.154377	58.514526	61.370228	62.357239	62.790066	61.958176	60.756828	58.233925	55.682632	54.445885	51.162815	48.476639	47.048164	49.804825	49.683826	53.250584	55.815517	57.939957	59.055462	57.186729	56.511742	54.742565	51.069168	47.140022	45.619652	42.152435	42.060333	44.767811	46.345566	49.770771	54.318676	55.669174	56.529442	56.160507	53.75946	48.985241	48.289574	45.497849	40.531902	40.134781	41.791176	42.303627	47.001221
50.567039	53.280315	51.893799	50.535744	50.456703	50.882191	53.112495	54.568348	57.51638	60.102077	61.025135	61.244808	60.46265	59.26841	56.66024	54.279476	53.440636	50.626522	48.928001	48.224277	51.755428	52.046547	55.940155	58.668514	61.318756	62.448471	60.643684	60.267132	58.455318	55.137196	51.335941	49.616623	46.10677	45.993355	48.594254	49.873577	53.106937	57.51273	58.351643	59.62402	59.290615	56.356659	52.264561	51.15678	48.727432	44.138073	43.598846	45.503925	46.222439	50.870293
52.148212	55.600452	53.993668	52.259022	51.909981	51.603607	53.201527	54.394482	56.951714	59.466354	60.105198	60.424347	59.5285	58.263214	55.669247	53.387962	52.726753	50.31765	49.443359	49.471497	53.57819	54.345367	58.715038	61.358135	64.49865	65.607048	63.844894	63.68861	61.727581	58.892628	55.048748	53.158894	49.869308	49.748787	51.994415	53.16716	56.450256	60.337353	61.176266	62.398907	62.037075	58.975227	55.181553	53.860615	51.672848	47.403229	46.657948	48.783298	49.885502	54.213612
54.404449	57.835377	55.816471	53.683926	53.093296	52.225594	53.226662	54.170925	56.458149	58.908844	59.284794	59.575512	58.644138	57.25095	54.742252	52.702553	52.147926	50.008831	50.044033	50.45586	54.896511	56.31739	60.871807	63.607265	67.031998	67.927231	66.321404	66.200645	64.18277	61.873623	58.029736	55.813034	52.871616	52.523724	54.378551	55.664982	59.132824	62.700172	63.595928	64.584091	64.151207	61.167515	57.402267	55.740265	53.957504	49.950794	48.885765	51.096378	52.482803	56.775383
56.859688	59.274536	57.085106	54.469391	53.765072	52.449734	52.932098	53.727146	55.758579	57.989002	58.428902	58.541985	57.482712	56.19611	53.793995	51.782715	51.348881	49.437157	50.154476	50.814999	55.852505	57.600235	62.296757	65.074852	68.790901	69.494293	68.073196	67.83165	65.643257	63.675163	59.930756	57.387199	54.630527	54.183155	55.576126	57.033089	60.827782	64.103806	64.892982	65.937981	65.121407	62.564045	58.798794	56.824154	55.034294	51.368637	50.104656	52.28685	54.071178	58.186123
59.116024	59.782936	57.465611	54.530148	53.520298	51.977581	52.012306	52.729195	54.49773	56.678413	56.933571	57.153233	55.966064	54.658146	52.369717	50.429489	49.967236	48.687893	49.412327	50.413906	55.877731	57.923893	62.599098	65.490883	69.526672	69.910324	68.723709	68.290314	66.073494	64.396721	60.631001	57.803226	55.124714	54.584972	55.757675	57.392277	61.250916	64.271149	65.010582	66.034271	65.089798	62.262424	59.065613	56.806751	54.888992	51.479134	49.909618	52.525242	54.352203	58.211353
60.825291	59.431625	56.986401	53.78804	52.643188	50.809147	50.545444	50.999435	52.725334	54.763912	54.884064	55.281364	53.916557	52.629955	50.32021	48.415512	47.981678	47.114452	47.924149	49.138889	55.007729	57.288364	61.878307	64.826935	69.104309	69.203743	68.365303	67.718735	65.381126	63.889095	60.123371	57.061123	54.42524	53.757599	54.688721	56.465427	60.423542	63.322987	64.481636	65.050575	63.921368	61.228992	58.11034	55.794636	53.592663	50.417282	48.648819	51.349705	53.332985	57.085556
61.589581	58.092712	55.619064	52.271488	50.998741	48.987064	48.375198	48.793655	50.405872	52.373394	52.351437	52.912163	51.405251	50.040485	47.887058	45.961048	45.349575	45.072098	45.633106	47.032589	53.313541	55.665234	60.496761	63.509338	67.907509	67.701408	67.140068	66.152443	63.807732	62.386757	58.414974	55.032982	52.787895	51.693932	52.589527	54.472816	58.42382	61.380108	62.815872	63.008232	61.715591	59.321644	56.032459	53.738075	51.33004	48.261242	46.421722	49.151035	51.29063	55.007675
61.416004	56.164093	53.690449	50.165241	48.636692	46.93055	45.942097	46.232658	47.873291	49.75555	49.698067	50.237476	48.645298	47.443958	45.127106	43.179779	42.539886	42.440044	42.84473	44.528435	51.050972	53.50214	58.603672	61.623352	65.943359	65.68042	65.417511	63.996452	61.502525	60.330242	56.081348	52.408031	49.985313	48.742134	49.467197	51.563648	55.514656	58.563313	60.212238	60.18433	58.913006	56.710911	53.130402	50.985229	48.506142	45.401814	43.34203	46.625561	48.402782	52.148247
60.183769	54.157368	51.378185	47.838768	46.288902	44.739082	43.594307	43.913292	45.489975	47.265652	47.101585	47.896793	46.169613	45.003799	42.66563	40.476719	40.078411	40.170418	40.013779	42.209068	48.589497	51.239616	56.532993	59.538464	63.709259	63.574215	63.552891	61.861835	58.9771	58.003769	53.406708	49.513126	46.990932	45.30011	45.98254	48.292156	51.759991	55.114185	57.018906	57.125999	55.769405	54.08601	50.093388	47.791897	45.611237	42.194267	40.283695	44.036186	45.273396	49.189392
58.454201	52.456223	49.840466	45.824982	44.438541	42.945564	41.701317	42.340046	43.689354	45.436611	45.336491	46.188541	44.546627	43.494499	41.007122	38.640572	38.21384	38.710857	37.8792	40.4795	46.653873	49.332413	54.995274	57.922585	61.894436	61.908596	62.064907	59.990158	56.899368	56.068142	50.845806	46.717743	44.266605	42.09972	42.668461	44.978077	48.225647	51.71484	53.846939	54.067715	52.902973	51.809322	47.39748	44.932564	43.22797	39.384678	37.80806	42.057934	42.755131	46.855865
56.298355	51.486984	48.793072	44.685215	43.618519	42.146854	40.675236	41.683449	43.146446	44.687637	44.722523	45.887215	44.074768	43.278439	40.762638	37.920021	37.720665	38.281631	36.995228	39.886852	45.705948	48.320541	54.423939	57.329933	60.832825	61.131203	61.429626	59.03513	55.766705	55.013641	49.357872	44.739536	42.302605	39.680973	40.285248	42.808022	45.32373	49.026089	51.364243	51.762657	51.173454	50.292969	45.85981	43.330944	41.65477	37.697792	36.298813	40.903954	41.288509	45.502934
54.256248	51.62624	49.046013	44.774731	43.992256	42.584545	41.056076	42.40535	43.932297	45.480595	45.835224	47.035442	45.045364	44.568775	41.981918	38.869297	38.769417	38.968006	37.518177	40.637173	46.164951	48.516644	54.982414	57.653931	61.03603	61.710999	61.810467	59.209915	55.962803	55.266586	48.992641	44.054565	41.411575	38.4702	39.031841	42.073311	43.715054	47.424515	50.366631	50.715305	50.680328	50.027214	45.693531	43.03677	41.360596	37.673626	36.16806	41.021893	41.257236	45.762985
53.23737	52.945049	50.421665	46.001167	45.659229	44.04546	42.644886	44.342323	46.054016	47.509949	48.255375	49.484013	47.465508	47.095505	44.380749	41.239708	41.175354	40.869457	39.547523	42.893898	47.611652	50.19072	56.784389	59.171688	62.340626	63.299809	63.200325	60.65662	57.238979	56.649342	50.055653	44.634407	41.955891	38.737404	39.036144	42.191299	43.484875	47.308025	50.868313	51.131725	51.309906	50.742062	46.962601	44.071358	42.650978	38.949799	37.707134	42.475704	42.703941	47.138634
53.014347	55.173397	52.692646	48.08741	48.114952	46.543816	45.235615	47.068054	48.978695	50.384892	51.570854	52.806595	50.731251	50.439407	47.781494	44.576504	44.4482	44.035725	42.585892	45.825684	49.982113	52.603809	59.368011	61.591885	64.590294	65.755531	65.350517	62.742859	59.318111	58.877686	51.907417	46.173531	43.715282	40.120205	40.184467	43.325413	44.846367	48.363979	52.109013	52.635319	52.955612	52.42329	49.276215	46.079437	44.858013	41.490788	40.162861	44.938534	45.230717	49.381195
53.892712	57.785488	55.390003	50.77766	50.918892	49.212749	48.124817	50.184635	52.137905	53.735947	55.23455	56.200287	54.338104	54.081783	51.303082	48.197563	48.069263	47.116772	46.086163	48.942261	53.155537	55.500118	62.193264	64.402931	67.195274	68.324989	67.763657	65.298111	61.674408	61.226879	54.398716	48.366402	45.986313	42.19939	41.879959	45.106171	46.897129	50.20158	54.181091	54.920563	55.240852	54.673004	52.044624	48.528107	47.548264	44.472359	43.030746	47.770893	48.162556	52.412506
55.637989	60.447369	58.023457	53.475063	53.616295	51.945679	51.035389	53.187572	55.233215	57.001785	58.699337	59.33823	57.824211	57.511047	54.782082	51.633934	51.292469	50.425243	49.451477	51.845722	56.15847	58.33963	64.91909	66.901382	69.807419	70.645805	70.034737	67.668663	63.732327	63.284794	56.755062	50.474056	48.328445	44.271519	43.61813	46.688023	49.139786	52.366077	56.565857	57.262695	57.398247	57.079086	54.813084	51.005241	50.124878	47.44688	45.919998	50.674355	51.051804	55.195175
58.200439	62.611916	60.031689	55.810143	55.759525	54.124439	53.590733	55.64344	57.753033	59.727661	61.524689	62.135159	60.670879	60.22982	57.728226	54.430862	53.940186	53.05875	52.255512	54.152378	58.4296	60.632076	66.891792	68.866974	71.915123	72.419556	71.694794	69.378464	65.257385	64.696167	58.493279	52.14122	49.874821	46.031055	45.086346	48.007023	50.892216	54.303249	58.282761	59.398819	59.264366	58.938103	57.048687	53.027683	52.459953	49.916958	48.347443	53.044956	53.465042	57.217613
60.912151	64.044655	61.51416	57.37788	57.170944	55.663754	55.428478	57.353291	59.526829	61.778568	63.461918	64.143433	62.771523	62.088882	59.793343	56.5173	55.642929	54.953339	54.192734	55.578007	59.912075	61.823227	67.947937	69.951546	73.1418	73.19149	71.997772	70.228554	65.752205	65.254944	59.307842	52.863415	50.810177	46.945095	45.900909	48.878433	52.03363	55.522827	59.481018	60.746288	60.44841	59.880566	58.36063	54.353836	53.76479	51.548649	50.078609	54.562958	55.089622	58.572189
63.368114	64.56794	62.009029	58.093018	57.523705	56.194149	56.335461	58.160797	60.483547	63.126087	64.489693	65.021996	63.870354	63.074024	61.069809	57.623234	56.31543	55.703999	54.900764	55.873924	60.271938	62.112038	67.867264	70.027191	73.316925	73.004234	71.426826	69.806824	65.131516	64.485039	58.807953	52.704582	50.73661	46.779156	45.777603	48.840389	52.159016	55.847164	59.791145	61.035099	60.900646	60.069901	58.713387	54.791862	54.003864	52.17141	50.907433	55.121777	55.513439	58.789944
64.957275	64.174683	61.708138	57.792126	56.938595	55.807995	56.183784	58.03754	60.516613	63.393631	64.501434	65.239799	63.953156	63.092876	61.266296	57.656296	56.014542	55.452847	54.699348	55.068546	59.459457	61.086391	66.550301	68.703117	72.071007	71.630424	70.067223	68.184319	63.423752	62.493053	57.235191	51.046555	49.199375	45.476402	44.652485	47.786324	51.396271	55.198105	59.113667	60.556572	60.351063	59.790325	58.106964	54.327545	53.383228	51.799465	50.571014	54.543774	55.020699	58.183521
65.750664	62.879078	60.526222	56.709686	55.66431	54.725555	55.492142	57.168262	59.839184	62.844097	63.9519	64.796852	63.432045	62.287552	60.745186	56.964657	55.010262	54.3633	53.58849	53.303986	57.609631	58.916824	63.989933	66.277756	69.8517	69.048737	67.862129	65.567108	60.60759	59.499252	54.376396	48.386711	46.766903	43.086563	42.53265	45.90097	49.546448	53.895393	57.7328	59.197021	59.147831	58.658146	56.76873	53.188263	51.917095	50.461227	49.2612	53.233959	53.497723	56.49712
65.59198	61.036404	58.768818	55.12281	53.814533	53.238155	54.27475	55.936657	58.778107	61.811443	63.011616	64.055519	62.449131	61.226475	59.783588	55.832527	53.473122	52.804848	51.63213	50.81472	54.949837	55.788067	60.68354	63.113472	66.545311	65.657082	64.271515	61.784653	56.59066	55.453903	50.423409	44.94532	43.51025	40.163864	39.958118	43.823818	47.341396	51.99588	55.897232	57.425404	57.511219	57.312855	54.968689	51.516117	49.932316	48.810402	47.276421	51.171021	51.328201	54.043381
64.38884	59.058777	56.784081	53.422295	52.021648	51.722382	52.957924	54.683784	57.738396	60.764629	62.149544	63.356869	61.366787	60.307556	58.893093	54.764393	51.914715	51.289074	49.647396	48.055496	51.991657	52.318302	56.773243	59.366596	62.52132	61.675728	60.403847	57.746452	52.417454	51.238068	46.15073	40.985279	39.884167	36.885944	37.248634	41.768032	45.370876	50.195889	54.317509	55.660942	55.974129	55.960503	53.587917	50.128242	48.111008	46.974884	45.170895	48.859436	48.995304	51.291264
62.581795	57.315678	55.083614	52.048679	50.676453	50.590347	52.15274	53.999393	57.125061	60.101555	61.82753	63.063278	60.824505	59.765278	58.315285	54.080006	50.94611	49.958088	47.904297	45.573433	49.133011	48.734898	52.98378	55.300022	58.270008	57.552311	56.68544	53.49514	48.407722	47.17149	42.077049	37.231342	36.407341	34.297302	35.349216	40.344681	43.997261	48.836483	53.661541	54.756283	55.062363	55.318745	53.102482	49.372799	47.135296	45.857063	43.577011	46.952915	46.918251	48.681301
60.639793	56.467911	54.477432	51.48513	50.468174	50.588127	52.448948	54.217438	57.421268	60.291183	62.351109	63.593964	61.120712	60.232006	58.703861	54.326473	50.602829	49.593491	46.793633	43.83749	47.070217	45.819454	49.748589	51.844563	54.715069	53.997375	53.400513	49.918888	45.108585	43.914982	38.99818	34.628536	34.117176	32.8811	34.586716	40.129295	44.0732	48.741894	54.206436	54.846432	55.259094	55.88496	53.917385	49.626373	47.367554	45.840633	42.935303	46.055408	45.715214	47.09457
58.918106	56.607845	54.944218	52.065601	51.460762	51.729931	53.597855	55.543983	58.762024	61.681675	63.876606	65.339729	62.688839	61.80724	60.200935	55.681438	51.382252	50.42976	46.755932	43.266884	46.009331	43.998291	47.657421	49.639709	52.389423	51.714363	51.160133	47.543499	43.209263	42.186192	37.496761	33.503708	33.525253	33.212883	35.685886	41.56242	45.847382	50.260281	56.108517	56.471405	56.969334	57.815464	56.153423	51.272659	48.878838	47.231125	43.892361	46.117188	45.656197	46.765549
57.999382	58.02681	56.626083	53.953522	53.69685	53.973122	56.06842	57.93639	61.16864	63.782757	66.304535	67.874245	65.130981	64.220963	62.607552	57.903313	53.241753	52.019253	47.762779	43.968197	46.3909	43.733269	46.880806	48.749409	51.321484	50.824059	50.362202	46.7882	42.851868	42.326176	37.842804	34.212124	34.389992	34.823692	38.298553	44.324306	48.900593	53.12875	59.076466	59.425137	59.859119	60.662621	59.526379	54.134022	51.647831	49.907749	46.007656	47.486408	46.869102	47.72266
58.288631	60.433472	59.2388	56.694141	56.622208	56.93401	59.114574	61.103333	64.21479	66.743637	69.407532	70.991447	68.191345	67.210274	65.625282	60.800255	55.932632	54.198544	49.686275	45.635899	47.724648	44.6549	47.475586	49.074181	51.710209	51.205677	50.701187	47.574829	43.929817	43.702557	39.560246	36.348782	36.569283	37.727737	41.927353	47.960213	52.735447	56.913868	62.868683	63.224468	63.580288	64.270103	63.524658	57.734402	55.091888	53.337593	49.060917	49.836227	49.034184	49.653259
59.871117	63.351776	62.263687	59.974823	59.938416	60.328373	62.494732	64.54744	67.594948	70.187744	72.69532	74.2295	71.301491	70.334633	68.721222	63.960144	58.794094	56.988953	52.13562	47.921814	49.66951	46.280014	48.816486	50.436398	52.98716	52.468418	51.949715	49.28521	45.839153	45.654522	42.030907	39.259979	39.444954	41.072369	45.897263	52.093544	56.819042	60.997463	66.589897	67.265427	67.578613	67.977112	67.2743	61.590622	58.528889	57.001968	52.391331	52.534264	51.838799	52.13813
62.419987	66.376709	65.338356	63.326607	63.069931	63.523838	65.818092	67.643425	70.733574	73.39032	75.620781	76.906258	74.177223	73.160614	71.625366	66.828758	61.44244	59.402817	54.364746	50.193577	51.635735	48.13966	50.45586	51.969193	54.562588	54.200161	53.248028	51.066696	47.961697	47.63496	44.551357	42.206757	42.647522	44.374413	49.604317	55.935604	60.717945	64.889259	69.593521	70.986694	71.335411	70.959404	70.569237	65.063194	61.546719	60.240063	55.615219	55.175507	54.508461	54.814899
65.629707	68.946945	67.851753	66.202377	65.661484	66.186447	68.473595	70.121292	73.20433	76.045822	78.041801	78.872536	76.68351	75.268997	73.776375	69.235565	63.515297	61.155926	56.110752	51.982212	53.353313	49.743553	51.839493	53.288872	56.059902	55.598003	54.375862	52.549801	49.743229	49.217541	46.574474	44.68462	44.94775	46.930435	52.060867	58.704792	63.572399	67.907135	71.929276	73.812729	73.749329	72.470932	72.187347	67.654747	63.981953	62.632664	58.334663	57.681793	56.794479	57.058285
68.697372	70.72142	69.491226	68.019478	67.293854	67.946709	70.226753	71.639969	74.872223	77.706604	79.503639	80.391212	78.358498	76.425301	74.954002	70.72583	64.586334	61.971172	56.918888	53.131413	54.076187	50.764854	52.676052	53.912266	56.889359	56.455879	54.94952	53.208721	50.721897	49.762775	47.673931	46.125137	46.494854	48.605434	53.657707	60.372684	65.183449	69.78109	73.533218	75.452202	75.637482	74.060669	73.592339	69.258698	65.401154	64.151344	60.130455	59.335476	58.426846	58.697754
71.40271	71.565132	70.192833	68.948456	67.817818	68.456467	70.729408	72.028938	75.346451	78.273209	79.849976	80.666496	78.704834	76.43058	75.044533	70.97979	64.570297	61.884075	56.668369	53.015892	53.534344	50.592491	52.468159	53.782536	56.610413	56.240883	54.770054	52.986622	50.656116	49.228039	47.508675	46.286732	46.876713	48.965981	53.755348	60.932182	65.686104	70.212692	73.147697	76.239067	76.43856	74.847534	73.945778	69.718719	65.662216	64.483467	60.974171	60.150764	59.284771	59.619629
73.155968	71.172554	69.530243	68.591408	67.212074	67.658882	69.988655	71.18161	74.563072	77.646149	79.116325	79.669952	77.949875	75.227974	74.147469	70.025871	63.381897	60.667263	55.252602	51.536179	51.891205	49.28331	51.158978	52.416512	55.386494	54.874859	53.460873	51.69165	49.361145	47.48542	45.908169	45.084129	45.929909	47.905487	52.318268	59.807735	64.561661	69.571411	72.783539	75.654633	75.918083	74.277321	72.920807	69.077438	64.779366	63.643242	60.865807	60.269775	59.432201	60.086803
73.985565	69.650261	67.794785	67.062004	65.39846	65.738678	67.883713	69.218773	72.628662	75.690422	77.103752	77.52948	76.058098	72.874344	71.871994	67.807243	61.042477	58.150208	52.501064	49.054649	49.388363	46.879936	48.677448	49.906563	52.976021	52.528328	51.355927	49.33802	47.028828	44.669937	43.156635	42.424965	43.419956	45.409744	49.751472	57.304893	61.945129	67.352783	71.147552	73.535484	74.132889	72.620018	70.489014	67.356194	63.114956	62.000156	59.926155	59.621449	58.982826	60.120598
73.387016	67.062195	65.050392	64.303413	62.49065	62.639019	64.798271	66.197281	69.486374	72.676033	73.869102	74.358772	72.844757	69.419418	68.7155	64.437584	57.516499	54.624226	48.683765	45.379456	45.691853	43.481857	45.385948	46.508476	49.720047	49.258144	48.44812	46.288105	43.836803	41.158169	39.417492	38.721352	39.595551	41.84824	45.976807	53.679436	58.241508	64.03286	68.602127	69.938454	70.848495	68.873772	67.275681	64.654442	60.697426	59.767365	58.510487	58.68895	58.391388	60.083382
71.836395	63.706791	61.396568	60.820114	58.858135	58.715187	60.76075	62.280556	65.519913	68.851677	69.852898	70.491783	68.999084	65.090569	64.450607	60.584808	53.244499	50.131958	44.227024	40.837452	41.668545	39.366177	41.575798	42.847546	46.073326	45.675373	45.376938	42.733753	40.239819	37.16328	35.117069	34.563038	35.153019	37.512291	41.534275	49.258221	53.834511	59.853233	65.012245	66.170937	67.116508	65.667587	63.984226	61.370098	58.088097	57.406723	56.917236	57.919926	58.133953	60.600441
69.106323	59.704845	57.536736	56.761326	54.508022	54.343761	56.304058	57.752808	61.176903	64.487343	65.254097	65.814827	64.521072	60.370979	59.759434	56.12101	48.595959	45.760532	39.486111	36.124966	37.680805	35.449497	37.85807	39.591671	42.838764	42.391075	42.639759	39.634197	37.168686	33.708454	31.321182	30.433193	30.916595	32.97744	36.978104	44.595474	48.958595	55.424965	61.088459	62.062412	63.263775	62.269608	60.692825	58.327385	56.274624	55.67141	55.729034	57.932545	58.572895	61.749931
65.431282	56.008484	53.811947	53.214176	50.392441	50.263702	52.323479	53.48801	56.862366	59.938332	60.683765	61.336861	60.135479	55.836178	55.267258	51.891743	44.274319	41.964687	35.462898	31.995171	34.041283	32.321568	35.227524	37.344814	40.911652	40.414227	40.975548	37.692875	35.220257	31.788446	29.060116	27.468691	27.440502	29.160286	33.011734	40.351994	44.708008	51.323589	57.640785	58.34473	59.673996	59.496941	57.955696	56.080528	54.923054	55.080116	55.7346	58.797871	60.148762	64.057655
61.621277	53.029816	50.954075	50.249718	47.008766	47.01503	48.97533	49.820114	53.109207	56.2136	56.831131	57.740025	56.410748	52.338814	51.535419	48.316216	40.741432	38.723122	32.590816	29.258085	31.993429	30.621876	34.146004	36.860153	40.768047	40.24931	41.144585	37.833485	34.948761	31.467211	28.639402	26.678495	25.499228	26.863737	30.438076	37.153057	41.793289	48.323605	54.960548	55.593437	56.979542	57.399349	56.213371	54.956379	54.736816	55.526264	56.7705	61.226425	62.868649	67.424126
58.088432	51.088593	49.282856	48.521656	44.811745	44.910381	46.65041	47.55204	50.606651	53.433929	54.115414	55.351154	53.979244	49.964157	49.082603	45.941559	38.380978	36.703739	31.701191	28.176615	32.375679	30.65596	34.862206	38.17321	42.422169	42.002903	43.004765	39.892616	36.652618	32.979225	30.321943	27.785496	25.639889	26.592287	29.406345	35.581314	40.768661	46.773178	53.239586	54.277489	55.784386	56.396042	55.792706	55.139675	55.467232	57.365128	58.936211	64.791908	66.590446	71.423042
55.543297	50.447708	48.990139	48.200512	44.085594	43.928436	45.782154	46.506145	49.411545	52.160664	52.721352	54.26263	52.89072	49.024845	48.093552	45.051987	37.576672	36.261806	32.261124	29.091822	34.207485	32.45224	37.276657	40.942932	45.703484	45.213161	46.07291	43.337353	39.578651	35.883949	33.404305	30.434425	27.230106	27.820129	29.866804	35.821503	41.12254	46.587044	52.946869	54.396881	55.939308	56.771233	56.537384	56.445679	57.299038	60.198799	62.132259	68.456917	70.646255	75.841225
54.383766	51.043213	49.663803	48.97366	44.546101	44.253937	46.079231	46.575855	49.410198	52.031422	52.634739	53.8918	53.017273	49.272186	48.2201	45.278011	38.229023	37.056267	34.121399	31.342894	36.963043	35.406746	40.465645	44.394821	49.50354	49.19796	49.539013	47.471367	43.527924	39.684002	37.168831	33.850792	30.127775	30.1991	31.485495	37.170185	42.520962	47.580452	54.00423	55.596355	57.252468	57.764645	58.198704	58.448059	59.876957	63.309628	65.740471	72.256973	74.773163	80.209717
54.410885	52.320892	50.998325	50.343708	45.710087	45.290031	46.973217	47.533787	50.233131	52.740662	53.365303	54.508671	53.904148	50.208805	49.085667	46.370949	39.591969	38.206047	36.365417	34.311665	39.775494	38.801846	44.024166	48.194927	53.403118	53.104645	53.189903	51.513054	47.455929	43.278049	40.94762	37.466156	33.331024	33.096817	33.679771	38.959454	44.594448	49.319984	55.459541	57.271938	59.02042	59.454441	60.144291	60.642338	62.476246	66.299713	69.107147	75.758652	78.864578	84.137718
55.432819	53.81889	52.34	51.777756	47.122818	46.589073	48.066204	48.598351	51.297691	53.727066	54.301964	55.530605	55.125034	51.351528	50.143124	47.655781	41.153912	39.938519	38.552635	37.053112	42.374828	42.054882	47.454838	51.618496	56.720104	56.386105	56.42873	54.84425	50.865284	46.303711	44.001705	40.456287	36.257214	35.795631	35.923836	40.94062	46.419292	51.02404	56.730167	58.904938	60.823952	60.931114	61.834133	62.587978	64.585312	68.813782	71.813065	78.876686	82.252625	87.04969
56.82428	55.061134	53.276718	52.906315	48.336647	47.603947	48.882126	49.414272	52.156246	54.628258	55.03973	56.247051	56.097275	52.274033	50.923519	48.727497	42.538269	41.429459	40.093315	39.283012	44.292091	44.604527	50.047119	54.19656	59.14185	58.623112	58.587578	57.237579	53.422039	48.341766	45.954498	42.508556	38.295265	37.755527	37.535564	42.431557	47.604698	52.294708	57.816097	60.033501	62.01646	61.690193	63.040855	63.894176	66.047821	70.397095	73.595314	81.170532	84.61042	89.052223
58.173157	55.79895	53.55978	53.430965	48.861298	48.014912	49.293087	49.867867	52.560101	55.003689	55.329895	56.52301	56.522446	52.727627	51.171059	49.245041	43.240555	42.224113	40.966125	40.738468	45.491756	46.095512	51.495472	55.644917	60.476521	59.808559	59.758816	58.323555	54.969864	49.413536	46.777573	43.352947	39.203609	38.621231	38.337326	43.055679	48.108028	52.56356	58.312321	60.401821	62.335049	61.909309	63.387863	64.184341	66.501419	70.935951	74.759453	82.050453	85.65377	89.882408
59.316025	55.918633	53.189194	53.195377	48.774925	47.893013	48.929604	49.660706	52.33873	54.739685	55.19379	56.131107	56.130543	52.243351	50.857311	49.023666	43.225235	42.144852	40.929497	41.0429	45.511971	46.41415	51.878059	55.7575	60.383045	59.651138	59.615604	58.038235	55.167713	49.028736	46.115662	43.010784	38.868546	38.350121	37.973846	42.521671	47.360855	51.84481	57.515408	59.796757	61.644718	61.297142	62.583847	63.415848	65.867928	70.217201	74.516769	81.452492	85.538979	89.29155
59.954456	55.022297	52.179169	52.242195	47.942532	47.01799	47.933788	48.74305	51.520554	53.928608	54.382717	55.227661	55.447365	51.403858	49.904129	48.184174	42.563377	41.568253	40.082897	40.231823	44.594311	45.603077	51.123829	54.697731	59.195385	58.378212	58.143726	56.559246	53.930313	47.414745	44.338249	41.396797	37.375351	36.906666	36.416698	41.085316	45.469753	50.18108	55.737995	58.040661	60.002308	59.590782	60.699856	61.610016	64.133148	68.311882	73.037781	79.895348	84.180779	87.372025
59.605286	53.628624	50.849442	50.74905	46.513336	45.738003	46.518803	47.484383	50.347145	52.669941	53.365631	53.947678	54.252647	50.20203	48.617043	46.925507	41.610245	40.52985	38.667904	38.816837	43.243275	43.839924	49.161724	52.600624	56.934849	56.202942	55.868984	53.96476	51.605831	44.848679	41.367172	38.660198	34.780865	34.454288	33.857738	38.753731	42.797108	47.501328	53.314037	55.517227	57.493084	57.145508	58.091156	58.923157	61.460503	65.305283	69.867752	77.329285	81.543663	84.54306
58.637989	52.007626	49.370556	49.163578	44.956287	44.408333	45.317024	46.403397	49.124054	51.517902	52.163857	52.745899	53.072189	49.035782	47.443684	45.752148	40.422676	39.349392	37.046909	37.103466	41.259899	41.629177	46.63834	49.764599	53.978031	53.118229	52.784267	50.915573	48.627701	41.529488	38.012451	35.31258	31.404827	31.397991	30.886709	35.910599	39.698181	44.352665	50.541958	52.496464	54.48653	54.345009	54.821701	55.667912	58.318947	61.80135	66.449081	73.789818	78.039726	80.683846
57.272835	50.585632	48.339359	48.040012	43.768772	43.590298	44.619785	45.585361	48.313126	50.884609	51.409767	52.069973	52.509949	48.459335	46.959602	45.083328	39.71122	38.382145	35.951763	35.610416	39.312103	39.475323	43.972893	46.679935	50.900471	50.033566	49.557495	47.781166	45.415134	38.117973	34.636463	32.064491	28.398319	28.448328	27.823362	33.188309	36.613514	41.523796	47.762829	49.624958	51.487125	51.494823	51.523872	52.31324	54.864796	57.828506	62.67519	69.532753	73.811089	76.469421
55.801151	49.895542	48.246124	47.811775	43.533432	43.518379	44.682869	45.762138	48.404633	51.153755	51.352066	52.289383	52.757778	48.856373	47.278488	45.437737	40.022999	38.324436	35.624054	35.126389	38.259636	37.90416	41.790661	44.213486	48.270603	47.282898	46.622089	45.115772	42.564995	35.296257	31.985275	29.598045	26.10951	26.365576	25.769033	31.02029	34.317596	39.334457	45.445599	47.527996	49.304901	48.957321	48.680836	49.491524	51.659386	54.111504	58.936874	65.581276	69.355125	72.219513
54.542675	50.399212	49.161911	48.784409	44.449215	44.533642	46.003666	47.090038	49.576218	52.595341	52.346008	53.730968	54.227787	50.553757	48.720078	47.049858	41.613804	39.389439	36.426151	35.765064	38.415142	37.377544	40.674297	42.855537	46.678173	45.49152	44.830708	43.594395	40.802036	33.824615	30.627327	28.311148	25.071302	25.767908	24.958199	30.145512	33.478344	38.637314	44.279491	46.69585	48.316433	47.464371	47.131042	47.842251	49.072197	51.069569	55.745724	62.041962	65.38237	68.246773
54.286118	52.274281	51.306988	50.808685	46.580082	46.927406	48.646122	49.377216	51.998402	55.024635	54.71846	56.408947	56.884453	53.302792	51.319897	49.72073	44.242043	41.761887	38.528595	37.49802	39.416241	38.236534	40.815643	42.790821	46.386082	45.242065	44.52441	43.508362	40.595215	33.632008	30.782883	28.708288	25.347651	26.378208	25.746138	30.57107	34.252075	39.261829	44.662418	47.199566	48.791733	47.385445	46.782108	47.514637	47.792454	49.384815	53.570702	59.064018	62.056271	65.055664
55.273052	55.336006	54.453972	53.920151	49.883385	50.095711	52.034691	52.602367	55.358551	58.44873	58.007553	59.655411	60.237495	56.975582	54.509514	53.073776	47.694565	44.908875	41.398468	40.218681	41.490311	40.076122	42.328381	43.855923	47.273544	46.207684	45.404766	44.502407	41.695839	34.945793	32.402203	30.491034	27.059345	28.352802	27.990736	32.225922	36.390091	41.357212	46.075684	48.840206	50.325787	48.521595	47.726418	48.096565	47.692261	48.609608	52.39048	56.860619	59.959454	62.838055
57.318752	58.795685	57.885227	57.465088	53.520699	53.690388	55.686214	56.289413	59.059814	62.213943	61.637756	63.314041	63.974285	60.911316	57.883926	56.703983	51.502407	48.368549	44.666298	43.202297	44.01207	42.668938	44.594341	45.851879	48.857391	48.104168	47.201771	46.427315	43.54258	37.225967	34.796062	33.105164	29.424782	30.988247	30.995665	34.840046	39.181854	43.978447	48.277699	51.113274	52.414116	50.190701	49.551842	49.573826	48.352398	48.67289	52.027439	55.545448	58.551914	61.359459
60.408989	62.333561	61.145996	60.846653	57.072792	57.199848	59.224098	59.86993	62.604805	65.588394	65.296432	66.759552	67.483742	64.612625	61.109173	59.943439	55.033188	51.522739	47.834702	46.193058	46.540981	45.389698	47.009571	48.259998	50.945766	50.412811	49.261726	48.636478	45.801487	39.811722	37.52393	35.87566	32.053173	33.716114	34.036163	37.852131	42.101566	46.75605	50.962933	53.663506	54.736969	52.20092	51.419952	51.242981	49.403385	49.127014	51.948658	54.677967	57.670216	60.449348
63.904293	65.516228	63.987598	63.659836	60.184399	60.318562	62.179386	62.867851	65.75193	68.45842	68.578575	69.672203	70.36087	67.738449	63.751816	62.593193	58.002682	54.06591	50.548401	48.608337	48.835464	47.741024	49.439056	50.376846	52.941818	52.607819	51.385677	50.753326	48.088863	42.205685	39.832623	38.383305	34.511078	36.252178	36.572231	40.452148	44.616318	49.306328	53.392414	55.751926	56.839607	54.097496	53.131786	52.450333	50.347832	49.510139	51.813084	53.867378	56.980419	59.475327
67.477798	67.640228	65.912651	65.698563	62.429195	62.307564	64.104431	64.906586	67.925674	70.518471	70.901527	71.945419	72.378288	69.841133	65.620026	64.326393	60.219051	55.88438	52.445026	50.327324	50.462086	49.488438	51.158047	52.003468	54.682125	54.156277	53.104668	52.330208	49.715485	43.988621	41.473454	40.180458	36.272705	37.999588	38.440437	42.185349	46.306885	51.011108	54.94088	57.250648	58.174904	55.361744	54.054974	53.004036	50.752319	49.317772	51.173073	52.808147	56.013557	58.195831
70.17028	68.670044	66.608505	66.394424	63.402157	63.159733	64.921082	65.851135	68.784958	71.448814	72.123184	73.074715	73.166519	70.615143	66.422462	64.901459	61.270184	56.914192	53.368259	51.200821	51.342682	50.404564	51.988907	52.948013	55.726151	55.221619	54.113167	53.146858	50.638714	45.210281	42.27589	41.19606	37.252777	38.730976	39.150509	43.030418	47.059586	51.607491	55.544365	57.712029	58.401806	55.325741	54.090023	52.683815	50.197624	48.372276	49.758617	51.045525	54.378838	56.426105
72.017265	68.413818	65.94017	65.782936	62.954094	62.640614	64.29538	65.46701	68.372414	71.043373	72.115654	72.854012	72.803719	70.252342	66.109398	64.545761	61.077915	56.942188	53.247044	50.951706	51.228569	50.496506	52.130592	53.125225	55.938889	55.476986	54.546169	53.451969	50.737766	45.423019	42.232834	40.996681	37.096035	38.503178	38.716652	42.738674	46.583099	51.18074	55.032349	57.01527	57.555832	54.316341	52.867462	51.312046	48.719269	46.59549	47.583935	48.6861	52.005199	53.7043
72.564011	66.928406	63.857906	63.80014	61.248417	60.870987	62.355217	63.704494	66.744896	69.195587	70.623138	71.468079	71.218826	68.717201	64.602669	63.067455	59.727501	55.954159	52.166637	49.878407	50.332912	49.693218	51.554672	52.734051	55.696926	55.100025	54.410793	53.060791	50.332382	45.010529	41.536125	40.236023	36.271427	37.451195	37.359138	41.352737	45.07637	49.659801	53.43325	55.195908	55.672516	52.36908	50.572037	48.838978	46.445152	43.717419	44.27953	45.651703	48.615536	49.895412
72.130249	64.220909	60.695656	60.509998	58.270908	57.751377	59.079288	60.485409	63.738972	66.381508	67.993797	68.895592	68.504227	66.180229	62.21492	60.615757	57.162117	53.736935	50.326008	48.258045	48.975445	48.584442	50.566689	52.016071	54.964737	54.438892	53.962822	52.442291	49.770721	44.328075	40.548141	39.148567	35.155544	35.880569	35.29113	39.348679	42.766777	47.122833	50.953129	52.51683	53.021866	49.718426	47.345844	45.527519	43.091064	39.965424	40.229111	41.707867	44.50827	45.681568
70.17598	60.376591	56.460545	56.424099	54.007374	53.622841	54.822861	56.420822	59.859131	62.501663	64.469231	65.541542	65.093338	62.634342	58.974567	57.716465	54.035446	51.050804	48.009357	46.438774	47.888035	47.532562	49.635601	51.319462	54.43866	54.140182	53.799114	52.129375	49.507545	43.958317	39.773373	38.004311	34.004185	34.238937	33.29422	37.273613	40.165913	44.280384	48.011204	49.354633	49.738876	46.513603	43.743114	41.83242	39.253857	35.680569	35.809254	37.70723	39.726036	40.835388
66.985413	55.914154	51.76363	51.734287	49.090191	48.954346	49.777775	51.794956	55.275894	58.160019	60.326534	61.697281	61.142494	58.868237	55.435833	54.362469	50.837776	48.542358	45.948551	45.060089	47.099102	47.106003	49.407993	51.269493	54.360268	54.623123	54.338898	52.676258	50.061535	44.277828	39.80867	37.78381	33.243671	33.336315	31.880013	35.504131	37.657467	41.58009	45.24696	46.490917	46.669098	43.429615	40.346485	38.243946	35.843021	31.466822	31.453396	33.529007	34.929642	36.173996
63.134083	51.309654	47.17334	46.667934	44.059364	44.371162	44.839321	47.17625	50.749557	54.209221	56.077305	57.803322	57.369328	55.159019	52.295052	51.562748	48.080685	46.467388	44.562813	44.455944	46.814705	47.773731	50.381256	52.406178	55.489849	56.079552	56.186127	54.409801	51.773758	45.776894	41.243778	38.842339	33.747978	33.506664	31.85141	34.594452	35.944874	39.768021	43.15778	44.188576	44.388077	41.276485	37.674664	35.486858	33.014877	28.084455	27.999977	29.883741	30.843838	32.457676
58.558056	47.472588	43.449959	42.319279	39.895447	40.356461	40.554615	43.346287	46.997757	50.90506	52.680775	54.669697	54.356495	52.416191	49.978546	49.715202	46.49604	45.195381	44.441883	44.846607	47.809326	49.883911	52.704597	54.892944	57.955296	58.793694	58.907372	57.145256	54.82896	48.896042	44.071606	41.258045	35.772892	35.019985	33.243938	35.219597	35.909214	39.362881	42.1842	43.172363	43.393181	40.146587	36.338711	34.285908	31.451546	26.222702	26.052952	27.602764	28.406542	30.581707
54.237869	45.134819	41.140614	39.519653	37.294777	37.421837	37.811832	40.809563	44.581825	48.503342	50.662746	52.594826	52.608475	50.952389	48.862907	49.0401	46.247265	45.635834	45.308659	46.921307	49.955082	53.109688	56.108009	58.481094	61.642925	62.751324	62.793949	61.038944	58.857655	53.081051	48.078983	44.974102	38.977352	37.982861	36.30629	37.216137	37.48653	40.655979	42.908871	43.833084	43.911793	40.565723	36.935478	34.534512	31.721466	26.172876	25.839705	27.58136	27.901972	30.396879
50.741959	44.608978	40.380291	38.368538	36.378136	36.206772	36.70335	39.985298	43.579926	47.984608	50.037437	51.877136	52.267376	50.938141	49.097351	49.530338	47.284622	47.262939	47.48999	49.976604	53.422493	57.337379	60.349911	62.985901	66.183258	67.355606	67.13533	65.501122	63.731937	57.955338	52.796947	49.351006	43.268993	41.70607	40.242664	40.449066	40.28603	43.128632	44.862827	45.886517	45.73785	42.427307	38.896538	36.111877	33.384102	27.721821	27.203909	28.831879	29.195122	32.023987
48.603241	45.554012	41.105057	38.674084	37.124222	36.363098	36.95916	40.539532	43.999153	48.432262	50.68404	52.445583	53.148457	52.053703	50.447392	50.937222	49.330994	49.458527	50.481388	53.458275	57.159958	61.771179	64.989769	67.533386	70.894165	72.137573	71.46965	69.970436	68.28653	62.858093	57.550491	54.040604	47.972797	45.869862	44.491718	44.193638	43.995079	46.404247	47.797379	48.863701	48.501873	45.12738	41.703197	38.541946	35.835487	30.322418	29.584238	30.885361	31.788614	34.681423
48.162762	47.266483	42.568832	39.867851	38.73011	37.620819	38.472672	42.003311	45.320824	49.824986	52.254398	53.845413	54.676186	53.958015	52.40855	52.898384	51.761108	52.19418	53.565201	57.05368	61.160374	65.942123	69.295715	71.981445	75.356438	76.585625	75.747177	74.290604	72.556946	67.434044	62.034073	58.261284	52.463486	49.934223	48.598717	48.108791	47.746803	49.893074	51.10857	52.00436	51.436474	47.87014	44.687534	41.149696	38.478764	33.100704	32.284363	33.478901	34.858219	37.601818
49.136314	49.29874	44.302666	41.466682	40.421307	39.29781	40.050186	43.644772	46.955181	51.38118	54.080601	55.522404	56.424229	55.912117	54.348442	54.859589	54.23391	54.716713	56.364845	60.379131	64.521347	69.523369	72.855644	75.633743	79.108208	80.23082	79.349739	77.928688	76.010292	71.178719	65.693481	61.728844	56.385792	53.572311	52.066273	51.519505	50.986984	53.062199	54.185326	54.740059	54.129539	50.215038	47.373493	43.523018	40.837875	35.72271	34.643475	35.816692	37.636547	40.330414
50.863091	50.94025	45.802071	42.823978	41.920712	40.797215	41.62064	45.051804	48.518532	52.57505	55.580006	56.929432	57.980476	57.745476	55.904686	56.366096	55.996212	56.891132	58.65295	62.752499	67.214462	72.095688	75.463493	78.234489	81.822639	82.923935	81.730209	80.636009	78.383659	73.907356	68.244484	64.123528	59.405758	56.272533	54.553326	54.027878	53.445618	55.392937	56.5658	56.907372	56.041058	52.190502	49.213955	45.256901	42.607281	37.612911	36.576305	37.74242	39.867809	42.384037
52.646759	51.800213	46.583874	43.534725	42.666985	41.557697	42.587185	45.727024	49.293228	53.356853	56.461285	57.768078	59.018074	58.676495	56.849915	57.197636	56.941437	58.077942	59.960556	64.067207	68.848923	73.545403	76.763992	79.648666	83.229721	84.33812	83.201248	81.886772	79.435471	75.222061	69.488136	65.345871	61.08284	57.722244	55.967514	55.427849	54.76033	56.629486	57.894722	58.101288	56.922337	53.59758	49.981548	45.910805	43.246975	38.536823	37.486008	38.758705	40.919617	43.542427
53.947304	51.743622	46.40649	43.243656	42.461182	41.52953	42.800602	45.670433	49.108742	53.534744	56.475746	58.159134	59.28833	58.705166	57.049118	57.126839	56.984325	58.341095	60.124237	64.223785	69.517082	73.787239	76.991623	79.926041	83.57103	84.409431	83.272552	81.97229	79.073349	75.201004	69.37471	65.402962	61.552055	57.935661	55.875397	55.669689	54.852955	56.665268	57.930504	58.051804	56.673897	53.612049	49.548374	45.399467	42.884857	38.259964	37.230465	38.8158	40.870132	43.507153
54.622623	50.656799	45.277027	42.000507	41.274879	40.634552	42.132992	44.59782	48.178234	52.98082	55.644714	57.505737	58.649147	58.073086	56.438354	56.331333	56.295399	57.5527	59.207935	63.34301	68.75	72.764359	75.769791	78.853424	82.462891	83.265755	82.171516	80.665199	77.609932	73.972061	68.039185	64.12429	60.649963	56.962521	54.589619	54.54023	53.744812	55.585548	56.872097	56.865498	55.430752	52.532326	48.113377	43.992897	41.265118	36.903133	36.015739	37.608181	39.74778	42.28532
54.388493	48.646313	43.600498	40.075291	39.264389	38.89407	40.811737	42.907078	46.821445	51.695087	54.316349	56.41185	57.377628	56.82999	55.259209	54.889282	54.682819	56.053802	57.453247	61.4249	66.874519	70.498077	73.432457	76.565826	80.253456	80.786316	80.089973	78.327858	74.952858	71.378937	65.453163	61.488529	58.390793	54.781506	52.195438	52.316582	51.443001	53.397427	54.833191	54.734222	53.363426	50.543156	45.754726	41.726616	39.02726	34.665276	34.076313	35.988495	37.794136	40.274837
53.145447	46.003494	41.185055	37.69537	36.756577	36.819687	39.049988	40.96059	45.038383	49.954659	52.824612	54.941425	55.743778	55.245876	53.689308	53.099113	52.736332	53.950996	55.002277	58.604443	64.018532	67.421829	70.171463	73.262199	77.006668	77.31926	77.020836	74.839493	71.215797	67.897682	61.79427	58.142269	55.279015	51.655518	48.756809	49.183487	48.189117	50.576969	51.955891	51.935085	50.621128	47.822178	42.813477	38.792477	36.505234	31.972715	31.561386	33.871475	35.250793	37.830967
50.907684	43.474407	39.046764	35.216026	34.469074	34.901669	37.423294	39.206001	43.667488	48.534023	51.567398	53.634476	54.2663	53.739975	52.375252	51.323204	50.917789	51.770077	52.267136	55.585087	60.93523	63.85535	66.342087	69.368874	73.042297	73.283829	73.02803	70.576691	66.80378	63.698818	57.552776	53.88657	51.357265	47.854561	44.977173	45.901226	44.89975	47.408398	48.773109	48.7523	47.701244	45.300201	40.057022	35.936539	33.734562	29.358366	28.968355	31.733192	32.892242	35.365837
48.080219	41.670124	37.562233	33.667542	33.119541	33.559238	36.564037	38.417789	42.886387	47.774239	50.942619	52.640213	53.456776	53.001507	51.60836	50.264992	49.539833	49.752632	50.000999	52.700779	57.617489	60.011814	62.363544	65.276642	68.751106	68.829224	69.013962	66.32103	62.469967	59.450272	53.112381	49.467487	47.208191	44.309448	41.46048	43.045345	41.809391	44.545406	45.988277	46.045628	45.214844	43.098011	38.11063	33.862255	31.994234	27.483034	27.235126	30.262865	31.116381	33.796032
45.643604	41.244347	37.186188	33.568607	32.985085	33.623734	37.019329	38.922825	43.306149	48.087421	51.419228	52.988926	53.670486	53.442589	51.751015	50.158955	49.064316	48.815266	48.310452	50.37785	54.584019	56.63728	58.861111	61.482887	64.737091	64.864937	65.163361	62.115166	58.470154	55.358089	49.062832	45.410835	43.37891	41.084129	38.554909	40.95689	39.507774	42.655907	44.518002	44.383503	43.836933	42.110905	37.407738	33.074093	31.532923	27.007511	26.525129	29.865505	30.768759	33.455517
43.903366	42.296543	38.302334	35.068447	34.719402	35.279892	38.441006	40.706879	44.94099	49.79332	53.281441	54.630875	55.141903	55.034798	53.115849	51.083256	49.825188	48.993488	47.778137	49.134991	52.55246	54.008865	56.040852	58.719475	61.312866	61.483353	61.732037	58.378304	54.996197	51.983604	45.787827	42.299252	40.636814	38.583611	36.722301	39.714039	38.470978	41.945961	44.298325	44.000408	43.531994	42.417027	38.18993	33.69286	32.414593	28.024179	27.456533	30.555326	31.849377	34.649822
43.463474	44.805401	40.654877	37.953892	37.58353	38.122707	41.020916	43.713116	47.627487	52.43718	56.017673	57.224995	57.558388	57.728394	55.404438	52.909992	51.602188	50.251797	48.112736	48.759045	51.494392	52.325523	54.222504	56.659542	59.018456	59.01841	59.004189	55.799679	52.673363	49.859722	43.671051	40.139843	38.910831	37.042377	36.083454	39.330986	38.691887	42.614513	44.952667	44.747116	44.633976	43.995079	40.130352	35.583546	34.248432	30.0854	29.475117	32.360744	34.045601	36.938412
44.615242	48.103008	44.009323	41.592564	41.40694	41.796898	44.759064	47.465473	51.251945	55.649525	59.215805	60.408913	60.784939	60.919422	58.211777	55.219948	53.89793	52.007526	49.250294	49.313961	51.338764	51.530403	53.271069	55.217831	57.32095	57.626438	57.207211	54.187435	51.210335	48.624069	42.549084	39.024982	38.165459	36.630955	36.24757	39.942745	39.893394	44.171291	46.544971	46.545483	46.503399	46.269505	42.774261	38.156403	36.757339	32.95668	32.239822	34.812809	36.909775	39.966015
47.138409	51.67778	47.818573	45.416019	45.25882	45.698517	48.419098	51.317352	54.84803	59.139027	62.556099	63.734997	64.00444	64.217087	61.218105	57.629425	56.200832	54.026207	50.807121	50.19577	51.652142	51.353508	52.952065	54.444077	56.4193	56.795841	56.184769	53.314209	50.344212	47.971111	42.123497	38.570972	38.016979	36.631695	37.065434	40.781921	41.514175	46.154446	48.44286	48.862587	48.728134	48.643456	45.439537	40.842987	39.266293	35.828014	35.182205	37.492294	39.880585	43.149982
50.528484	55.089172	51.258385	48.962418	48.762585	49.252018	51.837597	54.728745	58.103104	62.408314	65.498528	66.776901	66.840294	67.003197	63.791061	59.996319	58.162716	55.803352	52.19347	50.992367	51.930038	51.325874	52.61179	53.826694	55.752178	56.150036	55.411064	52.533398	49.712616	47.460308	41.733486	38.351494	37.975136	36.788799	37.904663	41.706417	42.936043	47.888958	50.156055	50.90974	50.938713	50.733242	47.699852	43.074883	41.299236	38.37965	37.833317	39.908928	42.553009	45.808201
53.85466	57.647964	53.89534	51.585155	51.435066	51.945816	54.602444	57.188061	60.654785	64.967102	67.730476	69.222008	69.029602	68.922501	65.731674	61.83746	59.556213	56.877106	53.054062	51.405319	51.817188	50.95723	52.07972	53.067249	54.914574	55.461647	54.55925	51.681583	48.931854	46.523228	41.009567	37.734158	37.748596	36.690159	38.097343	42.289898	43.732689	48.905869	51.023754	52.381401	52.38905	52.069897	49.01519	44.411541	42.401409	40.036053	39.610508	41.572433	44.379944	47.784348
56.868248	58.984665	55.409679	53.106602	53.006245	53.573841	56.379684	58.709503	62.147816	66.538292	69.116913	70.658188	70.160255	69.982086	66.706009	62.740738	59.90527	57.240368	53.054947	51.178833	51.029373	49.970459	50.88689	51.945477	53.586742	54.112499	53.295368	50.531387	47.575603	45.053288	39.731476	36.463169	36.712093	35.852604	37.465847	41.914196	43.605675	48.949387	51.159641	52.908089	52.873108	52.27684	49.378452	44.909805	42.629669	40.584053	40.343258	42.283859	45.318745	48.659203
59.256607	59.042446	55.616673	53.391754	53.163502	53.937153	56.927738	58.89518	62.418751	66.81633	69.331017	70.950447	70.43119	69.784073	66.657204	62.407711	59.195656	56.559181	52.054012	49.772892	49.630535	48.131084	48.948044	49.864517	51.654999	51.910751	51.143356	48.386482	45.395172	42.922592	37.536831	34.211681	34.78035	34.240608	35.932007	40.565098	42.356052	47.834766	50.180027	52.269531	52.220341	51.425121	48.405941	44.100719	41.458206	39.938393	39.903648	41.744781	45.014145	48.418549
60.52235	57.906559	54.658417	52.23455	52.119984	52.794159	56.040539	57.887192	61.311291	66.021507	68.44381	69.956673	69.472939	68.250282	65.514214	61.023136	57.420284	54.655907	49.987316	47.315395	47.222778	45.382267	46.035801	47.05175	48.849339	48.934559	48.259537	45.502659	42.340816	39.711922	34.439846	31.086275	31.782841	31.548632	33.275558	38.121811	39.919872	45.704121	48.020958	50.309418	50.146542	49.422371	46.45293	42.105076	39.419933	38.056435	38.455124	40.218102	43.693516	47.097923
60.345749	55.520164	52.407028	50.018688	49.797543	50.549877	53.782043	55.692646	59.074108	64.075645	66.377167	67.968178	67.441818	65.693359	63.3694	58.80727	54.607567	51.644238	46.876171	44.019505	43.941101	41.702686	42.299377	43.336643	45.120018	45.233662	44.84996	41.979401	38.647026	35.876022	30.511576	27.285902	27.93273	27.783783	29.645716	34.740658	36.361088	42.50771	44.938232	47.333271	47.411976	46.588337	43.455471	39.285252	36.53616	35.343193	36.033203	37.988022	41.577129	44.974426
58.854687	52.089321	49.13961	46.637581	46.437748	47.225613	50.599892	52.489178	56.034061	61.028503	63.244751	65.134193	64.494148	62.333569	60.244095	55.610912	50.785923	47.929176	43.189537	39.977596	40.311306	37.525776	38.051411	39.1171	41.02837	41.170437	41.127796	38.20039	34.669067	31.841217	26.377296	22.931355	23.770023	23.635292	25.667757	30.798225	32.411545	38.693172	41.40081	43.895325	43.789291	43.249866	39.996208	36.03915	33.084	32.097092	33.185005	34.997719	38.814194	42.232811
56.326279	48.217991	45.310913	42.773354	42.509575	43.496395	46.94883	48.660477	52.489582	57.469807	59.714485	61.63945	61.10598	58.547508	56.770664	51.860374	46.680111	43.794949	38.970036	35.98547	36.177074	33.341805	33.895863	35.089447	37.235203	37.576214	37.718319	34.648804	31.046427	28.524113	22.676497	19.379768	20.040802	19.927389	21.377205	26.933996	28.589952	35.10606	38.041069	40.315315	40.287441	39.989601	36.743046	32.764675	30.242954	29.014465	30.500282	32.341415	36.179211	39.562298
52.952377	44.304073	41.567528	39.008656	38.602768	39.660637	43.148602	44.860252	48.817253	53.968006	56.056362	58.12344	57.689445	54.718853	53.176495	48.273308	42.624092	39.916557	35.013493	32.270512	32.618427	29.847111	30.593014	32.262665	34.543419	34.998123	35.772606	32.248348	28.759655	26.628138	20.411041	16.922466	17.555079	16.73823	18.010408	23.979315	25.621061	32.265064	35.640614	37.438797	37.602768	37.574932	34.314171	30.634224	28.737782	26.940853	28.796156	30.310438	34.119812	37.87949
49.365364	41.292603	38.683952	35.982967	35.385235	36.57811	40.030544	41.813248	45.891041	50.835739	53.016464	55.083542	54.649548	51.771328	50.108173	45.311565	39.477608	36.983242	32.016224	29.500618	30.132757	27.901449	29.038151	31.304653	33.564095	34.331432	35.361713	31.602978	28.277712	26.515675	20.433582	16.504471	16.874182	15.389422	16.54081	23.021307	24.68437	30.845201	34.668392	36.061562	36.239746	36.574291	33.597744	30.095436	28.369524	26.537067	28.477636	29.842705	33.474442	37.404648
45.948925	39.759098	37.413349	34.392628	33.638573	34.668018	38.241249	39.839207	44.05201	48.613014	50.907425	53.059769	52.597355	49.768871	48.233616	43.25227	37.510677	35.115784	30.354826	28.130543	29.089531	27.803246	29.245481	32.22253	34.574341	35.725372	36.975922	33.224289	29.863493	28.300411	22.594906	18.274996	18.367596	16.541775	17.288153	23.75444	25.410397	31.272804	35.515209	36.631275	36.844982	37.456638	34.693256	31.297527	29.820307	27.83153	29.658411	31.215326	34.335472	38.350948
43.747566	39.938061	37.720207	34.706585	33.391205	34.306965	37.794926	39.307625	43.60569	47.683525	50.041885	52.137386	51.845501	49.080963	47.410706	42.585678	36.81567	34.776051	30.064825	28.29529	30.02877	29.403286	31.207897	34.732063	37.360989	38.696762	40.13205	36.444366	33.161736	31.612862	26.148941	21.772184	21.56636	19.335529	19.797691	26.192923	27.8773	33.583385	37.840008	38.899223	39.070301	39.880913	37.373322	33.927853	32.763271	30.660814	31.997419	34.215137	36.717113	40.654423
43.031288	41.452885	39.398457	36.363522	34.31628	35.203617	38.272366	39.955589	44.076015	48.011742	50.192467	52.351913	52.209244	49.487347	47.838402	43.041798	37.357052	35.644279	30.940161	29.703535	32.204399	32.161564	34.477768	38.364311	41.121128	42.64875	43.984562	40.616623	37.348202	35.628799	30.719101	26.08655	25.759932	23.493572	23.543619	29.754116	31.658758	37.052204	41.067242	42.318306	42.368591	43.129459	40.970039	37.474834	36.104191	34.399635	35.146488	37.755009	40.150402	43.945606
43.906673	43.685406	41.744663	38.809204	36.23616	36.917446	39.645126	41.328354	45.285358	48.958183	51.117592	53.298355	53.191212	50.526157	48.976692	43.86034	38.559288	37.173367	32.575832	31.879215	34.678505	35.260948	38.031898	42.145813	45.179749	46.899212	48.071602	45.058937	41.691032	39.545307	35.317726	30.734922	30.22356	27.957197	27.836716	33.834045	35.809746	40.847923	44.841644	46.206394	46.292206	46.868332	44.9576	41.298973	39.693851	38.330357	38.785892	41.543621	44.010071	47.52816
45.940289	46.088509	44.16198	41.31889	38.255573	38.830273	41.273739	42.928543	46.658169	50.252838	52.191978	54.621433	54.436131	51.579227	50.150555	45.019993	39.839733	38.68829	34.403389	34.154419	37.323193	38.268009	41.422657	45.472622	48.790771	50.481815	51.547623	48.748116	45.536537	43.063957	39.212975	34.73674	34.21117	32.030075	31.895382	37.487709	39.726307	44.593948	48.296345	49.973736	49.981388	50.35146	48.518887	44.831837	42.935394	41.891644	42.13401	45.140434	47.592674	50.783913
48.535286	48.072437	46.039326	43.373875	39.827385	40.387875	42.468967	44.130875	47.732609	51.362801	53.102985	55.660339	55.382668	52.269966	51.047352	45.795998	40.935486	39.705879	35.811783	35.854134	39.371071	40.578789	44.09581	47.946827	51.421295	53.062603	54.135517	51.520748	48.380222	45.602112	41.978497	37.92149	37.31776	35.34272	35.307503	40.523239	42.825783	47.743172	51.147141	52.99506	52.960079	53.195145	51.21336	47.732368	45.310123	44.756645	44.91375	48.012543	50.564255	53.414436
51.059277	49.225082	46.92907	44.562042	40.710026	41.199459	42.953701	44.729298	47.99707	51.755161	53.374557	55.903492	55.739502	52.28574	51.162601	45.783352	41.306526	39.984558	36.381779	36.708344	40.523716	41.74564	45.575302	49.198948	52.829735	54.584724	55.430264	53.220512	49.845505	46.918182	43.450886	39.905468	39.209366	37.426174	37.653858	42.826962	44.93766	49.805309	53.010326	54.964825	55.192745	55.051228	52.94865	49.75898	47.05962	46.477726	46.819569	49.78336	52.597973	55.192356
52.908302	49.248009	46.660675	44.40023	40.356365	40.888432	42.450829	44.297478	47.430252	51.223869	52.829052	55.230087	55.236629	51.477337	50.261826	45.209427	40.554966	39.169044	35.921539	36.290737	40.05637	41.676205	45.605339	49.165031	52.696342	54.671604	55.431877	53.413971	50.15976	46.713737	43.644344	40.53236	39.637306	38.422546	38.870502	43.802017	45.813244	50.773262	53.885906	55.776455	56.146488	55.948124	53.753174	50.670086	47.736248	47.15435	47.631203	50.410248	53.452236	55.620296
53.805248	48.19096	45.241253	43.016335	38.880093	39.298477	40.910606	42.750153	45.861614	49.704967	51.388313	53.789345	53.724838	49.731064	48.4445	43.83263	38.844219	37.444084	34.267639	34.750523	38.871422	40.285198	44.384865	47.880608	51.397713	53.152706	54.069298	52.236134	49.138237	45.336945	42.317287	39.752422	38.871578	38.42421	38.907688	43.640251	45.587528	50.682549	53.795197	55.614693	56.020252	55.850307	53.520355	50.678848	47.510536	46.829163	47.533386	50.298225	53.439686	55.017998
53.629322	45.904724	42.599743	40.509827	36.31675	36.770657	38.38279	40.307598	43.490112	47.305042	48.874702	51.531528	51.459911	47.288506	45.852726	41.738243	36.337715	34.795471	31.704285	31.981115	36.279652	37.728958	41.977837	45.359894	48.841465	50.617779	51.385155	49.956997	46.901737	42.80912	39.988422	38.055935	37.118244	37.416946	37.864899	42.561935	44.495007	49.696606	52.716881	54.742435	55.005886	54.906994	52.605465	49.884754	46.553017	45.658478	46.412441	49.489914	52.340057	53.676781
52.394733	42.687725	39.219315	37.228878	32.936321	33.425758	35.044994	36.9627	40.365482	44.393574	46.133762	48.477955	48.498707	44.43388	42.905735	39.217575	33.284138	31.734793	28.423338	28.728586	32.956074	34.455112	38.654255	41.993679	45.326038	47.422092	48.089996	46.661839	43.88369	39.407379	36.970371	35.606319	34.689953	35.827091	36.23241	41.149715	43.018833	48.156487	51.276237	53.372849	53.479977	53.416615	51.036926	48.493847	45.183426	43.947826	44.765736	48.013741	50.537037	51.731651
49.895432	39.186558	35.803413	33.550072	29.12962	29.938799	31.593561	33.461533	37.212475	41.332943	43.151291	45.396008	45.615711	41.671677	40.306953	36.441154	30.408245	28.830479	25.177967	25.376631	29.660961	30.968151	35.096237	38.27224	41.661446	43.906712	44.794884	43.281464	40.574368	36.098057	34.257904	32.936485	32.219067	33.832272	34.727867	39.673592	41.5285	46.552467	49.93512	52.02462	52.238331	51.997337	49.724228	47.237995	43.799671	42.230122	43.19014	46.530514	48.485371	49.765255
47.275387	36.218342	32.863621	30.553438	25.770607	26.906633	28.78167	30.521738	34.720325	38.911846	40.630722	42.939381	43.514362	39.556114	38.397453	34.531654	28.193209	26.885448	22.778183	22.678425	27.019598	28.035469	32.206188	35.254292	38.622173	40.974026	42.203262	40.668518	37.890369	33.591698	32.113922	30.870665	30.4872	32.448566	33.656803	38.609638	40.656387	45.545353	49.105637	51.365673	51.352009	51.437862	48.958698	46.522202	43.282833	41.29406	42.090649	45.729458	46.973774	48.310497
44.563011	34.209408	31.501284	28.715036	23.754572	24.791121	27.021427	28.889397	33.301147	37.862148	39.303905	41.7831	42.422028	38.804844	38.065399	34.057491	27.321146	26.347338	21.835066	21.408459	25.87042	26.502598	30.630686	33.792477	36.911674	39.256416	40.76276	39.434082	36.393028	32.499363	31.426598	30.140705	30.197783	32.564159	33.580544	38.924175	41.141457	45.611202	49.228333	51.76548	51.602604	51.75951	49.180866	46.723057	43.838959	41.430965	42.09256	45.511093	46.442768	47.886078
42.284126	33.941357	31.936665	28.681461	23.614416	24.22464	26.767584	28.727922	33.836002	38.361481	39.597187	42.090588	42.92136	39.545761	39.204216	35.047096	28.225487	27.379578	22.668354	21.993053	26.383965	26.888241	30.732115	34.220753	36.757305	39.350739	41.020512	39.940517	36.736042	33.33976	32.39489	30.988205	31.315287	33.837982	35.003582	40.524849	42.848713	47.012924	50.530579	53.309307	53.33828	53.218075	50.603905	48.202938	45.034622	42.854004	43.266903	46.294643	47.212109	48.790417
41.305576	35.478127	34.06319	30.381662	25.087238	25.406143	28.2262	30.058636	35.70673	40.274841	41.219223	43.947102	44.799194	41.74334	41.508373	37.379684	30.572277	29.719261	25.235415	24.233265	28.567331	29.092928	32.553104	36.12701	38.358025	41.264103	42.912552	41.868084	38.670719	35.587074	34.919319	33.377632	33.88945	36.504517	37.570641	42.992432	45.621834	49.537354	52.998165	56.011372	55.884022	55.571972	53.11412	50.819736	47.154045	45.257637	45.507114	47.916679	48.93362	50.703777
42.295277	38.251293	37.241364	33.424831	27.9883	27.89509	30.665407	32.682594	38.565166	43.19722	44.177128	46.592373	47.899212	44.779408	44.622604	40.636017	33.842823	32.847702	28.712017	27.660131	31.83077	32.136101	35.475483	38.985439	41.32304	44.257534	45.806511	44.932575	41.706783	38.644455	38.218285	36.690811	37.46553	39.625851	40.926456	46.092449	48.984745	52.687103	56.034229	59.381397	58.984039	58.437511	56.192822	53.955276	49.671413	48.286602	48.273178	50.462471	51.536259	53.484051
44.663486	41.642681	40.760651	36.951221	31.642588	31.094633	33.559414	35.981606	41.871284	46.489132	47.56852	49.72086	51.269279	48.163689	47.751087	43.998981	37.447372	36.23909	32.479992	31.392576	35.193737	35.733543	38.959244	42.348404	44.693111	47.542339	48.849731	48.366596	45.140804	42.099796	41.787308	40.210091	41.055866	42.782757	44.623375	49.355938	52.482716	56.064281	59.148506	62.516983	62.105419	61.402569	59.150776	57.14061	52.366467	51.22324	51.089024	52.93726	54.444477	56.548584
47.941235	45.311226	43.754181	40.23608	35.147713	34.329746	36.361103	39.174088	44.893238	49.567924	50.86758	52.948872	54.518608	51.313538	50.538563	46.935669	40.83881	39.317883	35.921165	34.762695	38.549644	39.004189	42.244099	45.199829	47.771908	50.798771	51.701153	51.736717	48.432766	45.150169	44.972687	43.317307	44.106247	45.612865	47.879807	52.207363	55.42651	58.84465	61.893345	65.318665	64.807632	64.097672	61.72509	59.622551	54.770248	53.726494	53.570965	54.72287	57.054314	59.051846
51.567196	48.382969	46.293015	42.931229	37.821545	36.875687	38.629925	41.940296	47.29707	51.993073	53.44194	55.501911	57.100071	53.767105	52.62265	49.168968	43.34922	41.671974	38.523949	37.408112	41.2519	41.635391	44.861088	47.326546	50.253895	53.408661	53.84919	54.289757	50.978699	47.269779	47.255722	45.579029	46.311123	47.526421	50.198368	54.319866	57.432434	60.95005	63.927696	67.225121	66.500916	65.712807	63.539165	61.330044	56.364059	55.412678	55.448994	56.096409	59.067341	60.951187
54.951622	50.481312	47.901081	44.645882	39.401196	38.434021	40.06036	43.718895	48.798557	53.459034	55.15659	57.017612	58.658405	55.289909	53.747547	50.237026	44.680176	42.882141	40.110699	38.824333	42.817341	43.215034	46.462051	48.877773	51.933022	54.796459	54.874615	55.620716	52.465981	48.302311	48.423256	46.654194	47.400494	48.317368	51.344589	55.203186	58.40102	61.82626	64.754166	67.881065	67.078697	66.461113	64.053001	61.993092	56.870785	55.940723	56.133354	56.638664	60.234879	61.813187
57.717926	51.442837	48.159172	45.152657	39.780075	38.86974	40.382397	44.282516	48.928741	53.638966	55.663368	57.332542	59.094124	55.51247	53.835106	50.132736	44.732208	42.90575	40.29063	39.075314	42.954632	43.636551	46.691719	49.221127	52.333214	55.08297	54.798744	55.786434	52.674332	48.112759	48.212387	46.521484	47.175411	47.907543	51.140823	54.793362	57.806454	61.423546	64.337234	67.144394	66.455719	65.831024	63.181328	61.235107	56.517807	55.189838	55.545898	56.26437	60.187431	61.765739
59.375832	51.196487	47.003326	44.352085	38.737915	37.848896	39.489452	43.432205	47.7729	52.639439	54.848583	56.574604	58.22961	54.612423	52.636631	48.948471	43.576366	41.657536	39.070835	38.040264	41.976425	42.807556	45.834301	48.356602	51.632118	54.317924	53.713959	54.929016	51.816914	46.914276	46.7439	44.981945	45.515083	46.360901	49.643917	53.275143	55.705585	59.642422	62.584541	65.256691	64.546692	63.850952	61.087566	59.269241	54.878796	53.245293	53.963726	54.994839	59.138168	60.553055
59.740593	49.784897	44.774612	42.301003	36.487888	35.648605	37.530743	41.459286	45.41629	50.318352	52.648293	54.623001	56.29932	52.682133	50.244488	46.591854	41.255276	39.187237	36.913174	35.747601	39.854294	40.990955	43.918228	46.582634	49.787098	52.416058	52.053673	52.963203	49.84399	44.777935	44.245178	42.561386	42.696617	43.471378	46.697556	50.115616	52.311581	56.596584	59.488964	61.997684	61.422695	60.861954	57.807243	56.081295	52.223755	50.398403	51.287369	52.808758	57.222092	58.494869
59.131969	47.520702	41.899353	39.439957	33.342621	32.467812	34.484955	38.406387	42.434448	47.279667	49.701977	51.833004	53.338791	49.707397	47.170277	43.418167	38.081589	36.006439	33.775009	32.666283	36.893764	38.208065	41.213497	44.233177	47.345268	50.031075	49.796589	50.436108	47.139259	41.888466	41.028862	39.366379	39.061077	39.921104	42.79911	46.032433	48.036552	52.470768	55.483936	57.736866	57.325302	56.878246	53.75959	52.005215	48.524265	46.656284	47.886307	50.210606	54.64526	55.910931
57.514416	44.837334	38.576496	36.372898	29.636072	28.967321	30.700249	34.820633	39.005016	44.198399	46.322281	48.524361	49.845409	46.412964	43.890057	40.088211	34.5811	32.498844	30.452158	29.208427	33.975918	35.546017	38.451969	41.691921	44.846645	47.532452	47.795341	47.809586	44.697483	39.006145	37.684689	36.278004	35.141369	35.894814	38.595184	41.572712	43.363667	47.478138	50.732895	52.950294	52.830048	52.354576	49.186184	47.666286	44.533501	42.921314	44.350292	47.733299	52.182163	53.362568
55.015842	42.111389	35.871861	33.490627	26.341686	25.900312	27.334808	31.43388	35.966423	41.543507	42.97105	45.379189	46.650501	43.367271	40.837257	37.184624	31.698832	29.460257	27.470415	26.276419	31.825514	33.551926	36.393929	39.740459	43.023083	45.708889	46.433636	46.284454	42.824181	36.905472	35.420589	33.687061	31.61961	32.394371	34.56184	37.198299	38.875568	42.748459	46.159534	48.511936	48.668804	48.157799	45.252308	43.775047	41.132534	39.555878	41.155384	45.462101	50.202282	51.3969
52.446259	40.024975	34.012829	31.560535	24.361856	23.899164	25.156027	29.049042	33.908432	39.926048	40.586212	43.335411	44.272766	41.124542	38.971111	35.403748	29.996109	27.416475	25.739271	24.63765	30.648594	32.81554	35.749924	39.266983	42.499866	45.249615	46.16621	46.116505	42.45018	36.275673	34.527889	32.296978	29.362665	30.35059	31.750671	33.875542	35.737556	39.155697	42.41045	45.182072	45.402889	45.019787	42.39851	41.127308	38.911121	37.455254	39.438454	43.986752	49.309586	50.624989
50.054363	39.082584	33.582027	30.98052	24.051847	23.510998	24.533382	28.234547	33.257362	39.836311	39.743298	42.499599	43.252213	40.30294	38.547417	35.235847	30.034269	27.184629	25.628218	24.682913	31.020706	33.756096	36.939159	40.413589	43.632259	46.268326	47.248867	47.412323	43.625206	37.486229	35.368965	32.754356	28.938972	29.72084	30.3109	32.357616	34.567795	37.275391	40.473297	43.450981	43.9347	43.594227	41.143482	40.199127	38.530056	37.123928	39.156864	44.010696	49.489849	51.295532
48.486744	39.724751	34.437355	31.786116	25.475615	24.913446	25.459766	29.146719	34.190857	40.982964	40.570206	43.205719	43.915703	41.200905	39.509335	36.645401	31.848833	28.83577	27.471207	26.554317	33.048431	36.401993	39.755589	43.08791	46.263947	48.914227	49.589233	50.12928	46.498478	40.053967	37.808804	34.938404	30.568794	30.924339	30.960175	32.921623	35.31654	37.576496	40.475979	43.75209	44.271332	43.895336	41.856705	41.139725	39.428024	38.206631	40.466946	45.157352	51.013088	53.294838
48.013405	41.489628	36.529079	33.906261	27.986559	27.467026	27.992025	31.501347	36.460217	43.358906	42.704563	45.411129	45.886631	43.441845	41.622372	39.142136	35.049004	31.737513	30.614532	29.882389	36.234394	40.220333	43.659195	47.048359	49.890442	52.689938	52.888882	53.919197	50.295506	43.687569	41.364246	38.138577	33.321323	33.783447	33.35033	34.935188	37.607216	39.725063	42.247959	45.701706	46.263584	45.809425	44.012379	43.572506	41.491325	40.63942	42.892628	47.39119	53.531143	55.954998
48.868835	43.943779	39.096916	36.545151	31.378626	30.681454	31.313036	34.786835	39.454376	46.438332	45.783993	48.447926	48.880795	46.563904	44.609428	42.321037	38.625813	35.364059	34.440025	33.91394	40.344109	44.408207	47.974968	51.200706	54.07832	56.906231	56.742798	58.021809	54.476273	47.704914	45.296326	41.94986	37.047344	37.317619	36.841869	37.971981	40.892704	42.8116	45.291859	48.660339	49.243534	48.526474	47.141541	46.673252	44.151531	43.669109	45.950737	50.300083	56.525303	59.091267
50.505913	46.476135	41.558224	38.956715	34.678371	33.895935	34.733574	38.29974	42.789646	49.084377	48.991367	51.456345	51.867897	49.828121	47.745747	45.464462	42.117405	39.011967	38.393471	38.045017	44.183865	48.361652	52.077625	55.232307	58.067287	60.760197	60.333862	61.882881	58.294716	51.352821	48.915813	45.619083	40.837364	40.894474	40.603466	41.385414	44.569035	46.331608	48.598709	51.945873	52.66407	51.598843	50.334705	49.916153	46.989422	46.840954	48.959156	53.407978	59.441353	62.057053
52.604885	48.518265	43.444035	40.878059	37.402622	36.605976	37.699413	41.365055	45.471268	51.403622	51.729828	54.081123	54.485573	52.744217	50.349209	47.904499	45.104557	42.055962	41.565365	41.607716	47.71814	51.689869	55.377419	58.67421	61.217865	64.017365	63.505764	64.671082	61.409767	54.482086	51.874546	48.520977	43.980839	43.959789	43.952999	44.74205	47.890144	49.737984	51.735077	55.089348	55.786228	54.507839	53.286331	52.789619	49.891312	49.643364	51.527092	55.734329	61.824547	64.262611
54.519169	49.800167	44.335133	41.847317	39.075321	38.47052	39.777119	43.478287	47.556084	53.062107	53.722271	55.846191	56.492226	54.694031	52.100067	49.584301	46.983315	44.282887	43.884659	44.239647	50.044533	53.966526	57.511967	60.943764	63.49453	66.244278	65.56926	66.450363	63.409313	56.630844	53.866989	50.4921	46.477768	46.577511	46.641769	47.5303	50.692604	52.53334	54.494904	57.792332	58.467896	57.018978	55.641151	55.066277	52.267448	51.635811	53.519531	57.392815	63.326714	65.67952
55.708748	50.00209	44.181786	41.672653	39.497513	39.176929	40.767742	44.646545	48.482758	53.690357	54.833691	56.61655	57.39048	55.606495	52.905949	50.36887	47.682613	45.230877	44.960548	45.557121	51.120422	54.900307	58.289429	61.969913	64.563316	67.149643	66.602516	67.085716	64.243614	57.529102	54.523655	51.461411	48.143406	48.356838	48.634262	49.693317	52.869839	54.703465	56.636612	59.813244	60.368015	59.075417	57.356529	56.56139	53.84782	52.924862	54.879642	58.525551	63.919437	66.030655
55.910717	48.839821	42.735298	40.297222	38.477352	38.625725	40.465233	44.514565	48.158928	53.224419	54.66618	56.477463	57.343761	55.396351	52.496853	50.009514	47.237991	44.750732	44.672245	45.737774	50.967125	54.66885	57.830597	61.546608	64.168427	66.768967	66.406578	66.641098	63.706623	57.191059	54.171406	51.400482	49.00618	49.240932	49.809677	51.25243	54.343678	56.482841	58.039398	61.223137	61.749489	60.556366	58.404045	57.402851	54.760338	53.439476	55.27346	58.400673	63.481922	65.39418
55.004292	46.363094	40.223045	37.649967	36.078785	36.852436	38.997478	43.181812	46.705383	51.891666	53.361851	55.201553	56.146011	54.163078	51.128578	48.342804	45.571285	43.226131	43.076595	44.426338	49.868851	53.087406	56.078629	59.993595	62.572773	65.251472	65.095154	65.159126	62.089661	56.00042	52.987869	50.408791	48.923985	49.379005	50.487759	52.299995	55.426773	57.779099	59.264599	62.299126	62.832581	61.767357	59.160294	57.917507	55.34605	53.485176	55.049156	57.494247	62.16338	63.81274
52.783409	42.749546	36.581078	33.986683	32.91288	33.984962	36.812122	40.811718	44.420555	49.642365	51.311497	53.030411	54.088558	52.077198	48.907696	46.249825	43.222504	40.713924	40.621231	42.113087	47.420597	50.497044	53.189835	57.225594	59.953987	62.582954	62.717949	62.696659	59.911407	54.049541	51.250156	49.168457	48.472359	49.396332	51.215633	53.432877	56.787025	59.260147	60.78117	63.538589	63.908623	63.106293	60.044483	58.517483	55.846546	53.168545	54.704105	56.218388	60.049076	61.591862
49.461235	38.560509	32.519939	29.854486	29.150167	30.598837	33.823902	37.837708	41.538918	47.279419	48.678547	50.447197	51.427185	49.351879	46.182377	43.609768	40.404819	37.725704	37.760914	39.195923	44.467907	47.437771	49.753971	53.960258	56.809448	59.260777	59.829205	59.978455	57.086613	52.15556	49.491177	48.36871	48.361835	49.832928	52.291718	55.02055	58.502598	61.33099	62.823601	65.239952	65.43235	64.793449	61.355045	59.508301	56.801842	53.221451	54.501213	54.885731	57.863773	59.172077
45.36462	34.49942	28.636486	26.184195	25.899099	27.383293	31.00626	34.870853	38.749699	44.831264	46.237495	47.913776	48.772968	46.747402	43.727112	41.04792	37.935341	34.908066	35.042747	36.03722	41.337624	44.421177	46.645008	50.730503	53.529957	56.12339	57.047089	57.487659	54.68819	50.680843	48.40015	48.123234	48.983219	50.901955	54.312874	57.261974	61.05666	64.076897	65.647667	67.722961	67.936668	67.162766	63.525414	61.479717	58.531673	54.013367	54.760223	54.256565	56.097733	57.036556
40.898567	31.326559	25.669682	23.579763	23.635729	24.800182	28.963161	32.607487	36.63554	43.00843	44.357819	46.176208	46.765396	44.903252	41.698223	39.182457	36.489098	32.850758	33.26965	33.589111	38.790039	42.257282	44.239532	48.289497	51.138691	53.78186	54.925827	55.664825	53.405373	50.016197	48.602367	49.057308	50.485725	52.987106	57.669895	60.668736	64.776062	67.853142	69.196541	71.172356	71.236847	70.462952	66.598221	64.438835	61.348682	55.91378	55.84351	54.401936	55.340714	55.696892
36.90152	30.050892	24.49349	22.858322	22.843235	23.709257	28.177769	31.580509	35.430927	42.265671	43.650585	45.497398	45.830791	44.160496	40.770721	38.48233	36.087399	32.17905	32.704525	32.555027	37.400688	41.287151	43.255188	47.084888	49.926971	52.811729	53.820694	55.064175	53.422894	50.857944	50.232822	51.376987	53.544373	56.351288	61.993305	64.850044	69.326851	72.482086	73.789955	75.24707	75.389732	74.587402	70.69426	68.144073	64.869179	58.766365	57.935818	55.627377	55.642456	55.437302
34.446404	30.729267	25.370813	23.891968	23.940828	24.259729	28.820616	32.102562	35.789558	42.85878	44.030537	45.813396	46.061523	44.725182	41.257248	38.848068	36.971832	32.793476	33.53212	33.091293	37.539047	41.674202	44.082775	47.400887	50.257179	53.255627	53.959057	55.984135	54.73365	52.957409	53.09256	54.698578	57.306503	60.34079	66.750198	69.820091	74.346642	77.64399	78.767113	79.947121	80.054253	79.223503	75.138512	72.311218	68.95105	62.315334	60.660553	57.996845	57.031372	56.328842
33.924011	33.191151	28.003231	26.439117	26.42403	26.380558	30.650122	33.704697	37.370373	44.361431	45.547398	47.195255	47.187588	46.305992	42.695953	40.379143	38.957657	34.615871	35.361618	34.721848	39.055912	43.354488	45.848331	49.01012	51.965893	54.928806	55.468815	58.140488	57.025009	56.072994	56.613159	58.631287	61.750805	64.877464	71.741615	74.925201	79.636482	82.756187	83.701683	84.895912	84.818291	83.802803	79.597023	76.478409	73.025879	66.113037	63.932457	60.828209	59.287201	58.144131
35.448025	36.789951	31.403082	29.746601	29.902039	29.247499	33.033894	36.123993	39.505459	46.13414	47.597218	49.309025	49.315571	48.462395	44.85236	42.571072	41.412483	37.369129	37.731182	37.29747	41.567585	45.709846	48.281845	51.280209	54.321247	57.603905	57.895222	60.907951	59.977219	59.352051	60.432228	62.649315	66.266205	69.407074	76.406227	79.596916	84.293999	87.49897	88.181557	89.304733	89.255531	88.07663	83.508461	80.311691	76.503883	69.740265	67.119141	63.432259	61.770451	60.343166
38.528179	40.715656	35.179569	33.309925	33.33036	32.327656	35.957729	38.898617	41.924809	48.390068	49.853142	51.515213	51.585705	50.66148	47.271706	44.798576	43.853149	39.966118	40.207378	40.07209	44.192993	48.214458	50.935673	53.83456	56.989285	60.328789	60.620106	63.746529	63.057373	62.474838	63.87476	66.077637	70.177696	73.368301	80.069038	83.64341	88.219696	91.467308	91.851471	92.725937	92.790443	91.611526	86.716515	83.491318	79.633781	72.642784	69.879562	65.745026	63.976635	62.449879
42.212345	44.22929	38.721626	36.397232	36.346615	35.130749	38.490814	41.183014	44.173679	50.567883	51.810692	53.607761	53.642727	52.583496	49.278992	46.727699	45.910172	42.278934	42.378086	42.470173	46.754501	50.527275	53.291122	56.140274	59.323421	62.662922	63.096348	66.094872	65.469666	65.022133	66.649429	68.774147	73.350273	76.633247	82.666069	86.730721	90.965942	94.36277	94.214027	94.498749	94.925621	93.824875	89.128807	85.527023	81.363953	74.735329	71.801582	67.503624	65.578918	64.002411
45.889454	46.833477	41.28318	38.404564	38.389473	37.116764	40.270771	42.955868	45.740475	51.91441	53.128796	55.124821	55.046101	54.008183	50.710781	48.209229	47.16433	43.86705	43.689087	44.22171	48.541565	52.193546	54.971607	57.806545	60.861794	64.414459	64.876305	67.725616	67.150146	66.75235	68.322807	70.561211	75.407341	78.647682	84.261284	88.531998	92.504326	94.778488	93.521294	95.887909	96.627419	95.206924	90.496651	86.525383	81.985725	75.641327	72.52993	68.42382	66.307274	64.453659
48.728172	48.364796	42.501862	39.367447	39.259987	38.250179	41.276291	43.762432	46.610985	52.685448	53.644035	55.874542	55.596867	54.786324	51.460503	49.00869	47.516144	44.567032	44.175907	45.035378	49.554188	52.957481	55.700012	58.56337	61.618622	65.128654	65.782349	68.517967	67.871445	67.530502	69.008575	71.062241	76.03627	79.319244	84.605995	89.125397	92.664291	94.22081	93.858902	96.211304	96.922394	95.310051	90.528725	86.173759	81.520416	75.140488	72.093048	68.107727	65.870384	63.782291
50.472698	48.503498	42.718723	39.229042	38.965263	38.438622	41.37236	43.666653	46.628895	52.589668	53.427467	55.828503	55.422932	54.655022	51.393147	48.941334	47.143257	44.41441	43.945126	44.946705	49.735519	52.755123	55.604233	58.552856	61.615211	64.883659	65.828674	68.358246	67.661987	67.207352	68.323059	70.376709	75.350739	78.676353	83.614937	88.219597	91.566643	93.414482	93.414955	95.220245	95.71817	93.999252	89.161079	84.386902	79.612755	73.374939	70.19249	66.44165	64.126152	62.045162
51.108833	47.434326	41.550076	38.159866	37.697136	37.67498	40.594513	42.654324	45.879467	51.826031	52.479092	55.135918	54.637974	53.96244	50.665039	48.206116	46.180668	43.608139	42.947006	44.055168	48.922146	51.977272	54.854805	57.775009	60.723675	63.942387	65.036613	67.360123	66.46492	66.067123	66.720978	68.646736	73.492867	76.690582	81.47995	85.999344	89.012444	91.123184	91.407867	92.253929	93.078697	91.118187	86.756088	81.321106	76.348015	70.159927	66.863792	63.724018	61.138512	59.156998
50.409191	45.228336	39.408031	36.479675	35.505356	36.058739	39.298016	41.073608	44.391125	50.508221	51.189697	53.832314	53.547535	52.893314	49.645653	47.15831	45.111542	42.53191	41.572353	42.929203	47.753544	50.872623	53.707523	56.926155	59.476917	62.688526	63.77565	65.758095	64.763412	64.187981	64.337349	65.836777	70.618973	73.653259	78.193932	82.585442	85.364052	87.453476	88.022377	88.456314	89.075043	87.476898	82.823471	77.154007	72.088547	65.651779	62.497749	60.480633	57.099319	55.110703
48.69352	42.532116	36.924976	34.174255	33.08625	34.200962	37.76709	39.428993	42.938358	49.346775	50.113518	52.756134	52.528202	51.859768	48.697369	46.21003	44.149048	41.83942	40.354065	41.853024	46.563679	49.888813	52.624237	56.041821	58.393631	61.512871	62.564468	64.291115	62.998001	62.372837	61.690868	62.621864	67.048782	69.770432	73.856369	78.489449	80.75647	82.810371	83.407692	83.969536	84.183243	82.869324	77.910362	72.176949	67.267807	60.447342	57.158318	55.993851	52.207523	50.353912
46.189198	39.899895	34.790134	32.245476	31.21431	32.613239	36.527531	38.445236	42.082493	48.760914	49.662663	52.369232	52.183926	51.522598	48.282043	45.759174	43.868725	41.729626	40.102161	41.451908	45.757553	49.352695	52.372337	55.519917	57.857513	60.863064	61.829395	63.101295	61.559494	60.813534	59.122597	59.485161	63.393379	65.631859	69.0783	73.825081	75.360237	77.527824	78.3312	78.779358	78.680428	77.679146	72.649139	66.439659	61.828945	54.55373	51.349968	50.704201	47.017349	45.661118
43.528603	37.893002	33.223778	31.268869	30.315861	31.878216	36.218834	38.449177	42.271175	48.970913	50.277672	52.913185	52.599983	52.436035	49.060474	46.310234	44.561897	42.635956	40.7598	42.315609	46.130974	49.818489	53.115242	55.992813	58.039089	61.37149	62.060711	62.686016	60.909737	60.256145	57.335968	57.094574	59.97961	61.557285	64.620033	69.004433	70.120377	72.359016	73.041603	73.404488	73.191879	72.261658	66.897682	60.730839	56.496708	49.029648	45.875626	45.83382	42.175388	41.430225
41.216225	37.24329	32.922234	31.514444	30.731966	32.749069	37.352585	39.845833	43.724674	50.459938	52.136177	54.544315	54.373226	54.216381	50.940296	48.069263	46.612247	44.501572	42.632519	44.444118	47.783428	51.563309	54.888481	57.915268	59.634693	63.194469	63.457363	63.166069	61.37558	60.700672	56.707577	55.563793	57.596176	58.186199	60.85815	64.567535	65.363731	67.474472	68.164169	68.292572	67.937851	67.142624	61.736027	55.56918	51.441635	44.415112	41.232666	41.425339	38.484554	38.499672
39.68549	38.04314	34.169724	33.138519	32.775261	34.877628	39.658783	42.350979	46.577988	52.751923	55.10318	57.376316	57.027588	57.275753	54.070728	50.908367	49.614777	47.504101	45.649261	47.709549	50.601215	54.409519	57.834167	60.740162	62.281956	65.813309	65.863037	64.854095	62.99255	62.033428	57.159256	55.162823	56.285713	56.051502	58.091068	61.054382	61.66584	63.641579	64.21759	64.083092	63.849163	62.989986	57.668655	51.530231	47.630058	40.838017	37.882942	38.388256	36.349861	37.174995
39.774841	40.129116	36.802818	36.041622	35.983898	38.015209	42.952682	45.808304	49.999786	56.010296	58.75235	60.840748	60.563076	60.974663	57.698582	54.351482	53.107628	51.181694	49.383698	51.628731	54.534603	57.923687	61.483337	64.2117	65.362694	68.943779	68.950882	67.337982	65.27037	63.991505	58.634167	55.841927	56.090847	55.0182	56.411171	58.671047	59.111973	60.924286	61.493191	61.124218	60.861866	60.080856	54.738201	48.777412	44.969612	38.703369	36.167519	37.106262	35.693146	37.321194
41.171642	43.082008	40.096771	39.342674	39.682854	41.749699	46.857697	49.706215	53.975857	59.879787	62.586311	64.518387	64.290459	64.723358	61.546753	58.093071	56.884747	54.980129	53.224766	55.405846	58.375671	61.580013	65.118347	67.939079	68.770332	72.074303	72.187988	70.212708	67.740089	66.361748	60.428871	57.103722	56.706051	54.887329	55.683449	57.417522	57.65239	59.301281	59.763603	59.309364	58.87648	58.386795	53.037033	47.353359	43.41766	37.776691	35.517956	37.018024	36.18045	38.717995
43.598778	46.113102	43.476032	42.714832	43.261066	45.342121	50.634865	53.490486	57.738815	63.365631	66.143211	67.933182	67.605766	68.074196	65.004173	61.536282	60.207165	58.458862	56.731926	58.884586	61.790462	64.824272	68.433662	71.076759	71.950638	75.020134	74.856705	72.732216	70.252495	68.568619	62.095726	58.36557	57.591309	55.076256	55.509995	56.775112	57.002876	58.31781	58.943558	58.233521	57.779324	57.225685	52.238304	46.59726	42.398663	37.489555	35.58609	37.143005	37.399658	40.463009
46.615711	48.760555	46.30822	45.433338	46.221157	48.415901	53.779697	56.535843	60.876541	66.297302	68.875923	70.516685	70.366905	70.622177	67.772423	64.197945	62.655666	61.134735	59.485958	61.453876	64.587128	67.279877	70.86795	73.248146	74.463089	76.992569	76.836243	74.811234	72.018867	70.349205	63.393147	59.279297	58.128445	55.116016	55.336594	56.310387	56.602097	57.618603	58.166191	57.491684	56.930904	56.562008	51.730946	46.224907	41.742088	37.372997	35.689796	37.509613	38.704185	42.094383
49.476376	50.690407	48.373081	47.256607	48.271805	50.70813	55.944027	58.806759	63.204296	68.482948	70.741829	72.4039	72.175964	72.189659	69.439369	65.893318	63.917606	62.616955	61.195541	62.914772	66.261185	68.776299	72.264893	74.36087	75.838707	77.849503	77.764229	75.973701	72.804749	70.907707	63.681644	59.447002	58.033253	54.69397	55.02824	55.611233	55.874523	56.670757	57.260979	56.593578	56.054111	55.500477	50.974945	45.632332	40.936352	36.979374	35.566181	37.577839	39.625072	43.278164
51.78997	51.455017	49.336643	48.078064	49.256687	51.671692	56.943115	59.663738	64.196281	69.204926	71.271957	73.303513	72.833992	72.506622	69.905556	66.544243	63.978779	62.713654	61.484089	63.046997	66.627892	69.128792	72.446861	74.173355	75.914101	77.491455	77.264076	75.956711	72.396965	70.478607	62.94701	58.534733	57.0144	53.47617	53.838852	54.336582	54.56435	55.182949	55.808697	55.183926	54.57341	53.778187	49.593719	44.514004	39.512489	35.875259	34.696545	36.814789	39.579662	43.35355
53.350437	51.189388	48.936012	47.656116	48.877373	51.398956	56.713017	59.3839	63.909336	68.797188	70.601326	72.767883	72.213097	71.509132	68.972015	65.781235	62.725498	61.559849	60.316071	61.765293	65.708565	68.03183	71.136734	72.664276	74.554237	75.747902	75.492096	74.611061	70.788406	68.571625	60.961868	56.499855	54.844517	51.327602	51.590813	52.159595	52.472626	52.870956	53.589073	53.127731	52.424843	51.56567	47.658314	42.649654	37.371029	34.117493	33.144833	35.405186	38.702969	42.498173
53.603554	49.6022	47.533566	46.083138	47.297287	49.96809	55.090302	57.711445	62.279514	67.11763	68.573601	70.917793	70.40564	69.353508	66.830605	63.75351	60.243027	59.212379	57.876232	59.090977	63.112404	65.528038	68.370049	69.542313	71.794655	72.696991	72.43409	71.773315	67.602501	65.307556	57.6978	53.221573	51.544922	48.269588	48.41201	49.094479	49.421719	49.997688	50.630543	50.467625	49.651047	48.933987	45.140316	40.408768	34.781975	31.897923	31.074476	33.590622	37.229465	40.704926
52.705643	47.183727	45.05114	43.565186	44.56617	47.393295	52.472874	55.037174	59.498661	64.436256	65.487213	68.186676	67.553734	66.11792	63.616322	60.745285	56.772949	55.735191	54.356415	55.265625	59.500217	61.851906	64.459435	65.525124	67.798775	68.480843	68.288994	67.95507	63.485828	60.963512	53.453228	49.133324	47.293247	44.45845	44.586662	45.453869	45.880585	46.740772	47.444675	47.43808	46.578873	45.911549	42.331043	37.755814	32.171654	29.62866	28.734159	31.392416	35.216	38.442768
50.955124	44.118706	41.865322	40.478851	41.089035	43.845104	48.938896	51.375298	55.836788	60.866749	61.711651	64.610069	63.991333	62.207344	59.705753	57.033669	52.315262	51.448036	49.834782	50.665833	54.950157	57.27343	59.610947	60.683743	62.950291	63.539993	63.305508	63.085274	58.616028	55.809494	48.661587	44.242207	42.437656	40.164192	40.335033	41.735149	42.232918	43.526535	44.287285	44.522274	43.755436	43.059696	39.948143	35.33028	30.165342	27.75024	26.841532	29.379	33.231007	36.2304
48.359108	40.968468	38.821667	37.222031	37.306416	39.842213	45.007061	47.230301	51.940479	56.622272	57.659027	60.600075	59.945812	58.048138	55.631813	53.009464	47.751045	47.160931	45.185299	45.753448	50.236729	52.176304	54.655933	55.62925	57.853165	58.542343	58.116013	57.945515	53.554432	50.769215	43.7421	39.372456	37.92318	36.417099	36.332146	38.684387	39.231895	41.058422	42.082073	42.51601	41.905495	41.437126	38.481892	34.070087	29.651218	27.186382	26.149773	28.708555	31.871336	34.863625
45.54998	38.436447	36.552551	34.34185	33.957279	36.343857	41.217384	43.334042	48.129486	52.789963	53.741451	56.725128	56.014023	54.365044	51.955822	49.305054	43.890316	43.278885	41.068775	41.430866	46.134411	47.576611	50.077553	51.192982	53.232151	53.82896	53.622898	53.267658	49.047108	46.318733	39.696629	35.525936	34.552723	33.735867	33.714863	36.479221	37.524109	39.954594	41.589314	42.108517	41.817745	41.505695	38.735203	34.351822	30.83534	28.136023	27.184681	29.793203	31.99675	35.138252
43.02512	37.21188	35.534046	32.733585	31.773472	33.996632	38.102772	40.240746	44.879868	49.774826	50.690784	53.795258	52.906517	51.349903	49.260429	46.787296	41.010181	40.4627	38.074951	38.394413	43.25428	44.078304	46.785305	48.099686	49.769371	50.501186	50.685921	49.769352	45.626961	43.289387	37.150448	33.512661	32.930248	32.966045	32.74609	36.490997	37.756153	40.939816	43.064804	43.441902	43.570347	43.450142	40.743603	36.637333	33.461914	30.933125	29.868101	32.078712	33.884354	37.06139
41.551907	37.557659	36.03614	32.574879	30.996593	32.928432	36.181919	38.362526	43.022968	47.853973	48.940464	51.867298	51.11356	49.691952	48.064331	45.513039	39.636448	39.309235	36.473843	37.098835	41.695805	42.31377	45.347622	46.789898	48.16116	48.999554	49.539558	48.2393	44.032959	42.071972	36.593838	33.396587	33.126812	33.780785	33.944519	38.328915	39.935131	43.466961	46.117752	46.5588	46.857773	46.92231	44.265507	40.315556	37.395935	35.286366	33.972652	35.970097	37.328098	40.490925
41.428776	39.267727	37.838581	33.851521	31.5769	33.174782	35.511669	37.805962	42.558777	47.034512	48.391006	51.182838	50.521473	49.327236	47.884354	45.212273	39.698059	39.690586	36.528347	37.330975	41.601093	42.268799	45.657921	47.149937	48.173031	49.118008	50.148289	48.585125	44.279308	42.52438	37.671524	34.758492	34.851093	35.888756	36.734612	41.381912	43.378925	47.067074	50.165508	50.663399	51.154217	51.161911	48.810642	45.045433	42.076069	40.321774	38.745159	40.451283	41.873234	44.901051
42.570461	41.553387	40.294769	36.023487	33.045433	34.188568	36.155975	38.507111	43.217289	47.486969	48.893204	51.727669	51.030773	50.120754	48.919456	45.984474	40.768684	40.967274	37.741085	38.685822	42.756989	43.502853	47.105141	48.533207	49.343136	50.501274	51.766037	49.876022	45.790474	44.234497	39.850601	37.221783	37.44939	38.757061	40.235298	45.017601	47.376991	51.164616	54.426476	55.130417	55.649662	55.799465	53.526352	49.974308	46.621254	45.392757	43.674034	44.896992	46.773689	49.638081
44.976959	44.208576	43.070747	38.501038	35.125084	35.884525	37.311916	39.840687	44.415863	48.28764	50.020725	52.805447	52.200928	51.312225	50.508831	47.268314	42.493061	42.798233	39.579147	40.58073	44.538208	45.454605	49.227421	50.69812	51.266468	52.531185	53.760418	51.607506	47.848808	46.335464	42.328156	39.820126	40.268005	41.767517	43.721821	48.710182	51.375107	55.091671	58.239845	59.348804	59.583832	59.762051	57.716316	54.455593	50.576733	49.888252	48.034523	49.079849	51.311817	54.183315
47.674828	46.430382	45.2215	40.74416	37.034252	37.324734	38.709496	41.025101	45.586067	49.42942	51.240665	53.947227	53.371132	52.759541	52.034306	48.694309	44.089588	44.430286	41.431469	42.518318	46.39053	47.491669	51.456333	52.806236	53.246685	54.546932	55.577213	53.530884	49.829025	48.315685	44.507328	42.091671	42.667442	44.429859	46.803379	51.663845	54.520618	58.322453	61.271667	62.451683	62.914078	63.021248	61.103413	58.048744	53.565926	53.317982	51.542412	52.395885	55.0755	57.875942
50.386959	47.948799	46.491226	42.056522	38.204502	38.452351	39.808693	42.131401	46.443676	50.350979	52.226173	54.86879	54.399269	53.880054	53.02692	49.821926	45.401951	45.721329	42.999626	44.129105	47.987106	49.194824	53.095543	54.317547	54.58036	56.250092	57.060104	55.347725	51.432709	49.528568	46.039955	43.595879	44.200069	46.076176	48.733913	53.665428	56.571941	60.487461	63.365623	64.424843	64.922768	65.13652	63.01973	60.391392	55.638565	55.447468	53.913479	54.539581	57.560257	60.552544
52.62307	48.230919	46.766243	42.168114	38.564785	38.571049	40.339504	42.697742	46.882114	50.697052	52.721455	55.435127	55.157455	54.474815	53.415619	50.352741	46.06776	46.436882	43.942551	45.050713	48.930035	50.379337	54.187679	55.168102	55.558815	57.200123	57.839603	56.19828	52.155365	49.94569	46.712872	44.048531	44.617195	46.55014	49.584469	54.508881	57.358543	61.387756	64.109596	65.239868	65.595688	65.809441	63.635803	61.398262	56.631229	56.290916	55.090881	55.624615	58.893978	62.177589
53.772102	47.425961	45.64864	41.185516	37.837982	37.965042	39.946655	42.37595	46.453743	50.446312	52.449402	55.440186	55.26199	54.373287	53.406467	50.329376	45.994659	46.413517	44.139458	45.261829	49.283257	50.910194	54.548008	55.535538	55.720192	57.205181	57.851768	56.245972	51.982788	49.488895	46.440819	43.50647	44.309612	45.858864	49.156097	53.995243	56.74543	60.909637	63.382797	64.648071	64.854675	65.175011	63.015587	60.877518	56.394707	55.876755	55.046204	55.771782	59.097992	62.630291
53.691944	45.491283	43.486591	39.407158	36.031204	36.257736	38.821995	41.293926	45.471195	49.591663	51.658703	54.706329	54.705769	53.596798	52.885773	50.000526	45.6516	46.049141	43.775082	44.982719	49.110729	50.893982	54.311531	55.277744	55.412659	56.869225	57.458969	55.902916	51.341301	48.470821	45.337479	42.118912	42.737312	44.194199	47.548271	52.238205	54.746807	59.017597	61.526283	62.812874	62.927109	63.325603	61.166176	59.269691	55.099514	54.247608	53.871811	54.88871	58.499138	61.939064
52.403912	42.533474	40.322727	36.541721	33.606297	33.946522	37.214218	39.679043	44.268429	48.737064	50.626465	53.553299	53.780113	52.543243	52.00275	49.373299	45.138062	45.549812	43.240223	44.533127	48.618504	50.593605	53.861938	54.721569	55.083862	56.156731	57.066219	55.304108	50.358799	47.225422	43.91444	40.38324	40.603737	41.91851	44.967052	49.521976	51.852947	56.017155	58.696373	59.919014	60.217991	60.687538	58.464165	56.844795	53.171993	52.000343	52.107716	53.607784	57.203995	61.041832
49.886684	38.865173	36.64732	33.505802	31.060654	31.535881	35.585175	38.028683	43.087029	47.974876	49.729279	52.748482	53.223984	51.646057	51.475048	49.016125	44.638779	45.348957	43.067791	44.16885	48.595284	50.549072	53.732136	54.62019	55.117485	55.664555	56.780102	54.790611	49.525566	46.143494	42.775673	38.882092	38.54126	39.273392	42.137188	46.372372	48.475967	52.554913	55.155968	56.620193	57.04707	57.495296	55.307453	53.929665	50.967411	49.4547	50.123398	52.319801	55.937328	59.931484
46.559494	35.438499	33.369865	30.640463	29.019545	29.814516	34.396713	36.946804	42.651745	48.100922	49.315308	52.831894	52.966335	51.338673	51.622406	49.426388	44.949566	45.808956	43.556213	44.572006	49.197392	51.065914	54.440826	55.193878	55.961178	56.010868	57.38221	55.129822	49.616081	45.72242	42.510918	38.262062	37.374119	37.203857	39.762119	43.549664	45.425884	49.284561	51.736404	53.25037	54.160412	54.45232	52.555801	51.170906	48.848141	47.378063	48.473083	51.195286	55.061508	59.15514
42.521805	32.651367	31.222219	28.784138	27.916399	29.09506	34.366489	37.051579	43.602062	49.214672	50.180367	53.70406	53.582703	52.090042	52.785889	51.087254	46.39016	47.427189	45.330765	46.112076	50.971943	52.76231	56.286434	57.110535	58.005737	57.65752	59.242027	56.634369	51.042469	47.070644	43.546505	39.006325	37.237312	36.356506	38.168701	41.927822	43.534039	46.717701	49.418228	50.811401	51.899078	52.055988	50.642632	49.328796	47.474991	46.388599	47.625732	50.959003	55.12365	59.657822
38.953125	31.129051	30.49571	28.675802	28.454655	30.258595	35.352383	38.605911	45.696407	50.889793	52.416821	55.769981	55.371517	54.163071	55.285244	53.686081	49.386894	50.438133	49.222782	48.760643	54.02552	55.652458	59.53186	60.171223	61.20142	60.377148	62.139286	59.332672	53.264709	49.648159	46.038757	41.363571	38.621109	37.193192	38.088783	41.428688	43.333328	45.678551	48.521187	50.013836	50.987827	51.023941	50.2785	48.808346	47.203224	46.841595	48.092937	52.008854	56.535873	61.425308
36.627945	31.64604	31.680609	30.429134	30.811951	33.006683	37.752312	41.801647	49.190567	53.779995	55.669395	59.285458	58.581459	57.394333	58.587559	57.087872	53.058693	54.28046	53.164585	52.6385	57.98864	59.565838	63.516296	64.120125	65.470078	64.119995	65.988716	63.409477	57.284672	53.234692	49.653709	45.170376	41.411835	39.642857	39.586319	42.777008	44.653229	46.373173	49.272655	50.715569	51.760612	51.611984	51.527348	49.865345	48.302856	48.737034	49.853371	54.23114	59.205807	64.279984
35.922844	33.783115	34.428749	33.866501	34.434059	36.87038	41.395737	45.800343	53.366901	57.885273	60.051788	64.023117	63.084641	61.56356	62.799419	61.200253	57.270554	58.613113	57.497234	57.305103	62.690777	64.260864	68.111847	68.623306	70.143784	68.623177	70.264526	68.026352	62.064964	57.510498	54.22084	49.638031	45.311058	42.97364	42.497887	45.446991	47.444004	48.52446	51.544735	52.810005	53.783997	53.415104	53.85627	52.194267	50.468353	51.598866	52.651253	57.24929	62.557911	67.795509
36.944416	36.900784	38.008274	37.75156	38.695702	41.409138	45.621857	50.403046	57.81329	62.232185	65.002655	68.718201	67.488396	65.85363	67.075279	65.206108	61.86615	63.038185	61.950729	62.028603	67.250854	69.069633	72.792717	73.25444	74.796234	73.254303	74.220634	72.700111	66.852409	61.558979	58.85907	54.084419	49.473225	47.078964	46.29768	48.976772	51.101688	51.656338	54.598457	55.728725	56.603245	56.085133	56.888676	55.297729	53.522076	54.936802	55.903927	60.544598	66.40033	71.730309
39.650021	40.67931	41.936008	41.693508	43.277138	45.869785	49.975918	54.856586	61.92577	66.572037	68.788284	72.454086	71.572456	70.570061	70.761429	69.06279	66.056793	66.980133	66.077423	66.219246	71.448601	73.409485	77.061508	77.466393	79.043716	77.253098	77.793106	76.968903	71.099899	65.138557	63.056816	58.140053	53.159378	51.532509	50.225418	52.520821	54.794945	55.243019	57.886707	59.080929	59.720963	59.231281	59.921131	58.585976	56.618481	58.175316	59.156651	63.811531	69.84491	75.281464
43.130165	44.358406	45.501423	45.116814	47.48204	49.804676	54.294506	59.004642	65.661713	69.8106	72.474495	75.550537	74.754173	74.220741	74.333939	72.372406	69.380623	70.076584	69.315987	69.81308	74.971367	76.868317	80.513237	80.797325	82.488335	80.64798	81.038773	80.520103	74.508987	67.830002	66.29538	61.499401	56.532944	55.218712	53.733986	55.780701	58.033508	58.460266	60.755783	62.063694	62.618465	61.986668	62.569942	61.419529	59.352558	60.753071	62.018627	66.57402	72.664246	78.086594
46.766682	47.298588	48.143177	47.936199	50.898285	52.89407	57.980755	62.46352	68.260826	72.303139	75.315201	77.787285	77.324867	76.514328	76.485428	74.545204	71.652893	72.142799	71.49588	72.326935	77.264961	79.062431	82.899193	83.069595	84.554543	82.920258	83.005508	82.49395	76.767052	70.144905	68.489494	63.501671	58.94022	57.846252	56.503639	58.237713	60.561577	61.038071	62.758049	64.335968	64.890732	63.917877	64.557999	63.549694	61.319298	62.385853	63.928516	68.242332	74.588348	79.840164
49.827705	49.357746	49.882591	49.803513	52.822441	54.960335	60.03281	64.998741	69.964714	73.779648	76.457756	79.000893	79.021652	77.941109	77.407715	75.453285	72.767021	73.008247	72.418167	73.583176	78.42173	80.389725	83.82859	83.942146	85.427094	83.807007	83.835426	83.444664	77.881187	71.024559	69.489944	64.246323	60.104088	59.500397	58.108047	60.083702	62.073616	62.699318	64.298508	65.769844	66.225136	65.202545	65.530029	64.543037	62.362373	63.038136	64.829491	68.979881	75.254845	80.556396
52.128494	50.443508	50.563343	50.725845	53.567139	56.017673	60.983566	65.871346	70.595734	74.147766	76.44928	79.234009	79.098442	78.25238	77.335289	75.238747	72.680389	72.829239	72.047318	73.588913	78.264038	80.132561	83.315628	83.279976	84.779137	83.54274	83.599579	82.683014	77.595596	70.696335	68.984085	63.584152	60.038773	59.832985	58.618271	60.728928	62.661995	63.436916	64.915314	66.187691	66.593254	65.606186	65.400757	64.555878	62.318371	62.432808	64.55101	68.758247	74.500298	79.823166
53.704578	50.65535	50.377281	50.511368	53.373974	56.300571	60.953827	65.671074	70.082825	73.713013	75.559784	78.358719	78.279999	77.455254	76.246841	74.271088	71.350357	71.257622	70.283852	72.265984	76.543213	78.425941	81.324791	81.537827	82.845139	81.86454	81.921379	80.479012	76.031082	69.003929	67.185089	62.005428	58.992958	59.042965	57.998775	60.336811	62.262772	63.321911	64.608467	65.767159	66.066132	65.150124	64.340729	63.588219	61.400455	60.790138	63.128605	67.399796	72.559196	77.946014
54.420956	50.142487	49.608624	49.721394	52.4561	55.261906	60.163853	64.667931	68.902054	72.375923	73.924263	76.666351	76.637367	75.876572	74.263153	72.322929	68.911926	68.613129	67.362251	69.600182	73.763718	75.490128	78.118973	78.59491	79.681953	79.070839	79.1632	77.770569	73.272911	66.224434	64.355858	59.808575	57.336121	57.215595	56.754055	59.518417	61.280952	62.524834	63.775852	64.827972	64.98484	64.033295	62.669682	61.75375	59.587299	58.387226	60.754124	64.755295	69.445747	74.910728
53.908142	48.975975	48.619747	48.72541	51.083534	53.875126	58.748653	63.067989	67.202629	70.541496	71.919312	74.462448	74.497414	73.288971	71.668449	69.71402	65.834045	65.179985	63.637791	65.854393	69.840294	71.325127	73.882912	74.62886	75.254044	75.239784	75.467163	73.939522	69.704765	62.897873	60.880085	56.673862	54.812469	55.352753	54.969368	58.451382	60.149967	60.981735	62.943295	63.817772	63.832535	62.674934	61.08395	59.798534	57.305233	55.579361	57.832569	61.450054	65.664436	70.852303
52.613777	47.901882	47.751713	47.971062	50.009438	52.69445	57.567974	61.425461	65.432198	69.041077	69.935722	72.223068	72.321983	70.459839	68.88195	67.041199	62.457794	61.185562	59.600727	61.639702	65.327171	66.577522	68.89373	69.867043	70.392761	70.456665	70.968246	69.554298	65.426125	59.400833	57.049084	53.45393	52.097023	53.511276	53.341053	57.633083	59.260616	60.163429	62.508694	63.241058	62.928967	61.693214	59.711422	58.063633	55.05164	52.927864	54.896851	57.896168	61.414223	66.261024
51.404732	47.509956	47.508999	47.955723	49.731201	52.11068	56.834991	60.138256	64.073944	67.867561	68.108505	70.530853	70.580025	68.149445	66.52182	64.681076	59.507919	57.411453	55.535297	57.282948	60.387779	61.787338	63.911694	64.977386	65.559944	65.581215	66.440964	65.275711	61.339371	55.910938	53.60183	50.639057	50.205853	52.010902	52.593861	57.134575	59.373173	60.702316	62.827312	63.360725	62.942055	61.507347	59.184498	57.29512	53.778641	50.859058	52.387512	54.484436	57.277733	62.110332
50.806797	48.254948	48.381889	48.920986	50.653828	52.507504	57.139446	59.234783	63.575485	67.312256	67.340034	69.492386	69.434982	66.791229	64.488594	62.839691	57.048367	54.426098	52.272831	53.288624	56.137653	57.324055	59.306301	60.570946	61.196133	61.245827	62.190842	61.665077	57.778477	53.245323	51.156483	48.939781	49.252651	51.611923	52.926735	58.000362	60.842922	62.243122	64.240211	64.716789	64.113373	62.074707	59.908176	57.627998	53.500454	49.955593	51.093243	51.790401	54.114742	58.691544
51.31736	50.278969	50.334854	50.987633	52.450474	54.112305	58.495556	59.574818	64.13578	67.822815	67.601913	69.455826	69.306046	66.534409	62.9599	61.78706	56.279949	52.598972	50.310703	50.367264	52.676285	54.09716	55.667297	57.010098	57.791607	57.997616	59.035007	59.020824	55.361603	51.844528	49.997269	48.420055	49.237408	52.385384	54.631012	59.782795	63.236423	64.835571	66.676346	67.010811	66.400291	63.722134	61.662189	59.161743	54.565239	50.338253	51.05669	50.36829	52.152615	56.438095
53.121159	53.361744	53.190258	53.906986	55.128239	56.527172	60.533829	61.549149	65.591415	69.3424	68.389633	70.48513	70.093773	67.350555	63.399452	61.999241	56.733719	51.972717	49.506809	48.67519	50.429985	52.227455	53.627056	54.557743	55.815319	55.843693	56.852657	57.534809	54.245071	51.403011	50.024712	49.122513	50.366196	54.125237	57.088509	62.197662	65.963928	67.854401	69.766228	69.375938	69.483063	66.605957	64.460739	61.64056	56.468513	51.843628	51.979412	49.990719	51.52636	55.74078
56.076084	56.970371	56.621246	57.259815	58.175537	59.553154	63.325333	63.964062	67.722115	71.3452	70.34269	72.139763	71.719986	68.799133	64.87645	62.78701	57.976234	52.227585	49.370876	48.141354	49.242451	51.224655	52.745056	53.682842	54.947525	54.954582	55.828545	57.121765	54.094925	51.906567	50.91906	50.464508	52.205566	56.092506	59.858696	65.21653	68.968597	71.228546	72.642998	72.941933	72.843002	69.667465	67.515144	64.42495	59.210274	53.981426	53.07272	50.814018	52.15781	55.974331
59.691864	60.557724	59.924385	60.612694	61.194458	62.543652	65.726082	66.585075	69.845757	73.362259	72.480545	73.915237	73.197029	70.581711	66.559555	63.780891	59.431965	53.086456	50.052116	48.481533	49.113667	51.081665	52.538113	53.4688	54.733479	54.797382	55.586079	57.660892	54.733532	52.836491	52.225578	52.076553	54.0592	58.209042	62.657352	67.645706	72.158043	74.545898	75.860863	76.316124	76.046669	72.11795	70.434593	67.095711	61.795769	56.133492	54.293968	52.241325	53.364849	57.060574
63.385853	63.846706	62.794144	63.354557	63.666317	64.972878	67.757401	68.77272	71.756279	74.746979	74.234749	75.371017	74.567543	72.115646	67.873222	64.888504	60.702999	53.966694	50.818665	48.914127	49.311783	51.087936	52.821499	53.58165	54.917385	55.052341	55.656296	58.185863	55.393501	53.539097	53.382931	53.560757	55.827618	60.190624	64.901825	70.181511	74.082779	77.323288	78.510361	78.873238	78.646423	74.305588	72.799866	69.311775	63.891037	57.894798	56.005543	53.796581	54.735363	58.253456
66.724617	66.609932	64.875252	65.13723	65.370834	66.634758	69.23455	70.441711	73.133942	75.812012	75.370834	76.073669	75.419403	72.917778	68.639824	65.349564	61.284859	54.406445	50.974197	49.240189	49.41758	50.952148	52.763866	53.460072	54.85265	55.094189	55.762093	58.263233	55.66272	53.929108	53.872417	54.298935	56.835804	61.284069	66.243965	71.978394	75.43203	79.255173	80.158035	80.48539	80.102242	76.244591	74.156219	70.319954	65.410812	59.002464	57.233994	55.060562	55.978027	59.481907
69.374199	68.094223	65.968742	66.095726	66.009583	67.323242	69.68145	71.009407	73.332161	76.052856	75.61879	75.68924	74.985237	72.355705	68.610664	65.327515	61.070961	54.014908	50.412132	48.969448	48.940777	50.333237	52.358116	52.961956	54.461113	54.489491	55.434505	57.473793	55.512768	53.61573	53.416931	54.035297	57.026913	61.262016	66.271652	72.631363	75.81498	79.744713	80.519676	80.9394	79.327019	76.968597	74.404167	70.745544	65.857712	59.257515	57.8088	55.71352	56.801517	60.33382
71.107239	68.320915	65.833054	65.668716	65.46888	66.619118	68.941795	70.475807	72.635132	75.163986	74.843605	74.693794	73.790833	71.559212	67.643639	64.523911	59.904984	52.614449	49.047199	47.874519	47.987965	49.238316	51.057137	51.739132	53.124607	53.408775	54.268524	56.023598	54.42495	52.336067	51.988052	52.776947	55.960411	60.188412	64.501709	71.884605	75.025589	79.026375	79.524223	79.99369	78.942627	76.534477	73.643204	70.155106	65.32412	58.524971	57.602051	55.705727	57.26268	60.75946
71.646614	67.567101	64.475281	63.998291	63.734516	64.877655	67.207436	68.74144	70.836823	72.946457	72.995552	72.909683	71.878838	69.775108	65.58242	62.739807	57.850872	50.467972	46.914928	46.147259	46.218071	47.340523	49.315666	49.969242	51.354713	51.667305	52.619427	54.168442	52.456104	50.360115	49.607094	50.445724	53.728664	57.963768	62.24865	69.461006	72.580681	76.567253	77.434586	78.024841	77.428535	75.105652	71.816467	68.477585	64.072922	57.522465	56.770073	55.371132	57.382835	61.01461
70.686783	65.719093	62.073055	61.503696	61.204388	61.94252	64.286507	65.806313	68.001167	70.096588	70.117256	70.052711	69.135551	67.124191	62.654396	60.337582	54.979687	47.738895	44.221382	43.673981	44.46244	45.030666	47.062653	48.135448	49.428551	49.641666	50.721684	52.014908	50.160458	47.808678	46.636433	47.297428	50.594578	54.808365	59.150093	66.32692	69.190796	73.44738	74.364449	74.862335	74.166557	72.170517	69.236603	66.146408	61.969124	56.150524	55.938148	55.143169	57.566982	61.525612
68.625671	63.075329	58.846642	58.255978	57.871403	58.367943	60.505878	62.118046	64.32711	66.500694	66.414787	66.449715	65.852295	63.69883	59.115353	57.182232	51.83144	44.846443	41.534992	41.05864	42.550533	42.870075	45.136539	46.706715	48.120609	47.921612	49.015839	49.989315	48.127766	45.079647	43.630295	43.793911	46.877899	51.020634	55.134983	62.524979	65.388855	69.567276	70.356445	71.103027	70.705673	69.143066	66.35836	63.360538	59.957748	54.88522	55.262589	55.22789	58.177505	62.491409
65.704842	59.891605	55.186855	54.432762	54.09082	54.23209	56.433971	57.982197	60.184155	62.499847	62.513416	62.58387	62.299091	60.145626	55.498192	53.984291	48.782719	42.209831	39.104439	39.111259	40.922897	41.441387	44.155499	45.867779	47.153774	47.167938	48.155586	49.03669	46.549866	43.103848	41.00079	40.59597	43.097313	47.161888	50.800175	58.474392	61.018524	65.289314	66.042953	67.109276	66.989029	65.874069	63.48727	60.780777	58.998016	54.103127	55.297619	56.158203	59.512833	64.267265
62.471424	57.070305	51.910805	50.950653	50.502132	50.330765	52.475803	53.931656	56.325466	58.754841	58.697353	59.21545	59.520424	56.940628	52.236355	51.589317	46.416164	40.546719	37.839226	38.137367	40.240334	41.384098	44.190578	46.258129	47.721764	47.892246	48.616993	49.284939	46.506786	42.584702	39.820843	38.606007	39.927845	43.878735	46.977013	54.459373	57.00351	61.217453	62.155842	63.33585	63.606403	62.924873	61.142036	58.904491	58.386505	54.358471	56.327465	58.324913	62.141396	67.208466
59.59333	54.853016	49.210342	48.193352	47.503242	47.033447	49.334808	50.627235	52.857616	55.926483	55.662941	56.465252	57.125496	54.694916	49.891163	50.224678	45.108368	40.532104	38.044888	38.833305	40.900738	42.882946	45.952324	48.460415	50.023525	50.066113	50.392952	50.947208	47.835102	43.529327	40.268089	38.229023	38.350044	41.881714	44.319183	50.764156	53.826984	57.927246	59.171169	60.287228	61.247009	60.970478	59.571342	58.335663	58.997173	55.985218	58.750019	61.777748	65.949501	71.229744
57.248188	53.765533	47.724964	46.700863	45.975231	44.986736	47.209934	48.64447	50.512478	54.185303	53.978607	55.058029	55.718269	53.742439	49.27264	49.812214	45.221706	42.038109	39.813786	41.120899	43.138596	45.781612	49.149418	51.87067	53.604309	53.348469	53.590046	53.767712	50.620083	45.987457	42.271473	39.557384	38.569962	41.192135	42.904854	48.454544	51.865536	56.129223	57.351826	58.666836	60.10268	59.982479	59.208611	58.925068	60.474751	58.62809	62.160271	66.14724	70.340309	76.046875
55.890755	53.779442	47.717556	46.281342	45.420704	44.140888	46.328564	47.812836	49.58847	53.666309	53.445396	55.363262	55.476387	53.89846	50.259998	50.359028	46.770386	43.84259	42.676971	44.396202	46.449429	49.675083	53.32711	56.218891	57.561733	57.369839	57.433781	57.469341	54.328815	49.781452	44.928596	42.278465	39.969429	41.994747	43.480095	47.743698	51.254169	55.517853	56.783092	58.318371	60.038433	60.266396	59.982803	60.651379	62.598976	62.009975	66.252701	70.694412	75.306702	81.126953
55.961555	54.944481	48.676537	47.147953	45.910728	44.304062	46.591209	48.324169	49.744537	54.000008	53.97805	56.350662	55.874039	54.942703	51.290031	51.325119	48.63176	46.286598	46.478123	48.367882	50.534794	53.845718	57.881435	61.029015	62.002369	62.577866	61.945477	61.59734	58.577606	54.03735	48.374477	45.461445	42.356606	43.735329	44.929348	48.183983	51.523926	55.887085	57.351273	59.092613	60.968994	61.616169	61.503117	63.130924	65.135361	65.768486	70.394913	74.992943	80.379723	86.064972
57.020058	56.699318	50.076103	48.504883	46.997654	45.305725	47.48629	49.148201	50.533035	54.67482	54.958401	57.331009	57.08886	56.406219	52.817497	53.193642	50.79871	49.085938	49.739315	52.225925	54.641529	58.101665	61.959751	65.263641	65.88884	67.473297	65.76088	64.567207	62.563553	57.653809	51.941196	48.687103	45.155937	45.753063	47.117615	49.377491	52.966122	57.03796	58.516357	60.541912	62.340134	63.648121	63.442688	65.766838	67.693108	69.200211	74.245842	78.950462	84.777779	90.484344
58.689678	58.418674	51.482822	50.003975	48.05621	46.243484	48.33168	50.10017	51.66975	55.719162	56.059586	58.091133	58.325054	57.699253	54.26685	55.183002	52.773861	51.842686	52.169212	55.202946	58.336197	62.116077	65.540726	69.23542	69.874825	71.317184	69.690033	68.389771	65.185295	60.993202	54.97506	51.401218	47.663998	47.550583	48.929348	50.876579	54.024673	58.160461	59.51807	61.749683	63.597641	65.353271	65.147835	67.891197	69.945374	71.985374	77.407608	82.204597	88.394295	93.937424
60.245663	59.576752	52.6409	50.863621	48.624535	47.010765	49.042118	50.569019	52.635983	56.202229	56.457382	58.432087	58.737057	58.85733	55.247288	56.355293	54.109573	53.434196	53.810459	57.362888	61.071674	65.256569	68.567535	70.791405	72.695572	74.045563	72.652885	70.841034	67.544189	63.615002	57.092373	53.213001	49.475773	48.921822	50.066109	52.43256	54.735111	58.963272	60.136131	62.60223	64.578079	66.340813	66.483551	69.411659	71.373466	74.003212	79.510704	84.314804	91.080032	96.203949
61.638271	59.868019	52.946373	50.579346	48.439735	46.66254	48.77916	50.82476	52.571976	55.875317	57.00444	58.119392	58.495419	59.127281	57.265171	56.071018	54.400837	53.917309	54.535152	58.464172	62.499809	66.940498	70.215927	72.382957	74.109497	74.770256	74.47892	71.942322	68.723633	65.156822	58.030231	53.852428	50.235996	49.568356	50.421318	52.745144	54.891373	59.162163	60.249763	62.786907	64.585129	66.63208	66.97377	70.363731	71.835251	74.735016	80.44146	85.266869	92.323425	97.461555
62.220901	59.043777	51.937393	49.257729	47.118114	45.383553	47.500172	49.801571	51.683784	54.745544	56.322308	56.975407	57.749336	58.040138	56.739361	54.998089	53.477127	53.55492	54.009342	58.258106	62.734276	67.246017	70.620934	72.660065	74.123695	74.088127	74.521545	72.418373	69.483902	65.320236	57.696266	53.546886	49.845192	49.234394	49.717873	52.063015	54.642673	58.57951	59.468151	61.94846	63.83905	65.864685	66.511909	69.773964	71.288132	74.273148	80.079071	84.911591	92.32341	97.305222
61.609879	57.189301	49.841331	46.927189	44.64547	42.960644	45.581745	47.165493	49.658775	52.649483	54.119667	55.362514	56.349606	55.475117	54.202763	53.235981	52.084499	51.927814	52.268551	56.822849	61.860352	66.478668	69.704376	71.935349	72.98687	72.816292	73.434456	71.146538	68.759193	64.346832	56.253902	51.98373	48.480988	48.069141	48.460251	50.961712	53.207417	57.05188	58.437908	60.214771	62.176418	64.095474	65.112183	67.969231	69.639709	72.589203	78.37381	83.220543	90.859734	95.806015
59.975712	54.091423	46.587135	43.481144	40.979149	39.486176	42.185436	43.470757	46.909065	49.935299	50.900993	52.960964	53.329887	52.31329	50.778034	50.393898	49.825062	49.206524	49.618317	54.257877	59.558281	64.80188	67.452034	70.024078	70.869537	70.883705	71.473442	69.043427	66.897652	62.414242	53.823933	49.631924	46.264179	46.513142	46.229233	48.986488	50.898239	54.927444	56.242416	57.926914	59.646976	61.999462	62.810104	65.49662	66.996574	69.789757	75.531723	80.165291	88.252129	92.992355
57.169209	50.020149	42.373749	39.146969	36.744453	35.279896	38.47654	39.292904	43.392017	47.164318	48.392914	48.960747	50.047314	48.568863	47.317825	47.388439	46.329327	45.995007	46.513378	50.918461	56.474659	62.009586	64.517632	67.267311	67.650909	67.849823	68.737991	66.251122	64.105362	59.380363	51.074268	47.095421	43.642414	44.65876	43.71405	46.663151	48.603321	52.604107	53.677494	55.461464	56.883099	59.434532	59.840176	62.32774	63.84901	66.166122	71.936516	76.612717	84.529022	89.176872
53.56694	45.451542	38.174625	34.713364	32.680336	31.102089	35.165592	35.370895	40.329762	43.903111	45.344872	45.486378	46.409523	46.671898	43.971355	44.525135	42.854958	42.989597	43.195328	47.579094	52.98608	58.805218	61.363007	64.077156	64.240494	64.69519	65.689949	63.060974	60.794411	56.147575	48.37439	44.409752	40.878586	42.854164	41.269966	44.311436	46.471878	50.401611	51.33289	53.322914	54.510071	56.862556	56.920029	58.768101	60.367531	62.258324	67.737389	72.264374	79.995941	84.700645
49.353653	41.04641	34.778465	30.464554	28.48126	27.485662	32.217075	32.848698	37.729408	42.311722	43.412426	43.276825	44.22839	44.981041	41.406532	42.699276	40.446453	40.161869	40.332077	44.538208	49.902557	55.551167	58.215538	60.908367	61.284866	61.796413	62.627743	60.261669	58.044846	53.810123	46.136414	41.901772	39.0172	41.568317	39.707005	42.904797	44.844967	48.994968	49.89072	51.880745	52.684208	54.837742	54.554153	55.698792	57.205853	58.691628	63.545425	67.958725	75.391861	79.769714
44.849094	37.472664	31.559988	27.622665	25.724638	25.297472	29.858355	32.166859	36.173599	41.160931	42.474796	42.516823	43.624706	44.448418	41.136803	41.775848	38.784058	38.343163	38.783371	42.598701	47.430149	52.950863	55.643654	58.478592	58.940361	59.615326	60.382706	57.89584	55.934814	52.147736	44.829296	40.900185	38.584049	41.440697	39.451492	42.691917	44.596558	48.611557	49.791527	51.66787	52.364746	54.11327	53.197296	53.908504	55.003445	55.657894	59.985886	64.043907	70.79493	74.888557
40.96986	35.789005	29.371849	26.336912	24.346514	25.034901	29.609995	33.083794	36.642891	41.886013	43.562256	43.817448	44.328476	45.57851	42.018208	41.591438	38.628075	38.265335	38.24369	41.796124	45.895706	51.281418	54.279739	56.979679	57.54092	58.151943	58.734581	56.475086	54.876438	51.487259	44.708836	41.106571	39.451241	42.194206	40.375526	43.687004	45.76218	49.926388	51.077938	52.748222	53.452209	54.824142	53.268681	53.361717	54.136917	53.83213	57.45668	61.102596	66.979645	70.796165
38.419392	35.121475	29.088009	26.557558	25.384281	26.534521	31.592791	34.938683	38.639889	43.698273	45.537941	45.892609	46.652328	47.539986	44.128899	42.835266	40.049538	39.523369	38.791187	42.244141	45.768188	50.692043	53.946163	56.404518	56.994179	57.910736	58.401001	56.063347	54.756023	51.800278	45.512127	42.314873	41.092972	43.537506	42.315685	45.705326	47.951031	52.31419	53.536793	54.951283	55.442104	56.529823	54.533825	54.122375	54.094662	53.328022	56.000446	59.141872	64.216011	67.762527
36.906364	35.88929	29.848713	27.581167	27.65134	29.121323	33.241673	37.859444	41.788025	46.043495	48.060795	48.671257	49.644138	49.977573	46.772545	44.9389	42.188698	41.563057	39.964012	43.395649	46.45784	50.855896	54.223705	56.561264	57.143822	58.138535	58.770912	56.440361	55.303566	52.795467	46.933636	44.027714	43.210815	45.385349	45.222237	48.682926	50.729679	54.780201	56.535709	57.85783	58.156807	58.633461	56.559299	55.614944	55.054321	53.676617	55.340073	58.097805	62.31929	65.702377
36.65815	37.886387	31.632654	29.187471	30.003716	32.155819	36.077217	40.74472	44.850937	48.964298	50.633434	51.499695	52.657314	52.571529	49.608086	47.298378	44.470013	43.680946	41.534786	44.753262	47.310966	51.616653	54.842354	57.108856	57.634571	58.62928	59.282982	57.115852	56.09985	53.975441	48.532837	45.740593	45.286076	47.140865	48.07909	51.646366	53.650486	57.89996	59.48494	60.906528	60.729443	60.82951	58.847717	57.377563	56.326668	54.480003	55.12738	57.288261	61.239742	64.267555
37.930542	39.201416	33.771912	30.971455	31.666904	34.10323	38.621483	43.090034	47.068356	51.423298	52.701637	53.788166	55.201584	54.788948	52.059982	49.302631	46.225578	45.464935	42.906658	45.919075	48.085983	52.242455	55.468151	57.429123	57.969051	58.878498	59.517982	57.592445	56.597755	54.658089	49.719963	46.877987	46.821373	48.285362	50.360458	54.041416	55.981586	60.621861	62.014996	63.123951	62.925549	62.82666	60.823555	59.111813	57.378796	55.276337	54.971588	56.656403	60.181553	63.173847
39.593788	39.926743	35.12962	33.089443	32.733295	36.114639	40.348675	44.611168	48.788441	53.036804	54.435936	55.685886	56.779564	56.324291	53.524273	50.461388	47.263542	46.787117	43.312241	46.232285	48.122082	52.321186	55.390568	57.195217	57.664089	58.53091	59.014072	57.408276	56.449112	54.68708	50.161076	47.347519	47.433014	48.520412	51.782116	55.207283	57.268246	62.476955	63.514812	64.375076	64.496422	64.212791	62.145741	60.135571	57.748852	55.589546	54.623997	56.045906	59.151844	62.073074
40.489689	39.756832	35.428669	34.013771	32.677074	36.861328	40.470085	45.009697	49.982777	53.563229	55.097363	56.311787	57.014664	56.616238	53.865952	50.859913	46.979946	46.59589	42.630741	45.501049	47.454796	51.490471	54.325371	56.087391	56.53495	57.394657	57.664658	56.64151	55.135231	53.579254	49.486679	46.751282	46.858093	47.84602	52.045639	55.612911	57.73782	63.152588	63.529648	64.667023	64.81678	64.469208	62.395046	60.249874	57.422623	55.014629	53.601437	54.795975	57.880592	60.602879
40.803001	38.734322	34.534058	33.431797	31.82509	36.634624	39.454681	45.266159	49.002895	52.938622	54.451435	55.651649	56.077415	55.693199	53.0495	49.929771	45.396107	45.125736	41.117954	43.547726	45.458839	49.615311	52.215733	53.913799	54.453732	55.071854	55.235271	54.503448	52.805321	51.256451	47.590202	44.869015	45.025562	46.361652	50.895226	54.903042	57.10611	62.371662	62.535553	64.092155	63.730328	63.453796	61.464909	58.971569	56.172737	53.821587	51.932331	53.084236	55.941479	58.706394
41.244251	36.475517	32.943157	31.073511	29.814974	34.27634	37.387718	43.341309	46.86488	51.290882	52.618954	53.982594	54.209408	53.498341	50.975433	47.699387	42.860188	42.369553	38.177025	40.351002	42.269222	46.510956	48.997688	50.475491	51.022526	51.448803	51.782753	51.271194	49.402538	47.725773	44.379265	41.608341	41.864365	43.612572	48.139042	52.516331	55.230995	60.603127	60.6036	62.238354	61.663361	61.45079	59.540054	57.060925	54.020512	51.655148	49.751682	50.924904	53.590302	56.419167
39.86657	33.875694	30.414392	28.651327	27.229364	30.98019	34.489475	40.137524	43.661098	48.584476	49.770443	51.226456	51.424843	50.394035	47.828495	44.609291	39.308239	38.682598	34.113487	36.180882	38.006729	42.383472	44.820465	45.992733	46.838192	46.916309	47.392365	46.937649	44.706619	42.887741	39.981773	37.182423	37.729774	39.712463	44.459194	49.234394	52.183537	58.010414	57.62719	59.233528	58.708275	58.730175	56.684437	54.375843	51.271477	48.962959	47.016861	48.360611	50.926533	54.004089
37.65049	31.489086	28.056206	26.349985	24.373798	27.435398	31.356792	36.83432	40.1092	45.039688	46.197231	47.710087	48.04348	46.37318	44.17712	40.55291	34.825531	33.958305	29.716042	31.09421	33.026642	37.545486	39.541946	40.785271	41.758629	41.588051	42.454906	41.630711	39.321518	37.545277	34.689045	32.017597	32.863373	35.208435	40.061752	45.355644	48.340309	54.387459	54.103714	55.873474	55.291374	55.405647	53.402546	51.30711	48.444332	46.121605	44.566303	46.109005	48.71756	51.851959
35.221298	30.097286	26.557825	24.254747	22.264351	24.423561	28.416012	33.140358	36.564457	41.65126	42.602749	44.080074	44.47031	42.160526	40.369476	36.581837	30.207867	29.212744	25.332857	25.993378	27.918701	32.117805	34.185322	35.428646	36.373577	36.14616	37.446449	36.558296	33.957787	32.053646	29.417683	26.611227	28.01123	30.43445	35.550667	41.228256	44.198715	50.380863	50.232117	52.406887	52.030849	52.329865	50.369392	48.515545	45.887241	43.61425	42.72686	45.015629	47.29734	50.829643
33.310852	30.055565	26.487684	23.523802	21.696829	22.71917	26.207138	30.363052	33.964783	38.831322	39.768593	41.096706	41.366154	38.651356	37.18005	33.250305	26.258162	25.234617	21.020775	21.191021	23.507145	27.329659	29.162693	30.747078	31.983335	31.493017	33.169891	31.926472	29.283325	27.649189	24.856909	21.887033	23.940727	26.399479	31.380697	37.413551	40.526115	46.82906	46.964535	49.3951	49.331699	50.035721	48.082359	46.327984	44.559441	41.945389	42.145126	44.320213	47.617996	51.136089
32.906803	31.562878	28.364475	24.881899	22.614389	22.926189	25.497555	29.212934	32.764923	37.105659	38.128201	39.243149	39.406013	36.478058	35.227016	30.91358	23.736696	22.613674	17.838505	18.172176	20.403034	24.140284	25.781475	27.969818	30.634266	29.042604	30.826061	29.746067	27.898729	25.632208	21.958855	18.733181	21.106627	23.110628	28.496853	34.821033	37.940704	44.4426	45.032818	47.555756	47.861835	48.914024	47.159615	45.369717	44.013283	41.967667	42.927681	45.308826	49.452156	53.261574
34.044678	34.796852	32.152679	27.817448	25.230192	25.058826	26.727804	29.640266	33.412529	36.907719	38.065258	38.981258	38.959385	35.85379	34.872757	29.91983	22.885056	21.776243	16.539221	17.178425	18.556631	23.352591	25.320631	27.835823	30.038424	28.539129	30.25153	28.908638	27.963688	26.315338	20.581411	17.611538	19.8855	21.612392	27.225992	33.99781	36.84037	43.29253	44.550659	47.116226	47.635471	48.986088	47.537209	45.924946	45.222214	43.411072	44.832951	48.031219	52.757191	56.694504
36.944752	39.29565	37.09201	32.152817	29.153446	28.740494	29.35787	31.74453	35.353367	38.386703	39.55846	40.126289	39.841511	36.892239	35.968048	30.404058	23.490074	22.551794	17.257927	17.605808	19.062176	24.405252	26.288027	29.854824	30.707388	31.304199	32.398426	31.041323	28.689501	27.609585	22.209612	18.728144	20.597101	22.295572	27.788378	34.673885	37.530655	43.783863	45.304893	48.090729	48.624184	50.216385	49.179623	47.723675	47.390427	46.119305	48.017235	51.478405	56.943344	60.987236
41.202007	44.206604	42.301395	37.255623	33.687817	33.054592	32.947216	34.9715	38.402706	40.846287	42.05357	42.457977	41.690029	38.925495	38.022625	31.961252	25.19648	24.258204	19.028286	18.786413	20.733057	25.749285	29.095778	32.058613	33.614616	34.225636	34.929066	33.493801	31.973312	30.033642	25.358423	21.521687	22.73694	23.845661	29.402418	36.344769	39.151798	45.170528	46.940247	49.96767	50.522442	52.143063	51.568153	50.225891	50.212391	49.445751	51.556847	55.423023	61.193493	65.834251
46.049065	49.082085	47.361614	41.932148	38.087231	37.397167	36.756878	38.546688	41.58709	43.76067	45.003475	45.33683	43.993343	41.413551	40.588837	33.987453	27.514006	26.582832	21.225018	20.606562	23.029266	28.50024	32.734909	34.511135	36.344254	37.402916	38.298191	36.344234	35.733238	32.557224	28.571232	24.151848	25.161047	26.15608	31.755466	38.44202	41.341427	47.019093	49.030399	52.178608	52.818645	54.417957	54.141472	52.941322	53.12677	52.758034	54.947289	59.282425	65.27317	70.276291
51.208809	53.22575	51.583439	46.097134	41.989315	41.142929	40.239742	41.92297	44.437569	46.547199	47.612373	47.903095	46.2896	43.745335	43.00589	35.99239	29.746313	28.488291	23.251265	23.130188	25.133677	30.704126	35.883816	37.19109	39.066833	40.892883	41.326309	40.736591	38.278187	35.066643	31.727245	26.47653	27.208614	28.494968	33.930931	40.610382	43.644791	48.988503	50.786644	54.361179	54.915951	56.35894	56.537205	55.464951	55.714348	55.644039	58.025143	62.616074	68.83419	73.951004
56.127018	56.410233	54.817661	49.238979	44.81142	44.092934	43.076057	44.55323	46.826244	48.786663	49.581829	49.929394	48.060104	45.544258	44.733757	37.706047	31.552343	29.875099	24.794395	24.659107	27.117344	32.190411	37.078777	39.125015	40.339962	43.2034	43.309975	42.592361	40.176586	36.282925	35.181732	28.730198	29.050173	30.400475	35.87907	42.167721	45.273182	50.545837	52.230297	55.74799	56.288551	57.731537	57.945328	57.221245	57.527481	57.826656	60.136707	64.912384	71.251282	76.552841
60.17841	58.067101	56.652161	51.002426	46.368813	45.913223	44.718712	46.153248	48.220207	50.194839	50.620522	51.024929	49.070374	46.469265	45.559288	38.908165	32.456036	30.473255	25.520447	25.321215	27.921556	33.968071	37.875889	40.504772	40.852848	44.099983	44.078659	43.439205	40.490524	37.001873	35.730156	30.436798	29.747805	31.439167	37.130924	42.986149	46.205296	51.449528	52.913715	56.118774	56.844074	58.031269	58.316116	58.068092	58.274857	58.765873	61.267769	66.100288	72.247345	77.740746
62.815872	58.658195	57.26458	51.351944	46.590427	46.291161	45.267178	46.602238	48.363667	50.53014	50.593449	51.026276	49.05751	46.378246	45.40432	39.1511	32.393436	30.105124	25.450747	25.372301	27.787903	34.544956	37.628548	40.548752	40.58419	42.907623	44.072906	43.056862	39.518429	35.980042	35.234119	30.836056	29.258881	31.426306	36.876476	42.753017	46.171116	51.24482	52.510056	55.615639	56.19883	57.229702	57.592709	57.678638	57.686451	58.369316	60.942272	66.080322	71.936058	77.536034
64.138885	58.027214	56.349377	50.465164	45.589962	45.418594	44.657509	45.878883	47.597675	49.59362	49.479294	50.032917	48.440739	45.399094	44.389637	38.321163	31.400074	28.855968	24.571068	24.059196	26.57427	33.217636	36.059647	39.05801	39.349247	40.983448	42.049252	42.41877	38.10585	33.792969	32.933357	28.918985	27.87472	30.198465	35.442581	41.411488	44.79406	49.974346	50.990891	53.968575	54.523346	55.554222	55.718273	56.081318	56.025181	56.814629	59.373367	64.426155	70.068726	75.981346
63.834793	55.996506	54.141033	48.242611	43.424252	43.501572	42.832863	44.238976	45.815659	47.939503	47.640434	48.393009	46.978466	43.659706	42.650253	36.809155	29.774374	26.917627	23.037743	22.58271	24.94857	31.144302	33.87262	37.055725	37.275909	38.689842	39.32222	40.281483	35.712765	31.073032	30.113953	26.199053	25.751644	28.181967	33.305294	39.203148	42.486244	47.879692	48.953083	51.561279	51.846046	53.104294	52.69281	53.276119	53.163139	53.938377	56.497116	61.549904	67.014839	73.161934
62.315723	53.006615	50.774555	45.302456	40.505417	40.739056	40.574833	41.988052	43.628685	45.844898	45.680832	46.312614	45.253342	41.465626	40.683548	35.219028	27.963984	24.979342	21.142088	20.694162	22.903704	28.516788	31.323267	34.648479	35.238144	35.85627	36.488644	37.035797	32.850773	28.57342	27.195114	23.443644	23.088604	25.852882	30.805677	36.497471	39.865833	44.96796	46.13372	48.486126	48.507988	49.659657	49.127377	49.618317	49.540863	49.967941	52.697208	57.835258	62.788609	69.163078
59.453781	49.398602	47.04575	41.758392	37.30241	37.870007	37.990002	39.566643	41.399124	43.970604	44.005493	44.48806	43.627743	39.598442	39.157425	33.742649	26.530233	23.88665	19.715441	19.331461	21.370476	26.308542	29.406342	32.561028	33.513069	33.683552	34.550407	34.429646	30.585684	26.628071	24.965553	21.128817	20.880356	23.353315	28.220846	33.749218	36.875996	42.013649	43.307301	45.467861	45.034981	46.371387	45.448307	45.697666	45.463894	45.557011	48.158382	53.353271	57.702663	64.340034
55.987923	45.549053	43.402256	38.78281	34.447617	35.683128	36.087334	37.692402	39.873051	42.742962	43.047852	43.693844	42.819317	38.775806	38.462685	33.147381	26.247604	23.760344	19.979935	18.88541	20.68284	25.393534	28.363436	31.660231	33.19492	32.647751	33.841457	33.15937	29.500145	25.372004	23.972387	19.901171	19.681131	21.578552	26.225813	31.597864	34.518581	39.457283	40.779362	42.812023	42.173084	43.331856	42.29509	42.039963	41.578815	41.174549	43.385128	48.622654	52.609665	59.005455
52.301846	42.630363	40.774891	36.809139	33.170284	34.796589	35.342907	37.13982	39.547836	42.836971	43.291077	44.19997	43.467548	39.395615	39.125126	33.824036	27.30085	25.062279	21.459505	19.945761	21.657925	25.892555	28.897984	32.34399	34.027893	33.075714	34.269421	33.65839	29.70784	25.835497	24.428776	20.208342	19.561977	21.10413	25.097685	30.654478	33.404671	37.895729	39.260441	41.47784	40.27047	41.258713	40.143784	39.213642	38.375908	37.45295	39.137722	44.197609	47.772503	54.267773
48.665558	40.94096	39.163643	37.194523	33.079601	34.826698	36.268299	37.816521	40.999035	44.30238	45.076229	46.184071	45.39481	41.315769	41.087914	35.822353	29.910231	27.700079	24.061777	22.484087	24.174936	28.011662	30.98867	34.406254	36.232265	35.109562	36.047466	35.834339	31.478785	27.599333	26.249454	21.965069	20.899487	21.880306	25.319643	30.897757	33.690578	37.762417	39.056072	41.038994	39.739254	40.443275	39.406513	37.637928	36.096756	35.116951	35.785648	40.419212	43.951473	50.276211
46.166183	40.104256	39.193806	37.622585	34.374527	36.782429	38.685883	39.99963	44.475327	46.833649	48.111984	49.461411	48.615303	44.48653	44.208935	38.929157	33.542843	31.410852	27.715704	26.351179	27.708069	31.345842	34.052845	37.66938	39.523815	38.315842	38.841637	38.898518	34.535854	30.528503	29.207047	24.709501	23.388124	23.850248	26.756678	32.391632	35.08498	38.915234	40.088097	42.127865	40.536797	40.665279	39.905628	37.440712	35.025574	34.194984	33.712601	37.379826	41.39526	47.194195
45.308216	41.079487	41.213531	38.924664	37.509808	38.873211	41.579578	43.383595	48.100876	50.182087	51.431999	53.278812	52.276386	48.353668	47.827381	42.618664	37.779461	35.484047	31.81732	30.39595	31.816792	35.184559	37.799191	41.493889	43.042786	42.147453	42.13324	42.602226	38.054825	33.884056	32.633652	27.951363	26.381296	26.495255	29.117466	34.340305	37.232605	40.84259	42.029663	44.069431	42.350464	41.811039	41.072704	38.295147	35.112621	34.409935	33.181477	35.84684	39.862274	45.682522
45.508999	42.466877	42.743031	40.802334	39.884853	42.825661	44.992016	47.307625	51.356998	53.679794	54.929707	57.003891	56.100941	52.043217	51.310875	46.549797	41.795864	39.067013	35.720036	34.319981	35.790558	39.04464	41.559795	45.197651	46.490749	45.744633	45.495937	46.099934	41.374897	36.948326	35.797401	31.086689	29.488203	28.820564	31.520931	36.367188	39.543701	43.160789	44.120495	46.337894	44.476822	43.368961	42.602207	39.718071	35.789471	34.987305	33.574112	34.953392	39.224617	44.668278
47.535927	44.174065	45.025753	42.338985	41.783882	47.005535	47.608696	50.975906	54.947124	56.921749	58.107712	60.096638	59.293159	55.263859	54.282829	49.749123	45.322037	42.117123	38.926468	37.668522	39.231468	42.265282	44.752014	48.31171	49.306381	48.816063	48.212093	48.851616	44.233158	39.49395	38.335918	33.532845	31.877508	30.776438	33.647343	38.308849	41.691422	45.294304	45.856102	48.059292	46.05611	44.770615	43.875957	41.006031	36.644009	35.308933	33.902847	34.813168	38.885441	43.995148
50.934254	45.888405	47.294319	44.650181	44.22298	50.823082	49.529091	54.558975	57.201473	59.86533	60.518391	62.130718	61.305927	57.639004	56.324017	52.074528	47.768234	44.094368	40.868176	39.93708	41.62793	44.647533	47.077423	50.388428	51.034935	50.864353	49.91222	50.8857	46.167767	41.179867	39.865513	34.977173	33.350262	31.730494	35.020618	39.568443	42.929699	46.461525	46.945164	49.212299	47.081223	45.845467	44.496063	41.803772	36.830681	35.254021	33.91188	34.573509	38.517891	43.208374
51.938099	47.844376	47.246559	45.327175	45.368931	52.800369	50.142139	55.420712	58.049	60.96154	61.650131	62.878765	62.316875	58.721008	57.214176	53.170742	48.935505	44.721622	41.538067	40.834347	42.667301	45.843224	48.180744	51.370953	51.655087	51.619511	50.305	51.825596	46.873184	41.764496	40.080662	35.213634	33.430405	31.931427	35.19313	39.669899	43.116421	46.719303	47.096355	49.434551	47.083202	45.826126	44.071716	41.827068	36.292648	34.573879	33.331215	34.007057	38.313812	42.364811
52.0396	48.066673	46.182777	45.279469	45.569908	50.649452	49.838634	54.896938	57.439964	61.333057	61.552681	62.752899	62.247852	58.488556	56.775669	52.916977	48.731476	44.069954	40.914822	40.410049	42.498798	45.724461	48.140137	51.138504	51.095783	51.159687	49.703068	51.067341	46.406254	41.020451	39.137665	34.206692	32.487408	30.753956	34.179085	38.599007	41.995789	45.897099	46.004147	48.377872	46.147316	44.847607	42.709503	40.614067	35.257282	32.899025	31.478729	32.182991	36.361847	40.817856
51.849834	46.754246	45.26825	43.718349	45.017765	48.079365	49.89045	53.072922	55.65147	61.221443	60.36105	61.20599	61.042004	57.154812	55.136387	51.462437	47.355099	42.167778	39.062378	38.792088	40.980316	44.376507	46.72113	49.890022	49.371243	49.683834	48.006947	49.364117	44.852245	38.919323	36.802059	31.835554	30.123377	28.283342	31.871895	36.263393	39.724129	44.137032	43.874599	46.248318	43.896969	42.753586	40.430737	38.271355	32.871933	30.343151	29.136013	29.989491	33.756229	38.418297
52.1646	45.349495	43.401649	42.604923	42.170612	46.532509	47.824898	50.318138	53.081432	60.981983	58.139175	58.124359	58.32275	54.27924	51.955284	48.693451	45.040855	39.071934	36.279179	36.186523	38.552383	41.934364	44.364254	47.575783	46.964626	47.206165	45.593227	46.921974	42.118782	36.015331	33.48595	28.57629	26.515945	24.974339	28.555786	33.139133	36.464867	41.062508	40.906654	42.953526	41.007187	39.714584	37.150154	35.232357	29.768986	27.048357	25.926487	27.113914	30.646179	36.096947
50.347782	43.404781	42.380642	39.899929	38.911396	43.5504	44.160667	46.803127	51.115398	56.706692	56.094982	54.38908	54.637207	51.46056	48.312374	45.356071	41.348209	35.308231	33.3326	32.756771	35.278957	39.094368	41.25425	44.828156	44.217003	44.302219	42.980606	43.648552	39.086937	32.763214	29.757772	24.81259	22.517765	21.025896	24.493656	29.219112	32.551949	37.163799	37.057686	39.339039	37.399807	36.263519	33.493034	31.994455	27.348211	23.554661	22.859118	24.430239	28.012239	33.434589
48.246799	41.858025	40.63493	37.123928	36.142502	39.339108	40.716755	43.131844	49.454952	52.218285	52.011585	50.135155	50.909084	46.766094	44.463455	41.492943	37.051647	31.196413	30.144484	29.334181	31.955841	35.863617	38.378773	42.059258	41.966805	41.597275	40.481716	41.242031	36.246986	29.489838	26.292547	21.148409	18.604895	17.546457	20.310781	25.483879	29.029879	33.435673	33.933521	35.951969	33.934578	33.011459	30.411499	28.635813	24.820902	20.707605	20.260752	22.698736	26.046259	31.376234
46.380341	40.410786	38.47715	34.895096	33.814194	35.618134	37.883965	40.206676	46.188728	47.459919	50.642506	46.016273	46.73336	42.263527	40.84906	37.409588	33.991478	27.773867	26.970627	26.66481	29.826481	33.506886	36.16415	40.214119	40.476933	40.03635	38.69342	39.830318	34.295265	27.367588	24.23424	18.464827	15.686837	15.061827	16.888233	22.132389	25.763655	30.176548	31.541264	33.38208	31.250996	30.59078	28.296354	26.797779	23.238665	19.523272	19.033785	22.786272	25.501413	30.675066
45.551327	39.858879	37.200493	34.279247	32.565956	34.078575	35.143589	37.302879	41.799892	43.80294	47.156063	43.226158	43.460075	38.919186	37.312878	33.916039	31.641901	26.276943	24.699211	25.189201	28.834044	32.649452	35.164608	39.747482	40.258987	39.96051	38.638897	40.05291	33.97784	26.886736	23.945238	17.59318	14.467021	14.644928	15.234987	19.988873	24.103302	28.231983	30.065651	32.275951	30.407774	29.797289	27.666292	26.267189	23.212561	20.570091	19.846121	23.683878	26.725864	31.771624
45.88765	40.742321	37.934719	34.992153	32.518585	34.230152	33.731976	35.393887	39.095093	41.830002	43.946781	42.09166	41.295292	37.173622	35.318623	32.319687	30.436348	25.348497	24.424465	24.85051	29.19879	33.213146	35.976994	40.808559	41.824547	41.639763	40.268406	41.831631	35.259186	28.509144	25.560539	18.853207	14.867295	15.784163	15.372359	19.778074	24.290409	28.220142	30.309608	32.825436	31.767277	30.38941	28.713156	27.477478	24.977076	22.476707	22.378019	26.336569	29.797779	34.658794
47.431942	43.11795	39.827179	36.643028	33.721821	35.390755	34.061245	35.126297	37.832745	40.851871	42.087578	42.207764	40.963753	37.716053	35.207352	32.307892	29.770853	25.571184	26.00429	26.49428	31.14809	35.325874	38.409466	43.454193	44.690453	44.718826	43.34037	45.074123	38.125088	31.52426	28.696449	21.520161	17.292664	18.223742	17.072975	20.931572	26.04076	29.700485	31.99601	34.796055	34.306328	32.075813	31.017731	30.499701	27.77903	25.733416	26.153419	30.353554	33.750816	38.746834
49.793411	46.225491	42.600761	39.402401	35.891441	36.387981	35.420845	36.024044	38.06258	41.245132	41.578449	43.091301	41.534649	38.393532	35.380344	33.397491	30.583334	27.953964	28.046011	29.324705	34.525631	39.648441	41.7728	47.080425	48.373528	48.679016	46.995022	48.451668	41.992908	35.505764	32.784534	25.096653	21.139164	21.31707	20.088139	23.712261	28.878292	32.573544	34.911697	37.242786	37.07991	34.977291	34.288692	33.749348	31.327105	30.027557	30.561249	34.789803	38.3647	43.623619
52.744678	49.58176	45.502289	42.382088	38.551384	37.84	37.270771	37.639488	39.258808	42.540833	42.398087	44.323051	42.489292	39.902393	36.917633	34.991619	32.880901	29.889154	30.649111	32.233337	37.810852	43.28183	45.413292	50.898556	52.319553	52.632145	50.727882	51.807945	46.017094	39.529949	36.638191	29.028471	24.673073	24.787029	23.664684	27.160906	32.788792	35.894295	38.069019	40.307739	40.393555	38.276722	37.474438	37.325893	35.059967	34.058846	34.997551	39.595585	43.220219	48.578617
56.044155	52.902561	48.183598	45.191296	41.019527	39.874714	39.269955	39.709732	40.845882	44.973454	43.658306	45.576172	43.870312	41.425514	39.066036	37.530819	35.853535	32.769417	32.790409	34.992805	40.98954	45.536812	49.977535	54.588833	55.725616	56.22295	53.99184	54.645569	49.458679	43.220226	39.80267	32.370586	28.057817	27.859138	27.681816	30.709074	35.882214	39.009033	41.013229	43.536167	43.359081	41.448307	40.631809	40.668003	38.508663	37.976498	39.064419	43.761932	47.677883	53.000755
59.244205	55.555492	50.161518	47.339745	43.075607	41.63237	40.921024	41.275539	42.34063	46.112934	45.252533	47.390667	45.429008	42.550785	40.169987	39.373734	37.156437	34.221535	34.590691	37.674164	44.232227	47.329987	52.573627	57.383877	58.506451	58.925621	56.43161	56.616386	52.21109	46.256851	42.292175	35.257999	30.767597	30.497862	30.363171	33.212795	38.144352	41.598015	43.41037	45.833828	45.742008	43.895184	43.263428	43.185936	41.360546	40.99181	42.392368	47.018826	51.33979	56.605816
61.705349	57.263458	51.329468	48.5219	44.527779	42.295834	41.698177	42.848495	43.224361	46.691132	46.370747	47.499908	46.291424	43.072144	40.542126	39.703243	37.436207	35.695015	35.531265	39.23291	45.535179	48.711102	53.983162	59.198418	59.773872	60.349365	57.855354	57.116425	53.876419	48.078506	43.829609	36.624897	32.290817	31.857658	31.936127	35.141022	39.944687	43.483616	45.025963	47.499157	47.393124	45.546303	44.680069	44.879688	43.30299	43.140312	44.704288	49.344959	53.950142	59.251694
63.164669	57.948284	51.580864	48.680931	44.843121	42.106693	41.750622	42.91515	43.461548	46.544621	46.330822	47.047867	46.066753	42.82616	41.653282	39.919113	37.858135	36.351421	35.356339	39.697472	45.573414	48.784863	53.808235	59.641666	59.641575	60.359184	58.014381	57.076496	54.049656	47.953316	43.846527	36.435757	33.508553	31.817736	32.713326	36.074543	40.728989	44.516613	45.95948	48.304779	48.248486	46.415871	45.492794	45.756359	44.222298	44.4291	46.192028	50.591114	55.523148	60.661274
63.657696	57.659718	51.015186	48.079727	44.462185	41.292324	41.184944	42.363686	42.94561	45.922104	45.8433	46.332977	45.309231	41.905209	42.018417	38.642895	38.67802	34.911777	34.257755	38.584675	44.304298	48.176552	52.510696	58.663872	58.500359	58.876904	56.844746	56.176865	53.029232	46.534985	42.563202	35.571651	33.433151	31.138371	33.135303	36.468098	40.866749	45.109119	46.210926	48.371487	48.158875	46.66732	45.580818	45.815964	44.274788	44.652126	46.656639	50.86388	56.080128	61.125889
63.198647	56.653553	49.596905	46.782238	43.441811	39.923779	40.14325	41.783848	41.960762	44.823566	44.616871	45.106541	43.890949	40.700092	40.074333	37.011448	37.146049	32.797165	32.825264	36.32085	41.962311	46.154308	50.339241	56.641628	56.158375	56.442547	54.751446	53.607502	51.056728	44.349319	40.050686	34.018368	32.270664	30.139307	32.534145	36.158264	40.606651	45.026657	46.100044	48.495083	47.721138	46.520908	45.263878	45.477703	44.05022	44.285446	46.659447	50.568253	55.990562	60.986584
61.858574	55.242424	47.958405	45.093998	42.073318	38.420284	39.058971	40.656937	41.182014	43.654026	43.148899	43.780682	42.749832	39.466602	38.40741	35.422684	35.81308	30.533388	30.803068	33.8368	39.158524	43.769737	47.286762	53.290722	53.574852	53.382957	51.997391	51.592419	48.231621	42.199226	37.168732	32.038811	30.781378	29.18293	31.798037	35.777424	40.446079	44.809238	46.145531	48.327404	47.723991	46.573502	44.95409	45.324238	43.761749	43.833553	46.505981	49.910305	55.446297	60.271786
60.092228	53.781612	46.405216	43.9174	41.074352	37.350266	38.436596	39.686394	40.616482	42.946384	42.334675	42.739082	42.440094	38.865543	36.662376	34.494778	34.004101	28.788351	29.526993	31.530437	36.23399	41.164948	44.298275	49.797752	50.351891	50.735535	48.64653	48.959206	45.28577	39.558907	34.627892	30.265352	29.483988	28.844769	31.808043	35.595585	40.910835	45.110573	46.766605	48.664261	48.444542	47.12352	45.34779	45.86005	44.14835	43.893299	46.430721	49.536617	54.951817	59.670727
58.560406	53.045597	45.804207	43.579288	40.892559	37.324795	38.922718	39.767502	40.861015	43.411186	42.451313	43.033356	43.153584	39.912991	36.217682	34.966686	33.395985	28.023916	28.805189	30.012829	33.927673	38.688107	41.885384	47.214325	47.413193	47.88921	45.892578	45.977875	42.823139	37.472866	33.01791	29.522232	29.295094	29.92774	33.01181	36.593296	42.519611	46.420918	48.361168	50.088299	50.25227	48.625713	46.601295	47.092239	45.408958	44.85548	47.2579	50.079582	54.933453	59.311298
57.533115	53.425182	46.425377	44.39941	41.648731	38.677826	40.730495	41.44738	42.313522	45.190544	44.031715	44.670601	45.032417	41.976562	37.798088	36.78157	34.280056	29.064306	29.248726	29.916353	33.369343	37.540028	40.296764	45.050171	45.52615	46.591919	44.708969	44.574001	42.165333	36.736897	32.935646	30.235775	30.548647	32.240005	35.636711	38.791874	44.981087	48.889503	51.163708	52.63504	53.069019	51.392723	48.949085	49.532398	47.643063	46.826683	48.873833	51.191029	55.781998	59.904045
57.408264	55.055374	48.467682	46.420403	43.776302	41.416462	43.469131	44.356548	45.094791	47.964706	47.139835	47.792934	48.24712	45.41153	40.835155	39.776001	36.826847	31.51162	31.369192	31.532331	34.530571	37.727814	40.150597	44.989269	44.996288	46.786812	45.003342	44.939423	42.900238	38.17524	34.572941	32.469929	33.344128	35.99472	39.412739	42.354736	48.586586	52.686848	54.975266	56.482124	57.015579	55.069279	52.376949	52.981579	50.907501	49.679008	51.349567	53.254646	57.511665	61.328186
58.697441	57.75853	51.618484	49.585411	46.948421	44.894112	47.124416	48.352894	49.126667	52.088947	51.221447	51.881649	52.215042	49.613934	44.859921	43.665764	40.610031	35.188225	34.825523	34.384705	36.828724	39.14489	41.49662	46.385029	46.150463	48.203884	47.138065	46.185966	44.523373	40.693657	37.801899	36.039948	37.077572	40.417393	44.133842	46.883991	52.902676	57.159256	59.319778	60.762688	61.62299	59.520374	56.408821	56.999237	54.783054	53.24192	54.621159	56.313076	59.944813	63.306591
61.00985	61.250443	55.252499	53.148376	50.760075	48.940243	51.234501	52.825356	53.620441	56.625359	55.573112	56.631222	56.659081	54.256924	49.403431	48.081379	44.911957	39.53989	38.857445	38.075565	39.737991	41.698879	44.341938	48.647697	48.18576	50.580242	49.706268	48.228374	47.276314	43.872925	41.670395	40.015026	41.621082	44.946693	48.968678	51.654877	57.517246	61.958565	63.941448	65.185402	66.209137	64.170471	60.746277	60.92458	58.807869	57.081997	58.177017	59.449715	62.427757	65.82505
64.267326	64.735291	58.95052	56.83218	54.891518	53.007744	55.294891	57.063381	58.092949	60.91312	60.187729	61.252941	61.010792	58.8218	54.06068	52.227039	49.249458	43.976871	42.690464	42.057796	43.315212	45.084255	47.478622	51.20174	50.810856	53.432709	52.359783	51.336636	50.29221	47.208569	45.425259	44.004364	46.04385	49.071033	53.398548	56.354759	62.089222	66.615807	68.399742	68.940262	70.383217	68.422707	64.849297	64.757599	62.797203	60.780014	61.207123	62.323502	65.067062	68.485672
67.226433	67.658867	62.193832	59.862331	58.227207	56.599224	58.907684	60.917763	62.153385	64.994881	64.333435	65.242325	64.517014	62.725922	58.21349	55.811413	53.245953	48.037312	46.36721	45.57822	46.36668	48.377312	50.871151	54.146629	53.784164	56.278126	55.57468	54.501793	53.06657	50.416355	48.768047	47.631371	49.997711	52.776203	57.501621	60.592834	66.000458	70.562569	72.126228	72.8657	73.96759	71.94313	68.270248	68.334862	66.0121	63.817272	63.754105	64.636002	67.301407	70.556595
69.993736	69.886154	64.698235	62.324104	60.752922	59.558372	61.774467	63.976387	65.318588	68.238243	67.619431	68.450165	67.518791	65.884018	61.407116	58.756355	56.183784	51.216724	49.141617	48.452106	48.863976	50.903027	53.524765	56.537342	56.089611	58.398834	58.029343	56.487495	55.180168	52.956284	51.258236	50.554989	53.120281	55.692719	60.617088	63.765144	68.803284	73.642509	75.064056	75.888794	76.599892	74.738853	70.788864	70.967171	68.310448	65.86692	65.150063	66.067482	68.796837	71.867287
72.398705	71.481102	66.236343	63.862213	62.227085	61.465965	63.568375	66.090034	67.652512	70.579262	69.924927	70.769867	69.760338	68.225044	63.669987	60.997902	58.276119	53.529327	50.836048	50.288643	50.53709	52.661411	55.16946	57.954659	57.499828	60.036419	59.112709	57.769814	56.419853	54.537029	53.10899	52.3489	55.248142	57.522152	62.673893	66.028008	70.575874	75.820107	77.127968	77.668495	77.853783	76.383545	72.3554	72.327644	69.5075	66.801071	65.991837	66.774261	69.127022	71.93457
74.306343	71.91082	66.545265	64.306137	62.614162	62.279369	64.232567	67.002914	68.799866	72.010841	71.079391	72.087769	70.914803	69.450562	64.987877	62.038681	59.181896	54.790379	51.372341	50.981258	51.172859	53.460606	56.089447	58.412796	57.751904	60.288498	59.187149	58.384262	56.98457	54.931213	54.078712	53.013092	56.210766	58.399506	63.821255	67.353004	71.844025	76.462982	78.161644	78.410851	78.198227	77.061951	72.891693	72.51577	69.930107	66.918144	65.604424	66.074219	68.341705	70.978729
74.089516	71.075813	65.624992	63.577713	62.013638	61.948849	64.022835	67.070305	69.066208	72.341133	71.509155	72.538834	71.237991	69.787956	65.346581	62.347649	59.17112	54.943027	51.048927	50.537052	50.877869	53.186928	55.964981	57.9828	57.023479	59.396648	58.039505	57.414257	56.334305	54.366215	53.705563	52.753624	56.015247	58.509525	63.753643	67.860924	72.302208	76.914055	78.271667	78.542175	77.775345	76.418785	72.39064	71.339706	69.57827	66.019188	64.357307	64.493141	66.355621	68.580528
72.906387	68.81266	63.795273	61.740891	60.496559	60.978889	63.29446	66.4272	68.572311	72.088821	71.420265	72.336266	70.893303	69.365112	65.094269	61.988754	58.329056	54.427814	50.150024	49.396564	49.566849	51.676956	54.263165	56.586514	55.598774	57.453243	56.430054	55.691124	54.582748	52.891766	52.572174	51.62735	55.308189	57.752728	63.181583	67.37413	72.056999	76.61911	77.877243	77.863541	77.132233	75.171722	71.335419	70.177895	68.366722	64.253426	61.987583	62.080776	63.239822	65.47184
70.835136	65.767975	61.112953	59.094097	58.439518	59.575554	62.004803	65.286758	67.687668	71.474182	70.919312	71.714523	70.221825	68.743362	64.47963	61.388325	57.103352	53.472111	48.711155	47.915062	47.6306	49.641228	52.149277	54.479733	53.449364	55.246986	54.273537	53.477764	52.483074	50.919994	50.905933	50.209793	54.17485	56.669128	62.531418	66.603172	71.357094	75.201561	76.921547	76.943367	75.98468	74.201813	70.23761	68.440598	66.487312	61.862431	59.134731	59.050293	59.356686	61.482117
67.946815	62.325424	58.224632	56.333668	56.339893	57.980408	60.736511	64.274261	66.760437	70.731689	70.47525	71.13546	69.649864	68.185623	64.120834	60.873211	55.941639	52.64436	47.42865	46.433605	45.808086	47.527393	49.715702	51.996414	51.299999	53.062096	52.237862	51.26445	50.220028	48.912739	49.261055	48.79229	52.849716	55.613998	62.108673	65.853577	70.635925	74.132217	75.958786	76.023247	75.12851	73.423798	68.834312	66.667824	64.664803	59.407536	55.976398	55.764061	55.040169	57.208233
64.575356	58.80476	55.485565	53.893028	54.751907	56.584267	59.894596	63.759193	66.53669	70.664268	70.457573	70.982765	69.667702	68.160828	64.316307	60.72052	55.476311	52.257191	46.885162	45.485107	44.333786	45.555714	47.601913	49.953682	49.392269	51.083313	50.315918	49.527252	48.475719	47.537914	48.007023	47.694576	51.943851	54.74366	61.657555	65.416672	70.056908	73.837425	75.401085	75.522385	74.393173	73.065048	67.843185	65.392479	63.304188	57.165844	53.37944	52.655514	51.071869	52.792286
61.41713	56.051533	53.243931	52.525364	54.037937	55.927143	59.62117	64.032875	66.945381	71.371384	71.36364	71.839096	70.829567	69.287163	65.272118	61.356579	55.842365	52.630352	47.137531	45.268517	43.790348	44.472263	46.333717	48.678383	48.294605	50.035389	49.211147	48.699593	47.761749	46.98737	47.229107	47.520618	51.87648	54.93919	61.789131	65.718781	70.401649	74.388214	75.511345	75.682381	74.553169	73.246361	67.527115	64.777992	62.504951	56.032658	51.727554	50.371243	47.863892	49.200615
58.344204	54.250481	52.110786	51.775913	54.006138	56.28614	60.264385	65.209	68.277824	72.888565	73.207672	73.548126	72.5457	71.195145	67.109039	62.809814	57.146389	53.962791	48.079174	46.217266	44.298557	44.724678	46.294811	48.69632	48.262802	50.074642	49.307251	48.65358	48.177589	47.374786	47.453102	48.398312	52.647591	55.902149	63.284996	66.880699	71.65593	75.57856	76.424568	76.68087	75.629814	73.825623	68.305336	65.200928	62.529995	55.894276	50.928364	49.40863	46.027313	46.767181
55.768707	53.678715	52.08614	52.170486	55.097046	57.362835	61.923721	67.237816	70.47007	74.867645	75.627289	76.074326	74.794792	73.614769	69.5784	64.888374	59.203629	56.19767	49.702988	47.947662	45.766052	46.000324	47.257824	49.616695	49.183178	51.314762	50.483421	49.765804	49.581135	48.906235	48.686115	50.029232	54.250088	57.668068	65.21434	68.675041	73.393433	77.20237	78.176277	78.254944	77.417053	75.300224	69.801247	66.462364	63.365105	56.772018	51.379784	49.391087	45.647396	45.960938
54.443817	54.172813	53.020775	53.503025	56.791962	59.292233	64.023651	69.920387	73.145531	77.408104	78.352493	78.792427	77.406303	76.368393	72.339127	67.464371	61.758308	58.674183	51.923706	50.083115	47.802025	47.801823	48.966949	51.290295	50.934937	53.300999	52.419918	51.645458	51.652637	51.134056	50.437874	52.200211	56.378433	59.874569	67.470581	70.79628	75.535988	79.437286	80.261993	80.141716	79.332237	77.101723	71.773285	68.249657	64.6408	58.388775	52.705215	50.382565	46.276497	46.874256
54.447689	55.398819	54.602051	55.190884	58.778248	61.50589	66.38652	72.517738	75.749992	80.140465	81.113266	81.475044	79.73365	78.830742	75.114113	70.068825	64.277496	61.214691	54.108944	52.310986	50.122269	49.852058	51.10955	53.610535	53.098858	55.344128	54.55542	53.80938	53.873402	53.361923	52.594688	54.627033	58.528141	61.974545	69.99688	73.088089	77.643059	81.629631	82.404594	82.099579	81.140884	79.123535	73.915886	70.1791	66.207863	60.240055	54.201229	51.480675	47.623295	47.681038
55.240311	56.73856	56.218906	56.878788	60.650894	63.556175	68.493645	74.766975	77.992119	82.268906	83.398033	83.46138	81.805252	80.817078	77.441513	72.211472	66.178566	63.463928	55.953171	54.126789	52.122814	51.774441	53.188259	55.603977	55.163353	57.266514	56.484909	55.845451	55.831314	55.341156	54.467339	56.691528	60.585537	63.953773	71.897949	75.088646	79.210182	83.473869	84.177773	83.77327	82.608528	80.996185	75.440361	71.803055	67.696823	61.977699	55.597813	52.70673	49.062511	48.658405
56.281673	57.971767	57.381058	58.126209	61.734886	65.052284	69.925812	76.334137	79.587708	83.857391	84.858612	84.751427	83.130829	82.128441	78.916306	73.615211	67.489929	64.796616	57.200588	55.288944	53.398655	53.398449	54.570679	57.156929	56.773148	58.677361	57.753647	57.419724	57.142681	56.730682	55.835548	58.223164	61.875587	65.528046	73.251953	76.328957	80.478912	84.728394	85.396767	85.098846	83.585945	82.18676	76.666466	72.794678	68.610283	63.210907	56.795494	53.748093	50.110977	49.635818
57.109921	58.231579	57.90377	58.506817	62.179443	65.65316	70.640366	76.920799	80.288055	84.550629	85.338692	85.203087	83.539856	82.295883	79.424812	73.853714	67.728432	64.836159	57.396454	55.43507	53.914261	54.027744	55.136028	58.006493	57.665344	59.342182	58.567684	58.26218	57.686718	57.246292	56.471951	58.930618	62.341457	66.136024	73.547295	76.730881	81.229004	85.279526	85.684998	85.550514	83.845749	82.389732	77.096817	72.976334	68.799049	63.605724	57.097942	54.199753	50.427635	50.080376
57.710842	57.489574	57.424667	57.992184	61.607967	65.14563	70.310478	76.299591	79.766319	83.964943	84.596687	84.738197	82.932854	81.205719	78.640175	73.069077	66.787476	63.85257	56.817875	54.52964	53.470688	53.776016	54.820351	57.85424	57.676517	59.054928	58.443855	58.102821	57.278664	56.923508	56.397858	58.678886	62.02578	65.763504	72.855026	76.059921	80.934639	84.452255	84.978523	85.071411	83.103745	81.526932	76.31218	72.227226	68.128098	62.977409	56.405674	53.585648	50.055111	49.565742
57.381004	55.873653	55.751904	56.26968	59.771778	63.515499	68.552452	74.562874	77.930138	82.256653	82.661026	82.973061	81.146408	79.142151	76.676079	71.502892	64.880226	61.781898	55.116684	52.643711	51.897396	52.678787	53.737335	57.041233	56.82798	58.128227	57.609524	57.240078	56.259598	55.542065	55.478268	57.510612	60.722496	64.58812	71.246208	74.408478	79.496353	82.935814	83.2276	83.590485	81.452301	79.505997	74.554138	70.440773	66.334541	61.553333	54.860806	52.261047	48.673668	48.297989
56.020924	53.298546	53.006268	53.602203	56.997719	60.542488	65.728653	71.518814	74.871857	79.297852	79.545906	80.071106	78.009964	75.927559	73.646225	68.728836	61.971172	58.97942	52.49184	49.947815	49.741508	50.949226	52.270676	55.745098	55.602905	56.853413	56.377342	56.022106	54.657936	53.990139	54.068451	55.53236	58.523979	62.34697	68.621368	71.698372	76.892822	80.68045	80.808807	81.136169	78.699562	76.675095	71.900879	67.794609	63.638638	59.29797	52.52018	50.297001	46.929897	46.660797
53.786926	49.991631	49.55724	49.989754	53.214737	56.631611	61.775139	67.416084	70.84729	75.351448	75.500023	76.231285	74.099091	71.810623	69.586143	65.066643	58.110027	55.30302	49.497562	46.989063	47.251717	49.006554	50.676167	54.321121	54.42762	55.692337	55.273109	54.782867	53.098957	52.34589	52.409992	53.127831	55.778385	59.480587	65.286026	68.185394	73.65696	77.437477	77.530319	77.729782	75.222107	73.346863	68.629494	64.402428	60.360146	56.367641	49.838539	47.729053	45.136436	45.172871
50.828224	46.279751	45.781414	45.823128	48.842056	52.145241	57.075607	62.688133	65.991432	70.893501	70.793388	71.574379	69.520348	67.075562	65.09977	60.97818	53.971825	51.60535	46.474911	44.350105	45.245144	47.582626	49.607506	53.550888	53.721336	55.035793	54.652092	53.955795	52.094246	51.056965	50.694736	50.85125	52.976002	56.351349	61.638096	64.608521	69.959297	73.704277	73.655014	73.89711	71.2118	69.542618	65.102356	60.662128	56.761951	53.423149	47.156948	45.374313	43.634346	44.182369
47.556931	43.136356	42.467487	41.819973	44.398365	47.509705	52.113224	57.583641	60.794571	65.916901	65.738632	66.640419	64.700073	62.312126	60.634762	56.776073	50.302628	48.326954	44.461277	42.634899	44.332851	47.153503	49.768135	53.789677	54.016968	55.779064	55.260361	54.350903	52.261978	50.933376	49.718498	49.285255	50.671047	53.861656	58.096798	61.003273	66.240364	69.857452	69.843704	70.0858	67.400505	65.923157	61.859482	57.291359	53.554607	50.670551	44.802258	44.021481	43.091537	44.087204
44.569904	40.95224	40.254951	38.754787	40.665268	43.570549	47.769058	52.891308	55.967239	60.919041	61.110249	62.090195	60.448277	58.05323	56.70982	53.305878	47.514553	46.242317	43.406925	42.532677	44.969589	48.344463	51.300159	55.598812	56.025051	57.787155	57.339504	56.138718	53.722946	52.067497	50.063919	48.976974	49.574062	52.039917	55.159508	58.051769	63.061485	66.429886	66.522728	66.70797	64.164787	63.078236	59.0714	54.673809	51.207069	48.884342	43.712376	43.741623	43.763805	45.242638
42.869007	40.359791	39.605659	37.032574	38.381729	40.761208	44.213646	48.959309	51.992603	57.072304	57.256409	58.506359	57.184189	55.03783	54.092323	51.029442	46.005501	45.514862	43.695549	44.007904	46.856934	50.956562	54.331478	58.814877	59.425854	61.003216	60.718987	59.319252	56.505573	54.430904	51.844681	50.068512	49.749001	51.355099	53.295193	56.336662	60.578995	63.990028	64.182343	64.26812	61.767548	60.901276	57.242611	53.129234	50.166977	48.107151	43.844677	44.44236	45.430882	47.307621
42.553719	41.401638	40.604874	36.994396	37.398529	39.259312	42.001209	46.483971	49.318314	54.426437	54.781067	56.436031	55.135174	53.336979	52.71122	49.918343	45.97443	46.322231	45.47636	46.712421	50.023304	54.705578	58.357605	63.082588	63.551456	64.993813	64.830376	63.352482	60.098274	57.824646	54.613144	52.30407	51.167435	51.636665	52.617523	55.779785	59.176575	62.424183	62.701759	62.865692	60.436184	59.754654	56.479679	52.536831	50.235382	48.466877	45.064159	46.280014	47.716179	49.877132
43.986412	43.743828	42.883114	38.221035	37.751194	39.050652	41.14595	45.429764	48.015419	52.725636	53.520802	55.438667	54.265709	52.872524	52.538086	49.915741	47.179749	47.953876	47.932236	50.362007	53.793686	58.987545	62.902473	67.563507	67.854744	69.673683	69.410774	67.691299	64.053391	61.658978	58.177467	55.122322	53.282249	52.579082	53.034138	55.926399	58.797382	62.023678	62.173355	62.358604	60.113838	59.482044	56.654713	53.038715	51.07122	49.814304	47.008446	48.622204	50.356796	52.446693
46.492069	46.547916	45.637466	40.165363	39.041828	39.801273	41.384983	45.25668	47.792595	52.147545	53.269558	55.230057	54.291576	53.303402	53.288708	50.694786	49.010391	50.154007	50.82159	54.096909	57.706223	63.198509	66.935806	71.788689	71.980446	73.898857	73.564896	71.824104	67.916183	65.358353	61.471828	58.0401	55.517906	54.175251	54.054768	56.75518	59.178524	62.291122	62.391071	62.66869	60.402607	59.692654	57.291649	54.030922	52.148689	51.36784	49.229893	50.985756	52.748772	54.440765
49.836224	49.387585	48.384762	42.408173	40.666466	40.836163	42.050388	45.673397	48.209312	52.166355	53.55127	55.568611	54.829086	54.075386	54.202801	51.829147	50.876614	52.240498	53.40546	57.512112	60.922474	67.004517	70.805748	75.438362	75.601707	77.484596	77.008522	75.29615	71.118233	68.446709	64.24044	60.631077	57.483604	55.643566	54.997284	57.505852	59.808403	62.800209	62.857525	63.298569	60.826427	60.26569	57.921524	54.845543	53.098312	52.971161	51.380329	52.866192	54.536835	56.498833
53.137791	51.765442	50.584984	44.267342	42.077991	41.778725	42.730053	46.189636	48.711342	52.341534	53.97514	56.106167	55.551384	54.755051	54.917995	52.991978	52.458668	53.957554	55.356998	60.067612	63.456657	69.886864	73.766258	78.22834	77.951149	79.954826	79.393494	77.745064	73.290039	70.703773	66.206184	62.490242	59.086971	56.529293	55.769321	57.816032	60.182526	63.08197	63.210339	63.51638	61.086872	60.412445	58.210388	55.411518	53.678497	53.949253	52.57869	54.064552	55.195179	57.924568
55.963341	53.049118	51.932606	45.394695	42.97797	42.124481	43.054489	46.322231	48.85104	52.38176	54.193001	56.217449	55.854507	54.972912	55.01506	53.572216	53.365757	54.829109	56.221451	61.43655	64.917969	71.291328	75.419411	79.526222	79.384033	81.259819	80.556374	79.071373	74.445808	71.745857	67.219856	63.326275	59.624577	56.683201	55.965862	57.692829	60.045116	62.866398	63.00898	63.386074	60.814457	59.898449	57.852707	55.323841	53.455822	54.117374	52.775234	54.246883	55.249615	58.249008
57.886555	53.572559	52.278416	45.605499	43.053772	41.731323	42.874496	45.9646	48.457882	52.031235	53.799843	56.023243	55.582138	54.629494	54.778225	53.498802	53.533928	54.833855	56.041454	61.917358	65.484039	71.76503	75.807854	79.729927	79.765366	81.37825	80.234268	79.218231	74.464767	71.572968	67.274338	63.089436	59.259842	56.105301	55.451916	56.717026	59.168789	62.046917	62.153969	62.502644	59.831551	58.887119	56.848484	54.404884	52.437389	53.226837	52.147598	53.30661	54.224072	57.294525
58.665836	52.859707	51.4874	44.814484	42.397762	40.691616	42.012428	45.116745	47.695293	51.410748	53.037247	55.23933	54.620598	53.760319	53.88063	52.743317	52.750019	53.907841	55.186493	60.934502	64.643288	70.974022	75.230003	78.70443	78.974358	80.082756	78.817978	78.299316	73.12664	70.305893	66.135162	61.843678	57.928814	54.404793	54.184834	55.179943	57.773815	60.63773	60.787418	60.99398	58.02446	56.994759	55.147976	52.66885	50.530823	51.178162	50.404457	51.343197	51.976448	55.729019
58.350937	51.244511	49.744305	43.220608	41.180473	39.019581	40.745399	43.842606	46.598793	50.449253	52.033119	54.213886	53.595154	52.656715	52.606495	51.61129	51.653522	52.45607	53.585506	58.793507	62.715458	68.811707	73.3377	76.549225	76.897308	77.757019	76.257767	76.094368	70.744057	67.83094	63.873371	59.390041	55.816242	52.256691	52.207264	53.22369	55.959667	58.624634	58.909321	59.002197	56.039783	54.882187	52.836449	50.442589	47.899551	48.347939	47.794506	48.591137	48.88332	53.211433
57.069744	49.139088	47.447041	41.385193	39.593746	37.347591	39.776848	42.625366	45.623135	49.629913	51.192467	53.280861	52.662128	51.602894	51.510044	50.372734	50.201801	50.457233	51.494297	56.375443	60.126862	66.159172	70.50042	73.683525	73.946335	74.784737	72.660202	73.072357	67.416504	64.624184	60.879772	56.218803	53.057121	49.639679	50.059212	51.118271	54.308994	56.810535	57.059692	57.152573	54.246998	52.854927	50.780769	48.116898	45.040958	45.183807	44.552212	45.412796	45.562874	50.182304
54.900425	46.991085	45.078766	39.528511	37.943119	36.27961	39.554417	42.1045	45.528599	49.315109	50.863453	53.108162	52.482327	51.20993	51.081551	49.517918	48.920654	48.849236	49.545246	53.794006	57.488586	62.952457	67.208443	70.235229	70.668571	70.903008	69.041374	69.233253	63.627144	60.976933	57.630428	52.734978	50.170151	47.200356	47.975155	49.60265	52.899956	55.35886	55.927765	56.084591	52.887699	51.381935	49.250935	46.238903	42.530575	42.339474	40.926277	42.447666	42.391685	46.897434
52.617466	45.184189	43.378452	38.531635	37.408096	36.313023	40.32679	42.706345	46.585186	50.186958	51.713985	54.15765	53.752079	51.854408	51.711819	49.714748	48.321682	47.873676	48.107834	51.411572	55.198521	60.04422	64.015984	66.900665	67.305588	67.227379	65.770767	65.600258	59.724148	57.208939	54.452183	49.478573	47.887192	45.485828	46.502213	48.783405	52.222824	54.873573	55.748009	55.926155	52.793209	51.038757	48.88644	45.334393	41.547913	40.418892	38.593578	39.994179	39.73214	43.818665
50.71825	44.14473	42.843479	38.842205	38.159203	37.73204	42.491879	44.850117	49.205021	52.465733	54.049606	56.443531	56.244015	53.962654	53.656639	50.941921	49.072792	48.035034	47.857071	50.052368	53.704311	57.583672	61.214382	64.305115	64.539505	64.148659	62.954941	62.613914	56.453583	54.023636	52.14085	47.515408	46.421406	44.332676	46.016975	48.738705	52.831818	55.496784	56.676754	57.068062	54.020382	51.846706	49.900448	46.085499	41.908218	40.118393	37.610962	39.246037	38.358727	41.557072
49.380405	44.476665	43.857536	40.744434	40.267494	40.49403	45.907566	48.471867	53.167831	56.33617	57.713982	60.10791	59.894188	57.307289	56.887585	53.739441	51.102921	49.397259	48.629543	50.01482	53.190701	56.316887	59.286785	62.441467	62.93166	62.313438	60.942085	60.871063	54.476254	51.875778	50.34116	46.589684	45.680416	44.174339	46.718391	50.221718	54.400101	57.49139	58.834785	59.382408	56.377361	53.962105	52.285854	48.25774	44.002296	41.821678	38.390541	39.89061	38.704868	40.837402
49.32159	46.044994	46.01561	43.762272	43.434544	44.606098	50.296745	53.074211	58.082817	60.79641	62.309219	64.390511	64.205208	61.575676	60.857548	57.617031	54.25576	51.818233	50.524723	51.107082	53.721638	56.286488	58.567165	61.665005	62.531784	61.536976	60.030621	60.478294	53.991112	51.163265	50.41024	46.836403	45.820557	45.266602	48.215668	52.621384	57.169247	60.331589	61.845516	62.31498	59.60836	57.086521	55.715801	51.815586	47.119606	44.825298	40.910995	41.501572	40.621365	41.915459
50.655487	48.686287	49.218235	47.583069	47.425873	49.13744	55.105198	58.145561	63.175488	65.761185	67.082146	69.149231	68.814713	66.163864	65.069145	61.736256	57.991291	54.821907	53.322338	53.023628	55.112377	57.229588	59.083939	62.110725	62.977505	61.670059	60.405285	61.130074	54.564728	51.559242	51.708611	47.225281	47.317879	47.73737	50.43774	55.340836	59.973965	63.683426	65.147614	65.808929	63.53574	60.949955	59.600548	55.991657	50.819611	48.482674	44.326786	44.078922	43.575298	44.428856
52.962875	51.952908	52.797497	51.538918	51.694359	53.782513	59.629482	63.103271	68.154518	70.711784	71.741432	73.822723	73.23951	70.567352	69.053413	65.763161	61.961353	57.953526	56.212372	55.394962	57.206604	58.705643	60.24025	63.288353	63.977489	62.570572	61.582912	62.0448	55.415504	52.665817	53.063873	48.587643	49.014202	50.016338	52.603024	58.287716	62.828472	67.326637	68.456863	69.423714	67.193161	64.443947	63.293495	60.032772	54.327816	52.211143	47.834988	47.125271	47.012451	47.617317
55.867172	55.226685	56.220486	55.231915	55.564991	57.972889	63.620907	67.46418	72.515427	74.951897	75.74707	77.807037	77.039093	74.324295	72.348503	69.214569	65.405663	60.744133	58.711662	57.574505	59.158768	60.35228	61.623985	64.657875	65.16227	63.769566	62.675323	63.236679	56.692657	53.879021	54.163387	50.134804	51.144001	52.032455	55.372314	60.950424	65.363281	70.131454	71.020096	71.83773	70.580627	67.270081	66.361214	63.505501	57.793442	55.527554	51.371666	49.823509	50.08017	50.891094
58.93494	57.996025	59.032459	58.12915	58.675392	61.268032	66.745522	70.915642	75.95977	78.325203	78.935631	80.924545	80.042908	76.987053	74.556511	71.678375	68.118149	62.895302	60.578606	59.263817	60.521233	61.657902	62.823025	65.807182	66.077095	64.840706	63.483566	64.29361	57.763798	55.156219	54.708729	51.525688	52.271988	53.3736	57.402687	62.895535	67.208916	71.763931	73.235214	73.804153	72.54705	69.769409	68.285004	66.161156	60.363827	57.984257	54.183636	52.379684	52.664768	53.788326
61.583538	59.934078	60.871037	59.996147	60.88345	63.483196	68.854103	73.216072	77.96888	80.490631	80.923424	82.947861	81.760696	78.47747	75.712967	72.877464	69.708038	64.080177	61.571636	60.050789	61.009781	62.260128	63.595787	66.082558	66.423531	65.364777	63.595516	64.284782	58.280762	55.609238	54.870422	52.291344	53.243706	53.393188	58.310455	64.05909	68.081154	72.643265	74.675888	75.00325	73.64666	70.904556	69.327774	67.495247	61.705025	59.474667	56.02932	54.353264	54.595718	56.188236
63.358208	60.891624	61.544365	60.754749	61.91206	64.391006	69.655327	74.123886	78.748802	81.28476	81.753075	83.386719	82.199554	78.660522	75.704185	73.202629	70.168213	64.419563	61.498901	59.750683	60.610199	61.952915	63.224621	65.704292	65.945793	65.085983	62.95435	63.700455	57.859863	55.08886	54.122677	52.310982	52.87254	53.462563	58.131138	63.979252	68.072365	72.17263	74.581841	74.759979	73.44603	70.661293	69.354515	67.543297	62.193619	59.856682	56.745289	55.559509	55.837482	57.870541
64.209229	60.932632	61.180359	60.291264	61.640415	63.984367	69.135002	73.703033	78.136101	80.885223	81.246956	82.59639	81.132111	77.685448	74.50174	72.298615	69.377876	63.579483	60.509617	58.612186	59.286957	60.828629	62.121647	64.523155	64.558601	63.819588	61.496105	61.851414	56.66452	53.659035	52.756798	50.326935	51.527985	52.18906	56.488152	62.371796	66.592804	70.494118	72.860687	73.713852	71.994888	69.316734	68.081017	66.554016	61.772766	59.350559	56.764977	56.112099	56.482449	59.112362
64.115273	59.708912	59.75769	58.904125	60.231956	62.490646	67.577332	72.024567	76.429207	79.107277	79.667969	80.683441	79.183632	75.573555	72.347214	70.200928	67.38678	61.666538	58.681942	56.500286	57.167953	58.830421	60.393448	62.617321	62.581703	61.679272	59.320263	59.647141	54.367886	51.369507	50.531219	47.56134	48.854759	49.160564	53.658607	58.916977	63.521683	68.10511	69.931671	70.848785	69.193771	66.956139	65.578323	64.221848	60.556156	58.084209	56.308643	56.494209	56.857449	60.098434
62.955559	57.561539	57.375839	56.529373	57.956688	59.938263	64.918365	69.472183	73.621033	76.640167	77.087166	77.925003	76.311508	72.651688	69.290337	67.371437	64.514641	59.156792	55.973236	53.805798	54.317142	56.349087	57.91922	60.327839	60.143009	59.304527	56.739456	56.860279	51.374966	48.43343	47.43882	44.206043	44.710758	45.883427	49.685139	55.263248	59.299522	64.586395	66.015045	67.436638	65.760315	64.005859	62.393555	61.378147	58.714317	56.597645	55.667622	57.032688	57.715672	61.560612
60.857971	55.101578	54.418495	53.600452	55.091713	56.838806	61.541798	66.159569	70.279999	73.341759	73.909554	74.484489	73.077049	69.29644	65.87114	64.314606	61.415192	55.922337	53.23616	51.104244	51.60849	53.78965	55.33136	57.811031	57.597782	56.766399	54.272385	54.045048	48.517097	45.198975	44.296738	40.310783	40.673389	41.902897	45.2925	51.19746	54.821617	60.236378	61.601093	63.498749	62.142159	60.7714	59.088039	58.506062	56.794365	55.636925	55.481392	58.189384	59.192116	63.747597
58.305679	52.4356	51.368828	50.771053	52.113102	53.504925	58.307392	62.662266	66.732956	70.014977	70.525932	71.129288	69.785805	66.005188	62.622524	61.172573	58.14526	52.822929	50.698086	48.722492	49.645954	51.642372	53.056187	55.670856	55.713406	54.732807	52.473274	52.118038	46.064285	42.63958	41.467335	36.749527	36.799496	38.299011	41.134388	46.954079	50.812717	56.04274	57.911934	59.80249	58.801174	57.970428	56.677864	56.287731	55.55658	55.699436	56.467609	60.468788	61.84811	66.886757
55.86713	50.053894	48.830799	48.325397	49.624813	50.505043	55.47094	59.40659	63.754391	67.022209	67.490517	68.086769	66.928032	63.211369	59.786072	58.563496	55.37986	50.405697	48.870602	47.058434	48.529011	50.4828	51.953457	54.312332	54.653305	53.694027	51.825294	51.271103	44.989979	41.281055	39.575905	34.204391	34.012779	35.995464	37.573177	43.471031	47.393616	52.531273	55.246014	57.072617	56.661053	56.391632	55.447239	55.490536	55.555191	56.927284	58.70443	63.714581	65.712067	71.113098
53.812325	48.745155	47.316006	46.675602	47.683689	48.563923	53.217182	56.989403	61.656944	65.045555	65.101761	65.804588	65.05085	61.319984	57.930214	57.034489	53.765587	49.018795	48.130295	46.581028	48.570301	50.318031	52.080013	54.481522	54.914867	54.175854	52.278698	51.667667	45.159164	41.32235	39.048763	33.044868	32.675617	35.290688	35.731533	41.494385	45.850399	50.49778	53.780956	55.785191	56.126801	55.985283	55.772743	56.341846	56.974934	59.661533	62.383694	68.111496	70.506889	76.177933
52.489418	48.438332	46.618382	46.034817	46.588165	47.525242	52.000858	55.638077	60.568523	63.545017	63.700699	64.581169	64.012169	60.487358	57.083374	56.670818	53.380604	48.85408	48.171635	47.141064	49.812458	51.425186	53.478489	55.58157	56.341766	55.894077	53.961395	53.122986	46.628696	42.706615	40.028019	33.505428	32.681431	35.609138	35.524181	40.853603	45.792263	50.105686	53.850716	56.302597	57.226852	57.11375	57.682812	58.52903	59.780285	63.554016	66.958298	72.806892	75.706772	81.356491
52.360279	49.062363	47.10741	46.353317	46.494549	47.317936	51.786449	55.139454	60.332802	63.089027	63.280228	64.132286	63.961189	60.642437	57.16029	56.911156	53.812786	49.627331	49.16515	48.560905	51.758106	53.278458	55.765194	57.584057	58.73505	58.49342	56.312046	55.445217	49.114353	44.780155	41.845764	35.102905	33.838371	36.709232	36.816128	41.804485	46.906574	51.077885	55.455299	58.077709	59.556187	59.379139	60.644531	61.76075	63.203857	67.965248	71.660851	77.672867	81.141174	86.769585
53.233051	50.439621	48.079662	47.361095	46.877045	47.863857	52.041054	55.322998	60.630035	63.300995	63.662727	64.315834	64.315269	61.223881	57.848324	57.734192	54.713982	50.983269	50.464249	50.400017	53.860115	55.622055	58.336163	60.119499	61.298916	61.24913	58.811962	57.838551	51.870064	47.201908	44.068569	37.389656	35.798275	38.733086	39.138405	43.750175	49.257271	53.080421	57.79179	60.705524	62.645855	62.340912	64.125	65.560959	67.167496	72.262833	76.406075	82.538895	86.390892	91.983765
54.667202	51.923508	49.108799	48.219707	47.522491	48.537731	52.515972	55.769493	61.048103	63.683537	64.187386	64.826271	64.90387	62.03986	58.536404	58.457802	55.799965	52.424522	51.671024	52.267597	55.862698	57.709904	60.67981	62.456039	63.607029	63.805939	60.928234	59.578232	54.270554	49.517132	46.021416	39.797253	37.964279	40.863567	41.659687	46.015663	51.72171	55.70118	60.455177	63.482594	65.721359	65.366669	67.498932	69.176476	70.726166	76.397041	80.526085	86.715729	90.645905	96.295624
56.200874	53.037964	49.789825	48.957569	47.94772	48.771111	52.571712	55.988667	61.26017	63.618492	64.534454	65.208862	64.980934	62.273243	58.947418	58.76223	56.431252	53.290287	52.40889	53.339417	57.07663	59.136993	62.312962	64.12471	65.339661	65.623825	62.504536	60.991116	56.102654	51.271072	47.498245	41.899361	39.760857	42.76672	43.925217	48.416199	54.015663	58.265144	62.962296	66.096298	68.555321	68.108269	70.446579	72.287552	73.965141	79.77813	83.76506	89.72023	94.005669	99.669601
57.421959	53.328236	49.604034	48.992046	47.648243	48.556896	52.151443	55.5755	60.790165	63.198223	64.277603	65.072815	64.560661	61.83165	58.591099	58.235382	56.224144	53.353188	52.350998	53.686535	57.324268	59.675957	62.994026	64.933685	66.177048	66.390167	63.157188	61.345337	56.812145	51.994781	48.072735	43.219921	40.946411	43.952278	45.800003	50.312298	56.004135	60.46677	65.099983	68.283722	70.678795	70.331223	72.676636	74.794716	76.543365	82.200027	86.108803	91.829491	96.249939	101.62254
57.804649	52.950645	48.537216	48.166817	46.531689	47.554031	50.885677	54.387894	59.396503	61.967987	63.182369	63.963364	63.387268	60.565887	57.19743	56.777771	55.022327	52.343216	51.184708	52.832886	56.349823	58.964417	62.488541	64.698204	65.927361	65.884682	62.729862	60.62669	56.271133	51.759296	48.142788	43.90815	41.734112	44.434448	46.928764	51.796329	57.452641	62.171074	66.818497	69.966705	72.233887	72.014198	74.167778	76.449287	78.112663	83.570374	87.393883	93.057732	97.130005	102.44578
57.29211	51.571239	46.511219	46.048447	44.484375	45.449875	48.696251	52.198467	57.100494	59.991718	61.334007	62.043945	61.30442	58.248566	54.936954	54.474659	52.847111	50.430904	49.059231	50.806885	54.480145	57.187107	60.625969	63.425385	64.434265	64.327637	61.187027	58.913326	54.913044	50.600163	47.367344	43.729553	41.875271	44.504551	47.752037	52.889614	58.638294	63.356731	67.833611	71.088409	73.256111	73.079063	75.11895	77.052292	78.729874	84.002853	87.485298	93.007042	96.695625	101.86217
55.692482	49.055016	43.511826	43.02063	41.513401	42.457584	45.80344	49.163548	54.179256	57.26944	58.519356	59.293243	58.432926	55.178116	51.809662	51.290524	49.48534	47.260979	45.76141	47.708012	51.445225	54.344032	57.647888	61.058365	61.903828	61.839832	59.068707	56.617371	52.808933	48.71632	46.293522	42.961266	41.739361	44.844704	48.546944	53.76268	59.781368	64.364792	68.727997	71.982788	73.987068	73.760284	75.444893	77.250343	78.78582	83.547203	86.695694	91.940323	95.344688	100.14886
53.140778	45.828297	39.908512	39.381798	38.016678	38.98217	42.377769	45.588661	50.547527	54.106667	55.207371	55.810726	55.056992	51.709812	48.284515	47.687214	45.462814	43.387665	41.952042	43.735226	47.820599	50.747829	54.009052	57.881386	58.769482	58.669956	56.296738	53.738815	50.434864	46.605152	45.859234	42.185917	41.731403	45.60413	49.441372	54.927113	61.166065	65.721077	69.800056	73.076172	74.895706	74.548134	75.557724	77.100273	78.543381	82.544487	85.224014	90.120483	93.119835	97.611374
49.970951	42.459515	36.184464	35.544056	34.399204	35.556549	38.916618	42.212776	47.057957	50.951054	51.959381	52.491684	51.752159	48.206028	44.6031	44.162113	41.426125	39.429134	37.936672	39.591949	43.641804	46.874565	50.199741	54.313656	55.7915	55.294071	53.70245	51.137424	48.309536	45.005623	45.766056	42.00037	42.256397	47.109676	50.954018	56.681347	63.176098	67.446892	71.369553	74.439606	76.429665	75.783661	75.983246	77.134995	78.215729	81.051537	83.36869	87.881462	90.383438	94.406013
46.403267	39.446056	33.128372	32.388489	31.478111	32.60704	36.052372	39.34853	44.463718	48.534447	49.28698	49.78376	49.378189	45.59758	41.70332	41.084705	38.000546	35.882771	34.305038	35.768471	40.052803	43.34951	46.973118	51.172298	53.111996	52.664303	51.591381	49.466888	47.058224	44.329853	45.85767	42.710155	43.953838	49.624237	53.553848	59.529861	66.017509	69.975662	73.685165	76.49942	78.617386	77.452682	76.899086	77.681351	78.214966	79.786011	81.619995	85.386696	87.199448	90.845444
43.404064	37.555302	31.450779	30.618528	29.999479	31.114187	34.587944	37.891212	43.162716	47.31871	47.694653	48.255386	48.155346	44.317894	40.110996	39.442642	35.768734	33.430687	31.717955	33.110332	37.323605	41.067963	44.968674	48.741531	51.420193	51.228298	50.766441	49.068275	47.334621	45.13916	46.702503	44.65633	47.043987	53.43914	57.425598	63.408714	69.782669	73.527664	76.889	79.539833	81.693329	79.945984	78.511307	79.108833	78.697426	79.195557	80.31189	83.33963	84.157608	87.50518
41.413887	37.440952	31.563807	30.710239	30.204874	30.97142	34.743603	38.13213	43.567062	47.502785	47.821892	48.268932	48.140472	44.729343	40.138756	39.456196	35.178326	32.683952	30.964117	32.271233	36.292656	40.662289	44.406685	47.767429	50.964783	51.42659	51.29158	50.339485	49.067688	47.405128	49.337955	47.98101	51.221313	57.836739	62.13583	68.019478	74.279747	77.832893	80.640007	83.404518	85.351959	83.256447	80.99044	81.14743	80.032585	79.273048	79.650421	81.818398	81.563469	84.527344
40.894577	39.188278	33.588242	32.706249	32.229305	32.576637	36.320396	39.929192	45.47781	49.179058	49.690006	49.852829	49.674633	46.654305	41.772392	40.98325	36.307472	33.599941	31.908524	32.796417	36.867584	41.656437	45.550045	48.49157	52.399467	53.188122	53.138374	52.726295	52.172146	50.729855	52.51347	52.399975	55.952919	62.610973	67.379028	73.234253	79.181885	82.607132	84.945282	87.503738	89.358803	86.780128	83.938576	83.740295	81.836746	80.089561	79.664017	80.823029	79.736755	82.373779
42.172989	42.214622	36.749592	35.80365	35.447498	35.40403	39.147789	42.863167	48.454422	52.198299	52.716351	52.424431	52.160965	49.701969	44.606895	43.512215	38.651699	35.858902	33.897484	34.799587	38.764168	43.702236	47.887165	50.729214	54.544739	56.022625	55.958668	55.930279	55.873508	54.829121	56.193516	57.07478	61.075367	67.726318	72.551216	78.306961	84.162216	87.537727	89.122711	91.666962	93.308861	90.60228	87.170982	86.496635	84.038864	81.346649	80.253204	80.410355	78.570908	80.881081
44.829903	45.901825	40.465214	39.632961	39.106281	38.87096	42.522354	46.308784	51.793453	55.28154	56.204605	55.649776	55.215782	52.948631	47.796715	46.38229	41.521774	38.615292	36.57571	37.627026	41.328712	46.508366	50.743034	53.641922	57.137703	59.439819	59.141388	59.475368	59.71703	58.843174	59.958878	61.78516	66.062866	72.152481	77.368172	83.010239	88.673653	92.106003	93.229126	95.581528	97.003166	94.133156	90.0979	89.004341	86.276558	82.83828	81.339821	80.154037	77.952225	79.793434
48.268463	49.716969	44.152466	43.27047	42.694054	42.43742	46.010651	49.754452	54.883846	58.109032	59.49395	58.662014	58.242229	56.024815	50.737892	48.968197	44.242687	41.265152	39.317936	40.383469	44.035416	49.392696	53.542107	56.597313	59.851513	62.714951	62.295723	62.587082	63.05611	62.452267	63.297958	66.047951	70.119591	75.74736	81.410698	86.924858	92.460373	95.793251	96.625053	98.913506	99.894608	97.031708	92.463547	90.964973	88.286926	84.17363	82.042786	80.302788	77.532539	79.039787
51.99839	53.219528	47.498699	46.332493	45.962132	45.527859	48.852402	52.454094	57.263744	60.432091	62.00885	61.155602	60.430286	58.227077	52.826473	50.77256	46.253105	43.438992	41.44915	42.734943	46.237679	51.772598	56.03569	59.375114	62.103516	65.400383	64.704048	64.995399	65.677597	65.194534	66.203659	69.152603	73.31662	78.482536	84.430084	89.596077	95.017914	98.556847	99.097328	101.30762	101.80555	98.963959	94.111588	92.20089	89.537056	85.025864	82.553963	80.060776	76.821571	78.215141
55.302048	55.96896	50.134445	48.698231	48.064968	47.758595	50.742073	54.10218	58.876308	61.845695	63.394039	62.626049	61.659149	59.292522	54.090866	51.62484	47.410919	44.731808	42.606964	44.134342	47.736549	53.406479	57.570095	61.350056	63.652126	67.169273	66.380554	66.380585	67.211998	66.842628	68.171494	71.241226	75.348396	80.244308	86.248703	91.102058	96.253883	100.11966	100.51093	102.47965	102.47308	99.880196	94.637024	92.470528	89.920387	85.196022	82.240952	79.179337	75.755386	76.850525
57.93784	57.93684	51.782581	50.083466	49.251251	48.944878	51.395451	54.698719	59.110466	62.193542	63.58556	62.483624	61.587776	58.936924	53.969753	51.425564	47.375069	44.916225	42.770065	44.489296	48.155453	54.102486	58.209255	62.316071	64.476036	67.879486	67.147621	67.069496	67.66642	67.496002	68.90303	72.114876	75.880981	80.741364	86.703133	91.343323	96.502251	100.24724	100.92983	102.64275	102.05354	99.56723	94.160629	91.582024	89.259262	84.335945	80.997185	77.843201	74.142136	74.853584
59.891556	59.144489	52.706013	50.672943	49.563618	49.129345	51.33123	54.165535	58.136749	61.219822	62.412895	61.06226	60.351154	57.096348	52.690502	49.989998	45.996346	43.82172	41.867401	43.735844	47.480164	53.839314	57.860821	62.308693	64.447334	67.474205	66.891556	66.785011	66.998238	66.913086	68.490646	71.631439	75.134644	79.703705	85.772041	90.248817	95.25853	99.280624	100.11954	101.52692	100.51849	97.968246	92.462166	89.627762	87.411575	82.403	78.922119	75.739723	71.761543	72.401932
61.113468	59.748226	52.883427	50.601665	49.108643	48.297791	50.243874	52.666065	56.118584	59.116394	60.295254	58.610664	57.721924	54.353432	50.125217	47.488663	43.693962	41.718288	39.962921	42.115582	46.04464	52.695114	56.759254	61.448708	63.60157	66.315796	65.839722	65.470276	65.470352	65.41362	66.998283	69.989853	73.528587	78.118965	83.661507	87.733269	92.856674	97.027985	97.909531	99.203232	97.846634	95.402954	89.854248	86.543785	84.419968	79.482445	75.944725	72.939949	68.762825	69.218475
61.646194	60.096214	53.02536	50.224899	48.518719	46.833893	48.538395	50.328205	53.389923	55.975616	57.118954	55.391731	54.254299	50.871593	46.821018	44.497101	40.531868	38.897259	37.717434	39.870094	44.154419	51.224113	55.217197	60.098503	62.443211	64.787956	64.489517	63.672428	63.658287	63.239178	64.894897	67.552521	70.849663	75.560837	80.463882	84.42907	89.516945	93.695366	94.65506	95.842178	94.201378	91.57296	86.308464	82.443771	80.568649	75.858498	72.143143	69.664177	65.40889	65.871651
61.923183	60.572151	53.380501	50.061348	48.05674	45.433998	46.70507	48.047234	50.391304	52.742519	53.772167	51.881519	50.637508	47.269016	43.268173	41.192947	37.234821	36.040749	35.983582	37.752544	42.306881	49.69632	53.717831	58.563606	61.178314	63.245949	63.189098	61.824886	61.661537	60.872944	62.180496	64.951797	67.566826	72.675903	76.584198	80.371735	85.331711	89.581192	90.761162	91.841698	89.945091	87.373528	81.945602	78.045387	76.447372	71.659058	68.263451	66.168175	62.182899	62.730919
62.456005	61.58815	54.403603	50.67944	48.177452	44.623898	45.46154	46.313431	48.053539	49.708424	50.851757	48.762161	47.198406	44.270447	40.354874	38.670441	34.420994	33.852196	34.747158	36.246117	41.169933	48.822273	53.078262	57.504814	60.467693	62.272423	62.208469	60.474777	60.346951	59.004135	59.736145	62.265873	64.077988	69.286537	72.228493	75.866821	80.848114	85.047852	86.334404	87.429146	85.390434	83.110184	77.760422	73.448097	72.112984	67.488098	64.376709	63.105659	59.745659	60.506844
63.521793	63.549213	56.37888	52.491291	49.449291	45.03598	45.269665	45.80891	46.817165	48.031509	49.089581	46.815239	45.052536	42.565109	38.834278	36.972218	33.063831	33.056355	34.505539	36.345562	41.134373	49.056725	53.532978	57.59005	60.588451	62.407398	62.016594	60.083946	60.012966	57.789078	57.86739	60.105789	61.008415	65.883011	68.27784	71.703011	76.563515	80.642456	81.843742	82.924278	80.949516	78.853996	73.703194	69.341133	68.133919	64.027718	61.264492	60.867416	58.317432	59.52626
65.397644	66.426933	59.377392	55.276638	51.779888	46.691566	46.52734	46.825008	47.151138	47.825474	48.890644	46.445778	44.917549	42.764084	39.075882	36.766178	33.511486	34.0014	35.685059	38.001144	42.66206	50.65546	55.046452	59.032467	62.116138	63.814289	62.940311	60.787403	60.723522	57.753571	56.929493	58.578144	58.812851	62.863216	65.002258	68.313744	72.762131	76.698967	77.999725	79.030518	77.141022	75.180511	70.306816	66.165016	65.249123	61.569263	59.34605	59.901096	58.381405	60.002342
68.332253	69.9655	63.12912	58.751263	55.083981	49.569328	49.035622	49.184078	48.856506	49.203991	50.269165	47.859825	46.24633	44.611557	40.958889	38.464439	35.628967	36.523891	38.228867	41.042332	45.561142	53.384014	57.668419	61.391537	64.262039	66.009933	65.000954	62.634884	62.322315	58.933136	56.894032	58.073723	57.533943	60.589546	62.629108	65.770065	69.863174	73.828438	74.901817	75.939728	74.327339	72.530258	67.841301	63.983723	63.430206	60.368507	58.671104	60.391441	59.52544	61.608238
72.062714	73.88781	67.356964	62.701988	59.013397	53.463219	52.3895	52.35321	51.613525	52.003643	52.905392	50.545792	48.882557	47.532005	44.170658	41.242775	39.046795	39.920399	41.412212	44.744373	49.000282	56.780521	60.794926	64.496727	67.175385	68.766953	67.701126	64.972679	64.62458	60.752243	57.63311	58.542797	57.228523	59.097519	61.229458	64.086189	67.944832	71.760872	72.798729	73.751366	72.465836	70.697174	66.384804	62.960651	62.556351	59.970722	59.154385	61.542633	61.529289	64.088142
75.985069	77.696487	71.449852	66.588821	62.843384	57.52058	55.956585	55.927406	55.031399	55.364674	56.067471	53.913925	52.065952	51.020935	47.815903	44.632229	42.848362	43.793022	44.83009	48.780426	52.581581	60.162868	64.198586	67.736961	70.195351	71.644814	70.37294	67.459747	66.92691	62.635342	58.791458	59.317455	57.7687	58.536358	60.440922	63.034752	66.651802	70.489166	71.54834	72.195442	71.236763	69.560471	65.496788	62.513176	62.229668	60.319054	60.184837	63.120205	63.838711	66.717316
79.843536	81.100197	75.173309	69.992538	66.27552	61.109035	59.360302	59.24585	58.456429	58.690228	59.314865	57.211056	55.128605	54.374908	51.411461	47.943569	46.458134	47.488056	48.056164	52.418613	55.750813	63.253944	67.019653	70.636192	72.625618	74.117714	72.888474	69.698166	68.810059	64.340858	59.800644	60.120575	58.152603	58.074715	59.901119	62.324425	65.643044	69.643829	70.617744	71.335892	70.362999	68.828819	65.049355	62.186543	62.137505	60.781116	61.229542	64.527283	65.71476	69.119164
83.240189	83.651306	78.093903	72.465485	68.897682	64.050941	62.160095	62.074074	61.462288	61.70319	62.107555	60.259548	57.914196	57.153389	54.275208	50.665207	49.428463	50.614704	50.720963	55.246834	58.230873	65.556358	69.037849	72.768074	74.40934	75.830383	74.650879	71.254517	69.84771	65.300346	60.376438	60.497425	58.309185	57.684177	59.297421	61.386765	64.783546	68.734596	69.665878	70.540352	69.467979	67.813004	64.559341	61.703629	61.7896	61.037174	61.883507	65.33046	66.915833	70.696831
85.997406	85.257439	80.019783	74.18531	70.489609	66.168671	64.121506	64.042587	63.693695	63.842232	64.182655	62.476746	60.039021	59.143219	56.442673	52.655037	51.446712	52.746639	52.099724	56.91692	59.503048	66.608276	70.061348	73.777359	75.184143	76.420441	75.077515	71.546143	69.919067	65.286453	60.327015	59.936401	57.868958	56.476562	58.068489	59.923359	63.38409	67.4133	68.202461	69.346947	68.118256	66.321167	63.458317	60.474701	60.688564	60.334042	61.691963	65.18866	67.051147	71.329521
87.646225	85.71965	80.723579	74.668831	71.108131	67.078522	64.988724	65.15139	65.022774	65.26368	65.469086	63.962143	61.2402	60.280449	57.665165	53.714104	52.541306	53.684914	52.39851	57.514133	59.602886	66.530472	69.706429	73.635605	74.871864	75.880791	74.246536	70.573059	68.583611	64.199677	59.176289	58.409096	56.334541	54.608192	56.036697	58.076302	61.274132	65.338867	66.163567	67.386208	66.1362	64.019371	61.575729	58.542377	58.813095	58.757	60.491508	63.874516	65.729897	70.555389
88.136902	84.988197	80.397133	74.036858	70.67511	67.043396	65.038872	65.436012	65.470818	65.889359	65.95977	64.609138	61.816143	60.68586	58.049263	53.892143	52.577236	53.742165	52.043644	56.818207	58.551685	65.18795	68.12233	72.051506	73.060387	74.019569	72.27874	68.669212	66.182388	61.89082	57.094803	55.730755	53.741467	52.050644	53.337036	55.433487	58.595795	62.64632	63.38575	64.864182	63.344177	61.298397	58.868973	55.615349	55.82922	56.021812	58.083172	61.153542	63.023136	68.360214
87.469452	83.190979	78.905449	72.658859	69.396584	66.148575	64.435356	65.052773	65.300743	65.996399	65.974434	64.872498	61.930286	60.558418	57.957348	53.743385	52.14426	52.918388	50.836174	55.276783	56.591042	62.651764	65.458244	69.238205	70.211563	70.907852	69.010696	65.465118	62.52354	58.310135	53.997292	51.972439	50.231838	48.619179	49.983734	52.073074	55.249592	59.477749	60.224289	61.823517	60.11166	57.980618	55.636456	52.048878	52.063797	52.370075	54.481178	57.26022	59.215084	64.857697
85.714905	80.484314	76.554054	70.421158	67.585205	64.699562	63.419788	64.378258	64.78965	65.925842	65.875465	64.887207	62.044476	60.509182	57.929428	53.374405	51.469749	51.782024	49.095848	53.230923	53.834637	59.419304	61.941563	65.671791	66.38224	66.851151	65.081902	61.571846	58.232368	54.267654	50.054283	47.65284	46.231987	45.656719	46.332043	48.542179	52.073971	56.096069	56.920769	58.44894	56.552341	54.542091	52.041611	48.041924	48.049736	47.801792	49.934208	52.507198	54.291523	60.374672
82.994087	77.131104	73.477959	67.806908	65.645973	63.200867	62.517948	63.831696	64.470467	66.068504	66.124702	65.143555	62.499775	60.900536	58.377621	53.339432	50.972919	50.802025	47.383991	50.915104	51.149338	55.916874	58.06255	61.757244	62.084011	62.567131	60.91156	57.344666	53.664127	50.132847	45.734734	43.319084	42.281921	43.198792	42.900677	45.565559	49.402878	53.162079	54.064941	55.55048	53.511772	51.686264	48.773666	44.283703	44.021507	43.162498	44.98938	47.178677	48.913265	55.138527
79.413544	73.578987	70.380592	65.25666	63.820484	62.029076	62.106438	64.009926	64.897385	66.786751	67.070328	66.209969	63.743824	62.194321	59.820621	54.078995	51.307476	50.624989	46.681156	49.125137	49.203053	52.918983	54.482018	58.297504	58.29031	58.560268	57.224445	53.78545	49.508053	46.403095	42.083145	39.49696	39.141922	41.316452	40.691486	43.818222	48.060555	51.599483	52.580502	53.852882	51.672066	50.130775	46.820274	41.840034	41.030724	39.425644	40.698299	42.283638	43.975594	49.980583
75.698051	70.339569	67.475113	63.417	62.762421	61.738407	62.625778	65.190079	66.411491	68.641922	68.961014	68.285408	65.982681	64.575279	62.166065	56.005215	53.027637	51.769611	47.342609	48.65683	48.57132	51.185909	52.23024	55.896515	55.647743	55.590851	54.688454	51.135773	46.737587	43.95237	40.051643	37.472569	37.536743	40.443134	40.073963	43.605709	48.046993	51.770664	52.829842	54.151962	51.793507	50.465382	46.614864	41.00935	39.944241	37.2094	37.551247	38.916313	40.288525	45.632713
72.302361	67.768097	65.472084	62.401619	62.599697	62.520699	64.139938	67.457405	68.984352	71.42794	71.931786	71.227745	69.308716	68.029221	65.591576	59.118084	55.998405	54.129311	49.10545	49.709129	49.453087	50.973446	51.612766	55.01614	54.916576	54.198883	53.708603	50.290924	45.750629	43.157261	39.888916	37.416416	38.041927	41.17569	41.460217	45.581715	49.745884	53.817726	55.033222	56.241653	53.641617	52.640335	48.292442	42.196655	40.484951	37.011143	36.095329	37.240128	38.356548	42.84808
69.290398	66.163017	64.648598	62.487633	63.502827	64.276482	66.677315	70.414009	72.34597	74.810867	75.748146	74.944633	73.380875	72.122696	69.763206	63.097874	59.786343	57.746719	52.204163	52.21809	51.940735	52.565807	52.764591	55.969013	55.698921	54.824909	54.547791	51.258011	46.66087	44.252239	41.580753	39.371155	40.437202	43.926239	44.622879	49.390972	53.171448	57.321445	58.714581	59.844852	57.0956	55.92379	51.625633	45.089306	42.851807	38.73851	36.458454	37.539307	38.527821	41.7617
67.365623	65.744591	64.883873	63.632404	65.159187	66.636276	69.726334	73.917778	76.268959	78.762283	79.763512	79.244209	77.758614	76.507538	74.105415	67.504028	64.100128	61.733662	56.056099	55.728966	55.508453	55.373245	55.330444	58.378544	57.95924	57.063911	56.72995	53.731491	49.063297	46.754147	44.508984	42.647552	44.132816	47.792385	48.794559	53.903713	57.158386	61.905239	63.362324	64.187057	61.523071	60.017311	55.747578	49.054932	46.320049	41.851482	38.484291	39.415928	40.205498	42.608036
66.641716	66.093597	65.858162	65.466446	67.170868	69.450867	72.881989	77.606339	80.042778	82.614265	83.835754	83.42305	81.994286	80.522942	78.298462	71.789452	68.428177	65.756172	60.156776	59.609371	59.381756	58.884167	58.670837	61.42762	61.029625	60.098774	59.665337	56.908459	52.311321	50.059013	48.254387	46.677174	48.354286	51.708317	53.421036	58.494659	61.791965	66.652512	68.138008	68.913017	65.964813	64.068245	60.096943	53.354557	49.965973	45.412144	41.369938	42.052891	42.721661	44.811562
66.770508	66.883194	67.166451	67.343163	69.246544	72.109192	75.682419	80.868622	83.432961	86.054184	87.417778	87.125862	85.718422	84.06234	81.823647	75.57753	72.401001	69.537155	63.944855	63.397453	63.049046	62.480404	62.188915	64.853333	64.348755	63.510265	62.998669	60.334167	55.644657	53.420773	52.120632	50.785	52.568691	55.40403	57.848606	62.808544	66.013489	70.987717	72.437691	72.999519	70.00869	67.650276	64.005814	57.220802	53.434311	48.901798	44.568272	44.796471	45.593147	47.391724
67.42514	67.793625	68.410843	69.077835	71.045158	74.213333	78.063683	83.313828	86.084221	88.556229	90.296425	90.068451	88.398109	86.663864	84.474915	78.484596	75.563858	72.550789	67.171654	66.602943	66.325584	65.75695	65.365982	67.902496	67.333969	66.658913	66.133102	63.57518	58.629879	56.45573	55.53928	54.210758	56.157875	58.502937	61.615421	66.333778	69.169235	74.413467	75.827911	76.091331	73.086281	70.379692	66.884453	60.277077	56.099789	51.80175	47.219536	47.206154	47.96019	49.787193
68.108253	68.327522	69.236061	70.016739	72.1688	75.500412	79.514175	84.920647	87.705254	90.113312	92.144829	91.973694	89.905449	88.22805	85.96804	80.517731	77.717789	74.583939	69.588493	69.062408	68.785057	68.408257	68.031502	70.447227	69.736595	69.338646	68.670731	66.290443	61.07513	58.972042	57.949009	56.798122	58.830502	60.784767	64.373322	68.764824	71.351585	76.631355	78.060013	78.223938	75.105209	72.043358	68.73996	62.374161	57.699497	53.621731	49.103466	48.983498	49.623852	51.67112
68.720352	68.321449	69.173149	70.124359	72.397217	75.906456	79.778114	85.376427	88.18235	90.775154	92.749825	92.777649	90.567291	88.68383	86.281715	81.357216	78.756226	75.615257	71.067459	70.69059	70.207176	70.192757	70.036278	72.29567	71.677414	71.144463	70.426804	68.16021	62.838318	60.671272	59.740616	58.525776	60.423153	62.334789	65.994392	70.002197	72.453964	77.64135	78.750267	79.02079	75.788361	72.399666	69.494171	62.979164	58.126862	54.26936	49.94294	49.894032	50.307007	52.695339
68.792496	67.420151	68.250526	69.414894	71.858284	75.211205	79.089973	84.546173	87.487106	90.222015	92.225105	92.387932	90.070992	87.90332	85.558044	81.173553	78.657829	75.801086	71.480659	71.324059	70.968544	71.160179	71.373177	73.547318	72.822472	72.275314	71.486603	69.3479	63.791527	61.709747	60.821724	59.251617	61.056625	62.890095	66.308121	70.031708	72.20636	77.329803	78.360558	78.474754	75.178383	71.391785	68.798927	62.383389	57.381878	53.744644	49.773499	49.980381	50.173092	52.795898
68.061775	65.971779	66.631622	67.788887	70.111488	73.450195	77.350281	82.785164	85.704773	88.539162	90.556465	90.80455	88.587097	86.142311	83.853874	80.066246	77.820518	75.176941	71.275734	71.382034	71.154419	71.772377	71.864586	74.166618	73.647835	73.050934	72.12722	69.974312	64.268723	62.293533	61.462349	59.33091	60.823277	62.599903	65.527657	68.903076	71.027992	75.810371	76.855339	76.92691	73.36763	69.524185	67.194237	60.586857	55.720337	52.324692	48.680393	49.171494	49.413944	52.271229
66.776871	63.919487	64.522491	65.402649	67.668396	70.843681	74.672714	80.093391	82.920631	85.946861	87.985481	88.475159	86.321648	83.599747	81.361053	78.077904	76.237198	73.820992	71.070862	71.056366	71.013489	72.050674	72.192619	74.572815	74.203239	73.577919	72.753685	70.423141	64.58255	62.607349	61.669586	58.76366	59.865231	61.741333	64.008278	67.028435	68.890442	73.41703	74.483307	74.519348	70.661652	66.789772	64.822205	58.108242	53.447784	50.187141	47.161015	48.291607	48.619316	51.668449
65.094109	61.84594	62.299728	62.746449	64.926941	67.825111	71.27755	76.790604	79.532578	82.608543	84.746643	85.328682	83.459389	80.630913	78.576958	75.805397	74.12101	72.457977	70.880249	70.659691	71.071564	72.456917	72.819122	75.249054	74.872383	74.154686	73.728355	71.305443	65.130898	63.006481	62.217934	58.402512	58.978279	60.492008	62.048409	64.812767	66.490036	70.483719	71.493156	71.479454	67.358856	63.543831	61.79652	55.309933	51.317387	47.964371	45.734055	47.802559	48.165802	51.40678
63.439831	60.19165	60.403854	60.32478	62.19973	64.636055	67.896645	73.196533	76.04509	79.355537	81.323097	82.061462	80.526131	77.6408	76.084236	73.696365	72.281982	71.308174	70.32019	70.675186	71.520485	73.438751	73.729904	76.451149	76.20948	75.484688	75.257301	72.784645	66.219307	64.045158	63.121605	58.33984	58.396919	59.612217	60.159641	62.440838	64.04705	67.472298	68.318306	68.574615	64.297699	60.411613	58.976948	52.696415	49.620472	46.409565	44.918213	48.024105	48.735516	52.03334
62.197704	59.347431	59.502792	58.471588	60.090744	61.859158	64.849747	69.993317	72.912926	76.21627	78.077248	78.922195	77.941086	75.098389	73.968147	72.155815	71.139336	70.847649	70.015991	71.216522	72.914482	75.088531	75.59996	78.250153	78.292709	77.546585	77.425789	75.066811	68.068047	65.99337	64.572441	59.044609	58.554565	59.514069	58.746994	60.878967	62.16544	64.986725	65.761688	66.188522	61.769493	58.288422	56.846645	50.907173	48.584408	45.877987	45.31744	49.126778	50.605572	53.967346
61.936184	59.512234	59.688915	57.748207	58.685249	60.105495	62.527641	67.44384	70.533981	73.737846	75.605942	76.564568	75.839249	73.437096	72.733177	71.261909	70.657539	70.920082	70.820282	72.560829	74.948006	77.512856	78.194809	80.923172	80.880455	80.29776	80.411438	77.87484	70.762375	68.538498	66.726761	60.552334	59.508064	60.019928	58.279408	60.027691	61.001522	63.332535	64.150131	64.534332	60.221882	57.081875	55.824841	50.432487	48.756313	46.597012	47.159122	51.607948	53.797287	57.358006
62.967896	60.892109	60.990631	58.218597	58.48772	59.488747	61.292728	65.690224	69.256432	72.168976	74.129433	74.981476	74.767754	72.649818	72.429062	71.348602	71.113716	71.823891	72.257004	74.800461	77.635277	80.434616	81.244469	84.12204	83.923004	83.553467	83.795052	81.052383	73.932823	71.644989	69.449562	62.799072	61.406643	61.207962	58.73558	60.17123	60.889267	62.708687	63.419693	64.031273	59.974621	56.955402	55.932846	51.165768	50.086452	48.474266	50.073776	54.948925	57.877224	61.644009
65.058365	63.067848	62.910564	59.570099	59.121582	59.731804	60.796818	64.945633	68.703682	71.410172	73.377731	74.393204	74.421066	72.70813	72.700546	72.074821	72.244949	73.374352	73.906937	77.281731	80.713409	83.747215	84.734703	87.406219	86.986916	87.157402	87.178711	84.5	77.309372	75.064178	72.463737	65.365608	63.625008	62.879208	59.895241	61.018246	61.651016	63.044113	63.570385	64.373802	60.665321	57.816631	57.03566	52.744648	51.949551	51.175804	53.670597	58.616798	62.419071	66.40612
67.930481	65.556267	65.200043	61.156128	60.267075	60.500717	60.954666	64.769516	68.776253	71.120369	73.357933	74.423149	74.649963	73.242561	73.526299	73.206108	73.703087	75.201973	75.905083	79.848305	83.585518	86.889343	87.940781	90.626503	89.908768	90.647682	90.214256	87.59948	80.501228	77.978912	75.335846	67.875343	65.836319	64.649979	61.474167	62.149536	62.732571	63.990654	64.431664	65.455353	61.796604	59.068707	58.621693	54.828064	54.274548	54.261082	57.310093	62.37709	66.712265	70.948006
71.264496	68.108688	67.176918	62.870113	61.291824	61.461517	61.382557	64.83503	68.919937	71.18589	73.593987	74.730247	75.120491	73.833885	74.209984	74.209549	75.06179	76.844894	77.675911	82.088089	86.052681	89.427551	90.763199	93.349457	92.304871	93.391945	92.596138	90.116371	83.096291	80.211594	77.532997	70.065384	67.749252	66.236061	62.918137	63.174286	63.72179	65.07225	65.520363	66.359314	62.963467	60.370571	60.01593	56.819153	56.436169	57.069294	60.644108	65.654259	70.508133	74.964149
74.442238	70.064301	68.564102	64.008598	61.911613	61.988941	61.554707	64.808228	68.779449	71.173294	73.68087	74.781609	75.278419	74.155251	74.552673	74.879074	76.193176	77.997597	78.67939	83.603165	87.631691	91.02079	92.669075	95.198479	93.954948	95.219666	94.033043	91.674088	84.682411	81.605873	78.699905	71.409935	68.809578	67.111649	63.736885	63.744335	64.348686	65.635201	66.083313	66.993317	63.782207	61.224846	60.827564	58.099747	57.958347	59.138588	63.125526	68.071732	73.351921	77.87899
76.881073	71.074936	68.999199	64.322906	61.963024	61.713497	61.300583	64.426208	68.134521	70.642052	73.29174	74.484848	75.074036	73.965073	74.284332	74.767052	76.450638	78.368744	79.171326	84.343796	88.265747	91.512726	93.473656	96.07412	94.667152	96.208984	94.240784	92.265503	85.238304	81.799393	78.957375	71.738449	68.818344	67.255424	63.717232	63.525734	64.07325	65.4095	65.99971	66.923927	63.776768	61.233616	60.701332	58.527737	58.563972	60.198971	64.363533	69.387901	75.002052	79.635704
78.43177	71.119286	68.148254	63.422234	60.962875	60.47176	60.193851	63.092102	66.793304	69.421638	72.199219	73.513123	74.13073	72.972023	73.170494	73.731384	75.82708	77.709648	78.704094	83.904984	87.784294	91.017059	93.013519	95.820038	94.22123	96.01886	93.404053	91.528259	84.344742	80.770821	78.17749	70.986984	67.732941	66.063431	62.7313	62.340847	62.767563	64.238815	64.907188	65.923782	62.833469	60.553207	59.551975	57.925499	58.174892	60.236214	64.272881	69.616989	75.359039	79.957153
78.731964	69.927345	66.167603	61.711586	59.024853	58.455582	58.326885	61.154087	64.649239	67.661255	70.353569	71.838005	72.434303	71.367958	71.289322	71.921257	74.265648	76.126907	77.185295	82.42881	86.137596	89.263786	91.430779	94.379402	92.773483	94.514275	91.359451	89.377075	82.243294	78.676483	75.905518	68.970818	65.546227	63.677773	60.708015	60.004925	60.644802	62.272373	62.969177	63.893391	60.795971	58.721779	57.507374	56.044323	56.6632	58.930584	62.931721	68.545837	74.22393	78.850471
77.767433	67.626991	63.192249	58.899651	56.0495	55.430485	55.749428	58.49847	62.085991	65.389336	68.110077	69.608711	70.226326	69.088936	68.960556	69.628029	72.050568	73.656036	74.785469	79.865562	83.275925	86.380791	88.696991	91.674042	90.124977	91.688126	88.270409	86.11039	78.791878	75.125587	72.809372	65.867554	62.101906	60.45372	57.753967	56.617451	57.491806	59.339645	59.9725	61.067242	58.126144	55.966682	54.340168	53.267914	54.000477	56.338913	60.340054	66.167328	71.916489	76.479073
75.424507	64.289307	59.364285	55.355907	52.200218	51.915161	52.404636	55.572895	59.465954	63.28088	65.781349	67.223152	67.997078	66.774429	66.354729	67.228249	69.075256	70.531502	71.753311	76.414192	79.618492	82.559937	84.783768	87.938446	86.822815	87.931221	84.335861	81.706894	74.46653	70.565765	68.761139	61.641685	57.762356	56.767864	53.85495	52.853436	53.692265	55.668003	56.521126	57.658501	54.795563	52.586361	50.87458	49.916016	50.527786	53.06517	56.831833	62.787006	68.642746	73.155594
72.15081	60.148746	55.08873	51.812206	48.39362	48.442513	49.138046	52.654476	57.464127	61.44249	63.957165	65.306595	66.151581	64.729973	64.097107	65.034584	66.149734	67.357292	68.422783	72.508118	75.364258	78.113846	80.160042	83.414207	82.604103	83.350128	79.435028	76.848679	69.309898	65.409126	63.838982	56.563221	52.911259	52.371517	49.735714	48.862095	49.757771	52.117199	53.048477	54.384808	51.49345	49.43346	47.686153	46.53574	46.643028	49.46463	52.876019	58.582508	64.708244	69.142944
67.818459	55.944294	51.012169	48.460403	45.169712	45.737309	46.880482	50.887184	56.585014	60.847591	63.248589	64.548279	65.236938	63.580856	62.855618	63.828617	63.693211	64.417603	65.277031	68.573669	71.039009	73.731758	75.372948	78.634209	77.873848	78.371178	74.342392	71.75605	64.060944	60.089127	59.10162	51.321369	48.045998	48.337589	45.659157	45.80872	46.796764	49.348042	50.26511	52.084606	49.235878	46.955627	45.343319	43.851849	43.383595	45.942299	48.799465	54.399368	60.596169	64.839012
63.379578	52.130688	47.710155	46.231308	43.359837	44.289806	45.87352	50.469967	57.16256	61.538822	63.904293	65.303459	65.771851	63.923923	62.957096	63.972736	62.558346	62.557987	62.962669	65.172173	67.360405	69.847099	71.125908	73.925323	73.172058	73.44912	69.541138	66.897949	59.302319	55.252338	54.534843	46.449055	43.784752	45.319794	42.350033	43.757259	45.434532	47.730011	48.902874	51.191334	48.477608	45.934452	44.528206	42.510929	41.147396	43.102135	45.412182	50.656815	56.775452	61.146191
59.196537	49.596104	45.701374	45.309658	42.928459	44.895824	46.699802	51.836269	59.452568	63.85014	66.251137	67.586349	67.8629	65.9226	64.4655	65.353241	62.809097	62.034241	61.906021	62.964447	64.598442	66.843559	67.632095	69.863075	69.280342	69.493462	65.663628	62.82859	55.552708	51.339302	50.337589	42.756283	40.795422	43.559704	40.945217	43.59589	45.820278	48.151287	49.42363	51.93235	49.7089	46.753628	45.18396	42.861153	40.623646	41.675999	43.389191	47.923279	53.871387	58.284767
56.129097	48.575031	45.412155	45.773613	44.245068	46.951397	49.41618	54.758701	62.936329	67.476021	69.848587	71.084335	71.282722	69.029778	67.252937	67.664612	64.34597	62.675838	62.064445	61.993107	62.937885	65.097725	65.452827	67.001686	66.532646	66.411804	62.745399	60.116425	53.231335	48.840294	47.177776	40.704926	39.511444	42.815739	41.046799	45.218029	47.612953	50.412918	51.521835	54.073189	52.54607	49.249744	47.253742	44.866985	41.577881	41.806	42.901024	46.646408	52.075821	56.652618
54.525421	49.131409	46.643551	47.694229	47.124924	50.285995	53.347637	58.775421	67.386475	71.713005	74.21347	75.463425	75.370491	72.840439	70.623062	70.544456	66.742653	64.283813	63.246098	62.229736	62.243702	64.453285	64.460228	65.469078	64.808182	64.552338	61.120407	58.40617	52.146358	47.748211	45.630947	40.074692	39.712547	43.151844	42.647671	47.685768	50.364902	53.662251	54.89196	57.365158	56.299889	52.776188	50.154911	47.824997	43.647709	43.143974	43.706089	46.549084	51.5877	56.079231
54.563152	50.838909	48.777378	50.289913	50.701153	54.181973	57.797832	63.17588	71.829567	76.205833	78.812889	79.764412	79.344627	76.878525	74.270355	73.609108	69.515976	66.48159	64.982018	63.212482	62.494595	64.49102	64.22084	64.817566	63.929306	63.950581	60.611015	57.77599	51.970924	47.61541	45.654465	40.496113	40.766354	44.440128	45.285984	50.885414	53.834557	57.444538	58.638718	61.047966	60.139027	56.537155	53.454029	51.138329	46.371292	45.121483	45.221748	47.546043	52.08728	56.372757
55.773323	53.185951	51.280735	52.935383	54.291641	57.86483	61.850178	67.285065	75.626114	80.0308	82.858124	83.546745	82.892487	80.568489	77.462936	76.226151	72.175652	68.587044	66.632736	64.500824	62.994221	64.706429	64.35099	64.741661	63.697075	64.02388	60.464058	57.394543	52.385292	48.001354	46.111462	41.699181	42.324692	46.360847	48.052246	54.070892	57.325569	61.106087	62.072887	64.425301	63.757935	59.914482	56.312664	54.167488	49.073605	47.226936	46.886665	48.997803	52.714806	56.986073
57.694088	55.50462	53.919151	55.39616	57.391907	61.100098	65.355453	70.726395	78.719284	82.846855	86.008133	86.519112	85.736961	83.206902	79.810028	78.196648	74.082207	70.088585	68.006378	65.654198	63.508114	64.928993	64.403023	64.694221	63.720695	64.06881	60.416615	57.318684	52.607857	48.486824	46.575611	42.944931	43.868866	47.748699	50.378017	56.410877	60.07056	64.078453	64.753937	67.085022	66.581085	62.680798	58.524746	56.457733	51.243057	48.927437	48.430843	50.371449	53.292645	57.450226
59.785435	57.340168	55.804436	57.281448	59.611149	63.40461	67.766541	73.123268	80.576141	84.831612	88.007103	88.290718	87.316711	84.886124	81.10556	78.994804	75.036674	70.75885	68.605583	66.196556	63.389668	64.405533	64.121162	64.483406	63.48856	63.893524	60.170273	56.759701	52.588886	48.411007	46.812439	43.735981	44.99387	48.632122	52.071457	57.997734	61.79953	66.041893	66.674751	68.813988	68.281631	64.324493	59.777649	57.653793	52.488857	49.796646	49.179256	50.821438	53.366043	57.466782
61.351021	58.458115	56.83712	58.136494	60.523037	64.600716	68.941322	74.241219	81.218025	85.707977	88.684509	88.847336	87.908859	85.35038	81.143478	78.698769	74.939598	70.405975	68.082169	65.86499	62.809418	63.569496	63.157215	63.682892	62.659622	63.185375	59.462132	55.831284	51.98732	47.830761	46.253506	43.866272	45.507858	48.613201	52.87677	58.668041	62.434307	66.690887	67.586639	69.605087	68.717461	64.895325	59.772945	57.521187	52.569412	49.62851	48.819275	50.37619	52.622372	56.559681
62.10664	58.723457	57.066933	58.067883	60.632061	64.617371	68.730614	74.101555	80.637833	84.971458	87.919571	87.975807	87.243393	84.393593	79.98774	77.408028	73.65596	68.966011	66.6138	64.595573	61.220245	61.994534	61.496986	62.278461	61.326248	61.972794	58.334808	54.82476	51.073166	46.881077	45.175926	43.278969	45.126606	48.352745	52.587891	58.251266	62.124111	66.288322	67.297768	69.280685	68.080414	64.414597	58.816154	56.180702	51.484722	48.607769	47.585377	48.787018	50.734772	54.544186
62.229923	58.285419	56.522312	57.139565	60.073223	63.738785	67.411491	72.682961	78.778702	83.204697	85.911224	85.81115	85.114258	82.385254	77.744919	74.781517	71.128922	66.552666	64.1436	62.523277	58.941898	60.028824	59.517063	60.44775	59.907654	60.319721	56.944637	53.647751	49.86063	45.831963	44.169445	42.315125	44.219608	47.516796	51.602726	57.08136	60.790783	64.834198	66.007057	67.961571	66.434448	62.818375	56.743858	53.937881	49.540329	46.54969	45.29282	46.2813	48.072731	51.768456
61.699554	57.541885	55.430614	55.820496	58.633362	61.837078	65.218452	70.248344	75.931961	80.301117	82.908165	82.765465	82.104095	79.062454	74.379486	71.43029	67.898491	63.343552	61.112122	59.71207	56.414906	58.006317	57.522984	58.681038	58.453583	58.808804	55.639778	52.868694	49.195259	44.910801	43.383282	41.26606	43.348179	46.453522	50.034969	55.172543	58.903278	62.904064	63.949032	65.818268	63.907455	60.532967	54.195549	51.112465	46.750439	43.553741	42.517136	42.979813	44.742828	48.388813
60.920547	56.862354	54.267914	54.515686	56.88802	59.544613	62.506779	67.124542	72.324997	76.885994	79.04541	79.002174	78.298172	75.213898	70.594887	67.695427	64.19915	59.722374	57.682789	56.794327	54.115337	56.559399	56.054749	57.511234	57.610626	58.207436	55.287098	52.928127	49.602859	44.948917	43.400085	41.034168	42.682858	45.745571	48.779896	53.192719	57.00872	60.583176	61.471828	63.376587	61.309456	58.055763	51.583344	48.038403	43.576904	40.415733	39.322281	39.316002	41.185596	44.710789
60.447128	56.744198	53.538692	53.608829	55.434044	57.223774	59.851986	63.915527	68.639915	72.938019	74.84874	74.812607	74.158348	71.05986	66.455055	63.726128	60.400387	56.364143	55.028	54.33849	52.284775	55.93676	56.007645	57.478344	58.139065	58.707447	56.177914	54.380272	51.538174	46.372643	44.639069	41.861034	42.79208	45.755314	48.135941	51.909271	55.625797	58.788147	59.328625	61.197861	59.002831	55.869926	49.560936	45.575459	40.886581	37.590408	36.568012	36.220673	38.140003	41.515984
60.684292	57.812698	54.010338	53.675468	54.56987	55.48563	58.092525	61.154202	65.253311	69.380882	71.149498	71.084946	70.309891	67.346405	62.734505	60.311111	57.383266	54.007828	53.360909	52.969826	52.138245	56.671303	57.800903	59.079754	60.337326	61.133091	58.70303	57.118546	54.972782	49.324081	47.270763	44.357731	44.32243	46.838028	48.643112	51.506947	55.052948	57.874229	57.867596	59.502354	57.563118	54.458637	48.298859	44.107323	39.475292	36.122272	34.687759	34.198315	36.224224	39.73521
61.788364	59.98259	55.519424	55.191658	54.842613	54.8773	57.228397	59.394794	62.776257	66.662247	68.267426	67.989708	67.328354	64.421707	60.101124	57.926422	55.446224	53.008698	52.972847	53.1502	53.569172	58.969093	61.100555	62.414936	63.814621	64.951439	62.528481	61.462704	59.67931	53.554543	50.911476	48.289768	47.10339	49.142918	50.400887	52.397865	55.36832	57.891178	57.614536	58.865601	57.104004	54.020832	47.555523	43.797417	39.208019	35.798161	34.01548	33.774723	35.914322	39.467941
64.320679	63.310719	58.286217	57.475281	56.209637	55.327724	57.273811	58.857563	61.365059	65.059204	66.52227	66.074036	65.36293	62.839977	58.903091	56.906021	54.987152	53.295696	53.998814	54.687756	56.478077	62.418007	65.174751	66.879929	68.521194	69.864075	67.341637	66.268753	65.032478	58.715866	55.326729	53.046078	50.971527	52.307617	53.011364	54.290691	56.763771	59.101883	58.427338	59.337341	57.774696	54.691525	47.856731	44.574692	40.177139	36.632278	34.7146	34.78648	37.004238	40.57917
67.62043	67.114952	61.735188	60.54055	58.294361	56.630848	58.150608	59.40041	61.076569	64.507812	65.821671	65.266846	64.669426	62.295696	58.628811	56.887539	55.643684	54.563297	56.289593	57.426174	60.303631	66.456718	69.789001	71.835236	73.73941	75.103607	72.446167	71.351967	70.442543	64.069084	60.068882	58.001396	55.223404	55.841846	56.154797	56.730682	58.713493	61.058708	60.000469	60.597832	59.376247	56.413872	48.946693	46.282825	41.963432	38.439892	36.536419	36.871201	39.273701	42.905479
71.609451	70.997398	65.418678	63.904297	60.812565	58.680096	59.588787	60.433575	61.512878	64.667007	66.094559	65.312363	64.622574	62.61832	59.200123	57.558327	57.025021	56.726227	59.12043	60.619392	64.370811	70.715752	74.396194	76.698235	78.637932	80.051865	77.53653	75.96627	75.291328	68.932083	64.661873	62.700962	59.418484	59.425861	59.305382	59.490467	60.812473	63.207424	62.078133	62.213642	61.283382	58.36364	50.640667	48.019432	44.147678	40.567291	38.855667	39.403614	42.104542	45.729214
75.64827	74.737778	68.832214	66.870193	63.075016	60.565964	60.970173	61.623108	62.14819	65.089157	66.530922	65.762932	65.073143	63.125732	60.062817	58.584442	58.60535	58.590778	61.652889	63.883709	68.175148	74.58403	78.257378	81.028366	82.797531	84.126205	81.887985	79.827446	79.180923	72.821678	68.217514	66.526611	63.038074	62.462814	62.008369	61.909248	62.527809	65.086197	63.956894	63.765564	62.941875	60.015026	52.249424	49.557133	45.990917	42.481583	41.032856	41.829491	44.800426	48.403782
79.132912	77.696609	71.492615	68.741898	64.726456	61.968708	61.875538	62.514263	62.712494	65.362137	66.676003	66.014595	65.232437	63.476875	60.676853	59.17717	59.794941	60.085896	63.588551	66.437538	71.304512	77.436295	81.18779	84.335373	85.720848	87.177406	85.152359	82.729431	82.004761	75.617088	70.828186	69.300705	65.705597	64.178192	64.057709	63.560684	63.767132	66.169197	65.196213	64.820137	64.046196	61.055397	53.033997	50.419868	47.173393	43.820377	42.606136	43.821987	46.558445	50.389175
81.864418	79.618103	73.250687	69.554947	65.340546	62.454903	61.978043	62.659397	62.74395	65.102272	66.31665	65.690773	64.873093	63.259632	60.58041	59.102036	60.316662	60.891834	64.678703	67.946922	73.019951	79.045143	82.796646	86.306602	87.585495	88.971001	87.187538	84.281441	83.350708	77.076729	72.209663	70.646652	67.179443	64.849136	64.877869	63.982929	63.869633	66.385384	65.533203	65.007912	64.198441	61.271584	53.385193	50.44421	47.325638	44.214203	43.312599	44.67767	47.428333	51.330116
83.345421	80.132774	73.708504	69.472755	64.9244	61.953491	61.036095	61.717457	61.723843	63.840572	65.083382	64.635147	63.824562	62.140049	59.666882	58.103245	59.644718	60.532532	64.667572	68.198685	73.563034	79.488754	83.055511	86.927849	87.908302	89.499878	87.872726	84.369789	83.318253	77.03006	72.134575	70.450783	67.232254	64.496933	64.48304	63.374939	62.906368	65.436333	64.818626	64.257805	63.14991	60.471745	52.791409	49.274891	46.369476	43.456997	42.768555	44.424946	47.104557	51.098713
83.753563	79.730888	72.901611	68.260849	63.534859	60.244213	59.028378	59.695534	59.858238	61.818653	62.983299	62.641644	61.738689	60.032867	57.701801	56.230534	58.105965	59.015099	63.413033	67.22126	72.535866	78.461594	82.02124	86.170692	86.689301	88.550873	86.916618	83.0513	81.772392	75.49131	70.709511	68.80545	65.77166	62.546066	62.8377	61.438278	60.934181	63.137295	62.626175	62.562733	61.106667	58.400089	51.02528	46.883484	44.29071	41.413757	41.123222	43.085148	45.558701	49.623909
82.769066	77.971916	70.858414	65.713173	60.837975	57.369682	56.089909	56.657581	56.926865	58.979656	60.009296	59.717377	58.942322	57.243603	55.033333	53.32048	55.33802	56.510052	60.929302	65.014641	70.514	76.198128	79.800415	83.900124	84.376106	86.486366	84.702896	80.65284	78.897873	72.751793	67.88472	65.767494	62.918449	59.806541	59.870804	58.649017	58.024132	59.800915	59.637962	59.631363	57.834236	55.362137	48.548656	43.58263	41.316708	38.468182	38.213169	40.686684	42.833385	47.054916
80.775665	75.125847	67.721046	62.476315	57.430584	53.642551	52.43383	53.186249	53.462639	55.408844	56.523754	56.29578	55.613098	53.935696	51.796478	49.98415	51.90221	53.33004	57.450863	61.799099	67.113716	72.854698	76.24382	80.414581	80.954506	83.164246	81.338142	77.010971	75.007317	68.719124	64.058113	61.61404	58.779205	56.15757	55.980247	54.595039	54.225948	55.775356	55.811356	56.181343	53.972103	51.862381	45.290485	39.741817	37.724579	34.975525	34.784466	37.655884	39.440216	43.675953
77.62413	71.917473	63.731064	58.834499	53.788769	49.517567	48.720963	49.423637	49.728451	51.852295	53.137733	52.959499	52.639191	50.727306	48.637829	46.662079	48.274605	49.759281	53.709572	57.82333	62.946098	68.67997	72.069099	76.040909	76.60215	78.74794	76.971573	72.353081	70.136261	63.869389	59.286533	56.572456	53.943676	51.89048	51.556835	50.093468	50.164909	51.614849	51.729004	52.518211	49.854225	47.993195	41.762356	35.901051	34.18935	31.049494	30.979227	34.689083	35.713135	39.977291
73.769196	68.126488	59.47823	54.553246	49.592781	45.342896	45.44157	46.293461	46.68354	49.098705	50.455204	50.589603	50.546406	48.598999	46.402939	44.377449	45.350491	46.621998	50.074913	53.989719	58.615105	64.391617	67.425468	71.240959	71.802193	73.919563	72.207153	67.510498	65.044983	58.735481	54.245003	51.523811	48.859509	48.120815	47.090839	45.762474	46.373928	48.001503	48.18671	48.968815	46.255093	44.649853	38.440334	32.642979	31.201281	27.812738	27.749577	31.985233	32.320057	36.562897
69.594574	63.838177	55.573608	50.932846	46.377388	41.971184	43.007778	44.243359	44.668968	47.965202	49.36433	49.591103	49.661594	48.183144	45.930241	43.364738	43.740921	44.465313	47.044258	50.802746	54.881016	60.110401	62.959518	66.561836	67.471252	69.183617	67.400139	63.058758	60.266403	53.836098	50.297752	46.94418	44.27277	44.251724	43.342537	42.383656	43.755394	45.439808	45.596596	46.570549	44.062878	42.713436	36.731297	30.997881	29.726717	25.990009	25.528944	30.276192	30.127842	34.320953
65.540787	60.153873	52.265892	48.271725	44.554707	40.049026	42.108799	43.955452	44.658169	48.544155	50.035656	50.47559	50.645561	49.643173	47.191319	43.908169	43.929081	43.985558	45.505798	48.788219	52.035156	56.752953	59.48838	62.756752	63.701683	65.122726	63.296623	59.239452	56.226826	50.052322	47.025562	43.323826	40.787418	41.349018	40.866158	40.227024	42.586414	44.711365	44.804203	45.785259	43.682602	42.624481	36.883926	31.235777	29.829611	26.014738	25.191298	30.201448	29.555719	33.372234
62.147858	57.812546	50.173256	46.619625	43.726833	39.903275	42.9436	45.316048	46.331406	50.991886	52.419437	53.200432	53.299343	52.673546	49.973	46.135628	45.794163	44.884304	45.566101	48.28009	50.674374	54.788212	57.253632	60.188049	60.926922	62.113487	60.393967	56.436275	53.473385	47.561779	44.385807	41.387505	38.971893	39.995342	39.981441	39.726002	42.973568	45.531948	45.887688	46.612953	44.972149	44.105873	38.265839	33.051125	31.460217	27.425076	26.423998	31.192566	30.433149	34.171509
59.785259	56.608135	49.480434	46.047592	43.971931	41.199974	44.766102	47.891724	49.312092	54.455742	56.22435	57.055084	57.097157	56.71294	53.806339	49.379215	48.860115	47.275238	46.749115	48.915985	50.606834	53.832489	56.212646	58.997849	59.345924	60.575123	58.67086	54.99028	52.006073	46.428425	43.359032	40.666267	38.684082	39.664902	40.596024	40.781116	44.611328	47.723934	48.299942	48.634411	47.292027	46.574966	40.749146	35.868385	34.206421	29.979435	28.949932	33.064808	32.59671	36.143223
58.495632	55.986416	49.739788	46.520115	45.076832	43.349373	47.292088	51.185097	52.996265	58.267807	60.270901	61.094524	61.264492	60.944229	57.902622	52.93549	52.260071	50.255974	48.692459	50.347736	51.654892	54.035007	56.308575	58.745613	58.837894	60.166565	58.006504	54.546196	51.604622	46.218819	43.277325	41.00378	39.34845	40.208477	42.311989	42.7813	46.995205	50.28545	51.202518	51.572506	50.343819	49.683601	43.673038	39.225704	37.542427	33.0028	32.11541	35.57658	35.513496	39.010269
58.165283	55.926079	50.496571	47.234264	46.700478	45.918041	50.059708	54.4501	56.787064	62.008877	64.154068	64.892441	65.062401	64.877136	61.650795	56.470493	55.446907	53.151493	50.905853	52.26981	52.958794	54.898369	56.774036	59.125809	59.019138	60.26965	57.917747	54.819813	51.679287	46.634544	43.778313	41.838722	40.375237	41.839226	44.248276	44.994694	49.528347	52.982014	54.098034	54.510658	53.345913	52.699909	46.795929	42.355701	40.608475	35.827263	35.231197	38.031559	38.437435	41.891579
58.275524	56.093159	51.19656	47.948463	48.054165	48.003586	52.301571	57.146713	59.959747	64.868919	67.468857	68.129059	68.149811	67.879288	64.688469	59.16711	58.129314	55.570995	52.721397	53.850872	54.184586	55.740467	57.346127	59.584213	59.420704	60.678318	58.063511	55.129002	51.967159	47.213741	44.428566	42.567135	41.558395	43.427395	46.113552	46.97366	51.585472	55.195457	56.389641	56.887527	55.857792	55.034149	49.471226	44.760994	42.843235	38.097557	37.672016	40.074474	40.956413	44.311081
58.421337	55.663437	51.392113	48.051647	48.910522	49.364429	53.747681	58.855721	62.130608	66.826614	69.68235	70.307022	70.086205	69.758827	66.560905	60.826378	59.788586	57.059734	53.925915	54.877762	54.89883	56.170498	57.634048	59.786869	59.360455	60.838341	58.216431	55.203762	51.914021	47.402187	44.759121	42.89769	42.350803	43.807686	47.382027	48.30608	52.960526	56.471035	57.857063	58.397587	57.396263	56.352356	51.10918	46.015255	44.175655	39.621819	39.153652	41.321629	42.615681	45.885086
58.211929	55.105862	50.777699	47.515388	48.637169	49.652405	54.135128	59.541599	63.008327	67.597755	70.54586	71.262909	70.878654	70.160484	67.161514	61.341724	60.161819	57.475605	54.235207	55.023624	55.002064	56.074776	57.460167	59.406929	59.037365	60.543667	58.007023	54.994354	51.256969	47.150146	44.684715	42.695389	42.468243	43.825653	47.797897	48.714844	53.447449	56.872696	58.287148	59.104778	57.826347	56.611908	51.539261	46.23217	44.449417	40.051903	39.49136	41.318279	42.910763	46.542542
57.327553	53.57489	49.168568	46.226002	47.383305	49.052246	53.371544	59.097755	62.571594	66.997597	70.215706	70.939865	70.321121	69.404007	66.511612	60.691826	59.312973	56.733337	53.741627	54.181881	54.067947	55.353825	56.618423	58.494133	58.295097	59.687714	57.399757	54.188137	50.308647	46.287086	44.041924	42.095226	41.740189	43.211281	47.332737	48.235477	52.868607	56.023846	57.608826	58.476196	57.112499	55.606739	51.280159	45.347794	43.479774	39.409111	38.756199	40.419693	42.282177	45.878433
55.761105	51.503956	46.863152	44.282967	45.326584	47.258419	51.662987	57.481571	61.054882	65.409828	68.613731	69.508415	68.726257	67.460968	64.525948	59.146694	57.462307	54.889778	52.295975	52.736221	52.622292	53.929485	55.407249	57.219006	57.140762	58.419693	56.408852	53.211437	48.95536	45.061699	43.12207	40.948002	40.543221	42.092476	46.050507	47.045616	51.245312	54.215813	55.843422	56.831589	55.247627	53.628174	49.79187	43.305283	41.451473	37.707661	36.756317	38.533504	40.495464	44.148556
53.20705	49.12043	43.911198	41.629436	42.573578	44.754108	49.087616	55.055416	58.550568	62.969463	66.073891	67.089363	66.143784	64.871384	61.801361	56.827118	54.972202	52.349934	50.281933	50.835869	51.091419	52.391506	54.046906	56.12867	55.808842	57.265408	55.453518	52.646904	47.9645	44.099258	42.308846	39.708447	39.126038	40.959507	44.285156	45.145264	49.21706	51.945976	53.332001	54.519119	52.537251	50.924908	47.401241	40.616226	38.833469	35.160709	33.889626	35.780495	38.026676	41.487923
50.240932	46.154312	40.980602	38.990166	39.905884	41.894566	46.128601	52.046661	55.719448	59.960709	62.937241	64.002457	63.049767	61.748947	58.757084	54.29443	52.02029	49.696453	48.104515	48.821877	49.610332	51.215954	53.148464	55.386551	55.031193	56.651184	55.244301	52.693485	47.598965	43.953995	42.128052	38.909485	38.192066	40.217384	42.548275	43.358643	46.9828	49.434601	50.614571	52.09301	49.699028	48.079582	44.690918	37.898796	35.945511	32.606709	30.980347	33.034645	35.188454	38.507591
47.324596	43.401402	38.987976	36.940693	37.899048	39.923256	43.574642	49.464283	52.845749	56.888054	59.679844	60.908485	60.0979	58.598133	55.727062	51.740475	49.437912	47.419605	46.502686	47.532684	49.116951	51.07074	53.422466	55.767136	55.489937	57.031769	56.172005	53.791718	48.327717	45.173019	43.204967	39.268753	38.245804	39.937164	41.294613	42.055241	45.39518	47.292759	48.259567	49.823269	47.024281	45.838261	42.492233	35.43721	33.469711	30.25881	28.454813	30.736475	32.549232	35.88258
45.168591	42.453323	38.437794	36.049454	36.972279	38.861485	41.972862	47.684868	50.675533	54.547306	57.019356	58.418526	57.487152	56.207649	53.507107	50.039215	47.942711	46.208622	45.916977	47.714367	50.030491	52.396393	55.12471	57.661224	57.156651	58.869015	58.549263	56.403454	50.54155	47.841599	45.575119	40.91415	39.514614	40.573593	41.071281	41.902966	44.709999	46.088882	47.077007	48.328072	45.386971	44.27911	41.146248	33.970432	32.0882	28.728079	26.916983	29.532602	31.11087	34.245274
44.320034	43.409542	39.706654	36.877777	37.466648	39.156898	41.344574	46.850521	49.585388	53.393215	55.410515	56.781265	55.842785	54.762241	52.523544	49.332767	47.740749	46.269558	46.532139	49.111126	52.187527	54.944229	58.226772	60.933815	60.26582	62.319241	62.184231	60.22316	54.212044	51.853153	48.996925	43.88121	42.11219	42.481941	42.240665	42.951557	45.104893	46.235085	47.059784	48.239796	45.085533	43.892406	40.859016	33.860836	32.042557	28.519011	26.814495	29.60775	31.164703	34.142784
45.048931	45.431625	42.446388	38.978024	39.346622	40.539494	41.924255	47.217041	49.887959	53.269463	55.016754	56.550926	55.463234	54.588745	52.747955	49.656654	48.75386	47.822681	48.525799	51.687431	55.730175	58.742672	62.558117	65.194107	64.526108	66.679008	66.8069	64.902679	58.770767	56.617931	53.278534	47.743599	45.775627	45.129303	44.504333	45.229439	46.59407	47.55373	48.25053	49.274223	45.935223	44.742096	41.900551	35.122643	33.261726	29.652912	28.211302	31.118244	32.8102	35.475643
47.632393	48.619049	46.294613	42.144127	42.214302	42.980846	43.584011	48.670738	51.21376	54.090778	55.830963	57.343822	56.121124	55.488216	53.889019	50.84745	50.77599	50.249828	51.457424	55.208805	59.848404	63.095383	67.230576	70.029991	69.19146	71.557526	71.713837	69.489876	63.564014	61.638554	57.659668	52.003941	49.886753	48.195934	47.492805	47.997639	48.921734	49.675339	50.322403	51.140038	47.864983	46.295265	44.036373	37.272671	35.298069	31.731892	30.553179	33.573807	35.336819	37.995152
51.338558	52.055206	50.412895	45.857403	45.65757	45.919628	45.790932	50.664497	53.136463	55.743477	57.263397	58.776249	57.518028	56.927753	55.634083	52.748837	53.167656	53.117554	54.708847	58.914978	63.988003	67.398407	71.675705	74.638542	73.927917	76.308189	76.372131	74.176582	68.058884	66.069473	61.962692	56.193275	53.820297	51.41893	50.751331	51.071426	51.633141	52.237534	52.657223	53.410904	50.214012	48.189552	46.378296	39.664333	37.348671	34.322506	33.221954	36.171528	38.488762	41.154202
55.414257	54.986931	54.339378	49.272293	48.823772	48.560032	48.012115	52.494881	55.052113	57.467278	58.887722	60.258465	58.957611	58.409973	57.272621	54.66449	55.552261	55.914276	57.867943	62.294342	67.807907	71.42437	75.751404	78.678719	78.088875	80.376785	80.341248	77.98938	71.921417	69.832535	65.448639	59.700535	57.157024	54.343552	53.590683	53.839725	54.024853	54.437401	54.814457	55.454449	52.371243	50.147835	48.48579	41.94236	39.143528	36.692898	35.634979	38.570343	41.321011	44.220928
59.475792	57.613171	57.363525	51.926952	51.21553	50.781261	50.00597	54.048199	56.562801	58.800327	60.256298	61.37125	60.191185	59.608021	58.506191	56.160965	57.375587	58.0005	60.394711	65.076904	70.668625	74.654564	78.754234	81.745491	81.155655	83.57856	83.415131	80.835884	74.6045	72.465881	68.081985	62.333881	59.541683	56.507935	55.790596	55.705685	55.798443	56.132828	56.488564	57.014877	54.03825	51.459564	50.039112	43.673313	40.462364	38.19648	37.408566	40.400772	43.18697	46.506107
62.947628	60.267879	59.400063	53.750328	52.683636	52.199627	51.36039	54.834179	57.263515	59.209721	60.85754	62.036438	60.913219	60.08847	58.81612	56.939838	58.239731	59.205704	61.912544	66.786591	72.335678	76.527672	80.733925	83.53334	83.227715	85.643517	85.039543	82.524261	76.001549	73.92688	69.351135	63.801983	60.647404	57.372074	56.988693	56.512981	56.698112	56.897491	57.267445	57.623222	54.760284	51.883175	50.626141	44.246132	41.006763	38.811932	38.215866	41.144127	44.02269	47.718414
65.531334	61.501553	60.072407	54.294773	53.313347	52.381695	51.620613	54.518867	56.941101	58.809147	60.584862	61.728233	60.505539	59.751842	58.394218	56.709793	58.031002	59.316719	62.329094	67.274185	72.816177	77.249763	81.377846	84.077789	83.772163	86.35849	85.370834	82.905281	76.105461	73.917099	69.462143	63.941422	60.623425	57.419144	56.99313	56.233196	56.397007	56.553757	57.058712	57.158699	54.302864	51.077587	49.898712	43.554234	40.336182	38.276356	37.801075	40.71513	43.543953	47.71574
66.850319	61.470509	59.508453	53.574501	52.628601	51.341682	50.807972	53.450432	55.538708	57.527546	59.210892	60.460846	59.380257	58.356556	56.89946	55.620041	56.863087	58.17012	61.516453	66.667603	72.067482	76.621864	80.671791	83.272247	83.272163	85.702171	84.536873	82.248955	74.809647	72.486282	68.386612	62.77351	59.228138	56.279652	55.775475	54.830803	54.994617	54.945309	55.798428	55.713673	52.6731	49.682301	48.311581	41.88184	38.599834	36.980545	36.292103	39.490368	41.793396	46.455456
67.011162	60.792919	57.729519	51.731621	50.956249	49.271427	49.000618	51.42281	53.233974	55.343605	56.984318	58.340855	57.345531	56.115768	54.552097	53.443203	54.629406	56.014603	59.53857	64.831825	69.947495	74.69371	78.622841	81.251724	81.550072	83.781136	82.544777	80.107651	72.291756	70.146027	66.088974	60.355087	56.603653	54.252029	53.513374	52.256065	52.647251	52.583733	53.358692	53.515522	50.347046	47.207035	45.815002	39.420784	35.897198	34.533703	33.759995	37.100372	39.133392	44.022827
66.127563	58.857716	55.140621	49.164036	48.580513	46.448048	46.802517	48.862331	50.545597	52.77602	54.274624	55.702213	54.713997	53.484238	51.650551	50.662453	51.791813	52.899899	56.686768	61.923183	66.868317	71.770851	75.586304	78.18676	78.712479	80.730377	79.401649	76.850838	68.899933	66.626312	62.881901	56.970379	53.162102	51.606281	50.356037	48.913986	49.745712	49.504559	50.464256	50.621082	47.417084	44.028385	43.069778	36.227921	32.505383	31.276892	30.361074	33.992775	35.826843	40.751804
64.000572	56.531761	52.139648	46.035168	45.607964	43.496815	44.149715	46.074528	47.864372	50.130325	51.444187	53.049412	52.25304	50.866959	48.770378	47.867542	48.726898	49.4655	53.067627	58.410625	63.1497	68.038025	71.817955	74.425514	74.979652	76.834122	75.555138	73.253014	64.683937	62.523998	58.95723	52.875175	49.26585	48.107933	47.006905	45.515114	46.936588	46.432533	47.612503	47.755119	44.430328	40.913731	39.94091	33.241161	29.227304	28.091181	26.635349	30.906542	32.4706	37.352932
61.390442	54.085068	49.025043	43.2332	42.649677	40.808533	41.639069	43.833889	45.893742	48.053108	49.274601	51.029037	50.069248	48.619217	46.444473	45.570061	45.967564	46.279839	49.803806	54.621002	59.217972	64.03524	67.729897	70.223778	70.848976	72.703438	71.552353	69.15786	60.347198	58.485687	54.968655	48.730282	45.376751	44.666477	43.956249	42.713146	44.262516	43.801094	45.11607	45.557114	41.976528	38.410187	37.4729	30.943678	26.666918	25.623167	23.634432	28.040623	29.689949	34.359119
58.60984	52.100273	46.692081	40.928661	40.835411	39.143482	40.023754	42.602264	45.045815	47.148338	48.362724	50.344536	49.043682	47.373383	45.347858	44.217651	43.911713	43.847401	47.016098	51.158279	55.563396	60.19593	63.93322	66.270782	66.945709	68.65097	67.70594	65.247498	56.500782	54.490059	51.221714	45.168079	42.184032	41.921402	41.658813	40.955727	42.426937	42.271049	43.664181	44.496025	40.680958	37.079094	36.362072	29.982065	25.335823	24.199701	21.997803	26.226358	28.22385	32.495113
56.198769	50.904228	45.382351	40.031048	40.02306	38.77877	39.701679	42.450722	45.661652	47.671806	49.085144	51.209068	49.524521	47.697903	45.793163	44.371639	43.120682	42.473721	45.166355	48.569569	52.690472	57.152477	60.768974	63.213116	63.468819	65.301979	64.491951	62.069031	53.698914	51.631344	48.27063	42.49411	40.149551	40.007713	40.356186	40.349434	42.040913	42.098186	43.668953	44.692646	40.877579	37.261501	36.821594	30.427376	25.383226	24.21158	21.853363	25.847439	28.3281	32.677525
54.597763	49.772179	45.124271	40.312981	40.141571	39.749931	40.665733	43.63504	47.663097	49.57378	51.129227	53.324203	51.483334	49.194862	47.631187	45.769123	43.736568	42.627754	44.453529	47.231464	50.876305	55.160675	58.556904	61.015255	61.07201	62.86964	62.187511	59.949329	51.884747	49.945076	46.420937	40.928631	39.372776	39.536472	40.297058	41.214012	43.026283	43.367775	45.052231	46.04039	42.573494	38.879253	38.481979	32.101974	27.00098	25.886179	23.165585	26.825705	30.038221	34.210014
53.984463	49.7131	45.953373	41.532883	41.33305	41.730114	42.56065	46.013123	50.346714	52.456348	54.075745	56.320454	54.422745	51.764793	50.236645	48.132996	45.489372	43.741074	44.927357	46.945011	50.412216	54.256046	57.49596	59.776676	59.719742	61.538692	60.884979	59.044708	51.008545	49.466778	45.772106	40.500069	39.711597	40.088455	41.410374	43.144451	44.93541	45.632168	47.124775	48.205311	45.23579	41.584187	40.909801	34.686111	29.54249	28.633743	25.636034	28.820095	32.679207	36.907837
54.387283	50.563568	47.400696	43.157833	43.228008	44.172195	45.045361	48.895741	53.371441	55.644497	57.448635	59.657822	57.816952	54.839256	53.190311	50.681656	47.760925	45.458401	46.012299	47.347836	50.502399	54.062016	57.351662	59.341053	59.191757	60.982273	60.349892	58.566456	51.056095	49.443275	45.826763	40.981052	40.654434	41.173401	43.056648	45.330734	47.199852	48.230568	49.751598	50.839237	48.168148	44.424171	43.430038	37.47636	32.517475	31.523464	28.710501	31.645866	35.647091	40.095989
55.614384	51.669872	48.8978	44.924946	45.300655	46.706692	47.615387	51.593666	56.35358	58.59111	60.437878	62.696808	60.969624	57.792976	55.817184	53.194836	49.933044	47.182884	47.246506	48.091766	51.018959	54.166454	57.512951	59.409969	59.111458	60.681709	60.198532	58.329842	51.316856	49.63298	45.924103	41.653931	41.817585	42.50708	44.781132	47.431801	49.286709	50.722435	51.994778	53.373737	50.986862	47.029728	45.843746	39.98954	35.22961	34.327972	31.57185	34.308266	38.543964	43.305504
57.054699	52.584385	50.210213	46.386574	46.883076	48.822018	49.851505	53.716103	58.504436	60.713547	62.780586	64.961349	63.333645	60.171207	57.690929	54.983318	51.593624	48.587666	48.35997	48.665218	51.32951	54.342003	57.47533	59.393669	58.768311	60.551723	60.03302	58.221172	51.371609	49.694843	45.865166	42.156326	42.675251	43.464226	46.320919	49.184753	50.840706	52.510914	53.420879	55.183533	53.066662	49.052685	47.667751	41.799335	37.245464	36.294086	33.893234	36.416489	40.971931	45.840054
58.274788	53.044197	50.996872	47.251396	47.811844	49.892899	51.291866	55.10672	59.774269	62.026009	64.09304	66.053543	64.631897	61.654194	58.626804	55.855244	52.451344	48.990635	48.670567	48.812393	51.235096	53.835476	56.862225	58.865829	58.247574	60.201519	59.58334	57.657803	50.985874	49.202522	45.436802	42.069019	42.77269	43.710876	46.929943	49.793781	51.49947	53.397049	54.100956	55.82098	54.0807	50.016979	48.305199	42.898636	38.337658	37.229958	35.362019	37.984749	42.469131	47.50779
59.111237	52.821938	50.788826	47.157036	47.994595	49.841167	51.623829	55.559479	59.907272	62.166126	64.318428	65.923645	64.573051	61.801418	58.248226	55.689827	52.108288	48.292313	47.922504	48.199329	50.295189	52.675301	55.652309	57.528019	57.158447	59.062656	58.288158	56.53315	49.882542	47.914452	44.056355	41.185955	41.882519	43.083603	46.487415	49.32283	51.085365	52.918995	53.864487	55.364243	53.922382	49.936825	47.869778	42.903751	38.371193	37.206646	35.750824	38.700401	43.170578	48.280285
59.279823	52.514458	49.891598	46.217171	47.139999	48.666828	50.797653	54.740406	58.839516	61.275997	63.208035	64.649834	63.306347	60.570236	56.761246	54.202847	50.557362	46.521114	46.108673	46.577351	48.396091	50.534622	53.433472	55.508129	55.124352	57.135139	56.190113	54.399578	47.955025	45.73114	42.000946	39.39344	40.132637	41.546886	44.979118	47.892696	49.555756	51.339645	52.313557	53.976738	52.520672	48.520901	46.539116	41.573093	37.324753	36.153103	35.052547	38.627399	42.927052	47.852016
58.389751	51.1199	48.191505	44.254181	45.240955	46.497776	48.927036	52.656624	56.542568	59.163792	60.861351	62.132618	60.909924	58.216446	54.19429	51.699841	47.763031	43.740997	43.406715	43.932232	45.480972	47.420551	50.262558	52.521957	52.372654	54.433182	53.31052	51.633671	45.245964	42.716545	38.99345	36.719906	37.487522	39.278362	42.476112	45.361267	47.180649	48.836639	49.831867	51.523468	50.252148	46.422909	44.341644	39.531937	35.560711	34.396168	33.473248	37.84391	41.830921	46.713253
56.796288	49.213795	45.766708	41.836487	42.745102	43.547176	46.210911	49.940502	53.343281	56.042664	57.534161	58.755695	57.582737	54.903469	50.597095	47.917908	44.108994	39.909325	40.107952	40.448727	41.919308	43.723877	46.693783	48.83239	49.173367	51.198364	49.962017	48.498329	42.025356	39.389355	35.687576	33.570354	34.153229	36.327759	39.305248	42.16198	44.436104	45.715511	46.938114	48.977879	47.393917	43.777843	41.767632	37.050297	33.327759	33.086922	31.808729	36.733616	40.429306	45.183739
54.719704	47.31485	43.341953	39.383316	40.04324	40.546886	43.189308	46.790997	49.795876	52.516575	53.77359	54.909863	53.75111	50.794731	46.552311	43.873119	39.687622	35.622952	36.262119	36.553158	37.760834	39.792782	43.039795	45.121559	46.038074	47.579906	46.506977	45.220932	38.932697	36.14748	32.857822	30.30006	31.231102	33.505108	35.949688	39.225636	41.762661	42.644165	44.229149	46.368389	44.564159	41.21809	39.342884	34.732128	31.421705	31.934038	30.307688	35.70153	39.333271	43.867439
52.358952	45.884911	41.272526	37.662052	37.938286	37.845074	40.636711	43.620228	46.383518	48.955002	50.119652	51.156445	49.955063	46.849468	42.670994	40.062862	35.642883	31.627951	32.409229	32.885002	34.050053	36.52964	39.961395	42.02895	43.50679	44.693348	43.59911	42.654121	36.671421	33.665943	30.568125	27.754566	28.941404	31.378838	33.418404	37.120682	39.607971	40.546318	42.323143	44.433964	42.480518	39.326294	37.841888	33.59351	30.425198	31.01569	29.701973	35.401352	38.734661	43.226196
50.495628	45.28635	40.034481	36.907177	36.85656	36.145176	38.951023	41.131626	43.802547	46.224815	47.27578	48.063881	46.926449	43.586376	39.507381	37.2332	32.358471	28.705919	29.544037	30.069551	31.41934	34.417625	38.005703	40.300629	41.991631	42.950821	41.991581	41.508442	35.760227	32.747639	29.351397	26.665731	27.724676	30.65238	32.144829	36.323174	39.080467	40.025917	41.838268	44.069881	42.230125	39.196693	37.89703	34.167351	31.013248	31.824009	30.616873	36.039139	39.471924	43.771614
49.634216	45.320229	40.075462	37.459743	37.082283	35.745621	38.430672	39.836788	42.443756	44.638653	45.71804	46.420876	45.212391	41.644943	37.494888	35.689671	30.72257	27.290289	28.22788	28.547338	30.295031	33.890171	37.783779	40.107128	42.281303	42.79285	41.826504	41.691532	36.632542	33.463634	29.939491	27.324886	28.071188	31.524693	32.718716	37.202591	40.450165	41.331665	43.307442	45.432472	43.82719	40.900345	39.849369	36.624172	33.214275	34.287941	33.215805	38.034111	41.495319	45.809219
50.122887	46.441277	41.580208	39.135021	38.480446	36.895096	39.267506	40.027027	42.55584	44.409676	45.702225	46.241634	45.03315	41.153065	37.244595	35.645432	30.571753	27.452106	28.3897	28.851267	30.776596	34.826481	39.089577	41.526608	43.899738	44.09864	43.245983	43.231808	38.954411	35.423126	31.84214	29.732019	29.874363	33.562347	34.919796	39.702095	43.191254	44.221966	46.190643	48.223301	46.809868	44.081974	43.18021	40.388447	36.850647	37.704044	37.001396	41.322319	44.549053	48.763474
52.046902	48.663723	44.122395	41.89748	40.752625	39.110432	41.234154	41.439453	43.904316	45.324718	46.809113	47.270363	46.132935	42.15337	38.138325	36.624424	31.628908	28.985325	29.780809	30.356062	32.622452	36.899712	41.383072	43.997742	46.456135	46.484512	45.710011	45.781097	41.986874	38.206898	34.760918	32.949223	32.899719	36.68718	38.343056	43.288784	46.841885	48.128399	50.139702	51.859726	51.007622	48.286831	47.179012	44.827782	41.133667	41.717056	41.319939	45.186119	48.178364	52.264889
54.823616	51.284115	47.197536	45.150253	43.472496	41.759251	43.570335	43.718788	45.885223	47.191936	48.477383	48.952843	47.914886	43.828747	39.898964	38.399277	33.481915	31.04439	31.662243	32.55724	35.21442	39.399319	44.081627	46.888142	49.083633	49.445965	48.650154	48.71413	45.346233	41.324673	38.013695	36.514637	36.323029	40.522602	42.185585	47.308949	50.947315	52.446991	54.252239	55.92252	55.447006	52.804371	51.22049	49.174797	45.494888	45.822483	45.610111	49.085487	51.864574	55.92268
57.905914	54.117725	50.237202	48.182816	46.036098	44.386799	45.956299	45.976852	48.043816	49.137367	50.252277	50.720634	49.746632	45.809704	41.794655	40.039169	35.327869	33.011135	33.763988	34.928993	37.742496	41.827911	46.758915	49.565434	51.54776	52.236942	51.561916	51.540634	48.186943	44.300385	40.968094	39.88826	39.675327	43.924644	45.928684	51.059155	54.818314	56.346409	58.229816	59.701145	59.580902	57.02354	54.935169	52.981846	49.266415	49.331108	49.35321	52.714901	54.946873	59.026291
60.945625	56.596111	52.729797	50.476456	48.102367	46.509911	47.859138	47.844173	49.840076	50.834156	51.91354	52.296631	51.322628	47.36438	43.399071	41.529896	36.804386	34.594234	35.297348	36.895786	39.759029	43.631279	48.739914	51.546436	53.415077	54.260574	53.656609	53.400845	50.274529	46.35955	43.013046	42.586914	42.459244	46.694351	49.018135	54.141499	58.035664	59.570862	61.539536	62.797703	63.039837	60.390102	58.159622	56.042873	52.135593	51.92318	52.144234	55.25013	57.261829	61.1423
63.281948	58.228992	54.362682	51.746967	49.351559	47.865688	48.838329	49.072048	50.925846	51.863079	52.88562	53.190552	52.0247	48.286724	44.257465	42.06855	37.584621	35.289207	36.027843	37.803921	40.972694	44.54652	49.555679	52.369305	53.996361	55.204239	54.699745	54.280556	51.275032	47.317421	44.084602	44.120323	44.234241	48.810406	51.318932	56.484928	60.435932	61.871662	63.826126	65.08429	65.553795	62.754845	60.105148	58.109192	54.017174	53.612907	53.798439	56.605904	58.461285	62.14991
64.488564	58.817429	54.84454	51.95171	49.542091	47.970955	48.87965	49.489952	51.151905	52.082035	52.95536	53.167923	51.888386	48.370674	44.16378	41.83276	37.448303	34.953934	35.685471	37.717339	40.950062	44.218353	48.929089	51.927456	53.185024	54.982655	54.513687	53.838703	50.811867	47.14558	43.955391	44.381912	44.801361	49.981487	52.561069	57.798119	61.678074	63.085377	65.125099	66.4188	66.852776	64.068039	60.977806	58.967636	54.690872	54.130291	54.074234	56.625908	58.282337	61.899902
64.643616	58.212208	53.933781	50.920162	48.53896	47.159672	48.018627	48.728409	50.489834	51.405754	52.3004	52.413483	50.977627	47.474129	43.302757	40.57383	36.217804	33.652374	34.170753	36.366043	39.456661	42.710743	47.13015	50.057461	51.37188	53.531883	52.970543	52.089508	49.339779	45.687702	42.653835	43.563522	44.522987	50.09391	52.957706	58.088177	62.074715	63.53886	65.642532	66.929123	67.270729	64.436256	61.097328	58.888214	54.263287	53.48954	53.113735	55.338562	56.824463	60.200443
63.597897	56.59095	52.014099	49.000477	46.740074	45.410519	46.241055	47.32032	49.095955	49.969246	50.99889	50.948551	49.292423	46.066036	41.695717	38.760731	34.305225	31.654537	31.568949	33.76424	36.982758	39.902878	44.300976	47.135914	48.450329	50.844814	50.169792	49.239014	46.894295	43.213795	40.741257	41.821476	43.420425	49.907951	52.523064	57.809849	61.924278	63.367111	65.527634	66.82843	67.056351	64.221878	60.534786	57.920654	53.039932	51.910915	51.215374	53.035187	54.17292	57.335739
61.273258	54.529209	49.078388	46.157139	44.088581	42.986401	43.959045	45.500164	47.382378	48.390671	49.271103	49.163921	47.557526	44.459042	39.740555	36.741623	32.115589	29.251734	28.441393	30.43063	33.727299	36.292156	40.832359	43.439926	44.811188	47.276726	46.608807	45.727764	43.546471	40.33493	38.700832	39.525253	42.012386	49.260193	51.768719	57.282879	61.610474	63.088833	65.213821	66.550156	66.607544	63.730431	59.545967	56.882095	51.646099	49.778122	48.649143	49.992897	50.839306	53.575802
57.953907	51.472755	45.439293	42.802258	41.07476	40.541016	41.790768	43.66584	45.867805	46.932938	47.86311	47.748817	46.177956	43.058155	38.06966	35.113361	30.032581	27.033722	25.605206	26.883902	30.12373	32.68858	36.930363	39.32476	41.122349	43.666046	42.834705	42.372883	40.291065	37.484531	36.852306	37.548824	40.824657	49.308811	51.092583	56.883854	61.694622	63.322193	65.24823	66.56324	66.457207	63.480625	58.770351	56.1278	50.366005	47.75906	46.239285	46.758804	47.107838	49.595642
54.094585	48.139244	41.821556	39.625061	38.466	38.522003	40.375717	42.442638	44.800919	46.114742	47.414394	47.058525	45.757668	42.630756	37.365154	34.195686	28.752527	25.725256	23.571985	23.998026	26.811533	29.482965	33.639473	35.77808	38.328846	40.282791	39.657505	39.494118	37.895466	35.429996	35.778313	36.702209	40.26226	49.876171	51.482311	57.479641	62.695412	64.35141	66.355606	67.457458	67.280365	63.962723	58.890072	56.183571	49.995453	46.692177	44.433437	44.263733	43.774323	45.89975
50.334793	44.86972	38.878891	37.058979	36.830727	37.362793	40.161533	42.470039	45.077011	46.810051	48.06707	47.782253	46.815353	43.688446	38.039146	34.713364	29.000198	26.17898	23.116215	22.63987	24.799673	27.627428	31.76973	33.560169	36.992004	38.192776	37.858814	37.986744	36.935211	34.71843	36.338619	37.525417	41.419422	51.132812	53.151062	59.141289	64.484962	66.496223	68.472008	69.254112	69.126762	65.617264	59.926445	57.148891	51.074455	46.868786	43.792927	43.04768	41.464035	43.539726
47.051113	42.303688	37.293404	35.921139	36.545536	37.596302	41.503487	43.875938	46.809757	48.883862	50.076935	49.820538	49.265751	46.316479	40.240856	36.730331	30.882162	27.933046	24.237896	23.114958	24.84133	27.349342	31.534271	33.125763	37.268139	37.964428	37.829418	38.326828	37.65189	35.975121	38.384007	40.018448	43.933769	53.668476	56.120155	62.07486	67.276421	69.735329	71.576096	72.123726	72.223755	68.330566	61.964733	59.52113	53.325901	48.097054	44.530914	43.373558	40.8591	42.735836
44.819084	41.386162	37.214317	36.261272	37.610424	39.286465	44.245255	46.390335	49.842854	52.1017	53.337402	53.088112	52.845963	50.045902	43.714485	39.983688	34.192364	30.816925	26.880192	25.409084	26.638081	28.996874	32.862064	34.581451	39.150154	39.434322	39.533794	40.535694	39.99575	38.937157	41.445522	43.88998	47.6703	57.277107	60.19775	65.989021	71.226105	73.841339	75.461845	75.803413	75.917648	72.010254	65.246513	62.611061	56.437153	50.433815	46.775307	45.22715	42.016361	43.566246
44.008186	41.768982	38.265045	37.766747	39.677227	41.935913	47.626564	49.792957	53.664696	56.072754	57.237404	57.116009	57.015972	54.365124	47.948444	43.819748	38.234478	34.397186	30.446239	29.031973	29.678329	31.845276	35.632301	37.436954	42.119347	42.353779	42.723255	43.85305	43.590221	42.915318	45.238945	48.344208	52.302162	61.404484	64.836716	70.40062	75.495598	77.990028	79.589226	79.667892	80.052132	76.11631	68.90493	66.255272	60.010311	53.324848	49.843971	48.05423	44.417114	45.959904
44.263157	42.905022	40.125839	40.06097	42.340935	45.16095	51.277924	53.664585	57.806332	60.157547	61.35062	61.42107	61.313927	58.748348	52.075867	47.826382	42.319271	38.275917	34.296551	33.194931	33.393635	35.219524	39.226822	41.095425	45.628597	46.097511	46.353298	47.639412	47.525799	47.326962	49.188732	52.862431	57.040653	65.851654	69.390465	74.726997	79.60881	82.039299	83.325844	83.347679	83.866913	80.087418	72.648666	69.657944	63.7043	56.457512	53.140064	51.186893	47.485836	49.035721
45.463192	44.510067	42.256687	42.404984	45.125484	48.549461	54.758804	57.507847	61.557217	63.723694	65.264931	65.136429	65.057709	62.669758	55.926228	51.392521	46.162525	41.834961	37.905331	36.931602	37.137417	38.842514	42.935074	44.633144	49.002899	49.81287	50.153923	51.319248	51.34774	51.390484	52.769093	56.940166	61.303131	70.043076	73.517944	78.556038	83.324165	85.463333	86.735672	86.487488	87.006737	83.433296	75.966118	72.712494	66.979126	59.306011	56.144882	54.092239	50.604336	52.239491
46.933285	46.115162	44.224159	44.557198	47.682705	51.426426	57.280499	60.47718	64.689972	66.700142	68.198738	68.134186	68.041252	65.54673	59.094521	53.942642	49.160286	44.612446	40.746773	40.284634	40.390972	41.961067	46.067837	47.709064	51.666702	52.966946	53.286686	54.402271	54.395237	54.764832	55.624741	60.165302	64.741425	72.962677	76.771492	81.617744	85.924026	88.027664	89.179207	88.710762	89.272636	85.919456	78.352814	74.694183	69.237923	61.5648	58.588417	56.66367	53.303665	55.187511
48.232899	47.286877	45.346138	45.942074	49.366013	53.330002	58.835907	62.331017	66.828026	68.610809	70.066788	70.066185	69.795616	67.372139	61.147301	55.49094	51.049648	46.466282	42.678764	42.721115	42.742184	44.425968	48.404842	49.967907	53.499218	55.055264	55.573952	56.490582	56.476444	56.860249	57.641998	62.16124	66.978951	74.70993	78.980598	83.478683	87.323105	89.270424	90.329605	90.003265	90.1175	87.226181	79.801636	75.830368	70.494904	62.835995	60.150925	58.375393	55.249874	57.311352
49.063595	47.577564	45.707878	46.396187	49.912495	54.047012	59.233173	63.026714	67.715576	69.249672	70.9188	70.76899	70.384735	67.7481	61.928268	55.760311	51.830608	47.233036	43.65868	43.921299	43.921055	45.817997	49.448704	51.182301	54.237553	56.191498	56.63913	57.328392	57.335571	57.833061	58.387432	62.892467	67.944656	75.227989	79.77578	84.010956	87.663544	89.113472	90.307648	90.038155	89.605278	87.275284	80.063896	75.716042	70.437416	63.012997	60.384773	59.319786	56.393211	58.532852
49.013271	46.958805	44.911484	45.649532	49.364792	53.534836	58.536259	62.571377	67.281555	68.680641	70.42794	70.086281	69.64518	67.079597	61.536888	54.857338	51.517384	46.713753	43.437828	44.055714	43.963097	46.215317	49.618649	51.210136	54.023804	56.21933	56.63855	57.157276	57.150242	57.590889	57.946316	62.266602	67.43248	74.452919	79.256493	83.186142	86.781883	87.805489	89.042305	88.595169	87.785698	85.796768	79.111191	74.28727	69.349709	62.138439	59.666534	59.184193	56.51342	59.001228
48.074821	45.892456	43.113274	44.142643	47.829483	51.921368	56.865948	61.135548	65.69651	66.882439	68.736305	68.423073	67.85408	65.260078	59.923412	53.179924	50.060234	45.185551	42.435425	43.302002	43.330181	45.688972	49.007046	50.435112	53.078243	55.259563	55.685879	55.899078	55.828094	56.012947	56.439426	60.354706	65.492157	72.263901	77.238014	80.876343	84.692352	85.08358	86.256439	86.100624	84.999832	83.167221	76.879547	71.991676	67.16069	60.148388	57.953594	58.686279	56.036816	58.794628
46.241131	43.660858	40.647205	41.761837	45.299461	49.313187	54.215134	58.506054	63.088333	64.075302	66.348396	65.949898	65.281425	62.57373	57.499977	50.756481	47.821537	43.152908	40.957008	41.837795	42.036503	44.480564	48.054428	49.297752	51.65667	53.766933	54.18615	53.909069	53.767033	53.454506	53.838352	57.647049	62.329758	69.044662	73.940613	77.458145	81.075195	81.42379	82.632179	82.554535	81.254791	79.542969	73.830833	68.623215	64.239876	57.625469	55.636734	57.556026	55.226315	58.382027
43.746685	41.109573	37.676697	38.890804	42.108685	46.079781	51.123833	55.471592	59.847813	60.749523	63.171837	62.922543	62.019592	59.610329	54.714211	48.091507	45.376831	41.027946	39.379158	40.231529	40.963142	43.314835	46.910019	48.267025	50.512253	52.402252	52.473301	52.075432	51.443115	50.498207	50.768368	54.342587	58.35738	64.987015	69.648491	73.151817	76.726234	76.804825	78.169533	78.28373	76.678452	75.016365	70.057404	64.665054	60.949619	55.074181	53.575726	56.390297	54.678753	58.289215
40.932545	39.084137	35.082821	36.069557	39.024536	42.718521	47.911785	52.195602	56.614456	57.544586	59.995316	59.795765	59.049133	56.888561	51.964016	45.987907	43.266129	39.236988	38.504803	39.40691	40.536427	42.74601	46.341187	47.740833	49.950539	51.542103	51.35025	50.554478	49.630844	47.954075	47.769482	51.087914	54.100842	60.702053	64.86615	68.362366	72.064682	71.986954	73.344559	73.856659	72.052429	70.397453	66.355087	60.870365	57.893898	53.055851	52.331882	56.162533	54.991001	59.098843
38.530567	37.200855	33.142696	34.037064	36.437817	40.202854	45.353493	49.694145	53.921154	54.950764	57.181225	57.237469	56.718208	54.884487	50.222843	44.467007	42.292343	38.561626	38.639462	39.420776	41.182674	43.150677	47.143761	48.117081	50.426258	51.733608	51.214905	50.099388	48.813377	46.340797	45.530933	48.259609	50.164097	56.687149	60.353855	63.729286	67.381866	67.36808	68.910423	69.678322	67.795937	66.439384	63.008091	57.78627	55.769035	51.961269	52.374172	57.085896	56.937546	61.258553
37.002605	36.482914	32.488701	32.921215	35.229599	38.625156	43.782898	48.308296	52.386089	53.557804	55.646156	55.823193	55.410515	54.152332	49.547531	44.381447	42.53363	39.229244	39.754719	40.848671	43.044006	44.855686	49.339043	49.949986	52.252056	53.083347	52.173843	50.717262	49.033352	45.907074	44.479034	46.390587	47.314522	53.340199	56.637424	59.799686	63.445168	63.545067	65.520844	66.388214	64.69767	63.397968	60.925903	56.080673	54.994247	52.465462	54.121811	59.536972	59.935745	64.668861
36.469452	37.356632	33.142159	33.190975	35.556202	38.475697	43.519749	47.945671	52.051888	53.408344	55.333271	55.737682	55.417374	54.670784	50.094406	45.54649	44.17474	41.197201	41.886105	43.527176	45.907246	47.804192	52.109913	52.827438	54.909241	55.591316	54.418915	52.457848	50.447083	46.922905	44.841164	45.722431	45.665817	51.27227	54.256859	57.16333	60.673798	60.944237	63.175812	64.213707	63.091602	61.74926	59.938007	55.895683	55.697441	54.291309	57.041897	63.004169	63.992695	69.230301
37.265064	39.083057	34.982265	34.54081	37.012623	39.519997	44.39352	48.883389	52.897236	54.324745	56.164413	56.831718	56.419044	56.134304	51.849251	47.734764	46.675648	44.024963	44.792023	46.937584	49.608978	51.456184	55.882702	56.365742	58.17754	58.66066	57.417206	54.965866	52.756149	48.763012	45.99205	46.141453	45.303246	50.696533	53.027424	55.898365	59.273834	59.864017	62.287434	63.275593	62.693497	61.64959	60.264656	57.01104	57.473598	57.083546	60.99942	66.862221	68.696289	74.175484
39.154957	41.228745	37.483227	36.587025	39.037521	41.466736	46.148411	50.602757	54.382122	56.108059	57.699036	58.607929	58.344467	58.11657	54.108627	50.185986	49.610046	47.328838	47.960899	50.490147	53.296543	55.349808	59.726585	60.046204	61.460102	61.992958	60.621605	57.800785	55.221584	51.171604	47.960102	47.391861	45.77916	50.888229	52.870956	55.699265	58.904202	59.856758	62.436501	63.247025	63.418102	62.530514	61.444008	59.092781	59.882191	60.316368	65.120422	71.054283	73.215195	78.98571
41.542282	43.374485	40.062397	38.846451	41.218784	43.626686	47.953094	52.35059	56.122852	57.820366	59.596085	60.547607	60.284145	60.283627	56.574108	52.66568	52.288692	50.256176	50.88113	53.850914	56.763893	59.030323	62.923931	63.499344	64.366119	64.927399	63.598682	60.429688	57.488113	53.359978	49.857155	48.713367	46.780922	51.506302	53.403759	56.075756	59.181217	60.21904	63.139835	63.772724	64.469604	63.802284	63.063942	61.330891	62.40451	63.492393	68.85067	74.855583	77.272293	83.298607
44.036232	45.427902	42.115814	40.658283	42.916931	45.530888	49.530441	53.935051	57.735733	59.291142	61.244488	62.203125	61.88282	62.052822	58.378838	54.633831	54.533955	52.657761	53.282711	56.41592	59.513645	61.829803	65.389458	66.192245	66.689545	67.208191	65.851044	62.490215	59.065468	55.12207	51.398975	49.72229	47.697472	52.145741	53.936619	56.764927	59.685646	60.830048	63.8148	64.504532	65.450104	64.910683	64.584457	63.341671	64.628464	66.298988	71.721214	77.733231	80.562057	86.67363
45.940487	46.678452	43.430313	41.709881	43.883266	46.575382	50.454147	54.752167	58.623913	60.143787	62.225037	63.13393	62.770988	62.813103	59.480171	55.685432	55.820034	54.142788	54.831692	57.99332	61.147884	63.655899	66.973969	67.712807	67.975616	68.579536	67.222397	63.51339	59.66943	55.853924	52.002937	49.97097	48.031425	52.422848	54.12846	56.985195	59.905914	61.071632	64.056381	65.016121	65.947487	65.635429	65.657379	64.691704	66.070862	68.174812	73.575729	79.438522	82.729202	88.798149
47.176876	46.948509	43.885109	42.129147	44.096474	46.795696	50.560776	54.70248	58.481846	59.944881	62.18956	63.112659	62.756828	62.621296	59.515747	55.763638	55.926659	54.313366	55.265167	58.412586	61.63821	64.2528	67.272438	68.046806	68.046722	68.643532	67.485336	63.421066	59.285778	55.427647	51.740078	49.281796	47.420403	51.769192	53.730602	56.466541	59.394363	60.716404	63.559048	64.731949	65.80542	65.699425	65.984268	65.089645	66.674866	68.821457	74.16552	79.978584	83.290581	89.67926
47.510925	46.799385	43.181763	41.468437	43.272339	45.886295	49.637161	53.700706	57.465862	58.751263	61.138046	62.004303	61.655575	61.292679	58.251072	54.669498	54.66909	53.304485	54.34866	57.75898	60.828281	63.499718	66.462517	67.05925	67.066261	67.648865	66.504883	62.071125	57.800842	54.027969	50.361721	47.725796	45.92836	50.262936	52.465927	55.166344	58.229172	59.487263	62.422268	63.687542	64.7397	64.81134	65.316452	64.46447	66.007057	68.224693	73.604286	79.175766	82.715134	89.2033
46.907108	45.655556	41.625816	39.869858	41.56007	43.939548	47.797001	51.917389	55.277531	56.584251	58.892876	59.574394	59.538303	58.869865	55.984585	52.47406	52.480762	50.966946	52.202965	55.79092	58.824696	61.879822	64.423401	65.098289	65.119522	65.439217	64.465767	59.982277	55.264347	51.633583	48.123653	45.175095	43.754238	47.975132	50.455238	53.347492	56.346375	57.739468	60.560791	62.096073	62.892426	63.184341	63.994984	62.944046	64.394264	66.704277	71.771225	77.314285	80.832344	87.334709
45.486214	44.042816	39.58675	37.432892	39.18705	41.111782	44.955017	49.082512	52.201073	53.514896	55.866154	56.41267	56.341053	55.708145	52.773121	49.163124	49.311932	47.677319	49.154926	52.913414	55.840607	59.108898	61.64537	62.16394	62.42675	62.540398	61.780109	57.289509	52.138149	48.699234	45.118248	42.141266	41.21069	45.275261	47.940105	51.066845	54.015987	55.799877	58.699356	60.170696	60.817837	61.095531	62.12645	60.620766	62.063873	64.508881	69.113991	74.458092	77.912201	84.514046
43.489826	42.252487	37.227989	34.903595	36.615124	38.113533	41.68676	45.593987	48.549122	49.926895	52.17157	52.66835	52.56831	51.935406	48.908009	45.43301	45.524979	43.698524	45.609558	49.403572	52.174446	55.734055	58.419743	58.860153	59.357449	59.513721	58.867119	54.234417	48.962261	45.928356	42.475269	39.327755	38.986923	42.809914	45.75898	48.928352	52.0196	53.867439	56.830872	58.380363	58.828552	58.907303	60.201115	58.141212	59.435104	61.546165	65.760468	70.841675	74.217621	80.705772
41.493488	40.533257	35.331127	32.59462	34.384308	35.463493	38.425659	42.425255	45.03933	46.466843	48.498352	49.002232	48.738773	48.439823	45.249004	41.71006	41.823341	39.861881	41.822655	45.865356	48.600704	52.252689	55.528122	55.783794	56.707413	56.792629	56.238403	51.570168	46.447227	43.889385	40.798676	37.047203	37.338757	40.977001	44.252918	47.649662	50.790649	52.773495	55.786663	57.336155	57.507233	57.351498	58.552948	56.016975	57.005333	58.668751	62.350151	66.89135	70.217545	76.329124
39.838261	40.114372	34.54987	31.315981	32.906715	33.360622	35.896461	39.825005	42.062492	43.397633	45.358089	45.968555	45.477718	45.228508	41.924	38.527161	38.924664	36.615036	38.611336	42.831676	45.488861	49.567173	53.21209	53.467758	54.732441	54.973976	54.341587	50.220474	45.218323	43.17918	40.060047	36.187782	37.019344	40.401798	44.004562	47.614471	50.634666	52.830669	55.801212	57.258331	57.180717	57.017883	57.878265	54.780968	55.129837	56.402454	59.224098	63.225281	66.317009	71.924095
39.3839	40.576611	35.090263	31.252417	32.438141	32.62915	34.561028	38.382984	40.215466	41.586132	43.368954	44.057575	43.346478	42.969364	39.892231	36.331974	36.907104	34.554844	36.714573	40.735958	43.769733	47.926205	52.13245	52.416542	53.794907	54.498302	54.008018	50.064537	45.495823	43.811947	40.437023	37.111874	38.220547	41.546162	45.347874	49.249104	52.09877	54.33741	57.322155	58.402691	58.190075	57.863815	58.589195	54.482925	54.67548	54.797012	56.858376	60.362175	63.155476	68.073334
40.386196	42.396034	37.01627	32.609989	33.326756	33.368549	34.625412	38.006832	39.718521	40.925762	42.694374	43.30484	42.458733	42.081619	39.217651	35.479755	36.05489	33.823421	35.94762	39.84111	43.350948	47.820053	52.161308	53.013828	54.143509	55.344276	55.109791	51.265789	47.293926	45.915588	42.448292	39.606312	40.963676	44.00507	48.190479	52.347504	54.827686	57.208435	60.157658	60.648438	60.23687	59.818241	60.302032	55.357327	55.009865	54.314281	55.380882	58.614677	60.924809	65.032646
42.49699	44.854996	39.780762	34.898418	35.217281	35.131172	35.578018	38.78891	40.479282	41.452045	43.369869	43.895073	42.814484	42.288158	39.736828	35.991825	36.545647	34.413654	36.402851	40.367393	43.926968	48.865032	53.625507	54.797779	55.899029	57.241909	57.085583	53.696327	50.150795	49.056667	45.518318	43.209244	44.623455	47.458794	51.814728	56.042805	58.430622	60.718998	63.412422	63.633202	63.058212	62.632469	62.54073	57.04179	56.260902	54.748192	54.820034	57.819351	59.55394	62.851765
45.410748	47.626644	42.936104	37.69138	37.633656	37.341496	37.205688	40.217636	42.106956	42.774185	44.741749	45.338005	43.958988	43.262135	40.966599	37.150539	37.668835	35.77132	37.945259	41.831642	45.462273	50.570866	55.79319	57.008091	58.024086	59.700916	59.715122	56.7593	53.362972	52.588596	49.043137	47.1675	48.56039	51.473888	55.851143	60.121853	62.239658	64.464088	67.093567	67.030121	66.263283	65.631493	65.227112	59.209476	57.938313	55.84296	54.948463	57.62093	59.007355	61.615948
48.729561	50.256229	45.8428	40.420441	39.922184	39.821869	39.131844	42.17931	43.791523	44.352169	46.305523	46.915985	45.387756	44.506165	42.402473	38.650364	39.019444	37.370621	39.523239	43.693844	47.203678	52.55386	57.825924	59.168724	60.106552	62.216816	62.387344	59.6731	56.489941	55.680038	52.283794	50.898426	52.177635	55.091129	59.674438	63.888309	65.864006	67.981857	70.398163	70.171303	69.276566	68.225548	67.998802	61.334583	59.693932	57.143833	55.382473	57.82756	58.723713	60.941509
51.806835	52.381382	47.939529	42.595329	41.784435	41.641487	40.837772	43.79287	45.120865	45.852043	47.521179	48.28796	46.738419	45.579712	43.589706	39.901546	40.107201	38.543644	40.952061	45.207928	48.724873	54.15321	59.368427	60.910179	61.926174	64.19986	64.498283	61.926151	58.799831	58.053875	54.828163	53.776752	55.070171	58.168407	62.730404	67.001114	68.834702	70.753601	72.807541	72.452774	71.50119	70.130432	70.216324	62.962349	60.916695	57.954479	55.788109	57.892143	58.326443	60.35239
54.145203	53.632614	49.261818	43.839455	42.786976	42.580078	41.946896	44.511192	45.995506	46.49931	48.346085	48.970757	47.293316	46.084873	44.187241	40.754875	40.612366	39.212231	41.421696	46.132309	49.528458	55.120224	60.278603	62.118782	63.184505	65.2024	65.777931	63.362122	60.186066	59.390373	56.505722	55.738525	56.932468	60.194126	64.855598	69.012627	70.668579	72.537743	74.449562	73.910057	72.965591	71.154289	71.154915	63.780155	61.414749	58.289108	55.561409	57.303066	57.6521	59.500412
55.545692	53.917553	49.354908	43.975185	42.716644	42.360531	42.061306	44.320072	45.854122	46.478722	48.147854	48.800953	47.201668	45.879536	43.939278	40.478489	40.172554	38.942951	41.187943	46.10461	49.614449	55.01437	60.222481	62.105293	63.291817	65.174706	66.006035	63.604427	60.506538	59.561626	57.081985	56.371632	57.473206	61.011982	65.808456	69.937057	71.408272	73.213478	74.926353	74.159477	73.413956	71.247391	71.098801	63.660084	60.832832	57.650345	54.631325	55.939552	56.096733	58.158211
55.823578	52.859615	48.296978	43.109093	41.502388	41.245758	41.195217	43.41135	45.073299	45.598419	47.239132	47.735912	46.300053	44.985031	42.852917	39.62661	38.752239	37.693169	40.101582	45.089306	48.570724	53.999065	59.178761	61.089989	62.262299	63.974659	65.047569	62.759659	59.52676	58.44685	56.358006	55.647652	56.798965	60.629059	65.574745	69.610985	71.01825	72.596085	74.308952	73.506546	72.753922	70.246292	70.111916	62.488461	59.348568	55.974239	52.82732	54.078701	53.880615	56.034462
54.929115	50.778549	46.038269	41.049343	39.343163	39.157581	39.554688	41.962666	43.404346	44.036049	45.662552	45.9888	44.60268	43.372917	40.942383	37.978973	36.664066	35.590782	37.92104	43.136139	46.29781	51.832733	56.927158	58.87392	60.124386	61.623589	62.895454	60.763851	57.346218	56.387096	54.468784	53.772644	54.874214	59.386433	64.25396	68.119659	69.526924	70.856071	72.732376	71.873123	71.049446	68.079956	68.080589	60.442921	56.812756	53.616055	50.248871	51.372353	50.875839	53.086533
52.833885	47.915936	42.990913	38.122776	36.72213	36.479706	37.296028	40.101913	41.536491	42.097137	43.965225	44.092522	42.642452	41.476639	38.861359	36.004532	34.298832	32.991066	34.980263	40.309048	43.357033	48.643265	53.723476	55.648926	57.148087	58.469646	59.684666	57.581493	54.377018	53.190525	51.748272	50.966869	51.897911	56.793819	61.782143	65.711792	67.318008	68.384247	70.225029	69.472359	68.421303	65.608147	65.530609	57.573196	53.580654	50.554493	46.910191	48.261047	47.572685	49.762062
49.765263	44.73362	39.439117	34.968887	33.774296	33.901356	35.158215	38.312263	39.825001	40.584599	42.587688	42.579983	41.144123	39.893047	37.149872	34.200668	31.947855	30.611666	32.316643	37.261738	40.025505	45.048836	50.185898	52.011864	53.6105	54.733109	55.905499	53.923119	50.718639	49.510834	48.473595	47.486126	48.445591	53.68256	58.706409	62.56501	64.50518	65.436417	67.156395	66.759003	65.30294	62.354774	62.255924	54.291412	50.192284	47.322437	43.429451	44.993465	44.461426	46.501591
46.412464	41.97768	36.185799	32.170315	31.480211	31.983856	33.723885	37.453476	38.980419	39.896343	42.325752	42.353577	40.818241	39.261631	36.646351	33.263725	30.520628	28.964174	30.043873	34.313953	36.772186	41.518406	46.627041	48.21143	49.923748	50.826092	52.105064	50.26479	46.861362	45.717499	44.829472	43.842014	44.858318	50.649513	55.353615	59.524849	61.500549	62.588108	64.002556	64.01017	62.383579	59.208042	59.130505	51.123356	47.237396	44.197018	40.566929	42.400959	42.209976	44.115131
42.974453	39.28574	33.977028	30.323921	30.472254	31.466177	33.71069	37.845291	39.429077	40.536846	43.676804	43.825417	41.927704	40.079773	37.514229	33.904228	30.5998	28.752029	28.900917	32.275711	34.442623	38.883308	43.62957	45.100266	46.706009	47.309921	48.823368	46.876518	43.508617	42.378967	41.981213	40.553215	41.747158	48.120995	52.327717	56.875542	59.057301	59.967224	61.395882	61.680607	59.734264	56.63689	56.793835	48.68721	45.18494	41.99535	38.628162	40.881409	41.173599	42.986385
40.282562	37.453602	33.03307	29.983921	31.105701	32.561474	35.232319	39.793243	41.561771	42.847176	46.370823	46.704178	44.564884	42.567734	39.945354	36.207455	32.206692	30.03207	29.27146	31.573338	33.30682	37.335392	41.427952	43.218395	44.539917	45.065674	46.294907	44.539898	41.271473	40.120502	40.035393	38.131329	39.645012	45.841221	50.161629	55.057617	57.360165	58.483253	59.691639	60.424011	57.973186	55.003708	55.217499	47.331139	44.120193	41.470612	38.309483	40.704838	41.913624	43.683781
38.976276	37.099445	33.52446	31.214273	33.018173	35.227127	38.36692	43.119694	45.12981	46.351265	50.237289	50.65591	48.367397	46.149982	43.577335	39.77549	35.071293	32.584034	31.084461	32.427101	33.563728	37.279659	40.732731	42.466328	43.716801	44.022285	45.173359	43.45388	40.235191	38.984749	38.771736	36.853466	38.679787	44.790726	48.997452	54.170551	56.608101	57.915928	59.209587	59.76432	57.427181	54.550068	54.650173	47.218563	44.291836	42.196484	39.426151	41.75045	44.302162	46.0439
39.226128	38.187737	35.309082	33.851551	36.003616	38.852055	42.340015	47.384109	49.458176	50.665417	54.615395	55.154804	52.766819	50.179924	47.706753	44.125172	38.85965	35.953163	33.764366	34.304096	34.97887	38.396374	41.224171	42.929344	43.924019	44.130028	45.217152	43.334248	40.392673	39.042751	38.602367	36.804886	38.908325	44.678204	48.877819	54.34935	56.715847	58.400257	59.558914	59.928902	57.755188	55.084137	55.141609	48.228695	45.564869	43.682674	41.608677	43.869026	47.52919	49.27803
40.811848	40.150047	37.946404	36.986256	39.671227	42.803879	46.561852	51.968323	54.035278	55.107521	59.014862	59.625324	57.187607	54.373333	52.028057	48.460693	42.832794	39.457348	36.65749	36.64299	37.175655	40.216572	42.404877	44.145584	44.756561	45.02652	45.921803	44.223637	41.267849	39.740295	38.937534	37.445583	39.712448	44.871258	49.48299	55.068207	57.434704	59.3536	60.43409	60.690395	58.736954	56.229324	56.151791	49.771786	47.349537	45.623669	44.295738	46.71241	50.990738	52.881687
43.115265	42.290035	40.740097	40.142319	42.969402	46.485748	50.364513	55.891777	58.377956	59.123344	62.845943	63.470623	61.260273	58.104946	55.859142	52.270458	46.351234	42.663158	39.33749	39.060097	39.42223	42.221561	43.919594	45.440025	46.058117	46.235703	46.974659	45.31913	42.413078	40.771839	39.485912	38.278179	40.630306	45.384106	50.407955	56.021595	58.423615	60.34251	61.280895	61.61536	59.78981	57.488243	57.33255	51.442818	49.041889	47.536285	46.989952	49.371098	54.111282	56.421452
45.482681	44.252441	43.150143	42.644737	45.635246	49.4216	53.406944	59.012363	61.718811	62.428673	65.661003	66.349625	64.28849	60.991051	58.794998	55.177887	49.095238	45.023464	41.712013	40.880394	41.391739	43.970802	45.413036	46.478725	47.075497	47.146507	47.849937	46.329407	43.402046	41.632904	39.96328	38.847919	41.185837	45.591473	51.205067	56.790283	59.149677	60.954887	61.822212	62.192211	60.551395	58.38483	58.008873	52.55257	50.251118	49.065258	49.080254	51.567982	56.379219	59.158344
47.679611	45.639355	44.785748	44.308765	47.39164	51.398266	55.433346	61.116924	63.951275	64.66114	67.559509	67.914177	66.187004	62.811394	60.494545	56.934284	50.702423	46.275375	42.992344	42.01862	42.402065	44.87455	46.245731	46.977463	47.353966	47.424973	47.979191	46.707352	43.687614	41.939793	39.779896	39.034016	41.158772	45.500458	51.327217	56.876907	59.129715	60.878078	61.816467	62.101192	60.581181	58.514084	58.031544	52.973148	50.501167	49.37925	50.218479	52.890945	57.631134	60.68737
48.974205	46.472095	45.504799	45.03492	47.911739	52.032047	56.173714	61.921246	64.847961	65.770988	68.299881	68.370331	66.714203	63.544655	60.858326	57.525436	50.980934	46.326519	43.107433	42.00581	42.538471	45.046482	46.190292	46.659122	46.971676	46.928997	47.28426	46.232693	43.227169	41.308815	38.765224	38.161453	40.357258	44.556839	50.56834	56.17487	58.313992	59.799458	60.908375	61.001251	59.815193	57.741001	57.052399	52.434536	49.841763	48.734066	50.077774	52.949192	57.646744	61.022728
49.160397	46.040115	44.880974	44.439518	47.287918	51.614281	55.727524	61.368473	64.607826	65.45269	67.647629	67.512024	65.791946	62.856888	60.042652	56.802139	50.151054	45.247944	42.256237	41.318035	41.637535	43.99633	45.374622	45.473972	45.836258	45.573311	45.878838	44.79174	41.772007	39.761284	37.040054	36.564182	38.610779	43.066151	48.96397	54.478127	56.730938	57.981926	58.970043	59.283188	58.274773	56.030041	55.14249	50.965168	47.981594	47.058636	48.52314	51.515347	56.468697	60.057842
48.394512	45.096596	43.454281	42.948879	45.484638	49.860741	54.066357	59.735722	63.024822	63.80574	65.716454	65.502693	63.910515	60.826233	57.976479	54.750168	48.177246	43.060974	40.587959	39.4366	39.734783	42.214371	43.727661	43.734642	44.011665	43.635033	43.883717	42.846355	39.748463	37.673786	34.789135	34.341682	35.898006	40.864971	46.471462	52.028255	54.146061	55.368626	56.257275	56.613056	55.846214	53.466484	52.564724	48.408714	45.226192	44.281914	45.867214	49.179165	53.812767	57.828243
46.783131	43.137051	41.139462	40.698006	42.949551	47.155125	51.403366	57.236168	60.248146	61.057484	62.946884	62.697598	61.076996	58.056667	54.958218	51.902439	45.549786	40.50457	38.344196	37.036514	37.576283	40.233505	41.689949	41.704041	42.222649	41.384159	41.60442	40.581276	37.412327	34.911327	32.204311	31.380274	32.567108	38.180668	43.332413	48.754204	51.049644	52.151417	52.969009	53.459793	52.607689	50.142696	49.461201	45.333611	41.831345	41.157078	42.351574	45.91222	50.588455	54.355236
44.62468	40.808064	38.533371	38.255341	40.165821	44.072968	48.186207	53.820053	56.924408	57.733742	59.544987	59.331219	57.639568	54.725822	51.407104	48.642651	42.304207	37.663998	35.880207	34.48016	35.60257	38.11058	39.893879	40.057175	40.632629	39.438873	39.75861	38.57914	35.431507	32.504185	29.768749	28.610752	29.541796	35.2122	39.866562	45.288353	47.868015	48.856094	49.467632	50.27816	49.305264	46.833164	46.052193	41.746975	38.223385	37.705437	38.42387	42.169254	46.724701	50.35648
42.480484	38.798874	36.339439	36.196411	37.609512	40.962437	44.947781	50.503468	53.487022	54.246624	55.858913	55.716202	54.301662	51.458969	48.104729	45.496593	39.357098	35.313744	34.183659	32.804924	34.275497	36.776409	39.06419	39.191963	40.186634	38.637608	38.758392	37.671291	34.360237	31.027903	28.413256	26.502089	27.113384	32.833523	36.777348	42.284405	45.070122	46.250053	46.51342	47.821331	46.550003	44.070797	43.190353	38.721706	35.077332	34.609119	34.908329	38.618187	43.017311	46.435928
41.160572	38.168186	35.254002	35.047028	35.742481	38.669079	42.625999	47.77668	50.56839	51.057983	52.670273	52.577305	51.482502	48.717972	45.264252	42.975861	36.992687	33.79488	33.240334	32.344765	34.255878	36.927315	39.10141	39.577347	41.190197	39.236156	39.229042	38.028259	34.560883	30.951439	28.287056	25.551659	25.836103	31.620193	34.704258	40.147366	43.25993	44.64592	44.845345	46.579575	44.96719	42.431137	41.280685	36.769405	33.20319	32.614189	32.309437	35.884296	39.999203	43.140705
41.04863	38.525204	35.589703	35.340096	35.083424	37.5979	41.235081	46.129959	48.580612	48.885464	50.654076	50.504261	49.786049	46.978886	43.560692	41.613361	35.893089	33.576359	33.320236	33.312847	35.522392	38.215141	40.168968	41.504665	43.593575	41.170578	41.270042	39.848991	36.267929	32.203735	29.340405	26.271048	26.114958	31.65036	34.02388	39.346195	42.679031	44.398975	44.520233	46.687901	44.883667	42.134457	40.628735	36.337723	32.650711	31.813017	31.302212	34.422318	38.331173	41.223984
42.421768	39.983608	37.360748	36.876659	35.731812	37.812859	40.973972	45.478054	47.672913	47.999077	49.881378	49.71735	49.347309	46.3554	43.143265	41.572525	36.157784	34.643963	34.700481	35.503113	38.039501	40.753574	42.678978	44.618633	46.870964	44.391125	44.362698	42.89901	39.403214	34.699535	31.871727	28.411575	27.971268	32.81744	34.785954	40.165115	43.540581	45.622902	45.673103	47.712872	46.029434	43.059952	41.248699	37.327168	33.469624	32.397457	31.751646	34.459637	37.991901	40.84919
45.102352	42.458138	40.197651	39.358295	37.382103	39.221569	42.062943	45.77832	48.122395	48.121712	50.004009	49.989197	49.988636	47.00383	43.97644	42.43412	37.559395	36.443478	36.84816	38.325809	41.316948	44.201546	46.020367	48.365036	50.66	48.25832	47.917255	46.496201	43.121193	38.055134	35.269962	31.262693	30.623434	34.908279	36.78442	42.142262	45.567467	47.926899	47.67157	49.761078	48.10606	45.186317	42.813732	39.31142	35.226505	33.919857	33.224312	35.477554	38.860603	41.732105
48.756432	45.33062	43.5462	42.365776	39.622204	41.262718	43.8554	47.108929	49.396152	48.98336	50.922501	51.191906	51.120289	48.249172	45.406517	43.849987	39.56501	38.719105	39.365372	41.347504	44.736549	47.713512	49.582073	52.296227	54.427769	52.288986	51.535805	50.143173	47.10923	41.488949	38.696663	34.454918	33.64513	37.461014	39.450844	44.559994	47.935463	50.664375	50.345104	52.12907	50.694324	47.62537	45.025406	41.878368	37.516346	35.932583	35.279667	37.305542	40.510952	43.4464
52.637936	48.657898	46.702946	45.401733	42.018673	43.31102	45.65501	48.631424	50.989704	50.413486	52.118145	52.607822	52.301727	49.91378	46.99297	45.457752	41.762527	40.852669	41.569992	44.241348	47.921715	50.877369	52.788563	55.744293	57.541882	55.836533	54.671234	53.449135	50.436504	44.539112	41.604725	37.412712	36.340023	39.992485	41.989418	47.105679	50.367458	53.131897	52.634987	54.3479	53.11211	49.986305	47.102131	44.196678	39.69965	37.803246	37.292439	39.247257	42.168457	45.416538
56.171318	51.523369	49.24157	47.670349	44.13097	45.004097	47.113613	49.912388	52.462517	51.70866	53.349373	53.824833	53.31979	51.137901	48.217087	46.859509	43.491131	42.510216	43.163593	46.474438	50.296917	53.37336	55.362713	58.297131	59.696812	58.488846	56.847481	55.874069	52.882759	46.708256	43.638863	39.617382	38.374161	41.749512	44.037769	49.196659	52.408703	55.031036	54.541225	55.749657	54.961506	51.892548	48.603363	46.16687	41.40694	38.963417	38.651566	40.592171	43.669685	46.960403
58.859203	53.323074	50.842327	49.136105	45.660671	46.007999	47.925663	50.51128	53.231941	52.20097	53.962475	54.359776	53.939995	51.893112	48.894138	47.366028	44.509243	43.350693	44.039597	47.584923	51.563717	54.746742	57.027416	59.777092	60.828613	59.968807	57.979282	56.870865	54.156666	47.776104	44.820396	40.649704	39.413589	42.696568	45.304569	50.3853	53.604446	55.885719	55.651711	56.355656	55.965405	53.003029	49.621475	47.319981	42.460575	39.619152	39.300194	41.155533	44.432003	47.86483
60.58791	54.30571	51.192574	49.294506	46.060658	46.109558	47.79985	50.513363	53.205601	51.975681	53.758503	54.106068	53.686283	51.753086	48.697269	46.927574	44.504219	42.961983	43.935097	47.785957	51.757648	54.841194	57.555305	59.828911	60.447002	59.977993	57.633198	56.567417	54.009537	47.657394	44.666164	40.26099	39.408566	42.172848	45.448761	50.508175	53.769958	55.781219	55.803009	56.300896	55.804062	53.118801	49.531185	47.151531	42.476868	39.39386	39.046482	40.781033	44.327503	47.881123
61.016365	54.314949	50.448639	48.365829	45.622257	45.187984	46.700642	49.421257	52.113495	51.103844	52.815613	52.985538	52.629707	50.618351	47.569637	45.622307	43.476067	41.564342	42.771938	46.509109	50.395535	53.713566	56.640835	58.658653	58.686985	58.644306	55.993977	55.013458	52.526634	45.96133	42.984306	38.678608	38.124619	40.924423	44.427711	49.508442	52.92654	54.660698	54.817482	55.244316	54.498798	52.111961	48.488819	46.130486	41.391869	38.287548	37.783844	39.561028	43.228294	46.966652
60.364845	53.023941	48.468403	46.207958	43.997292	43.143803	44.812778	47.718136	50.396164	49.358086	51.098278	51.083466	50.692104	48.80154	45.568089	43.471542	41.517147	39.221729	40.429329	44.159393	48.024502	51.491745	54.419018	56.259193	55.932262	56.095638	53.288986	52.208996	49.807434	43.370029	40.336166	35.916775	35.632793	38.688396	42.468792	47.570843	51.11684	52.524139	52.851463	53.278294	52.426193	50.238308	46.686222	44.10762	39.276634	36.200729	35.725456	37.460003	41.539383	45.434063
58.562294	50.766644	45.649776	43.161961	41.498409	40.410439	42.107838	45.794796	47.890175	47.157635	48.897823	48.57748	48.356647	46.380817	43.175785	40.951347	39.046688	36.261002	37.411751	41.049446	44.651653	48.339165	51.33749	52.737133	52.566517	52.552258	49.66745	48.580353	46.136158	39.919018	36.721729	32.238396	32.132046	35.862667	39.52227	44.887218	48.625061	50.032368	50.224682	50.942841	49.948627	47.725216	44.116287	41.615841	36.841702	33.588161	33.63158	35.167179	39.274979	43.439667
55.722401	48.104385	42.539879	39.831791	38.907204	37.421333	39.182678	43.303066	45.370026	45.006966	46.768475	46.192329	46.113609	43.988567	40.59169	38.338825	36.391537	33.10136	34.25922	37.570065	41.008846	44.653725	47.779945	48.845634	48.831341	48.53997	45.56279	44.475693	41.953335	35.977783	32.418118	28.489006	28.325817	32.731449	36.213417	41.841267	45.849117	47.100101	47.455845	48.458218	47.364529	45.006115	41.439816	38.989109	34.534714	31.309597	31.743816	32.988091	37.45116	41.50927
52.598339	45.229015	39.358971	36.586937	36.031834	34.645435	37.024956	40.896652	43.418358	43.240044	44.994442	44.247772	44.46748	42.242954	38.725288	36.216625	34.176968	30.297043	31.213316	34.332314	37.451355	41.117546	44.094559	44.968399	45.380428	44.627205	41.841869	40.676617	38.125839	32.25687	28.61904	25.222837	25.031223	30.339245	33.458839	39.122211	43.535076	44.949486	45.276802	46.577602	45.562077	42.969185	39.601837	37.065865	32.831738	29.819782	30.580851	31.711439	36.096352	40.388935
49.495644	42.936337	36.831814	34.237415	33.426514	32.686714	35.826515	39.556103	42.454395	42.489243	44.094429	43.404598	44.007999	41.492157	37.811058	35.195824	32.914574	28.814381	29.325649	31.961475	35.02367	38.448284	41.261864	41.986496	42.675632	41.780304	39.172607	37.851028	35.442356	29.637341	26.28373	23.185953	22.930393	28.828165	31.883808	37.639553	42.222942	43.92157	43.936249	46.018646	44.868118	42.175751	38.652084	36.286644	32.279892	29.708471	30.767965	31.905663	36.340309	40.476574
46.954323	41.247665	35.640522	33.145603	32.235229	31.829376	35.601562	39.33115	42.712616	43.060101	44.430805	43.840454	44.763596	42.19091	38.204285	35.482464	32.86726	28.681801	28.816481	30.834137	33.71159	36.923038	39.715309	40.42572	41.24276	40.539276	37.967106	36.780529	34.393181	28.481579	25.639561	22.676785	22.520697	29.015327	31.864914	37.570923	42.08326	44.236633	44.379211	46.617928	45.730297	42.853188	39.137676	36.985397	33.440502	30.790918	32.376213	33.684441	37.82777	42.290882
45.493076	41.129341	35.71405	33.432293	32.251911	32.378967	36.684059	40.669445	44.299595	44.782085	45.925415	45.519806	46.634796	44.175797	39.968899	36.813648	34.02792	29.679029	29.863453	31.397936	33.778008	36.762085	39.739094	40.229244	41.280762	40.67675	38.282219	37.33012	34.907246	29.016956	26.331257	24.142977	23.795042	30.509941	33.3311	39.157906	43.56366	45.972828	46.044353	48.332806	47.828873	44.767021	41.108353	39.05555	35.787758	33.308712	35.242168	36.749352	40.906891	45.554745
45.481384	41.821091	37.059494	34.720894	33.30603	34.022842	38.718731	43.109123	46.774807	47.314137	48.244305	48.009224	49.237904	46.757587	42.493847	39.025955	36.105225	31.749231	31.599695	32.821541	35.109245	38.029373	40.828743	41.432579	42.455677	42.107464	39.862141	39.037945	36.757175	30.916624	28.358822	26.930822	26.362621	32.700932	35.912895	41.796539	46.166763	48.710938	48.555092	50.9146	50.844093	47.633026	43.981464	42.227089	39.009041	36.849735	38.932411	40.638542	44.966606	49.621571
46.535557	43.116848	38.937897	36.649033	35.369175	36.206772	40.831608	45.534645	49.37796	49.96703	50.847462	50.818436	51.926323	49.630749	45.16095	41.494106	38.701271	34.281334	33.847576	34.771	37.101337	39.929089	42.657406	43.346508	44.191971	44.291397	42.06739	41.243195	39.111641	33.541096	31.139616	29.903458	29.655001	35.559883	39.311859	45.081814	49.338356	51.86121	51.534832	53.752232	54.150684	51.06041	47.337795	45.761055	42.734852	40.795815	42.899807	44.762257	49.047691	53.993977
48.151104	44.803452	40.858982	38.491951	37.368416	38.412079	43.008488	47.83942	51.817738	52.307331	53.066975	53.31506	54.252415	52.027897	47.622044	43.621246	41.084206	36.451103	35.861031	36.777344	39.050838	41.942543	44.585594	45.402592	46.198315	46.47538	44.294006	43.48402	41.615368	36.400093	33.806767	32.861935	32.869274	38.326508	42.60429	48.310295	52.367886	54.926266	54.692257	56.497543	57.123367	54.203629	50.466797	49.131645	46.27597	44.464832	46.497772	48.580486	52.837505	58.124844
49.880386	46.454575	42.375103	39.915707	38.9627	40.112942	44.553032	49.504753	53.582546	53.880295	54.391247	55.051449	55.804062	53.69323	49.27317	44.938419	42.706909	37.938805	37.327412	38.229515	40.602486	43.742882	46.393044	47.323727	47.941811	48.133614	46.165401	45.270149	43.543602	38.619652	36.047642	35.294655	35.42989	40.730812	45.385174	50.97039	54.900085	57.323463	57.011292	58.852104	59.300293	56.586609	53.261898	51.749107	49.078175	47.515728	49.250237	51.617168	55.895504	61.403111
51.289978	47.466259	43.145203	40.508171	39.917542	41.131729	45.117073	49.876949	54.35265	54.3946	54.848709	55.842865	56.396526	54.349644	49.993534	45.353249	43.519642	38.502846	37.87014	38.807774	41.429428	44.619564	47.404724	48.498833	48.825596	48.917923	47.312088	46.296043	44.562393	39.958191	37.549603	36.839249	37.280014	42.325138	47.285042	52.770782	56.643627	58.903584	58.413773	60.183533	60.446987	58.138306	55.05518	53.336334	50.978039	49.30901	50.752197	53.4744	57.823788	63.423767
51.896702	47.703503	43.062698	40.0704	39.671612	41.042122	44.501667	49.446281	53.985931	53.672611	54.467777	55.355354	55.667431	53.911869	49.470493	44.446514	43.017918	37.951385	37.382629	38.441055	41.311401	44.515743	47.286694	48.572655	48.863884	48.998848	47.371693	46.270386	44.579369	40.387276	38.07106	37.133335	37.801476	42.889233	48.019661	53.370399	57.300087	59.375305	58.800228	60.513149	60.357372	58.602921	55.470058	53.545155	51.336075	49.730991	50.882858	53.931911	58.466038	64.193924
51.686348	46.896297	41.985485	38.716072	38.345707	39.78727	42.97681	48.170116	52.390018	51.799587	53.113453	53.58181	53.645195	52.117004	47.675632	42.452702	41.372272	36.156521	35.815144	37.07962	40.113396	43.609062	46.451065	47.829391	48.042469	48.07795	46.628437	45.356598	43.701107	39.857182	37.40596	36.397179	37.292698	42.415981	47.489563	52.833195	56.833939	58.475723	58.248821	59.961739	58.974632	57.547028	54.769432	52.425308	50.592815	48.85273	49.699062	53.05365	57.594879	63.450661
50.893402	45.41412	40.041458	36.374142	36.145885	37.544819	40.485664	45.735813	49.593342	48.910538	50.430458	50.806446	50.763252	49.057426	44.665791	39.485493	38.326904	33.544586	33.210304	34.638214	37.863834	41.707664	44.805466	46.155373	46.460823	46.474983	45.139156	43.831791	42.048401	38.41053	35.966419	34.986061	35.838943	40.862751	45.943439	51.017067	55.230972	56.44643	56.525059	57.854282	56.519012	55.297466	53.06699	50.083374	48.527992	46.844753	47.293182	50.832512	55.54427	61.257942
49.205215	43.70462	37.891422	33.804882	33.534	34.471077	37.227184	42.427597	45.887218	45.282578	46.880657	47.015057	46.893703	45.24472	41.01651	35.66568	34.613674	30.051628	30.143669	31.727898	35.251945	39.316044	42.705166	43.99823	44.34631	44.36758	43.415443	41.724388	39.877045	36.480766	34.285339	32.928394	33.696011	38.350338	43.50919	48.405174	52.619087	53.735065	53.664478	54.901333	53.374214	52.230827	50.163776	46.839104	45.404514	43.685745	43.80022	47.616661	52.363949	58.027882
47.033916	41.774899	35.911964	31.143303	30.971895	31.205534	33.698738	39.12653	41.868504	41.491234	43.082207	42.925289	42.803932	41.559963	37.147007	31.881441	31.063919	26.516081	27.0984	28.817633	32.696949	37.038162	40.725712	41.826923	42.558701	42.743393	41.855206	39.979408	37.890484	34.856579	32.767738	30.707354	31.17654	35.674545	40.620235	45.303062	49.33223	50.434002	50.384731	51.42263	49.732086	48.517647	46.67086	43.481194	41.826336	39.922825	39.880981	43.782684	48.622349	54.314697
45.097137	40.946571	34.671524	29.369951	28.98538	28.67901	30.788517	35.846825	38.43248	38.204426	39.788296	39.290314	39.133434	38.152359	33.65414	28.907272	27.876583	23.59165	24.792141	26.745848	30.618063	35.520599	39.478161	40.49411	41.623787	41.922169	41.012665	39.19371	36.976894	33.736927	31.55571	29.218218	29.033709	33.204865	37.773964	42.023361	45.917522	47.225353	47.090816	47.894238	45.955002	44.776093	43.256161	39.924381	38.212681	36.103115	36.025738	40.04113	44.90921	50.438141
43.956219	41.184105	34.752735	29.138529	28.732637	27.395981	28.816265	33.839043	35.856266	36.061638	37.80183	36.905945	36.685112	35.75378	31.674784	27.176601	26.067755	21.90361	23.679642	26.215994	30.066893	35.218121	39.559372	40.660591	41.847111	42.493656	41.449154	39.601772	37.456009	34.03841	31.51613	29.001003	28.226744	31.538139	35.695129	39.432934	42.957615	44.777031	44.294331	45.289597	43.087467	41.730919	40.253613	36.943157	35.082237	33.448738	32.945038	36.804108	41.665089	47.051903
43.987743	42.729084	36.333241	30.498766	29.815765	27.725933	28.655943	33.707142	35.020927	35.659733	37.463871	36.219822	36.070042	35.07476	31.244455	27.15839	26.127697	22.212246	24.29381	27.107279	31.199762	36.549942	41.047512	42.397415	43.292614	44.671021	43.377827	41.558868	39.405994	35.917347	33.23875	30.169395	28.862228	31.029652	34.88821	37.979424	41.226994	42.840351	42.570816	43.594505	41.420792	40.064243	38.35957	35.049107	33.053188	31.654161	31.136257	34.846111	39.60051	44.887856
45.475929	45.467823	39.164352	33.258823	32.2845	29.619127	30.421238	35.252171	36.025944	36.849487	38.298359	37.33852	37.146114	36.214783	32.576321	28.632364	27.949841	23.920698	26.485432	29.448114	33.611649	39.089729	43.779148	45.249847	46.216095	48.070564	46.43631	44.652878	42.563957	39.274258	36.112492	32.531551	30.613314	31.793081	35.310585	37.883095	40.732765	42.424286	42.275536	43.334755	40.969196	39.612648	37.879551	34.867519	32.62291	31.230989	30.8694	34.32346	38.878906	44.230198
48.321297	49.137424	43.032902	36.779209	35.60593	32.805561	33.195557	37.344364	38.459198	39.197483	40.312393	39.693619	39.486996	38.562771	35.016685	31.15799	30.781	26.787388	29.465809	32.641651	37.075195	42.581692	47.413219	48.919441	49.651218	52.031487	50.19828	48.393536	46.304611	43.164124	39.753674	35.739292	33.316578	33.636589	36.876972	39.044483	41.482033	43.201973	43.607456	43.629276	41.967155	40.518234	38.849087	35.943638	33.649288	32.001575	32.130264	35.165104	39.429222	44.773411
51.912788	53.141026	47.143089	40.662018	39.410587	36.453888	36.602306	40.374527	41.489357	42.142376	43.058334	42.702461	42.431896	41.479244	38.18895	34.124203	34.095375	30.250978	32.915188	36.133659	40.744843	46.173183	51.196552	52.780941	53.420341	55.942722	54.038456	52.276348	50.016895	47.061146	43.629379	39.259731	36.467529	35.920681	39.047379	41.001724	43.11953	45.173428	45.479427	45.37336	44.016766	42.390209	40.678432	37.581131	35.606533	33.681702	34.137238	36.951813	40.960136	46.290115
55.575378	56.682827	50.748837	44.18961	42.781853	40.002792	39.930939	43.426048	44.597725	45.186794	45.669323	45.611877	45.305782	44.374447	41.233368	37.005196	37.16111	33.579613	36.037769	39.234924	44.151634	49.324184	54.624664	56.137997	56.720554	59.242935	57.395515	55.491295	53.238949	50.61005	46.908276	42.2402	39.476421	38.382458	41.374149	43.214806	45.147873	47.237297	47.55751	47.387486	45.760895	44.155655	42.877304	39.524212	37.848038	35.752678	36.172688	38.909103	42.817951	48.091084
59.039066	59.570972	53.580139	46.978283	45.357365	42.841202	42.669876	45.98735	47.201656	47.534931	47.96772	47.974224	47.56155	46.75811	43.709404	39.033588	39.608723	36.133808	38.528011	41.774906	46.634777	51.729164	57.107803	58.720612	59.296062	61.676338	59.772076	58.002857	55.516029	53.242405	49.227989	44.460438	41.774818	40.354004	43.430965	45.108196	47.048367	49.287006	49.479321	49.224033	47.441116	45.83588	44.777798	41.225754	39.634846	37.759758	38.009232	40.731434	44.611862	49.877895
61.692783	61.073612	55.303047	48.665661	46.838684	44.713322	44.463837	47.660519	49.066669	49.016254	49.541412	49.448441	48.872341	47.85574	45.190723	40.138325	40.983467	37.529861	39.824596	43.043068	48.037937	53.061272	58.269382	60.130878	60.670803	62.809494	61.089973	59.199963	56.549709	54.617146	50.58852	45.629124	43.199299	41.52269	44.713333	46.276878	48.337841	50.377529	50.981956	50.101391	48.723492	46.983246	46.109909	42.636021	40.966953	39.212658	39.433708	42.127491	46.078976	51.224209
63.124416	61.631275	55.988609	49.202011	47.161873	45.377571	45.206242	48.154236	49.581707	49.460232	49.850388	49.757416	49.117367	47.916027	45.457069	40.141766	41.065067	37.646992	39.877769	43.010983	48.105328	52.94392	58.159138	59.963791	60.610294	62.351082	60.951305	58.912083	56.247616	54.670322	50.73407	45.653881	43.394585	41.980877	45.015202	46.578747	48.952351	50.906773	51.326462	50.360634	49.03957	47.40591	46.795471	43.087105	41.581459	40.203754	40.197437	42.976479	46.999016	52.201099
63.419228	60.853168	55.345505	48.374165	46.227448	44.521305	44.556034	47.340599	48.789387	48.632389	48.880436	48.95089	48.055042	46.79686	44.515537	39.143391	39.682999	36.399925	38.488602	41.451279	46.652206	51.405533	56.535484	58.354347	59.064808	60.599533	59.505291	57.473167	54.751862	53.430363	49.515427	44.18655	42.39621	41.401722	44.414734	46.091965	48.70715	50.576305	50.875202	50.264648	48.574104	47.317028	46.96949	43.140331	41.670216	40.477249	40.506454	43.427612	47.506996	52.4888
62.548798	59.364571	53.295578	46.437923	44.141987	42.627697	42.840057	45.397251	46.895779	46.710354	46.915771	46.908066	45.827477	44.65456	42.408764	36.823456	37.128586	33.753139	35.763653	38.655281	43.856205	48.439003	53.640011	55.352291	56.211967	57.341679	56.801662	54.570591	51.806648	51.039375	46.918381	41.610817	40.296543	40.119179	42.904816	44.709946	47.595135	49.386135	49.756084	49.443954	47.831573	46.766346	46.575127	42.888077	41.595596	40.431049	40.488682	43.66563	47.695271	52.307602
60.385231	56.568623	50.478313	43.570919	41.232353	39.61858	40.115162	42.750515	44.291676	44.028095	44.283245	44.296856	42.896526	41.908348	39.506233	33.984871	33.693146	30.175594	32.093739	34.857464	39.894966	44.328548	49.636135	51.057095	52.137035	52.91148	52.797787	50.659084	47.951988	47.120766	43.15609	38.296173	37.394012	37.984032	40.847832	42.887436	46.142113	48.096535	48.509117	48.346203	46.797768	46.144653	46.116859	42.266384	41.229702	40.562534	40.570427	44.07423	48.267296	52.403561
57.49696	53.275337	46.922131	40.121315	37.811172	36.05529	37.070568	39.88356	41.325241	41.139816	41.622349	41.437004	39.809299	39.07692	36.227158	30.975805	29.9238	26.235716	27.706219	30.263889	34.988747	39.557335	44.914661	46.250359	47.138454	48.047897	47.912888	46.172092	43.599998	42.811409	38.960419	34.874989	34.157574	35.394188	38.79089	41.043663	44.639397	46.728821	47.21246	47.127705	45.692955	45.579857	45.971283	42.042648	41.212021	41.312241	41.135395	45.015778	49.386486	53.025368
54.026089	49.889736	43.238094	36.728607	34.61031	32.648369	33.834179	37.54245	38.572018	38.500286	39.444664	39.110111	37.262135	36.650547	33.580517	28.55654	26.708725	22.736423	23.745075	25.954578	30.2318	34.580116	39.873493	41.138134	42.104385	43.191471	43.22699	41.514614	39.319111	38.708157	35.532185	31.766499	31.361715	33.585987	37.188747	39.789684	43.897011	45.815907	46.796925	46.776119	45.611374	45.796703	46.721035	42.778191	42.210464	42.943069	42.695164	46.952145	51.180737	54.386189
50.398949	46.639183	40.307289	33.698318	32.134251	30.250473	31.613913	36.139313	36.586235	36.997665	38.190739	37.991184	36.050835	35.332672	32.248432	27.046816	24.857943	20.260366	20.636631	22.881662	26.284916	30.398752	35.748978	36.928349	38.100658	39.436432	39.408005	37.887474	36.20356	35.684975	33.21244	29.809134	29.681465	32.673122	36.602734	39.644203	44.149433	46.039909	47.539623	47.660923	46.474865	47.122047	48.216911	44.529858	44.360035	45.646866	45.484226	50.039627	54.005325	56.763134
47.610302	44.5966	38.683926	31.819166	30.923004	29.302124	30.907152	35.851772	35.936314	36.994343	38.457417	38.790771	36.495159	35.499878	32.55064	27.07902	24.705404	19.631762	19.233538	21.222773	24.093117	27.773527	33.017166	34.38839	35.894653	37.358326	37.130939	35.965691	34.452301	34.175301	32.228569	29.61396	29.564451	32.918488	37.452061	40.770645	45.673779	47.64241	49.525822	49.625805	48.503693	49.520355	50.480217	47.382915	47.582577	49.217571	49.083355	53.894554	57.639977	60.149101
45.972775	43.776203	38.176167	31.609829	31.033415	29.739384	31.827581	36.601673	37.183598	38.341103	40.365501	40.840965	38.410351	37.265854	34.494255	28.8521	26.244007	21.042469	19.663694	21.40424	23.699047	26.882072	32.075977	33.85931	35.351364	37.32663	36.893188	35.955303	34.505871	34.399399	32.516613	30.989141	31.046211	34.31498	39.701206	43.11216	48.235561	50.26104	52.471294	52.557072	51.427856	52.821106	53.603329	51.046043	51.508602	53.456238	53.421494	58.168747	61.793377	64.217239
45.600067	44.320091	38.805325	32.494781	32.167053	31.334883	33.785454	38.879284	39.74543	41.052143	43.176025	43.772282	41.284821	40.097694	37.489517	31.598671	29.004791	23.618513	21.721039	22.964207	25.095589	27.852289	33.003563	35.298485	36.740803	38.900806	38.531319	37.643169	36.236366	36.193848	34.524223	33.501236	33.792789	36.962078	42.838577	46.263744	51.557674	53.590256	55.828934	56.00708	54.998657	56.505596	57.230976	55.12133	55.747318	57.773109	57.930218	62.471409	66.074722	68.391998
46.456646	45.368519	40.230331	34.140064	34.061024	33.648075	36.304703	41.867493	42.769161	44.203777	46.299236	47.073128	44.479084	43.370113	40.911156	34.942154	32.00721	26.706196	24.60977	25.611349	27.593521	30.215216	35.124905	37.810631	39.260052	41.213997	41.363205	40.446636	38.897724	39.032841	37.270844	36.581814	37.207321	40.248714	46.267319	49.791962	55.142738	57.154003	59.378475	59.620567	58.619247	60.133286	60.922623	59.004822	59.836864	61.642387	62.13345	66.376221	69.944	72.282593
47.938549	46.686993	41.840134	36.055397	36.004784	36.039471	38.838211	44.337051	45.65794	47.199139	49.188015	50.118225	47.474445	46.443638	44.098362	38.200417	35.059414	29.729979	27.576712	28.478817	30.53204	33.125317	38.091843	40.926785	42.155933	43.981983	44.401199	43.591209	42.028088	42.120571	40.202259	39.868492	40.629005	43.15881	49.589531	53.185226	58.585739	60.284367	62.508831	62.772247	61.792244	63.30629	64.060089	62.447826	63.223022	64.637756	65.654617	69.698425	73.017525	75.547958
49.498661	47.863415	43.080505	37.480507	37.429893	37.748798	40.789124	46.195591	47.942806	49.562164	51.20998	52.310722	49.702469	48.501125	46.290859	40.769501	37.429543	32.064583	30.160004	31.182903	33.271652	35.914665	40.660927	43.936401	44.945286	46.757126	47.396606	46.465828	45.023499	45.023609	42.984505	42.80706	43.6031	45.720787	52.307827	55.981686	61.332458	62.675816	64.886078	65.227646	64.283173	65.555634	66.394699	64.881905	65.557632	66.865768	68.202377	71.961975	75.060806	77.740463
50.746185	48.684612	43.581959	38.138283	38.030823	38.513149	41.759533	46.881786	49.247173	50.802582	51.967228	53.266922	50.893147	49.436012	47.446011	42.152023	38.982597	33.475533	31.968855	33.3186	35.478409	38.313271	42.938736	46.441586	47.343887	48.978088	49.987057	48.978115	47.436314	47.408001	45.162838	45.035133	45.895123	47.970173	54.308525	57.982384	63.148418	64.385193	66.417809	66.837532	65.857544	66.810249	67.770119	66.356804	66.7341	67.914337	69.485428	72.847115	75.818054	78.710869
51.205055	48.063457	43.110016	37.851082	37.644146	38.06963	41.557598	46.416946	49.20866	50.785385	51.857662	52.986828	50.726738	49.120388	47.393288	42.269829	39.093304	33.948612	33.003262	34.573277	36.910721	39.987164	44.804478	48.357067	49.060417	50.680408	51.980694	50.90781	49.294949	49.117424	46.836735	46.517181	47.270588	49.281696	55.4282	58.981266	64.062035	65.035904	66.912209	67.26799	66.437202	66.977798	67.980293	66.517242	66.667168	67.762146	69.382973	72.332542	75.218216	78.388145
50.832638	46.625225	41.501255	36.33469	36.156174	36.453762	40.069626	44.59502	47.734901	49.418209	50.291534	51.427799	49.203243	47.490311	45.990582	41.229507	38.16666	33.348816	33.142433	35.046406	37.710701	41.128201	46.023678	49.711269	50.698833	52.006187	53.26384	52.269112	50.542572	50.357941	47.856979	47.466373	48.084774	49.840088	55.659744	59.120438	63.902779	64.713226	66.333733	66.526093	65.673981	65.958786	67.011024	65.448494	65.427887	66.288383	67.809731	70.475098	73.34655	76.608841
49.408665	44.391235	38.819622	33.802269	33.474541	33.594494	37.196144	42.041286	45.010639	46.61578	47.574375	48.525898	46.493183	44.815784	43.451057	39.208675	36.543736	32.024323	32.798485	35.249577	38.155453	41.857178	46.901863	50.802616	52.074402	53.090431	54.539932	53.438622	51.605495	51.257442	48.614376	47.875599	48.366108	50.050362	55.209213	58.463852	63.033031	63.587677	64.916862	65.045265	64.03685	63.895325	65.132301	63.335297	62.973625	63.692017	64.943359	67.118446	70.060959	73.543518
47.146297	41.617279	35.697502	30.594885	29.883461	29.811569	33.590858	38.372047	41.519032	42.861279	43.777237	44.558231	42.781315	41.267338	40.236568	36.363667	34.487427	30.422766	32.483009	35.239632	38.799206	42.884624	47.9151	52.092964	53.549492	54.487362	55.837387	54.792919	52.753735	52.171204	49.528133	48.213821	48.455639	50.061737	54.517147	57.423618	61.630424	62.085602	63.130562	62.974751	61.866852	61.284798	62.535976	60.497383	59.467804	60.065411	61.032532	62.731556	65.645645	69.213478
44.443447	38.78653	32.497269	27.174385	26.278219	25.673422	29.353235	34.41864	37.146404	38.63076	39.788303	40.533772	38.849224	37.477352	36.816063	33.490284	32.694069	29.411001	32.721806	35.840801	40.16066	44.381077	49.269447	53.809689	55.685436	56.481194	57.788589	56.822285	54.498882	53.617924	50.918011	49.042366	49.142075	50.186844	53.988556	56.362122	60.320236	60.519619	61.443787	61.017967	59.569008	58.53931	59.804703	56.941887	55.642296	55.827785	56.276215	57.591541	60.626427	64.066353
41.840118	36.019779	29.986309	24.592373	23.198828	22.174803	25.676989	30.991085	33.12199	34.513973	36.06942	36.98542	35.585091	34.525856	34.013786	31.512234	31.63262	29.500631	34.01936	37.621525	42.666134	47.057079	51.909924	56.734386	58.780663	59.334835	60.677753	59.640396	56.9333	55.896019	53.089531	50.766247	50.787792	51.093597	54.04266	55.968578	59.422211	59.344475	60.282864	59.572826	57.527012	56.106514	57.073479	53.635117	51.909206	51.526264	51.200195	52.273941	55.23777	58.32243
39.833694	34.57468	28.740166	23.211227	21.355831	19.941011	23.123444	28.721758	30.2416	31.541214	33.487457	34.680573	33.877094	33.116291	32.760536	31.168482	32.141518	31.004286	36.652779	40.539162	46.621162	50.941055	55.509686	60.604145	62.757008	63.311184	64.675415	63.638062	60.490425	59.239986	56.234539	53.527565	53.470951	53.030685	55.056042	56.505898	59.568726	59.149937	60.017269	58.781429	56.373238	54.625893	55.074162	50.967892	48.794338	48.141388	46.571873	47.332977	50.296806	52.770401
39.340778	34.53651	29.334375	23.741491	21.225288	19.540462	22.239727	27.973043	29.54973	30.486967	32.568211	34.109493	33.995243	33.539974	33.532387	32.686394	34.249187	34.092503	40.479961	44.934776	51.684689	55.684837	59.86977	65.269768	67.48658	68.097595	69.483147	68.452896	65.006836	63.500595	60.196724	57.155792	57.063652	55.962582	57.014496	58.123291	60.68874	60.00705	60.810432	59.283272	56.477177	54.459827	54.403606	49.50153	46.716908	45.801052	43.05204	43.678143	46.286701	48.149227
40.510574	35.898155	31.577095	26.112106	22.892469	21.335537	23.430841	28.936787	30.662683	31.457815	33.617222	35.549294	35.825848	35.704533	36.059319	35.618343	37.891674	38.509483	45.174053	50.040985	57.139061	60.933155	65.025711	70.610458	72.770416	73.274857	74.731461	73.480942	69.850136	68.287056	64.855286	61.57988	61.366947	59.768497	59.960655	60.707073	62.689873	62.036606	62.662346	60.794132	57.68961	55.352512	54.813126	49.36393	45.904293	44.73975	40.839653	41.309441	43.569832	44.899448
43.080193	38.588562	34.743568	29.44911	25.653934	24.232006	25.95072	31.371403	33.374413	34.190853	36.222366	38.502609	39.13443	39.155224	39.90081	39.637466	42.443707	43.615738	50.173721	55.60199	62.863483	66.47995	70.409081	76.000931	78.047211	78.409538	79.915878	78.516136	74.935081	73.222778	69.61338	66.217171	65.783974	63.787621	63.453972	63.85223	65.536606	64.670174	65.189339	62.916111	59.825798	57.11211	56.032715	50.349037	46.271229	44.801147	40.062618	40.326344	41.918823	42.985542
46.481194	41.954037	38.599319	33.290649	29.140198	27.881695	29.29488	34.33897	36.881992	37.876076	39.779686	42.045715	42.912018	43.138866	44.211304	44.104282	47.137894	48.757568	55.081074	60.971188	68.211372	71.536514	75.543808	81.021965	82.812447	83.238731	84.617172	83.28138	79.693214	77.916969	73.817291	70.67688	69.923943	67.771271	66.989975	67.246124	68.582336	67.495636	67.822952	65.35788	62.452309	59.369133	57.771046	51.895523	47.398495	45.793411	40.323021	40.245686	41.433155	42.258289
50.180672	45.077976	42.398273	37.054073	32.67625	31.751705	33.015671	37.803967	40.673843	41.738972	43.464954	45.858879	46.838867	47.186512	48.386848	48.485882	51.562126	53.22443	59.526619	65.629898	72.656921	75.889687	80.152779	85.339607	86.888512	87.137161	88.494278	87.236656	83.939812	81.843826	77.438614	74.404778	73.396042	71.371269	70.270233	70.270592	71.464691	70.214561	70.378456	67.757057	64.851486	61.420155	59.559162	53.804432	48.760284	46.814144	41.016903	40.61982	41.416496	42.127945
53.624405	47.818272	45.38015	40.163849	35.899715	35.046219	36.288872	40.977692	44.266788	45.232441	46.823418	49.259979	50.346546	50.751034	51.96558	52.213825	55.354019	56.895538	62.977455	69.173103	76.079338	79.489731	83.660461	88.577286	89.863281	90.133247	91.341156	90.246956	87.085114	84.896759	80.313911	77.379555	75.937378	74.040512	72.868416	72.819031	73.871025	72.379311	72.344254	69.637596	66.710709	62.845943	60.963631	55.244431	49.972912	47.493862	41.497665	40.908741	41.250671	42.253441
56.272373	49.705959	47.417053	42.428123	38.327415	37.665771	38.908417	43.632771	47.198975	48.072262	49.670341	51.957687	53.022942	53.462952	54.670395	55.025223	58.15831	59.486664	65.291473	71.693176	78.421776	81.775337	86.223167	90.69236	91.708344	91.971191	92.873573	92.042274	89.072281	86.784439	82.265541	79.281456	77.349007	75.629768	74.628212	74.479355	75.417656	73.76963	73.464561	70.800529	67.823906	63.753086	61.671822	56.179996	50.60294	47.548355	41.523735	40.707436	40.779358	41.895813
57.776421	50.598938	48.373981	43.385052	39.71067	39.176922	40.739315	45.70525	49.40646	50.237114	51.664658	53.831219	54.917786	55.180164	56.380497	56.820591	59.889732	61.147034	66.426041	72.834846	79.414223	82.774895	87.53537	91.528488	92.217628	92.679436	93.191017	92.579987	89.91552	87.585052	82.796143	80.039436	77.595398	76.259842	75.336449	75.130745	76.11879	74.286018	73.710945	71.125076	68.120033	63.793415	61.584251	56.44059	50.444317	47.020245	40.896156	40.08696	39.789398	41.104809
58.356804	50.788528	48.364616	43.404114	40.433167	39.913628	41.845505	46.925125	50.825283	51.627522	53.026646	55.022671	56.002659	56.307671	57.365898	57.656776	60.583809	61.635052	66.651154	72.967598	79.170395	82.474205	87.639687	91.028854	91.781944	92.286377	92.343216	91.909813	89.486938	86.964622	82.332039	79.532692	76.740486	75.916527	75.042877	74.773216	75.903366	73.985329	73.026573	70.433594	67.726974	62.888763	60.764874	55.841476	49.717308	46.065865	39.657551	38.876785	38.223949	39.695675
57.800377	49.954983	47.303703	42.620312	40.331482	40.089058	42.475681	47.931889	51.803627	52.698231	54.061832	55.816273	56.760731	56.888103	57.491585	57.853519	60.503441	61.291779	65.760773	71.906677	77.683144	81.093552	86.486404	89.292923	90.124168	90.50782	90.223595	90.01046	87.850487	85.342377	80.759529	77.924652	74.876663	74.55719	73.726166	73.555984	74.842453	72.895996	71.695648	69.166626	66.552376	61.479683	59.519215	54.75214	48.478756	44.756256	38.077942	37.389538	36.452492	37.846058
56.27055	48.474899	45.923092	41.523914	40.215637	40.001633	43.169857	48.839226	52.995178	53.754784	55.111279	56.602814	57.547272	57.447277	57.553375	57.957939	59.897316	60.330387	64.301994	70.021576	75.385933	78.618698	84.388145	86.796753	87.329575	87.734543	87.151886	87.045334	85.01326	82.725426	78.362846	75.606125	72.117592	72.288399	71.805534	71.763245	73.049728	71.359062	70.002396	67.963646	65.122017	59.956963	57.818859	53.527843	47.048405	43.368538	36.505482	35.881027	34.887135	36.280704
53.937859	46.675114	44.613583	40.754417	40.29879	40.447166	44.347244	50.421627	54.591789	55.322968	56.473408	57.9081	58.902298	58.248081	58.148117	58.225842	59.284142	59.212727	62.530632	67.745735	72.598495	75.660728	81.359116	83.256142	84.044754	84.24366	83.355476	83.348404	81.529495	79.319817	75.426193	72.449203	69.173836	69.749641	69.408897	69.686356	71.257042	69.772446	68.401566	66.895721	63.919094	58.661667	56.601715	52.204128	45.824158	42.428513	35.643616	34.82021	34.188694	35.532524
51.619427	45.145386	43.858345	40.80209	40.787003	41.851978	46.213913	52.842514	57.048206	57.836227	58.695339	60.03767	61.209503	59.851845	59.233189	59.104847	58.948124	58.37933	60.972485	65.377563	69.377678	72.447014	77.804344	79.473991	80.305244	80.305191	79.210953	79.367302	77.683388	75.473709	72.248001	69.164436	66.159073	67.203842	67.303627	67.815567	69.791267	68.597984	67.184471	66.396278	63.320175	58.020115	56.073853	51.754421	45.374454	42.568558	36.103405	35.287106	34.890068	36.063366
49.578156	44.5252	44.268448	42.007999	42.511608	44.578449	49.160648	55.867413	60.783649	61.308769	62.032879	63.353893	64.355194	62.34383	61.355698	60.779716	59.393753	58.213886	59.847813	63.194187	66.497971	69.318611	74.235405	75.428993	76.537346	76.196243	75.030945	75.265457	73.716545	71.506866	68.920647	66.171043	63.719898	64.977829	65.539467	66.584312	68.808701	67.999115	66.884033	66.550583	63.680538	58.430218	56.263687	52.377686	46.118511	43.632359	38.019859	37.08987	37.183105	38.427464
48.695118	45.219563	46.000202	44.478725	45.493919	48.434727	53.258514	60.157124	65.478371	65.754807	66.201797	67.615181	68.410423	65.844841	64.380646	63.456497	60.734715	58.957993	59.511894	61.636135	64.286209	66.645012	71.000473	71.89563	73.146103	72.385773	71.383896	71.668144	70.062393	68.136932	65.86335	63.788754	61.856312	63.547672	64.635109	66.269714	68.77121	68.409264	67.571297	67.735229	65.064133	60.069603	57.640179	54.123657	48.027908	45.747807	41.243755	40.228504	40.819118	42.191372
48.984524	47.171642	48.755196	48.022415	49.39999	53.072659	57.725914	64.922951	70.578148	70.698257	71.038681	72.125206	73.019928	69.949867	68.002495	66.730186	63.07048	60.540585	60.028671	60.724716	62.699783	64.724625	68.270073	69.016014	70.230949	69.37825	68.419022	68.895111	67.147255	65.463379	63.722702	62.266277	60.937798	63.11232	64.690041	66.793602	69.621948	69.54422	69.203621	69.538094	67.222267	62.440899	59.798313	56.814693	51.024479	49.057022	45.37009	44.560902	45.442837	46.964302
50.581375	50.338795	52.206566	52.18433	53.910069	57.987747	62.56995	69.667511	75.635345	75.727036	75.918243	76.756081	77.565536	74.225464	71.674133	69.968384	65.697624	62.4785	61.113934	60.438633	61.866581	63.443779	66.498947	66.946465	67.898506	66.953438	66.129196	66.640823	65.084808	63.528835	62.328171	61.461494	60.736973	63.330723	65.455559	68.020966	71.218796	71.382652	71.475494	71.660736	69.771248	65.281204	62.581768	59.996063	54.504269	52.650501	49.80201	49.085186	50.450298	52.128078
53.101982	53.811527	55.86404	56.381817	58.349144	62.803402	67.200867	74.362381	80.372849	80.464539	80.520744	81.223579	81.713287	78.174255	75.153976	73.107162	68.452705	64.515938	62.312931	60.593136	61.360279	62.560886	65.239464	65.353027	66.305069	65.153946	64.251549	64.990547	63.562428	62.255138	61.111317	61.090195	60.919895	63.925762	66.576401	69.738663	72.993332	73.35614	73.974785	73.733704	72.249222	67.99366	65.244484	63.056679	57.969898	56.151657	53.871601	53.453209	55.059898	56.957951
55.878433	56.936142	58.938915	60.032238	62.234035	66.801987	71.192345	78.218849	84.549065	84.519958	84.441162	84.810051	84.9729	81.440994	78.03701	75.713089	70.660728	66.22657	63.320133	60.47768	60.960598	61.649624	64.03688	64.072281	64.832481	63.688457	62.757641	63.468216	62.239048	61.116501	60.150314	60.868156	61.181026	64.350319	67.548073	71.250343	74.810555	75.194679	75.941208	75.572243	74.322235	70.159042	67.601715	65.719444	60.838722	59.098644	57.223591	57.011253	58.724525	60.999172
58.583881	59.364479	61.374355	62.730579	65.401337	69.905342	74.182007	81.222725	87.560043	87.353302	87.267403	87.444443	87.0886	83.421677	80.010597	77.239037	72.03746	67.205399	63.943684	59.99279	60.163071	60.475506	62.642494	62.613949	63.246243	62.045383	61.022186	61.881977	60.716766	59.906857	58.834091	60.361946	61.065613	64.590179	68.15741	72.264694	76.052284	76.301399	77.28952	76.828186	75.585274	71.450508	69.248451	67.543816	62.833626	61.178806	59.580868	59.560379	61.429974	64.010147
60.521992	61.061005	62.658768	64.370255	67.396294	71.786606	75.864311	82.926353	88.993668	88.815353	88.907082	88.828323	88.159851	84.450294	80.65551	77.422096	72.490524	67.004776	63.657795	58.960823	58.576885	58.718792	60.878677	60.551704	61.28347	59.919182	58.938625	59.69894	58.832146	58.327782	57.176849	59.166561	60.118916	64.211914	67.942574	72.38382	76.384567	76.56263	77.771019	77.011246	75.825188	71.576729	69.673103	67.989784	63.855129	61.937412	60.545532	60.780838	62.799648	65.62851
61.415649	61.485706	62.742401	64.631531	67.764145	72.282364	76.189537	83.251572	89.162575	89.112152	88.976509	88.869331	87.952164	84.228401	80.135193	76.582031	71.508354	65.589172	62.377193	56.841782	56.05994	55.953152	58.340408	57.91396	58.539154	57.068279	56.123253	56.734352	56.094933	55.981358	54.908592	57.125679	58.440411	62.519199	66.789871	71.23822	75.565819	75.637299	77.023323	75.922493	74.764854	70.601662	68.698036	67.171036	63.405865	61.516571	60.039425	60.615791	62.648804	65.705048
61.279064	60.610157	61.390797	63.478874	67.030708	71.300232	75.043991	81.978134	88.038338	87.81739	87.802536	87.595879	86.337662	82.883896	78.158302	74.441727	69.382256	62.9799	59.966877	53.877239	52.690392	52.349125	54.963757	54.409409	55.027493	53.556625	52.412643	53.215588	52.583279	52.590496	51.958263	53.876919	55.532719	59.924141	64.471931	68.998428	73.560501	73.624886	74.996704	73.55481	72.411385	68.248184	66.54351	65.01651	61.571087	59.880741	58.090958	59.043915	61.1693	64.339226
59.849346	58.320683	58.888157	61.004662	64.819389	68.996544	72.505829	79.759705	85.713341	85.144218	85.257263	84.723755	83.408691	80.402573	75.073021	70.802208	66.076706	59.191181	56.455269	50.017467	48.574818	48.034603	50.855293	50.094883	50.897709	49.412632	48.233124	48.844219	48.510338	48.588612	48.233494	49.676083	51.751099	56.554638	60.82531	65.614723	70.347328	70.482758	71.676933	70.156883	68.913986	64.67263	63.131374	61.483589	58.365005	56.809669	54.913307	56.363636	58.687977	61.786846
57.240173	55.128868	55.270016	57.3652	61.343361	65.513405	68.873474	76.368942	81.988609	81.27739	81.560966	80.77166	79.300278	76.656525	70.758545	66.587212	61.598801	54.571175	51.835258	45.489826	44.011654	43.556702	46.832138	45.567249	46.476654	45.254478	43.868908	44.480011	44.011124	43.940182	44.146393	44.892651	46.97477	52.318325	56.311886	61.094185	66.068382	66.303284	67.476151	65.792671	64.279762	60.329735	58.852428	57.083847	54.285019	52.95705	50.868835	52.638912	55.297207	58.474239
53.842346	51.077339	51.019539	52.823399	57.000511	60.99292	64.516411	71.812927	77.183914	76.621902	76.97654	76.144592	74.396103	71.979729	65.804634	61.583565	57.085426	49.517784	46.9524	41.097244	39.611961	39.661495	43.292202	41.657829	43.20673	41.764278	40.030548	40.762444	39.909859	39.533386	39.846176	40.087952	42.106125	47.762314	51.258499	56.19001	61.206833	61.342266	62.728294	60.796124	59.190845	55.134235	53.983784	52.158356	49.579792	48.372616	46.518887	48.509228	51.764381	54.870358
49.741135	46.755856	46.669632	48.167961	51.989799	56.067478	59.676235	66.937218	71.910294	71.405128	71.951614	70.949142	69.193542	67.224815	60.77261	56.452065	52.174194	44.919186	42.886711	37.62841	36.420242	37.336636	41.123669	39.3685	41.620831	40.071808	38.068066	38.778648	37.485527	36.142712	36.476822	36.064899	37.692268	43.348465	46.489372	51.321411	56.103752	56.416824	57.703373	55.99147	54.386192	50.137737	49.186237	47.261333	44.561977	43.901917	42.14056	44.628284	48.672134	51.820747
45.860237	43.031281	42.653736	43.747051	47.17099	51.206032	54.807682	61.88393	66.778847	66.167099	67.019112	65.902954	64.268143	62.612061	56.117214	52.031155	48.22224	41.450405	40.128471	35.786774	35.26783	37.413464	41.243122	39.303215	41.825558	40.745483	38.379368	38.855469	37.356297	34.656345	34.862553	33.654823	34.223484	39.922314	42.430836	46.943134	51.526524	51.967491	53.19009	51.748199	50.164238	46.043674	45.127705	43.21701	40.617126	40.028126	38.934673	41.99794	46.574703	49.93647
42.895988	40.798889	39.980808	40.548321	43.339878	46.884647	50.628403	57.264114	62.32246	61.831505	62.697723	61.709473	60.081764	58.738319	52.513481	48.98164	45.805111	39.623024	38.762939	35.927593	36.382095	39.671703	43.508472	41.618298	44.353806	43.43005	40.893406	41.29845	39.49374	35.592972	35.27338	33.41906	32.559532	37.746765	39.850285	43.82967	48.121738	48.647968	49.756886	48.556576	47.214199	43.157589	42.376617	40.487244	37.937099	37.532833	37.206772	40.774521	45.713657	49.636761
41.232079	39.802895	38.665066	38.571774	40.766472	43.764126	47.557625	53.873589	58.747189	58.519142	59.42799	58.461048	57.337833	56.044121	50.409039	47.204044	44.745163	39.522312	39.116978	37.908772	39.365139	43.47187	47.251793	46.001114	48.715298	47.542858	45.070164	45.325989	43.364964	38.426804	37.048504	35.030754	32.771454	37.184196	38.989288	42.485508	46.237564	46.778004	47.595596	46.857143	45.742138	41.841843	40.982716	39.441505	36.997948	36.707371	37.248165	41.149872	46.30217	50.978447
41.060364	40.33461	38.649666	37.995045	39.578682	41.993687	45.566914	51.364185	56.529106	56.535534	57.36623	56.477448	55.681076	54.54369	49.533882	46.812057	44.985561	40.828522	41.076889	41.01976	43.541943	48.15316	51.847813	51.172672	53.687908	52.487045	50.071194	50.270176	47.875721	42.532555	40.123962	37.999634	34.326355	37.929081	39.307842	42.377735	45.895313	46.300751	46.777283	46.543316	45.769371	41.897499	40.85363	39.568214	37.217022	37.310143	38.426476	42.669243	47.857071	53.066254
42.23872	41.605339	39.508282	38.455761	39.463852	41.239368	44.698914	49.821167	55.277416	55.390423	56.214008	55.509972	55.13282	54.002537	49.63932	47.27277	46.057339	42.788483	43.633701	44.571331	48.095383	52.756332	56.671261	56.422443	58.809784	57.495232	54.859112	54.802303	52.436268	46.879932	43.632908	41.34515	36.840538	39.476921	40.599892	43.328724	46.540768	46.697514	47.017727	47.067974	46.485878	42.834278	41.619873	40.654202	38.430912	38.836666	40.35091	44.948948	49.909401	55.615963
44.191624	43.146126	40.686691	39.271793	39.896191	41.188538	44.598347	49.116638	54.636833	54.842209	55.765274	55.210449	54.904354	53.75275	50.064552	48.117226	47.399174	44.855064	46.098194	47.89558	52.108852	56.670334	60.77	60.990143	63.157215	61.572659	59.036011	58.517345	56.20105	50.77972	46.530827	44.399391	39.262398	41.422718	42.112255	44.365025	47.413643	47.520653	47.933239	47.784531	47.316124	43.920315	42.464329	41.832615	39.765644	40.363243	42.175911	47.107903	51.96888	57.952557
46.187206	44.360111	41.708832	39.917343	40.357002	41.059601	44.405457	48.70348	54.095779	54.386417	55.430279	54.946507	54.683044	53.602497	50.376152	48.791195	48.378681	46.53801	48.015614	50.381439	55.227093	59.681988	64.080086	64.435234	66.353607	64.733521	62.182671	61.05294	58.821911	53.727428	49.109055	46.728928	41.215347	42.743286	43.091759	45.174004	48.236832	48.130676	48.621418	48.273762	47.826668	44.622707	42.95356	42.535007	40.809097	41.349854	43.375687	48.50663	53.346294	59.663921
47.649929	45.10519	41.949421	39.887928	40.029156	40.468853	43.736549	48.063	53.156868	53.504353	54.583736	54.149704	53.907558	52.855431	50.183308	48.640987	48.775589	47.332821	49.080433	51.702053	57.151672	61.407616	66.054398	66.459282	68.214241	66.530205	64.149879	62.394875	59.979099	55.382	50.742306	47.935856	42.067001	43.12598	43.325245	45.25827	48.122147	48.122574	48.684376	48.088028	47.527245	44.635925	42.867298	42.477169	41.02837	41.860451	43.708649	48.917751	53.63662	60.131886
48.096622	45.011868	41.337406	38.949066	38.777657	39.103664	42.477943	46.406483	51.685097	51.862053	53.069332	52.535828	52.215519	51.454716	49.102337	47.488964	48.184895	46.997921	48.958694	51.829002	57.783108	61.491936	66.66452	66.969933	68.554359	66.976906	64.667633	62.57156	60.120262	55.658165	50.876366	47.778591	41.668156	42.542393	42.436119	44.390465	47.154861	47.027397	47.937359	46.928894	46.190483	43.320477	41.779224	41.374882	40.309776	41.085011	42.904789	48.120998	52.797234	59.413292
47.370972	43.739101	39.403835	36.887592	36.524334	36.892982	40.316998	44.003952	49.502831	49.28899	50.638382	50.09066	49.479031	49.030869	47.05508	45.242752	46.308159	45.234879	47.522499	50.570442	56.808765	60.382587	65.626228	66.144798	67.629745	65.98835	63.480125	61.241947	58.726704	54.56303	49.575172	46.079494	40.089851	40.850403	40.388859	42.122932	45.228397	44.92329	45.968258	44.775055	43.823471	41.045841	39.611172	38.972351	38.042248	39.073277	40.686996	45.888992	50.742867	57.47261
45.259811	41.208721	36.390282	33.596931	33.162617	33.666267	37.253712	40.713295	46.418232	45.913063	47.234032	46.629467	46.053368	45.669151	43.892315	42.016037	43.337242	42.576599	45.034752	47.983223	54.441807	58.029846	63.436909	64.118904	65.241478	63.82745	61.283699	58.903416	56.032894	52.160549	47.201111	43.172523	37.303677	37.957645	37.531628	38.960171	42.193527	41.852898	42.890759	41.875191	40.610973	37.890182	36.483932	35.703003	34.858166	36.03841	37.275543	42.520176	47.480629	54.253006
42.125519	37.974949	32.715977	29.773413	29.133043	29.572741	33.444401	36.896873	42.211018	41.776905	43.19735	42.33699	41.760891	41.675102	39.905369	37.979351	39.535038	39.030193	41.744141	44.39418	51.328831	54.810284	60.437622	60.984612	62.107182	60.885006	58.149406	56.053337	52.600174	48.94099	43.981556	39.384533	33.480156	34.219387	33.864429	35.022964	38.561855	38.363335	39.386982	38.463783	36.879822	34.301144	32.901997	31.645006	30.764637	32.086994	33.153591	37.893742	43.301834	49.996052
38.302048	34.400166	28.650919	25.7652	25.089302	25.408207	29.308289	32.746555	37.875954	37.512894	38.919128	38.115616	37.43293	37.865837	35.584515	33.928509	35.29945	35.206718	38.609894	40.691498	47.725628	51.299454	57.132843	57.402725	58.503979	57.651279	54.652786	52.641979	48.918808	45.295155	40.833096	35.632114	29.528786	30.594868	30.154642	31.178175	35.114971	34.916447	35.918781	34.981373	33.461357	30.854258	29.604326	27.444946	26.735111	27.723507	28.648001	33.118141	38.568867	45.092556
34.478626	31.656771	25.232504	22.616791	22.033264	21.968479	25.698027	29.278402	34.187534	33.895531	35.436764	34.633251	33.836884	34.589531	31.846359	30.844049	31.603924	31.603563	35.319378	37.26598	44.25037	48.037357	54.197598	54.112209	55.348465	54.602352	51.397797	49.379887	45.670925	41.905159	37.563896	32.235012	26.096161	27.396725	27.325975	28.242931	32.42131	32.549633	33.353024	32.55772	31.144285	28.501657	27.344099	24.246796	23.210114	23.985352	24.49773	28.577072	34.240959	40.430695
31.515003	30.14266	23.498123	21.330051	20.65416	20.056459	23.686535	27.167435	31.83498	31.628244	33.617123	32.451229	31.939079	32.812523	29.756704	28.704664	29.471643	29.236797	33.144463	35.020008	41.826763	45.720333	51.894783	51.766762	53.322762	52.818233	49.258408	47.190758	43.567066	39.438923	35.495564	30.180893	24.184145	25.442076	25.996607	27.283041	31.48274	31.994757	32.49971	32.009945	30.880728	28.088886	26.760798	23.038221	21.312309	21.774908	21.541214	25.251076	30.950493	36.78495
30.29937	30.639433	23.9949	21.940516	21.300146	20.062962	23.664616	26.94656	31.180676	31.457108	33.595196	32.407993	32.144531	32.904285	29.457672	28.284834	29.286295	28.596704	32.568317	34.493603	40.987717	44.824444	51.03442	50.657707	52.568985	52.41972	48.668049	46.472507	43.125919	38.88409	35.139683	29.832119	24.197752	25.462784	26.543118	28.362461	32.668736	33.621292	34.175987	33.728851	32.692009	29.885954	28.366018	23.897369	21.645657	21.312449	20.659536	23.829384	29.145107	34.77351
31.421469	33.026299	26.552296	24.38422	24.120441	22.27219	25.468836	28.637094	32.437775	33.296856	35.55574	34.212208	34.112175	34.793774	31.169521	29.811945	30.671295	29.683277	33.562519	35.509121	41.647964	45.555744	51.637825	51.161636	53.314491	53.307346	49.591194	47.189594	44.134335	39.949348	36.425209	31.252645	26.044601	27.522804	29.072092	31.360394	35.666672	37.116604	37.756561	36.918633	36.450218	33.409683	31.577116	26.596874	24.060947	22.576656	21.703472	24.468317	29.123232	34.5811
34.561558	36.86272	30.616089	28.163799	28.035025	25.916765	28.793665	31.805607	35.386021	36.337467	38.908989	37.494408	37.152786	37.855705	34.174606	32.674919	33.406376	31.96361	35.615479	37.753925	43.516182	47.438175	53.342617	52.965904	55.218239	55.076084	51.615734	49.050709	46.123341	42.080467	38.563435	33.831409	29.220217	30.613153	32.759304	35.601822	39.97205	41.528568	42.367477	40.93269	40.855076	37.977966	35.349586	30.383556	27.513672	25.098576	24.133022	26.450216	30.266699	35.838257
38.973568	41.352886	35.454426	32.376858	32.43993	30.229298	32.74382	35.85524	39.201172	40.088673	42.596245	41.330879	40.832939	41.187687	37.904495	35.992695	36.788101	35.046902	38.307972	40.503269	46.13052	49.94593	55.66563	55.374184	57.676254	57.320938	54.215862	51.345299	48.730576	44.986126	41.263035	37.170498	33.02116	34.300411	36.993675	40.226994	44.611431	46.224796	47.141865	45.39444	45.409195	42.652878	39.541328	34.553986	31.492252	28.27424	27.138157	29.34877	32.369446	38.026268
43.634315	45.971004	40.037014	36.646809	36.653034	34.27898	36.523495	39.663334	42.909794	43.768871	46.212498	44.890285	44.122337	44.136028	41.407059	39.196835	39.992233	38.108929	41.071571	43.181599	48.624111	52.25478	57.938957	57.853565	60.04195	59.565838	56.943932	53.746521	51.309433	47.984207	43.834785	40.339108	36.672939	38.016136	40.837299	44.482735	48.838749	50.466324	51.63208	49.557804	49.487301	46.702557	43.598114	38.2626	35.21508	31.314951	30.178865	32.325531	34.863037	40.498543
48.110371	50.063366	44.150688	40.412319	40.233803	37.78159	39.699257	42.711201	46.149509	46.710152	49.025879	47.675251	46.687035	46.444923	44.035706	41.484413	42.407715	40.503098	43.138889	45.305759	50.62748	54.123142	59.69363	59.90667	61.832157	61.1642	58.9473	55.629097	53.277271	50.257576	45.774204	42.875381	39.742119	41.120842	44.041481	47.864552	52.17083	53.620766	55.028111	52.76199	52.407265	49.558575	46.624664	41.111519	38.071102	33.85833	32.651192	35.011017	37.179043	42.842972
51.975407	53.132595	47.255451	43.268387	42.578281	40.246861	41.937153	44.821194	48.302132	48.521721	50.730869	49.444183	48.01543	47.567268	45.641212	42.727547	43.693481	41.930973	44.268337	46.39257	51.678764	55.138905	60.823082	61.029015	62.67028	61.959686	59.991486	56.538273	54.392509	51.628613	46.882336	44.395626	41.717113	43.046097	45.952526	50.123764	54.266621	55.67392	56.875206	54.601978	53.984356	51.121456	48.294121	42.638866	39.577137	35.492264	34.384598	36.744431	38.699287	44.455585
54.874157	55.406067	49.308651	45.143951	43.856987	41.582413	42.98138	45.68779	49.253998	49.132523	50.936661	49.706818	48.03648	47.282784	45.811481	42.705963	43.721638	41.994656	44.26807	46.278622	51.635864	54.982319	60.751759	61.177959	62.556328	61.803104	60.16885	56.47406	54.349609	51.926769	47.365238	44.707996	42.370544	43.678215	46.591747	50.713245	55.090576	56.369984	57.30127	55.205673	54.318043	51.220665	48.620705	42.993874	40.003197	35.946743	35.130405	37.369438	39.53746	45.307972
56.778194	56.684822	50.516354	46.110069	44.268887	41.802464	42.817741	45.538357	48.862976	48.52124	49.962997	48.633682	46.821236	45.676739	44.432808	41.220711	42.186646	40.765198	43.059929	44.971004	50.328247	53.781281	59.600464	60.26825	61.426342	60.516808	59.223614	55.351181	53.383057	51.102325	46.590527	43.620647	41.695309	43.116665	45.831249	50.030907	54.379822	55.474483	56.078911	54.359909	53.202274	50.040943	47.647041	42.048634	39.05085	35.697834	35.052029	37.262638	39.771721	45.641705
57.893574	57.466251	50.928299	46.458065	44.076866	41.2836	41.666489	44.266319	47.249878	46.602604	47.795673	46.21767	44.291531	43.132828	41.967056	38.570217	39.436676	38.15023	40.622597	42.597618	47.954865	51.500271	57.696037	58.385136	59.365604	58.23579	57.290764	53.198071	51.329414	49.240532	44.991634	41.55991	39.776676	41.333035	43.763401	47.963058	52.425655	53.17926	53.705532	52.249428	50.686783	47.68177	45.650246	40.009205	37.238796	34.958702	34.184994	36.743771	39.629444	45.563381
58.440571	57.842716	51.176868	46.401104	43.85648	40.416615	40.110283	42.369045	44.805489	43.980579	44.861012	43.148003	40.987389	39.800259	38.392902	34.996063	35.741734	34.682659	37.510292	39.435585	44.778618	48.657978	54.98875	55.571266	56.828838	55.492973	54.768215	50.682625	48.586601	46.590084	42.646725	38.76025	37.104912	38.77496	40.850052	44.94313	49.490993	50.194859	50.401386	49.250816	47.446587	44.57658	42.843483	37.429817	35.092834	34.496723	33.360645	36.473644	39.593792	45.556152
58.952087	58.361343	51.688385	46.472084	43.835091	39.556789	38.497276	40.450512	42.339832	41.138336	41.81271	39.815483	37.548286	36.766171	34.655376	31.237221	32.046837	30.909609	33.879353	36.167015	41.531364	45.58836	51.990185	52.778759	54.270817	52.757313	52.316769	47.911438	45.914883	43.797581	39.648159	35.669315	34.085033	35.705341	37.53175	41.496925	45.987942	46.684704	46.720703	46.117249	44.057224	41.32222	39.987026	35.156006	33.224033	33.935326	33.147408	36.978058	40.354	46.39452
59.897087	59.540817	52.889179	47.445503	44.510082	39.634922	37.580654	39.242561	40.542137	38.857468	39.524734	37.165134	34.542667	33.888443	31.386858	27.933172	28.771212	27.570032	30.958996	33.38166	38.710491	43.073013	49.446419	50.348679	52.075214	50.646976	50.320118	45.936104	43.769024	41.616188	37.068867	32.891064	31.349422	33.268154	34.462177	38.10051	42.641266	43.586716	43.544552	43.161366	41.250557	38.607922	37.92643	33.827267	32.371361	34.1982	34.447681	38.960449	42.549553	48.646915
61.829784	61.757736	55.148731	49.463467	46.485416	41.013397	37.921734	39.263905	40.101624	37.71352	38.728954	35.786709	33.064762	32.801342	29.660261	26.021837	26.874086	25.381586	29.225296	31.697701	37.005211	41.644848	47.755348	48.977356	51.023636	49.694874	49.510124	44.962685	42.639286	40.294605	36.031498	31.420269	29.814672	31.612616	32.181362	35.528366	40.197021	41.412479	41.604797	41.022659	39.758438	37.414234	37.080906	33.820187	33.188507	36.294327	37.296978	42.484764	46.017029	51.887016
64.707558	64.962357	58.651779	52.703617	49.512402	43.635372	39.755013	41.217968	41.046719	38.246498	39.65984	36.390739	33.185627	33.38406	29.695864	26.114281	26.724945	25.005072	29.012205	31.761723	37.190025	41.644924	47.940166	49.275856	51.336349	50.306011	50.213634	45.431717	42.966206	40.522053	36.273155	31.455866	29.935539	31.179256	31.378517	34.576313	39.095753	40.716217	41.256702	40.440086	39.907726	38.032478	37.834156	35.369244	35.68969	39.484734	41.403988	47.131786	50.621418	56.228504
68.544609	68.948624	62.815681	56.988312	53.257084	47.287685	42.874416	44.003418	43.718479	40.435093	41.962116	38.700123	35.324486	35.281326	31.685505	28.011551	28.401945	26.611019	30.518679	33.253979	38.959396	43.122971	49.304531	50.753906	52.821503	52.388023	52.359596	47.37162	44.749786	42.263	37.616203	32.955235	31.47043	32.088875	32.231293	35.272766	39.543514	41.362934	42.521587	41.641026	41.328934	40.093178	40.221703	38.353642	39.491215	43.563374	46.548439	52.510719	56.050083	61.429798
72.985672	73.318626	67.299377	61.60701	57.413929	51.636375	46.967312	47.783676	47.370838	43.796127	45.344471	42.068264	38.749474	38.287094	35.053642	31.209167	31.322449	29.439146	33.211803	35.911579	41.759102	45.673992	51.869759	53.304928	55.415154	55.258785	55.258781	50.192642	47.428703	44.863758	39.826164	35.456512	33.907764	33.936455	34.306248	37.148769	41.22057	43.118149	45.001553	43.985985	44.007851	43.226837	43.433525	42.1339	43.974911	48.224701	51.856361	58.088646	61.471695	66.616928
77.739426	77.368942	71.847069	66.218651	61.670296	56.027748	51.209469	51.855301	51.428257	47.796703	49.345047	46.10437	42.71452	41.712132	38.990269	35.060524	34.775902	32.970764	36.430782	39.059505	44.99229	48.694016	55.081631	56.438637	58.435181	58.371181	58.463547	53.347675	50.49136	47.805622	42.384331	38.554703	36.984631	36.388046	36.963898	39.806419	43.81427	45.711845	47.772888	46.984695	46.942608	46.644772	47.043301	46.098946	48.508392	52.651604	56.901436	63.126614	66.38887	71.534103
82.073997	80.914818	75.762421	70.269012	65.464859	59.971527	55.210091	55.642761	55.407562	51.761795	53.061451	50.097885	46.700932	45.293533	42.855888	38.940353	38.307564	36.566376	39.770599	42.243004	48.204212	51.643032	57.938274	59.423187	61.313141	61.220722	61.412571	56.204319	53.326694	50.712009	45.05624	41.390034	39.841282	39.031532	39.6287	42.542271	46.606964	48.362438	50.665062	49.84845	49.984001	49.849583	50.333382	49.644821	52.487698	56.538536	61.427856	67.340401	70.531601	75.804741
85.925461	83.807045	78.78965	73.424133	68.506294	63.240345	58.62101	58.861832	58.719009	55.243774	56.451054	53.594074	50.20422	48.136021	46.188648	42.230484	41.462696	39.7215	42.613087	44.929173	50.670109	54.101826	60.340225	61.818031	63.878521	63.317142	63.59425	58.478374	55.45153	53.07843	47.387135	43.493553	42.044277	41.142159	41.959591	44.908695	48.944965	50.608067	52.967541	52.158028	52.535164	52.30127	53.033756	52.451778	55.543346	59.324184	64.774834	70.381836	73.658302	78.867493
88.725357	85.875084	80.765327	75.477974	70.609871	65.578392	61.221966	61.370415	61.256008	57.958408	59.101746	56.379761	52.854908	50.573544	48.633278	44.77459	43.637318	41.910336	44.631393	46.691677	52.262089	55.743546	61.939316	63.374485	65.406548	64.553848	64.72438	59.658237	56.638504	54.33646	48.851219	44.865265	43.145985	42.449921	43.466309	46.408306	50.558266	52.249783	54.388985	53.607899	54.077404	53.715614	54.789162	54.136131	57.376907	61.136429	66.80024	72.016449	75.356865	80.551834
90.459496	86.870255	81.469177	76.323929	71.434509	66.900406	62.735832	62.877174	63.125153	59.884388	60.928249	58.248905	54.759575	52.300575	50.275047	46.551361	45.094345	43.353149	45.640774	47.551853	52.745674	56.241337	62.294994	63.7728	65.83329	64.65374	64.738998	59.623127	56.781025	54.329762	49.228218	45.228054	43.260082	42.919292	44.028049	47.105049	51.162636	52.953636	54.829937	54.20517	54.653358	54.071301	55.29406	54.825768	57.952866	61.797642	67.454353	72.279762	75.598862	80.914627
90.964447	86.586502	81.029099	75.91938	71.172073	67.05719	63.446838	63.453178	64.234055	60.922245	62.157951	59.507023	56.03191	53.445011	51.419479	47.773956	45.997192	44.170738	45.641235	47.424412	52.298492	55.758629	61.755447	63.211929	65.087677	63.58128	63.361004	58.280659	55.751198	53.321255	48.518139	44.461128	42.216042	42.386848	43.531132	46.7005	50.87888	52.527771	54.510654	53.85746	54.092487	53.439377	54.747406	54.2649	57.320942	60.845982	66.751373	71.221512	74.632988	79.913223
90.147827	85.201447	79.437988	74.456169	70.099663	66.368477	63.219971	63.475002	64.589844	61.61198	62.883213	60.374393	57.005863	54.276855	52.102112	48.577377	46.367188	44.370193	45.044891	46.650429	50.899231	54.345161	60.249603	61.407665	63.382881	61.592274	61.236996	56.035854	53.769295	51.289612	46.692554	42.678177	40.397568	41.271805	42.352139	45.485985	49.778049	51.483784	53.601669	53.012424	52.941921	51.876694	53.447617	52.773273	55.672989	58.963551	64.741043	68.863022	72.445023	77.462357
88.251236	82.978012	76.930336	72.246941	68.117805	65.13269	62.51709	63.305035	64.903038	62.415455	63.580101	61.277344	58.015392	55.314804	53.012165	49.395058	46.666172	44.51997	44.214111	45.741493	49.329491	52.327774	58.232224	58.985268	60.704697	58.906975	58.288799	53.20845	51.162163	48.327206	44.277267	40.26289	38.124386	39.694958	40.682922	43.845184	48.371735	50.112991	52.209564	51.677162	51.315334	49.937469	51.536816	50.535618	53.215073	56.406155	61.679169	65.509819	69.127342	73.87468
85.374146	79.575119	73.87561	69.483528	65.93705	63.683788	61.999004	63.533012	65.401016	63.574242	64.646523	62.706139	59.472607	57.027821	54.526226	50.745701	47.405743	45.231117	43.667603	44.88945	47.802433	50.218071	55.816982	56.406609	57.806286	55.887775	55.298019	50.189247	47.993744	45.158794	41.89045	37.71265	35.964943	38.167896	39.226917	42.538395	47.072048	48.863045	51.051983	50.590641	49.880646	48.389091	49.718437	48.241177	50.52272	53.379848	57.928112	61.673492	65.063652	69.519653
81.608925	75.582527	70.550919	66.663338	64.296349	62.497841	61.765175	64.087891	66.851181	65.294418	66.544327	65.001854	61.853584	59.685909	57.099049	53.112457	49.019329	46.830494	43.710888	44.641415	46.957539	48.783428	53.735744	53.955887	55.17794	53.131527	52.726509	47.596428	45.386707	42.544647	39.70974	35.659832	34.572933	37.109844	38.396233	41.828506	46.447422	48.465794	50.505524	50.307079	49.170757	47.593941	48.404587	46.344677	48.171482	50.424648	54.077625	57.595638	60.801044	64.887573
77.637688	71.852875	67.723663	64.170029	62.854652	62.008266	62.405373	65.751266	69.026146	68.094658	69.507996	68.214203	65.208046	63.026161	60.432194	56.360344	51.478508	49.33231	44.976357	45.494766	47.320621	48.308071	52.564053	52.514191	53.338333	51.36298	51.249287	46.076565	43.753162	41.010582	38.090401	34.55209	34.317841	36.932907	38.65984	42.397644	46.945511	49.091774	51.24519	51.153328	49.590683	47.907284	48.26318	45.379044	46.395828	47.846081	50.625088	53.972569	56.865345	60.4687
73.588348	68.379074	65.706474	62.714172	62.393547	62.584557	63.962212	68.373917	72.110649	71.854172	73.352783	72.336113	69.351257	67.013054	64.753052	60.446716	55.088821	52.843143	47.449802	47.35004	48.664299	49.069103	52.65007	52.458099	52.685387	50.781086	51.058189	45.942314	43.48391	40.727116	37.686146	35.007595	35.45546	37.985268	40.259312	44.210281	48.715511	50.897308	52.993877	53.100964	51.048046	49.42149	49.073952	45.628487	45.821041	46.539433	48.217102	51.045887	53.967083	57.073059
69.944061	65.928505	64.414085	62.295753	62.976997	64.212494	66.414383	71.621902	76.111809	76.089813	77.424995	76.955437	74.077171	71.277115	69.450539	65.009201	59.253399	56.837196	50.804359	50.335117	51.038311	50.945732	53.652737	53.638401	53.325676	51.570587	52.252701	47.172356	44.571842	41.864784	38.845131	36.735012	37.879215	40.444542	42.974388	47.067463	51.508743	53.839752	55.595264	55.958149	53.798645	51.873665	50.858215	47.064583	46.354748	46.469181	46.99577	49.348492	52.148891	55.013287
67.081429	64.465637	63.988613	62.623447	64.469986	66.515511	69.442146	75.409943	80.255119	80.375237	81.824104	81.581917	78.852867	75.519905	74.034393	69.635689	63.666725	61.058666	54.521351	53.590252	54.087387	53.646645	55.749691	55.657192	55.159725	53.425953	54.228863	49.461151	46.796688	44.089634	41.112614	39.364868	40.899872	43.522045	46.435581	50.741821	54.99836	57.393318	58.750919	59.469074	57.124836	54.880108	53.37439	49.261013	47.698521	47.393734	46.776352	48.773796	51.510254	54.040691
65.163864	63.528614	64.117409	63.647533	66.34671	69.315941	72.569427	78.956451	84.192429	84.312546	85.768509	85.803436	83.18808	79.649048	78.007217	73.736412	67.540077	64.960442	58.238388	56.80991	56.987301	56.553665	58.166431	58.130779	57.52673	55.679276	56.58876	51.991585	49.440807	46.776382	43.728306	42.371361	43.998734	46.755913	49.996296	54.416222	58.544865	60.861664	62.04874	62.852161	60.522129	57.794231	56.23877	51.770123	49.703152	48.673611	47.466476	49.002071	51.553787	53.885273
64.077675	62.861652	64.374153	64.799553	68.166656	71.690102	75.17807	82.147736	87.589767	87.596191	88.839005	89.15815	86.9478	82.939812	81.049286	77.162178	70.9161	68.165939	61.415455	59.553551	59.5462	59.183617	60.682693	60.476513	59.957733	57.982376	58.707123	54.436794	51.857597	49.264229	46.287209	45.328163	46.884487	49.89035	53.166264	57.621716	61.665089	64.045837	64.84922	65.681068	63.351032	60.211025	58.52766	54.044807	51.50177	50.053009	48.455074	49.606979	51.675526	54.07806
63.496029	62.550007	64.424881	65.724258	69.489258	73.453247	77.133057	84.529045	90.15583	89.977509	91.049789	91.226814	89.535172	85.19323	83.245857	79.401375	73.261887	70.383827	63.768353	61.430382	61.330654	60.982288	62.587948	62.353344	62.012199	59.788155	60.278419	56.285202	53.649162	51.205006	48.249302	47.801849	48.974476	52.157978	55.732319	60.010136	64.074829	66.277939	66.925003	67.714218	65.291817	61.888897	60.049221	55.488205	52.724895	51.08429	49.23056	49.721661	51.854153	54.178532
62.871792	62.089203	63.999596	65.966888	69.980568	74.370888	78.100433	85.546165	91.471375	91.115417	92.109543	92.194199	90.80098	86.288506	84.241661	80.375862	74.172424	71.358315	65.133636	62.248547	62.148827	61.814663	63.555328	63.4202	63.391693	60.833691	60.997108	57.295216	54.772861	52.307392	49.52932	49.209766	49.956066	53.38826	57.182869	61.396736	65.504059	67.309273	68.084236	68.681595	66.223663	62.380211	60.512115	56.050575	53.145161	51.035595	49.210289	49.374538	51.471504	53.632458
61.899445	61.145271	62.671978	65.371117	69.619293	74.229874	77.76757	85.49752	91.415619	91.038353	92.110634	91.84713	90.723907	86.360657	83.766685	80.050102	74.010086	70.968605	65.404732	62.171474	61.766224	61.510227	63.620373	63.414185	63.868847	60.955574	60.792149	57.438416	54.987114	52.457699	49.850155	49.573235	50.006897	53.488827	57.326069	61.483097	65.426994	67.246414	68.035583	68.362938	66.096855	61.613922	59.887928	55.433495	52.442818	50.027718	48.188198	48.281391	50.243359	52.411415
60.36581	59.327419	60.584122	63.617222	68.135391	72.660713	76.376053	84.184158	90.009888	89.533142	90.797264	90.14296	89.225807	85.168083	81.934631	78.345947	72.384087	69.164963	64.354271	60.836796	60.317856	60.246601	62.903862	62.484516	63.173653	60.025909	59.869583	56.686382	54.220871	51.528027	49.069698	49.119629	48.89959	52.530735	56.261395	60.24789	64.29837	66.068054	66.708008	66.815102	64.662704	59.597118	57.956398	53.374062	50.61076	48.16013	46.178501	46.193539	48.112869	50.195663
58.121685	56.941185	57.728928	60.86861	65.543098	70.004471	73.78376	81.662918	87.446014	86.869789	88.105492	87.436989	86.455872	82.462105	78.972855	75.362854	69.479156	66.274246	62.095932	58.400826	57.917412	58.109051	61.000793	60.723557	61.725342	58.357319	58.257835	55.138588	52.815182	49.930492	47.628483	47.777889	46.811783	50.542404	54.159378	58.010868	62.068455	63.788399	64.300461	64.308075	62.041988	56.585609	54.838299	50.376759	47.62056	45.425728	43.088833	43.167816	45.151096	47.212574
55.33049	53.837353	54.198769	57.49477	62.055576	66.346413	70.090179	78.033279	83.922958	83.05542	84.539803	83.629715	82.584656	78.903526	74.817413	71.491631	66.034264	62.488293	58.87841	55.375153	54.898842	55.367596	58.635929	58.557644	59.872059	56.340614	56.482719	53.384781	51.018749	47.963524	45.604675	45.903294	44.304802	48.085163	51.33976	54.914139	58.936203	60.656139	61.097149	60.99818	58.796043	52.707283	51.080769	46.633438	43.79908	42.016361	39.274452	39.403179	41.649357	43.533199
52.397232	50.733562	50.761028	54.042816	58.269669	62.212341	65.785568	73.728676	79.540192	78.495018	80.27784	79.005363	77.960304	74.513649	70.093597	66.817551	61.473869	58.233425	55.163559	52.171886	51.780846	52.668819	56.605061	56.526775	57.976196	54.395012	54.863968	51.886826	49.542107	45.975292	43.552494	43.893745	41.748138	45.556915	48.044128	51.540348	55.349247	57.005241	57.332554	57.325962	55.017242	48.686893	47.06749	42.371468	39.558426	38.138084	35.183014	35.652798	38.15477	40.074142
49.897457	48.297737	47.969929	50.967503	54.8675	58.142265	61.324696	68.926743	74.603264	73.749931	75.483009	73.968956	72.987839	69.832512	65.263237	62.449047	56.991676	53.836502	51.448753	49.295525	49.082115	50.751686	55.078728	55.263344	56.655922	53.25948	53.955807	51.390781	48.790264	44.79002	42.161163	42.211094	39.73864	43.327148	45.238815	48.308712	52.138924	53.581757	53.759865	53.902481	51.41613	45.000515	43.693745	38.670872	35.815197	34.551178	31.7169	32.250633	35.335251	37.2262
48.555912	47.084095	46.607067	48.815937	52.183037	54.661987	57.247566	64.281181	69.815582	69.047516	70.858765	69.294968	68.249908	65.400108	60.546616	58.080593	52.907436	49.851742	48.19585	47.080013	47.378197	49.758312	54.483253	55.079987	56.287823	53.189812	54.07798	51.925068	49.111393	44.784298	42.098598	41.317192	38.659992	42.149033	43.186733	46.100307	49.767097	51.032291	50.961708	51.473808	48.717445	42.358681	41.265072	36.171143	33.11652	32.200665	29.494282	30.106178	34.093185	35.714127
49.026302	47.568691	46.970879	48.078407	50.422318	52.361259	54.072872	60.751209	65.795341	65.126755	66.710625	65.224983	64.044922	61.301708	56.760857	54.579044	49.853535	47.124687	46.143814	46.235901	46.903564	50.477394	55.294704	56.41013	57.347961	54.541271	55.521816	53.809441	50.789707	46.107342	43.165848	41.723633	38.782215	42.328094	42.314194	45.135403	48.64587	49.747643	49.470997	50.110996	47.368847	41.280083	40.108318	35.248871	32.023712	31.164703	29.062281	29.439693	34.194092	35.942928
51.400993	49.581009	48.947666	48.854378	49.635094	51.495876	52.418785	58.017101	63.054131	62.207905	63.543079	62.135609	60.955547	57.999161	54.048065	52.100735	47.879707	45.719292	45.292645	46.521599	47.636906	52.113121	57.278599	58.763508	59.232384	57.015442	58.116776	56.695721	53.477036	48.545979	45.426849	43.302517	40.147942	43.196438	42.83437	45.485046	48.583401	49.798859	49.301949	50.133793	47.43428	41.729206	40.507702	35.82589	32.430202	31.741724	30.229052	30.656206	35.6735	37.862881
55.040504	53.071301	52.054268	50.639366	50.176636	51.667938	52.015301	56.398594	61.236668	60.504131	61.334827	60.239986	59.095451	55.854851	52.521923	50.688282	47.0499	45.379761	45.642338	47.780785	49.47163	54.651283	59.58939	61.749313	62.054764	60.114933	61.24469	59.987064	56.711533	51.560211	48.334496	45.776737	42.2882	44.711422	44.235672	46.872135	49.636536	50.830677	50.227184	51.130081	48.615307	43.144718	41.809525	37.546932	34.158348	33.491188	32.575375	32.959892	38.296932	40.74921
59.355076	56.83165	55.338554	52.985737	51.272453	52.387165	52.237148	55.675415	60.023216	59.518051	60.05032	59.161537	57.974369	54.563244	51.528744	49.993526	46.895157	45.800556	46.674198	49.210556	51.810894	57.459507	62.234192	64.919914	65.154305	63.448956	64.301598	63.200291	59.875027	54.773438	51.299038	48.535217	44.762466	46.638573	46.290714	48.777969	51.293678	52.573082	51.82748	52.744591	50.414555	45.135811	43.715355	39.857773	36.398136	35.837555	35.348064	35.803638	41.119366	43.806122
63.847332	60.33625	58.409721	55.218464	52.702267	53.198807	52.750366	55.30756	59.392464	58.880192	59.092709	58.331825	57.123344	53.733532	51.125359	49.519089	46.832832	46.384827	47.755852	50.597736	53.972572	59.749081	64.69429	67.614494	68.005203	66.555656	67.024605	66.04409	62.669086	57.510654	54.014938	51.045059	47.030727	48.423656	48.324493	50.605686	53.142712	54.486069	53.676517	54.600735	52.235172	47.176693	45.734924	42.104717	38.794292	38.120026	38.142124	38.761124	43.899212	46.571758
67.678825	63.478519	60.805931	56.889915	53.755543	53.76181	53.114414	54.854485	58.868336	58.135792	58.263046	57.573219	56.378948	52.946507	50.508862	48.788902	46.656872	46.642296	48.54623	51.622597	55.615601	61.321053	66.429688	69.492004	70.29483	68.816856	69.0158	67.850548	64.653175	59.445004	55.949287	53.014935	48.744808	49.917473	49.910675	52.156342	54.586788	56.050934	55.262703	56.122967	53.871094	48.706036	47.23584	43.818794	40.757065	39.969109	40.353584	41.10759	46.075142	48.669533
70.622192	65.704247	62.193211	57.531128	53.835426	53.308784	52.711132	54.024876	57.889507	56.979332	56.886318	56.217808	55.087482	51.71188	49.267132	47.554283	46.097263	46.146641	48.455582	51.958271	56.377605	61.976471	67.333801	70.417427	71.603951	70.090446	69.990967	68.712021	65.486229	60.349113	56.903133	54.189056	49.663128	50.729218	50.914265	53.060452	55.483795	57.026104	56.308922	56.984444	55.009686	49.617256	48.211006	44.978706	41.909866	41.178757	41.755077	42.558819	47.199524	49.95023
72.172958	66.274452	62.351299	56.950253	52.94902	51.768681	51.384186	52.498978	55.894653	54.934738	54.806202	54.052422	52.865253	49.830715	47.201225	45.48127	44.457684	44.784168	47.491016	51.491085	56.038311	61.210861	67.307152	70.120773	71.7052	70.255638	69.772476	68.394051	65.01194	60.343784	56.855171	54.332935	49.778587	50.773617	50.972878	53.168808	55.833733	57.283672	56.751228	57.256226	55.444889	49.910347	48.56805	45.513386	42.259804	41.670799	42.190281	43.022438	47.258141	49.902267
72.32399	65.679413	61.386776	55.069138	50.890263	49.177017	48.892002	49.935741	53.139565	52.065968	51.99427	50.92075	49.712265	47.032997	44.232979	42.470387	42.050762	42.46962	45.410942	49.844448	54.619049	59.407902	66.086838	68.616241	70.534622	69.326653	68.466888	66.917938	63.862679	59.279789	55.656174	53.439472	49.069862	50.377537	50.434689	52.715881	55.586861	56.894691	56.802788	57.01646	55.475128	49.812691	48.356709	45.294933	42.020039	41.381294	41.893673	42.39188	46.528099	48.959061
70.990036	63.734394	59.01543	51.951721	47.950489	45.427219	45.476158	46.335155	49.553196	48.309063	48.322636	47.213585	46.05484	43.674	40.52581	38.841381	38.748608	39.366417	42.350372	47.245728	52.126911	56.681286	63.679966	66.074371	68.298286	67.189789	66.166603	64.440018	61.590809	57.107399	53.611679	51.785778	47.636436	49.363327	49.413376	51.907726	54.984768	56.406281	56.548859	56.620422	55.10041	49.352707	47.953564	44.820736	41.33268	40.587357	40.85815	41.278194	44.938354	47.28405
68.21373	60.617031	55.571217	47.967491	43.831253	40.824821	41.094025	41.981445	45.341591	44.069038	44.331299	43.03751	41.857449	39.746613	36.570004	34.857151	35.041492	35.709042	38.600624	43.879669	49.016651	53.272594	60.228642	62.793575	65.237762	64.34243	62.94265	61.358177	58.537392	54.650837	51.268806	49.684486	46.004105	48.306534	48.534218	51.199104	54.595886	56.152401	56.280773	56.35944	54.974426	49.155674	47.856003	44.602386	40.872742	39.793465	39.986099	39.780865	43.171021	45.331974
64.492455	56.561798	51.317036	43.130661	39.022846	35.945358	36.47036	37.435936	40.952404	39.85038	40.759235	39.209648	38.07222	36.181656	32.855831	31.320612	31.767857	31.966444	34.914871	40.1726	45.387741	49.728954	56.798687	59.12204	61.750957	61.090107	59.477165	58.070328	55.640343	51.917213	48.940189	47.782196	44.613407	48.201916	48.031696	51.172646	54.825226	56.587799	56.652218	56.901417	55.601673	49.910812	48.582726	45.265156	40.867599	39.546741	39.689636	38.603329	41.574265	43.621529
60.131733	52.222393	47.00605	38.649151	34.669228	31.506481	32.528862	33.608124	37.089069	36.56258	37.897762	36.62529	35.63707	33.902824	30.335423	28.849939	29.531658	28.913126	31.854446	36.991386	41.879673	46.647213	53.482468	55.628178	58.491581	58.050999	56.345688	55.166222	53.055984	49.48917	47.066372	46.576286	43.876457	48.942894	48.680302	52.219158	56.305168	58.494072	58.139267	58.523464	57.294777	51.717602	50.56715	46.816154	42.113068	40.266403	40.387985	38.250072	41.01495	42.785107
55.458424	48.465687	42.94381	34.849812	31.05463	28.495838	29.994286	31.066441	35.108711	35.093819	36.862431	35.945229	35.489922	33.485664	29.705099	28.304886	28.865808	27.678844	30.186731	34.954189	39.401947	44.524754	51.068684	53.015446	55.743843	55.473793	53.910591	53.100605	51.274582	47.81435	46.208675	46.272816	44.461163	50.202621	50.870838	54.665489	59.05703	61.409355	60.848492	61.495602	60.096378	54.803421	53.752445	49.816708	44.722824	42.414303	42.19482	39.41032	41.677814	43.021645
51.715973	45.774837	40.117966	32.49292	28.89669	27.297136	29.314274	30.791447	35.046875	35.827789	37.894829	37.261845	37.374969	34.894653	31.234877	29.742292	29.791628	28.206755	30.494377	34.252865	38.366665	43.652893	49.813133	51.788315	54.410137	54.104553	52.633724	52.186115	50.715363	47.461193	46.821854	47.461533	46.332001	52.748474	54.070393	58.319786	62.775276	65.568138	64.659119	65.43412	64.070419	59.14695	57.975182	53.847591	48.50502	45.883862	45.145687	41.814068	43.434967	44.679321
49.288078	44.16407	38.571136	31.834274	28.678581	27.903254	30.339617	32.562851	37.095398	38.352375	40.767578	40.262493	40.865894	38.008984	34.498428	32.792679	32.429897	30.248173	32.535793	35.278206	38.738304	44.074272	49.865032	51.826	54.511768	54.085396	52.635883	52.699863	51.584385	48.401264	48.664318	50.007435	49.474758	56.175446	57.959221	62.734413	67.253853	70.345146	69.393494	70.154282	68.676895	64.09449	62.517708	58.446964	52.997807	49.936119	48.800034	45.404465	46.371666	47.566284
48.437634	44.116535	38.345974	32.817032	29.888714	30.015774	32.786095	35.53513	40.330574	41.900192	44.684879	44.371639	45.166885	42.089714	38.493881	36.67445	35.920872	33.305714	35.543598	37.497303	40.531078	45.831524	51.103584	53.000607	55.76453	55.331051	53.867332	54.101841	53.334526	50.449841	51.359482	53.256821	53.150475	59.808525	62.302845	67.355148	71.938538	75.065353	74.298439	74.895805	73.723961	68.949699	67.344505	63.131653	57.789074	54.336582	52.930492	49.534924	50.097122	51.057255
48.802269	45.156185	39.193771	34.688015	32.029705	32.988098	35.808155	39.054573	44.091602	45.867275	48.723019	48.62294	49.425289	46.042587	42.553341	40.570484	39.703217	36.725677	38.856983	40.199623	42.878124	47.965405	52.931938	54.921329	57.66394	57.265987	55.780945	56.04388	55.589207	52.860832	54.28207	56.399677	57.110451	63.477188	66.483093	71.705933	76.275108	79.416138	78.691856	79.08316	78.117371	73.627327	71.368431	67.525063	62.090118	58.289455	57.004162	53.700962	53.787094	54.576702
49.96986	46.799843	40.638477	36.608784	34.433643	35.740204	38.752106	42.382217	47.646618	49.400978	52.270931	52.405331	52.973206	49.583393	46.257572	43.997604	43.18718	39.818848	41.765408	42.930412	45.409966	50.028286	54.980602	56.934471	59.606022	59.215183	57.8083	57.978863	57.623661	55.257668	56.970226	59.421787	60.736526	66.819046	69.832054	75.381744	79.894081	83.091949	82.403198	82.595551	81.715027	77.438141	74.58239	71.122711	65.645134	61.673943	60.438389	57.312824	56.85894	57.762238
51.31514	48.301441	41.848759	38.280914	36.240776	37.966557	41.184513	44.878578	50.647465	52.025234	54.824135	55.029587	55.206661	52.11528	48.938671	46.266586	45.726173	42.165989	44.091232	45.007553	47.401836	51.778576	56.489307	58.556862	61.008148	60.745201	59.409374	59.338352	59.231842	57.285069	59.08289	61.591301	63.339466	69.052498	72.321304	78.077049	82.468597	85.595413	85.190865	85.11322	84.296646	80.105034	76.773216	73.611961	68.248077	64.212936	63.041328	60.029453	59.127926	60.080959
52.319405	49.163601	42.611439	39.143074	37.650055	39.318985	42.430367	46.209694	52.44754	53.44162	56.084198	56.396233	56.132771	53.297184	50.177418	47.341908	46.922287	43.433159	45.166557	46.125507	48.470055	52.555466	57.081463	59.404808	61.777935	61.451038	60.449165	60.02998	59.958996	58.452755	60.158211	62.673729	64.933479	70.177559	73.659531	79.408165	83.785507	86.869682	86.777779	86.515388	85.514076	81.47168	77.926689	74.836494	69.53656	65.352211	64.429291	61.587944	60.608253	61.319706
52.606075	49.265526	42.663628	38.960777	38.043304	39.449337	42.36887	46.19083	52.457096	53.500912	55.944538	56.24947	55.580997	52.837784	49.966705	46.960667	46.82526	43.343239	45.012688	45.907688	48.50803	52.160015	56.956013	59.329098	61.418011	61.275852	60.309509	59.613209	59.65591	58.433895	60.032764	62.569595	65.276993	70.158691	73.590927	79.467461	83.851898	86.758446	86.943657	86.62442	85.388626	81.516762	77.68045	74.803429	69.546112	65.113075	64.573845	61.938557	61.001511	61.54953
52.075668	48.507748	41.650047	37.726936	37.200256	38.123119	41.056862	44.686977	51.223248	52.153378	54.462002	54.589298	53.601082	51.227348	48.477066	45.129967	45.285881	41.903336	43.544361	44.460682	47.359451	50.670376	55.87138	58.144993	60.148636	60.027794	59.224876	58.336731	58.315491	57.391891	58.962349	61.293118	64.298943	69.010117	72.17234	78.276245	82.575417	85.318542	85.695602	85.36927	84.041092	80.1408	76.368454	73.384842	68.276741	64.213181	63.418159	60.932087	60.321888	60.528847
50.763714	47.032364	39.918869	35.811016	35.383816	35.922985	38.707512	42.387363	48.582577	49.512707	51.728962	51.572037	50.391975	48.472988	45.680069	42.027439	42.254414	39.319504	41.024487	41.997646	45.201946	48.363655	53.756508	55.966171	57.856129	58.033722	57.401329	56.214756	56.07272	55.305447	56.769314	58.957977	62.056179	66.781555	69.716408	75.678215	80.147919	82.635246	83.253883	82.771217	81.393326	77.542763	74.026199	70.822327	65.98423	62.339897	61.196709	58.98064	58.505444	58.620033
49.018372	45.294128	37.93195	33.532772	33.311623	33.360523	35.747147	39.441212	45.089302	45.969696	48.157528	47.766129	46.301846	44.816288	41.682312	37.937309	38.533764	35.826229	37.588055	38.710426	42.255791	45.524082	51.137207	53.254494	55.37183	55.350464	54.888603	53.652294	53.403679	52.508503	53.837372	55.770237	58.74054	63.913563	66.23024	72.106781	76.604904	79.070915	79.78904	79.455582	77.836098	74.077911	70.717674	67.336159	62.739655	59.493217	58.14397	56.226334	56.006927	56.19968
47.344135	43.960957	36.485085	31.702213	31.495281	30.741264	32.978676	36.573261	41.645817	42.256203	44.394295	43.619198	42.360981	40.825687	37.471439	33.797493	34.51474	31.970627	33.817715	35.274048	38.954411	42.50692	48.397156	50.54287	52.695724	52.5891	52.148556	50.8554	50.429146	49.370548	50.379673	52.234379	54.820988	60.264015	62.104626	67.959854	72.408241	74.810303	75.450256	75.365509	73.511528	69.945198	66.897598	63.324234	58.869839	55.964462	54.629429	53.145222	53.345036	53.459629
46.281013	43.302841	35.834084	31.257265	30.545843	29.074184	30.977636	34.330639	38.756603	39.260399	41.24218	40.076286	38.924641	37.666462	33.928528	30.155098	30.779976	28.548508	30.843235	32.80405	36.228622	40.065346	45.941368	48.200771	50.716003	50.360687	49.884617	48.470669	47.731777	46.502647	47.170712	48.790939	50.929905	56.458199	58.206444	63.720604	67.977142	70.592369	71.282074	71.083626	69.101761	65.684639	62.835987	59.198673	55.177711	52.719975	51.463104	50.36969	50.931889	51.487015
46.305073	44.335873	36.87421	32.418194	31.401239	29.112448	30.703266	33.928375	37.594048	37.763905	39.717255	38.011349	37.051552	36.084694	31.849377	27.96937	28.672405	26.298828	28.884878	31.414127	34.433689	38.931221	44.750397	47.137695	49.894516	49.318932	48.608379	47.208645	46.08606	44.416393	44.679447	45.830723	47.571781	53.000595	54.564098	59.978786	63.97953	66.772392	67.4692	67.128639	65.224937	62.013874	59.46365	55.968445	52.118011	50.178974	49.256054	48.496601	49.435383	50.338676
47.956322	47.145306	39.733387	35.455002	33.997513	31.147394	32.397148	35.316723	38.328701	38.143276	40.16769	38.248619	37.310139	36.250912	31.688742	27.922422	28.696512	25.811342	28.532398	31.409813	34.365425	39.22533	44.987667	47.360756	50.224159	49.676991	48.760384	47.20433	45.776211	43.651802	43.232731	44.014519	45.236885	50.296219	51.852619	56.840977	60.770668	63.876167	64.629814	64.324791	62.264763	59.295284	57.10033	53.583813	50.223652	48.53331	48.150402	47.888325	49.168167	50.526207
51.234764	50.949547	43.821846	39.898731	38.277817	34.70295	35.76796	38.197258	40.612381	40.39143	42.472683	40.304928	39.465919	38.179317	33.389778	29.936096	30.369123	27.057634	29.856846	32.940319	35.988304	40.876629	46.688705	48.976524	51.655186	51.221706	50.020882	48.123768	46.596176	44.15202	43.11478	43.321026	44.252068	48.572437	50.370422	54.932453	58.812412	62.045807	62.948666	62.373634	60.576508	57.990723	55.746033	52.456886	49.466209	47.996132	48.373508	48.502232	50.066288	51.850655
55.564854	55.563858	48.763004	45.031734	43.204765	39.29594	40.069633	42.27866	44.175087	43.833347	45.943016	43.626049	42.808361	41.32991	36.511948	33.051159	33.427345	29.682423	32.275578	35.664581	38.534931	43.451683	49.349022	51.501842	53.832333	53.562279	52.276192	49.966961	48.21199	45.590202	43.991634	43.579708	44.162582	47.921623	49.946983	54.089798	57.89159	61.302624	62.368908	61.253864	60.01096	57.723602	55.400757	52.303455	49.810158	48.482189	49.506157	50.00436	51.824219	53.928326
60.363956	60.434013	53.796585	50.086632	47.975441	44.144779	44.726624	46.750908	48.626019	47.985851	50.067101	47.622234	46.76902	45.013458	40.245232	36.599701	37.025631	33.095963	35.490166	38.737064	41.650043	46.410473	52.236759	54.361156	56.279537	56.364754	54.936554	52.208107	50.04813	47.461864	45.365917	44.371346	44.719746	48.329575	50.120449	53.950626	57.823471	60.921864	62.61343	61.121796	60.084949	58.124443	55.673695	52.775349	50.708374	49.501202	51.129128	51.904446	54.001411	56.183681
65.056526	64.636307	58.560204	54.672615	52.29142	48.816029	49.099442	50.953201	52.806995	52.095772	54.034916	51.568729	50.694199	48.718369	44.063828	40.098557	40.645271	36.445602	38.626644	41.639061	44.729679	48.92878	54.698223	56.88657	58.520729	58.854645	57.13512	53.966129	51.720886	49.226994	46.6763	45.198559	45.376427	48.694931	50.500019	54.045979	57.96146	60.825371	62.794048	61.195831	60.244255	58.653229	56.031952	53.346767	51.514275	50.456314	52.510567	53.676682	55.844704	58.034077
69.088333	68.092575	62.314903	58.356266	56.003487	52.648884	52.726242	54.487629	56.419586	55.750996	57.533817	54.975262	53.944412	51.762524	47.413521	43.092976	43.639694	39.297913	41.152103	44.121891	47.09882	50.914227	56.669456	58.88623	60.328541	60.662449	58.758186	55.191296	52.853683	50.402424	47.539085	45.642128	45.70631	48.960865	50.638058	54.070328	57.957386	60.686302	62.690498	61.28413	60.218872	58.755737	56.070515	53.548752	51.893894	51.006462	53.430199	54.667366	57.091187	59.18819
72.004639	70.362282	64.819092	60.803612	58.507679	55.444401	55.379654	57.240513	59.15115	58.645985	60.265385	57.713932	56.455708	54.188557	49.931923	45.305847	45.802822	41.432625	43.180233	45.595791	48.565617	52.146549	57.745461	59.905388	61.226906	61.567924	59.443394	55.535439	53.069931	50.760777	47.570595	45.474678	45.382542	48.65131	49.916382	53.597343	57.519932	60.085423	62.025669	60.804043	59.788513	58.325386	55.59753	52.997608	51.420914	50.988228	53.269855	54.663345	57.350063	59.354702
73.66333	71.27491	66.143837	62.021763	59.761364	57.145725	57.152031	59.04842	61.122482	60.766529	62.172768	59.78474	58.263615	55.911198	51.796673	46.836647	47.255459	42.856834	44.362865	46.231308	48.959545	52.341526	57.833855	59.716671	61.187401	61.286839	59.105465	54.820919	52.312775	50.167049	46.635807	44.539894	44.1138	47.645466	48.583694	52.321503	56.450142	58.766941	60.522449	59.62767	58.548195	56.886112	54.385635	51.608078	50.081116	49.854488	52.171646	53.373283	56.372643	58.220955
74.064415	70.986763	66.317543	62.053368	60.134022	57.802605	58.149971	60.152939	62.617802	62.148163	63.554398	61.322689	59.517349	57.051247	52.943825	47.848789	47.891022	43.527924	44.515255	45.879215	48.444027	51.364151	56.991489	58.554558	60.117661	59.996826	57.765713	53.061954	50.504074	48.322819	44.677887	42.674343	41.900089	45.708862	46.68972	50.178841	54.27906	56.624279	58.379787	57.691071	56.455273	54.501869	52.115074	49.3162	47.625816	47.839725	49.659504	50.711929	54.27972	55.744343
73.12262	69.739433	65.276268	61.161312	59.540394	57.827145	58.565311	60.653545	63.73658	63.330894	64.694496	62.604893	60.550861	58.184235	54.027077	48.612301	48.405838	43.67326	44.177422	45.072422	47.253544	49.861031	55.24678	56.554054	58.088737	57.84	55.509415	50.556965	47.963558	45.618877	42.044998	39.892246	39.054039	43.061768	44.042625	47.311474	51.504066	53.792442	55.320576	55.022659	53.481327	51.506603	49.048759	45.986984	44.246861	44.872883	46.003433	47.027439	50.943394	52.294331
70.873474	67.27002	63.304237	59.72929	58.492065	57.460938	58.938068	61.274994	64.635147	64.613144	65.990959	63.965305	61.861538	59.65123	55.24538	49.766651	49.226242	43.960751	43.768581	44.329628	46.020473	48.002686	53.274746	54.255169	55.647747	55.242687	52.826836	47.512012	44.861759	42.474449	38.857937	36.648338	35.724869	40.087872	41.196621	44.039146	48.480427	50.669331	52.026936	51.98481	50.294266	48.149017	45.847481	42.423336	40.370575	41.039227	41.771873	42.561401	46.747364	47.885136
67.878304	64.331703	61.069351	58.276001	57.685371	57.315048	59.659042	62.315708	66.379288	66.314659	67.834587	66.036308	63.776222	61.970921	57.174274	51.645813	50.757229	44.923313	43.665325	44.048733	45.171146	46.485447	51.38092	52.01318	53.235226	52.83017	50.300632	44.509739	41.866589	39.344276	35.905403	33.40448	32.516533	37.312973	38.506989	41.150562	45.463943	47.965485	49.252033	49.117542	47.192516	45.047264	42.55389	38.703411	36.707497	36.928509	37.227722	38.15226	42.21032	43.234406
64.655815	61.308159	59.061886	57.156715	57.447159	58.121334	61.317978	64.351234	68.90509	68.947044	70.623283	69.102119	66.735451	65.029625	60.360882	54.612144	53.105396	46.994358	44.393452	44.833702	45.288204	45.806698	50.481903	50.581253	51.298817	50.915073	48.364223	42.196743	39.688595	36.946018	33.549774	30.970692	30.146698	35.490246	36.208202	39.143097	43.264633	46.249344	47.365364	47.280605	44.979	42.947433	40.184048	35.921459	33.669746	33.322323	33.316006	34.54607	38.327023	39.436375
61.497322	59.435749	57.971073	56.932766	58.310337	60.000587	64.042778	67.431305	72.560707	72.631081	74.477844	73.141426	70.81739	69.111565	64.414398	58.637241	56.746792	50.095749	46.5285	46.961647	46.741135	46.428291	50.734013	50.32888	50.534847	50.222168	47.827629	41.510937	38.768311	35.933361	32.437641	29.759085	29.190882	34.491806	35.714245	38.478611	42.600147	45.677227	46.82877	46.609016	44.236347	42.581371	39.171394	34.653008	32.081554	30.945427	30.811207	32.25444	35.701435	37.023949
59.177315	58.337875	58.024281	57.85994	60.679913	62.988338	67.748177	71.825935	77.232445	77.245972	79.128265	78.111588	75.695183	73.918304	69.313499	63.522141	61.127209	54.447739	49.814678	50.155453	49.352295	48.250751	51.973827	51.518955	50.914909	50.808277	48.7477	42.239159	39.326008	36.469738	32.966915	30.06809	29.96174	34.957127	36.804844	39.412891	43.434952	46.68256	48.054375	47.50066	45.32695	43.899342	39.86409	35.153854	32.362129	30.37336	30.011765	31.987902	34.717251	36.686356
58.058178	58.646927	59.555466	59.995087	63.930611	67.02774	72.427063	76.75351	82.060539	82.422234	84.318748	83.593399	80.864342	79.051941	74.560829	68.812096	66.090317	59.560059	53.925133	54.109592	52.851685	51.252758	54.556618	53.924107	52.673462	52.652103	50.882843	44.175354	41.361679	38.434349	34.675735	31.776911	32.032932	36.538052	39.259739	41.818043	45.697994	48.952709	50.772167	49.770813	47.774731	46.524765	42.155556	37.17532	34.433331	31.741119	31.187677	33.76067	36.021061	38.402287
58.452541	60.41264	62.124092	63.053978	67.79953	71.614304	77.326271	81.837456	87.315018	87.655396	89.587433	88.954445	86.11882	84.029305	79.95031	74.087891	70.968201	64.750587	58.440639	58.269833	56.763237	54.787724	57.558674	57.146435	55.206562	55.398361	53.721478	46.765293	44.086624	41.052715	37.265678	34.558697	35.049206	38.758511	42.368374	45.011944	48.941635	52.068455	54.129494	53.03577	51.061005	49.718666	45.193142	40.312374	37.492229	34.302639	33.806042	36.876419	38.845482	41.596184
60.026455	62.810783	65.119087	66.624527	72.158775	76.122765	81.863152	86.488022	91.958481	92.52623	94.444054	93.803963	90.776489	88.338806	84.657715	78.71714	75.384293	69.571678	62.870945	62.153004	60.703255	58.400894	60.653149	60.375912	58.379204	58.300995	56.830162	49.618187	46.946621	44.125877	40.104359	37.589222	38.335529	41.469292	45.555218	48.575378	52.419804	55.305038	57.678719	56.549461	54.553391	53.139992	48.522095	43.662651	40.77145	37.688435	37.27	40.489586	42.40181	45.521999
62.21859	65.564247	68.185196	70.088531	75.885681	80.212044	85.845848	90.66967	95.834602	96.594208	98.575974	97.843513	94.702354	91.873871	88.576469	82.408516	78.876709	73.547279	66.796806	65.396744	64.018051	61.466999	63.427929	63.157799	61.225033	60.876823	59.576523	52.144276	49.536659	46.794075	42.665974	40.463482	41.216885	44.322235	48.337109	51.59885	55.628017	58.37114	60.950878	60.03479	57.619488	56.163464	51.52425	46.799809	44.036503	41.017445	40.854797	44.138336	46.242405	49.483387
64.666573	68.275131	70.888969	72.948624	79.051308	83.427414	88.961739	93.593719	98.815483	99.624825	101.52133	100.81729	97.619286	94.364479	91.379723	85.1194	81.282066	76.499741	69.663994	67.695518	66.409187	63.673393	65.414055	65.186554	63.317741	63.040588	61.555546	53.981186	51.416206	48.616776	44.396305	42.605927	43.38776	46.450466	50.579025	53.847878	58.026257	60.620167	63.263851	62.40461	59.953785	58.348541	53.851433	49.105679	46.583954	43.756741	44.055958	47.510017	49.948044	53.316925
66.929855	70.119194	72.640663	75.005859	81.513542	85.726227	90.827126	95.345413	100.58139	101.41915	103.20197	102.39135	99.520195	95.682747	92.790359	86.622406	82.500854	78.066696	71.365952	68.914307	67.663498	64.899277	66.497841	66.256134	64.486794	63.868576	62.419056	55.001026	52.208668	49.359501	45.153244	43.767872	44.443119	47.633732	51.86887	54.93166	59.237942	61.824745	64.447113	63.900509	61.293358	59.411011	55.070225	50.601578	48.314339	45.941868	46.710037	50.434113	53.000034	56.468388
68.518181	71.387772	73.418968	76.21048	82.547646	86.71769	91.52726	96.059761	101.28864	101.7356	103.53974	102.62254	99.9077	95.821556	92.957588	86.58358	82.035698	78.340515	71.653992	69.010475	67.582047	64.967049	66.594025	66.039673	64.675339	63.616585	62.18129	55.02615	51.764832	48.915668	45.000732	43.572727	44.219555	47.957279	51.822941	54.878628	59.220432	61.80724	64.394081	64.202744	61.489021	59.315346	55.230354	51.045925	49.028687	47.317024	48.774422	52.477177	55.35574	59.001728
69.374687	71.64032	73.323349	76.299606	82.302811	86.288116	90.969795	95.438347	100.68143	101.05023	102.6412	101.44689	99.07312	94.596176	91.817467	85.329773	80.511887	77.164871	70.727028	67.770889	66.342453	63.784298	65.318901	64.686394	63.854969	62.334358	61.034065	53.758137	50.262341	47.413177	43.661663	42.262085	42.660217	46.994801	50.533611	53.454296	58.101635	60.560543	63.175804	63.211838	60.455482	58.132595	54.537876	50.552399	48.954384	48.038532	50.369896	53.987385	57.427277	61.03064
69.591759	71.196587	72.439079	75.401115	81.198273	84.906464	89.268394	93.516678	98.589233	98.958038	100.44954	99.020744	96.817497	92.091866	89.3629	82.775734	77.588356	74.525558	68.535355	65.330528	63.859459	61.557095	62.956696	62.203396	61.904884	60.107162	58.636333	51.580677	47.971195	44.795181	41.327877	39.807514	39.850376	44.632595	48.036407	50.971298	55.753643	58.26939	60.79229	61.098335	58.54092	56.047508	53.127804	49.54023	48.162479	48.454552	51.439617	55.533169	59.292809	63.059586
69.183594	70.219986	71.085892	73.813454	79.084808	82.437729	86.579399	90.635834	95.274956	95.729019	96.986046	95.358299	93.396637	88.507584	85.650719	78.985382	73.812233	70.742325	65.100288	61.859928	60.310699	58.470188	60.26059	59.201756	59.379307	57.162365	55.791012	48.714039	44.926918	41.45248	38.34045	36.628235	36.450832	41.581219	44.985031	47.571754	52.602787	55.18959	57.634327	58.274323	55.958504	53.607197	51.30566	48.549423	47.292469	48.948784	52.679916	57.043472	61.343124	65.379913
68.541008	69.172394	69.633286	71.820839	76.381645	79.237183	83.094627	87.065804	91.164917	91.796616	92.705467	90.92141	88.938431	84.127541	81.192513	74.44191	69.204811	66.269905	60.855244	57.614883	56.399612	54.957005	57.08136	55.99411	56.505611	54.238934	52.924423	45.840347	42.06744	38.180878	35.182537	33.093735	32.788433	37.734081	41.557114	43.987514	49.260136	51.825619	54.362728	55.166149	53.34771	51.29483	49.824631	47.857094	47.054886	49.855175	54.538437	59.129368	63.890873	68.304245
68.282158	68.423264	68.670998	70.055634	73.593254	76.029587	79.396751	82.884758	86.799133	87.139511	87.934677	86.058243	84.053955	79.129372	76.023811	69.386902	64.07164	61.378319	56.461037	53.625687	52.516998	51.600189	54.314301	53.489941	54.079609	51.812927	50.597893	43.563557	40.039333	35.491974	32.216522	30.070877	29.623463	34.320423	38.711887	40.865181	46.35096	48.888027	51.75909	52.725933	51.291187	49.714371	49.075508	47.981941	47.883171	51.727955	57.377556	62.409023	67.490273	72.13102
68.648628	68.533943	68.461929	68.652863	71.302315	73.241249	75.706032	78.789032	82.326813	82.482452	83.107086	81.074333	79.091362	73.982025	71.018585	64.545097	58.952724	56.742577	52.351097	50.219185	49.238392	49.195549	52.478096	51.980587	52.612885	50.27515	49.41539	42.707901	39.197887	34.003937	30.174259	28.383884	27.694887	32.001049	36.911209	38.886868	44.578705	46.902607	50.143154	51.372898	50.293423	49.50531	49.683571	49.520809	49.933632	54.758965	60.813576	66.477425	72.027634	76.611534
70.052544	69.596802	69.205048	68.230682	69.871162	71.035606	72.576691	75.23336	78.529556	78.273079	78.634819	76.594955	74.434349	69.374756	66.389999	60.115459	54.807304	52.632679	48.973061	47.615639	47.267227	47.934933	52.084335	51.942104	52.4394	50.158508	49.540329	43.266273	39.614151	34.228352	29.86577	28.260136	27.393503	31.209389	36.49614	38.422062	44.184948	46.686489	49.82756	51.398365	50.652843	50.703167	51.414337	52.175285	53.177856	58.791889	65.173355	71.135635	77.097954	81.504219
72.394432	71.462624	70.665855	68.753578	69.129288	69.696884	70.292938	72.430908	75.258156	74.582451	74.766556	72.897232	70.34581	65.456757	62.670952	56.616684	51.486164	49.752075	46.90958	46.177437	46.582199	48.045712	52.855923	53.189751	53.672836	51.427475	51.178776	45.231567	41.515499	35.873901	31.021048	29.38699	28.626942	31.838865	37.196667	39.463646	45.22654	47.621498	51.068096	52.86628	52.326817	53.009525	54.317551	55.76062	57.32452	63.585144	70.080299	76.26284	82.523582	86.709587
75.468224	74.046135	72.780411	69.937325	69.119324	69.23217	68.975578	70.41011	72.84655	71.801369	71.864677	70.130356	67.436836	62.291985	59.904083	54.134029	49.387203	47.951542	46.089596	45.847725	47.119354	49.371571	54.600998	55.453526	55.758972	53.435452	53.513603	48.014034	44.013752	38.357941	33.149815	31.409178	30.798344	33.94632	38.920425	41.46452	47.177673	49.650791	53.445553	55.300583	54.952965	56.118839	57.846088	59.800747	61.826504	68.534767	74.909119	81.36879	87.636635	91.609467
78.833382	76.814445	75.022919	71.462181	69.613892	69.108566	68.212486	68.893845	71.138443	69.908516	69.573921	68.017227	65.302399	60.001225	57.95438	52.475655	47.99173	47.017918	46.058361	46.242817	48.352882	51.038536	56.672974	58.015774	58.378067	55.685059	56.111378	51.116295	46.576	41.069405	35.790226	33.964317	33.460068	36.558304	41.120296	43.863342	49.569389	52.241463	56.100174	58.132835	57.95575	59.391632	61.054924	63.521183	66.221954	72.972847	79.375633	86.05555	92.088928	95.820183
82.141754	79.24884	76.981255	72.802345	69.980614	69.006325	67.80471	67.782631	69.757217	68.477562	67.723747	66.373116	63.700912	58.193687	56.381321	51.257862	46.944466	46.347244	46.233234	47.014545	49.671734	52.577648	58.283142	60.308064	60.769825	57.849449	58.453407	53.792274	48.91803	43.482487	38.459103	36.29924	35.965519	39.333767	43.249161	46.290634	52.074844	54.661652	58.570099	60.723553	60.752529	62.287884	63.90144	66.673233	69.707947	76.686226	83.124527	89.889717	95.724144	99.206703
84.696991	81.050911	78.236198	73.730438	69.864212	68.690979	67.126984	66.536469	68.33342	66.890343	65.838097	64.736153	62.042633	56.464355	54.794094	49.876694	46.003838	45.648201	46.294468	47.530529	50.66378	53.647854	59.673084	61.825905	62.564785	59.573353	60.155991	55.636974	50.663246	45.099812	40.318012	38.101307	37.803112	41.512417	45.015701	48.142437	53.976383	56.60582	60.443218	62.717464	62.988018	64.359955	66.13694	69.029518	72.234764	79.333839	85.765038	92.622597	98.322014	101.49194
86.278839	81.957741	78.517746	73.820145	69.079948	67.650909	65.99456	64.892456	66.66098	65.018951	63.696701	62.530807	59.993607	54.386902	52.688221	48.047935	44.352711	44.466034	45.815739	47.286278	50.902699	53.986244	59.87648	62.455624	63.372139	60.323864	60.892292	56.522488	51.442181	45.672684	41.338528	39.079193	38.674412	43.023205	46.09306	49.07058	54.996899	57.619228	61.477947	63.794823	64.285645	65.423103	67.157455	70.213455	73.638977	80.638573	87.197662	94.154701	99.662277	102.51956
86.766487	81.670906	77.783279	72.801453	67.300972	65.537994	63.966888	62.56636	64.285156	62.259426	61.057964	59.579437	57.184349	51.733959	49.871857	45.416309	41.89872	42.424156	44.441776	46.1539	50.18243	53.216244	59.177532	61.962734	63.29847	60.278614	60.69783	56.384869	51.304558	45.215321	41.229328	39.097893	38.707321	43.255066	46.062023	49.153229	55.107967	57.82267	61.404278	63.912998	64.460663	65.249962	67.005623	70.011887	73.607941	80.429901	87.244789	94.322617	99.432281	102.05509
85.9468	80.133568	75.833817	70.60331	64.577026	62.181664	60.809509	59.181602	60.75119	58.832043	57.531105	55.846523	53.458534	48.391838	46.181572	42.038666	38.79108	39.600731	41.895466	44.112076	48.382191	51.487057	57.697033	60.198021	62.080875	59.274181	59.29549	55.174377	50.285915	43.848507	40.089893	38.242672	37.781044	42.61301	45.327591	48.283802	54.416172	57.081139	60.435371	63.107521	63.740452	64.138947	65.738289	68.666389	72.290871	78.999138	85.949036	92.998444	97.902046	100.34012
83.777122	77.317291	72.513062	67.239922	60.57415	57.73114	56.657421	54.823463	56.215405	54.353104	53.087692	51.211262	48.880119	44.111855	41.787895	37.666309	34.617676	35.732861	38.581818	41.27449	45.700924	48.663685	55.683681	57.708603	59.889885	57.466885	57.296349	53.168125	48.244137	41.828049	38.261276	36.826172	36.158489	41.253353	43.982147	46.945461	53.042305	55.678852	58.827026	61.584438	62.260002	62.203743	63.625458	66.311974	69.808556	76.261024	83.438301	90.416656	94.936569	97.133049
80.527473	73.726578	68.247337	62.682873	55.541039	52.527496	51.617203	49.626919	51.246239	49.391041	48.18248	46.149723	44.024639	39.348747	36.854256	32.817932	30.117468	31.531084	34.884518	37.811672	42.437061	45.62009	52.796406	54.750271	57.109184	55.148041	54.636444	51.012707	46.38715	39.573158	36.191128	35.146816	34.429405	39.609531	42.437798	45.685329	51.625854	54.184238	57.183197	59.699024	60.310646	59.913322	61.086346	63.247066	66.36705	72.641891	79.762321	86.783302	90.862686	92.931274
76.133888	68.963524	63.029533	57.20927	50.117176	46.71994	46.058338	44.160427	46.10659	44.492977	43.227573	41.308506	39.311317	34.933853	32.346992	28.289354	25.94416	27.300932	31.016745	34.356014	39.038246	42.477066	49.802601	51.699619	54.229065	52.743988	51.813168	48.864449	44.366787	37.531475	34.561558	33.822784	33.481953	38.321026	41.426403	44.85157	50.770782	53.421535	55.731266	58.353683	58.567387	57.594532	58.504658	60.061413	62.669815	68.653328	75.240845	82.048668	85.943306	88.068733
70.845078	63.767082	57.307289	51.487022	44.728886	41.203754	40.748203	39.28373	41.258316	40.269981	38.919312	37.440781	35.798859	31.478243	28.969542	25.032694	22.929085	24.037169	28.086937	31.575418	36.271862	39.909634	47.377274	49.409298	51.99559	50.801826	49.615215	47.256248	43.284386	36.591187	33.96233	33.948311	33.664322	37.934956	41.637196	45.225784	51.144993	53.511532	55.352306	57.996033	57.484989	56.128441	56.654869	57.358974	59.079193	64.721649	70.534676	76.717224	80.604759	82.588074
[truncated: 224 more rows]
[truncated: 974 more columns]
