# Supplementary material for: Evidence for saddle point-driven charge density wave on the surface of heavily hole-doped iron arsenide superconductors
Source: Nat Commun. 2025 Jan 2;16:253. doi: 10.1038/s41467-024-55368-7 (PMC11695596; doi:10.1038/s41467-024-55368-7)
Supplement: Supplementary file 3 — Source Data [file 41467_2024_55368_MOESM3_ESM.zip › Source Data File/Figure 2a - topography - As surface.txt]

BKFA_0011_topo_z_SubP2_crop_pm
164.85631	165.60208	166.58948	167.12927	170.33363	172.72092	172.55029	173.98552	173.67285	171.1078	168.287	165.99913	163.44841	161.63669	159.24236	159.94603	160.06709	162.04272	163.49968	164.26746	163.39392	163.48676	162.80513	161.16432	157.98167	157.82596	152.51176	152.98851	154.55954	156.1235	160.55099	165.83116	168.02762	169.84044	171.12036	170.68793	171.17213	169.38974	166.68369	165.65453	162.71407	159.9868	159.67543	160.6857	163.37999	165.88959	166.61575	165.91376	164.96312	163.35881
165.3138	165.4485	166.00958	166.40016	169.19243	171.13205	170.84773	172.42508	171.87082	169.54736	166.7905	164.48842	162.08691	160.34625	158.62694	159.82799	160.58144	162.56416	164.59666	165.68419	164.96696	165.15218	164.23607	162.83684	159.77498	159.87508	153.37427	153.45311	154.55519	155.86336	159.99951	165.20154	167.38377	169.18948	170.34152	170.00145	170.50697	168.90221	166.07536	165.18832	162.46101	160.23825	159.62132	161.07214	163.98669	166.62419	167.48535	167.02495	165.98904	164.53395
163.7534	163.85258	165.01762	165.62846	168.20757	170.29642	169.95525	171.62497	171.29099	168.79698	166.11829	163.802	161.20865	159.42535	158.09683	158.95682	159.93765	162.26854	164.1021	165.14697	164.33028	164.70734	163.7628	162.31384	159.31593	159.75708	152.86546	152.72406	153.52771	155.16982	159.30598	164.57196	166.6263	168.49594	169.61955	169.31502	169.96265	168.20866	165.43866	164.57295	162.09435	159.94261	159.03438	160.57045	163.59871	166.18645	166.91261	166.55168	165.69342	163.89017
163.25887	163.08093	163.41464	165.33289	167.97592	170.34189	170.07889	171.89072	171.47147	169.12668	166.55457	164.01089	161.18306	159.37135	157.73019	157.85121	158.83205	161.05635	162.76912	163.74295	162.8694	163.10435	161.87561	160.47638	157.73427	158.38858	151.59645	151.70372	152.77737	154.47633	158.46329	164.00636	166.21703	168.28561	169.48029	169.08339	169.731	167.91309	164.99387	164.00026	161.74191	159.32018	158.40485	159.71353	162.55705	165.23007	166.15517	165.14766	164.15439	162.60693
163.1907	163.33963	163.35358	165.82607	169.18675	171.55981	171.52419	173.42126	172.93095	170.68565	168.10643	165.08672	162.4081	160.45425	157.99599	157.53438	158.13152	159.9437	161.7204	161.99789	161.27357	161.51562	160.06662	158.68161	156.24501	157.55304	150.34879	151.08134	152.51736	154.67108	158.51591	164.18689	166.61072	168.69353	170.20084	169.69734	170.03233	168.07941	165.15309	164.25183	162.10008	159.3373	158.24431	159.05563	161.72861	164.16003	165.17043	163.88577	162.92093	161.37347
163.85446	164.35866	164.92682	167.5201	171.18631	174.14912	174.32666	176.19533	175.75476	173.55209	170.75259	167.65472	164.72742	162.48225	159.35606	158.23364	158.19839	159.60558	161.12648	161.29741	160.26755	160.45987	158.97533	157.54057	155.48058	156.99466	149.88277	150.99902	152.8969	155.683	159.6344	165.62512	167.92107	170.00388	171.80251	171.15689	171.46347	169.39685	166.22894	165.18559	163.11909	160.01524	158.9649	159.2291	161.57523	163.91429	164.76125	163.32028	162.41228	160.77245
165.37801	165.99588	167.29593	170.50026	174.17358	177.55562	178.25186	179.94998	179.50941	177.33517	174.27278	171.11806	167.83546	165.41269	161.95253	160.06273	159.29562	160.31912	161.44212	161.38567	160.59029	160.37048	158.97832	157.57198	155.86015	156.77737	149.23206	151.99677	154.18597	157.64708	161.53455	167.68159	170.05568	172.23085	174.06502	173.526	173.43466	171.43201	168.26408	167.00757	164.91975	161.44643	160.41029	160.19844	162.38824	164.62071	165.29004	163.94145	162.86292	161.29414
167.71873	167.97423	170.73088	173.97784	178.04198	181.60875	182.48973	184.17365	183.74019	181.6441	178.3188	175.05038	171.53333	168.81212	165.29512	162.63792	161.4516	161.98483	162.72414	162.67479	161.70888	161.3896	159.54979	158.37083	157.07112	157.52647	150.07353	154.11722	156.59775	160.39281	164.18791	170.27101	172.73746	174.8629	176.84627	176.32858	176.17328	173.94325	170.76823	169.30566	167.26048	163.55267	162.28206	161.92099	163.90474	166.1088	166.54362	165.3869	164.05966	162.44826
170.33662	171.44478	174.60643	177.67577	182.23016	185.47009	186.77739	188.19839	187.9639	186.03123	182.25121	178.89752	175.08914	172.04817	168.50987	165.51161	163.89186	164.03427	164.74516	164.5466	163.48833	163.15483	161.06635	160.17871	158.95003	159.13541	152.95433	156.57169	159.54958	163.38019	167.22502	173.25127	176.05879	177.84317	179.55653	179.30885	179.16777	176.58246	173.47139	171.66776	169.87128	165.97162	164.31021	164.16228	165.79787	167.77455	168.11702	167.1237	165.73253	164.16376
172.92613	174.83009	178.26175	181.28136	186.1768	189.31017	190.64587	191.72583	191.61212	189.80025	185.83546	182.27574	178.27551	175.13506	171.44044	168.52036	166.33926	166.46036	166.79466	166.83058	165.75098	165.17592	162.8103	162.12872	161.16296	160.62357	156.10516	159.24646	162.30252	166.32497	170.13428	175.95445	178.7691	180.63873	182.2029	181.72072	181.63649	179.05829	175.69853	173.82384	172.14815	167.98558	166.30997	166.08388	167.79762	169.46877	169.7473	168.96715	167.41966	165.92194
175.1391	177.72519	181.36292	184.39671	189.20689	192.36157	193.61203	194.47171	194.39352	192.88008	188.6524	185.04292	180.68742	177.58963	174.11526	170.98911	168.38881	168.70177	168.8158	168.73091	167.55896	166.96967	164.63248	164.10011	163.20541	162.261	159.1992	161.52338	164.84235	168.83636	172.63147	178.26692	180.97496	182.76643	184.25954	183.47183	183.65051	180.85204	177.44963	175.41153	173.69319	169.54485	167.79817	167.52237	169.36401	171.12042	171.01526	170.3701	168.58102	167.38173
176.51367	179.64688	183.44093	186.46051	191.41281	194.3259	195.49109	196.32947	196.03101	194.87994	190.46042	186.73015	182.00516	178.9642	175.75275	172.72607	169.97655	170.06213	170.33958	170.26183	169.0188	168.42239	165.99995	165.59547	164.8429	163.72795	161.49039	163.28876	166.65747	170.45253	174.43237	180.06071	182.71191	184.27603	185.43517	184.37746	184.66272	181.98503	178.5329	176.10399	174.55618	170.43626	168.4409	168.22903	170.09911	171.67078	171.80008	171.2402	169.05322	168.05998
176.9575	180.25414	184.45319	187.15303	192.33981	195.21027	196.14096	196.58145	196.76616	195.50139	191.13872	187.10292	182.25003	179.47197	176.40973	173.60333	170.67616	170.87543	171.17419	171.13907	170.1163	169.34229	166.84167	166.52959	165.96883	164.91074	162.93608	164.35075	167.47786	171.03847	175.17462	180.70348	183.28365	184.62749	185.79373	184.35944	184.66599	182.15884	178.37276	175.78754	174.38895	170.31166	168.32339	168.13995	169.97447	171.55325	171.79626	171.42111	169.02098	168.04195
176.20766	179.81693	184.27176	186.75136	191.8884	194.8228	195.56876	195.84581	196.35736	194.97893	190.53809	186.64439	181.6494	179.07028	176.14305	173.81982	170.87845	170.99245	171.49728	171.52609	170.41096	169.62984	167.2216	166.86687	166.36295	165.14854	163.49364	164.45357	167.53093	170.93521	174.8511	180.4297	182.8109	184.04817	184.83783	183.26141	183.86641	181.19583	177.20369	174.46216	172.96408	169.0289	167.34618	167.19115	169.19621	170.71104	171.05351	170.74232	168.26402	167.22815
174.14337	178.30684	182.74748	185.27679	190.38542	193.11375	193.73184	194.13678	194.61281	193.2699	188.82906	185.09879	179.86221	177.50337	175.19431	173.06291	170.3347	170.60503	171.18802	171.39447	170.32909	169.6261	167.24629	166.87735	166.26686	165.15903	163.3336	164.07324	166.80246	169.66672	173.45471	178.99068	181.12318	182.43152	182.7309	181.55238	182.13606	179.27365	175.04703	172.29837	170.78609	166.98593	165.52345	165.34003	167.52272	169.38571	169.80635	169.25357	167.01685	165.36992
171.08435	175.37573	180.09348	182.502	187.53247	190.49529	190.71545	191.43303	192.01566	190.45247	186.239	182.62952	177.52084	175.38939	173.41428	171.63104	169.43575	169.81975	170.4738	171.0071	170.0554	169.57979	167.2213	166.58945	166.0145	164.90666	162.59805	162.88295	165.45586	167.81563	171.47572	176.74879	178.52603	179.96936	179.88506	178.64259	179.3968	176.45622	171.94539	169.4241	167.81946	164.20403	163.41656	163.0555	165.28793	167.35699	167.82736	167.52327	165.49971	163.35539
167.15141	171.86913	176.32399	178.8746	183.9548	186.69737	187.17332	187.85538	188.31721	186.96718	182.95978	179.30766	174.62532	172.79938	171.08717	169.86528	168.25972	169.12689	170.15044	170.93953	170.13702	169.76091	167.67952	166.61424	166.07481	164.73961	161.7915	161.47246	163.71849	165.56668	168.91415	173.73245	175.39601	176.69722	176.57739	175.11467	176.06071	173.06329	168.36772	166.00276	164.52602	161.10242	160.89763	160.81366	163.09584	165.68358	166.11131	166.07726	163.74104	161.47594
162.99117	167.68045	172.27742	174.47276	179.80167	182.11789	182.81412	183.70934	184.17827	183.08403	179.304	175.95032	171.41719	170.26627	169.20776	168.61824	167.67351	168.967	170.16107	171.29121	170.77293	170.53183	168.55702	167.21463	166.49756	164.93498	161.36871	160.36754	162.12331	163.2041	166.24603	170.65933	171.74734	173.13382	172.99268	171.35942	172.28416	169.18726	164.63379	162.88701	161.36052	158.2993	158.6132	158.84187	161.59302	164.86998	165.34746	165.31339	163.07666	160.76892
159.56993	163.4563	167.55588	170.27702	175.12276	177.41055	178.27022	179.46387	180.10332	179.23647	175.70512	173.02646	168.71358	168.22348	167.8755	167.61995	167.61311	169.62427	170.85385	172.36771	172.29707	171.93517	170.20193	168.76007	167.72327	165.62067	161.73466	159.93057	161.01843	161.31763	163.66322	167.70706	168.39005	169.62732	169.57855	167.93817	168.97661	165.69498	161.60336	160.23314	158.78484	156.24231	157.30937	158.04254	161.12762	165.00145	165.99763	165.83565	163.65578	161.17039
157.12218	160.2838	162.97649	166.17371	171.02654	173.18645	174.28059	175.70871	176.23448	175.74423	173.03	170.51476	166.8698	167.00496	167.06911	167.49567	168.4836	171.25504	172.68358	174.44611	174.92261	174.69569	172.71378	171.08006	169.98642	167.56407	163.11674	160.41736	160.70232	160.14885	161.84785	165.29483	165.71494	166.92378	166.59079	165.25595	166.10254	163.28275	159.43982	158.65225	157.41711	155.64197	156.96483	158.69986	162.01231	166.35512	167.60709	167.79326	165.75549	162.94327
156.0316	157.86452	159.83247	162.83784	167.45619	169.67294	171.35681	172.68547	173.50967	173.33205	171.02284	169.0405	166.35478	166.82388	167.222	168.35201	170.17838	173.65323	175.40152	177.62592	178.05977	178.07445	175.94331	174.23856	173.00278	170.00491	165.47231	161.86343	161.00441	159.96068	161.06284	163.67847	163.92093	164.82423	164.83231	163.6467	164.408	161.62375	158.52689	158.03777	157.32129	156.39171	157.91353	160.73567	164.39632	168.76041	170.31081	171.28571	169.14136	166.22255
156.36928	156.6532	158.07404	160.88757	164.42589	167.42424	169.2218	170.74231	171.75836	171.70862	170.05312	168.58237	166.80614	167.42447	168.56154	170.32393	172.59793	176.91124	178.72348	181.1326	181.80804	181.68771	179.81949	177.82341	176.41002	172.73712	168.09082	163.95616	162.14499	160.59679	161.0097	163.17059	163.02937	164.01083	163.83415	162.89014	163.92856	161.34325	158.75087	158.64545	158.0995	158.23573	160.01335	163.83736	167.87459	172.05394	174.14435	175.53136	173.49359	170.36871
157.4744	156.72093	157.45963	159.96762	163.12227	165.92876	168.0674	169.75131	170.91656	171.1937	170.06398	168.9343	167.80466	168.78537	170.54771	172.69379	175.62862	180.22614	182.30838	184.73172	185.44269	185.20866	183.39018	181.42252	179.93095	175.41962	171.10017	166.26207	163.64801	161.50293	161.47533	163.42305	163.16103	164.12119	163.83083	163.24916	164.24496	161.9794	160.03363	160.03476	159.77304	160.64824	162.7527	167.25885	171.54475	175.9799	178.25507	179.75575	177.88141	174.78496
158.85666	157.27187	157.49898	159.74406	162.79922	165.09413	167.84384	169.4496	170.89908	171.14067	170.56517	169.71971	169.20825	170.33107	172.53395	175.36925	178.53854	183.31371	185.82938	188.11061	188.92107	188.55203	186.79039	184.5314	182.94037	178.31535	173.92485	168.6391	165.20792	162.79994	162.45969	164.15163	163.7617	164.70766	164.38887	163.94931	165.23643	163.02061	161.4301	161.49519	162.16428	163.40184	165.67685	170.48853	175.37839	179.7354	182.11713	183.74571	181.72215	178.85309
160.23187	157.98627	157.89365	159.93979	162.93098	165.24011	167.9969	169.56715	171.14453	171.47849	170.95984	170.61887	170.57635	171.96207	174.59129	177.69659	181.14301	185.94658	188.71805	190.92111	191.6534	191.23465	189.39485	187.07191	185.2677	180.3869	176.00351	170.44064	166.5547	163.98331	163.437	165.0934	164.54007	165.37231	165.04642	164.58557	166.1498	164.43135	162.784	163.01962	164.10794	165.6013	168.22446	173.59035	178.56548	182.73064	185.11948	187.07491	184.80267	181.97623
161.13107	158.47334	158.32388	160.11423	163.14807	165.42877	168.05766	169.75581	171.30475	171.86609	171.39008	171.3049	171.61766	173.33023	176.15839	179.3987	183.17197	187.86185	190.7399	192.9785	193.56157	193.00072	190.96906	188.65323	186.90587	181.27188	177.17981	171.44643	167.28337	164.49881	163.91698	165.56627	164.91345	165.85229	165.30614	165.14371	166.74345	165.1458	163.99583	164.25278	165.44766	167.08315	170.06868	175.58379	181.00656	185.29251	187.37581	189.31703	186.87427	184.38889
161.2487	158.38493	158.18573	159.96896	162.51964	165.35457	167.74188	169.56792	171.32292	171.89848	171.58589	171.69255	172.21848	173.93105	177.02921	180.29083	184.09251	188.71136	191.94469	193.92038	194.46082	193.64415	191.30698	189.03377	187.16563	181.29716	177.43956	171.54985	166.8326	164.50278	163.73619	165.43524	164.93163	165.88467	165.08272	165.13345	166.91795	165.40556	164.52559	164.71149	166.26164	167.89711	170.88976	176.72462	182.17581	186.50439	188.77243	190.43655	187.82324	185.45866
160.44981	157.24496	157.25182	159.29086	161.806	164.76172	166.90746	169.13849	170.78693	171.28432	171.39806	171.25603	171.9809	173.6011	176.83427	180.33748	184.18179	188.56616	191.97711	193.8036	194.14508	193.39948	191.14046	188.59015	186.28146	180.92458	176.8325	170.69411	166.16869	163.30597	162.82361	164.77844	164.45956	165.37711	164.69592	164.61876	166.63773	165.16798	164.33775	164.36732	166.23013	167.7235	170.7943	176.55811	182.22246	186.67183	188.73381	190.0853	187.59988	185.32767
158.35777	155.65742	155.60033	158.02306	160.77979	163.7355	164.77278	168.04831	169.82465	170.19414	170.35051	170.39323	171.19626	172.7383	176.142	179.45337	183.319	187.6394	191.14273	192.59973	192.43674	191.95404	189.59554	186.84627	184.48074	179.45071	174.84705	168.85077	164.56691	161.58342	161.3	163.43246	163.31966	164.2585	163.78339	163.63518	165.65414	164.17728	163.46785	163.48322	165.4455	166.59068	169.73965	175.02737	180.96886	185.38269	187.31679	188.58299	185.96259	183.78984
155.6405	153.60806	153.79254	156.55634	159.40543	162.58853	163.39133	166.9866	168.82689	168.95479	169.18933	169.26758	169.76508	171.19342	174.77477	177.84454	181.45436	185.5332	189.24258	190.47221	189.87578	189.27228	187.03458	184.24269	181.53609	177.15977	171.99478	166.4035	162.15518	159.31378	159.3217	161.60336	161.89558	163.21811	162.75011	162.58057	164.73454	163.15111	162.33508	162.13017	163.85088	164.74028	168.05267	172.97092	178.58554	182.85727	184.76294	185.90836	183.41583	180.89494
152.56799	151.21057	151.92796	155.10387	158.21587	161.56239	162.78442	165.91785	167.76523	167.90735	167.9216	167.97853	168.09946	169.35017	172.58334	175.7668	178.85083	182.78757	186.24826	187.20078	186.65407	185.8161	183.82707	180.72966	177.81702	174.07306	168.72333	163.35231	160.43272	157.07973	157.29369	159.94487	160.73444	162.59698	162.08635	161.98787	164.2058	162.23157	161.19527	160.87668	162.09288	162.57016	165.79019	169.81316	175.577	179.61426	181.32806	182.23901	179.57596	176.90585
149.83661	149.07605	150.51109	154.4828	158.28403	161.51686	163.21495	165.28967	167.44969	167.42128	167.13	166.76772	166.56888	167.72723	170.32802	173.11359	175.80681	179.57301	182.82054	183.83701	182.82845	182.21074	180.23593	176.98219	173.88481	170.67377	165.2814	159.93881	159.25032	155.31468	156.04024	159.00404	160.29811	162.57986	162.16872	162.06313	164.06789	162.09364	160.65236	159.8719	160.47705	160.60617	163.23643	166.49202	171.65901	175.77443	177.12585	177.80943	175.48033	172.44785
147.96504	148.09976	150.37323	155.49603	159.50331	162.54428	164.62608	166.46631	168.22842	167.97975	167.16978	166.57301	165.74892	166.40277	168.15802	170.8441	173.16785	176.34428	179.10864	180.31696	179.06683	178.27858	176.78696	173.00031	169.90291	166.72031	162.23743	157.41354	157.79085	154.8855	155.53291	159.05803	161.08397	163.64995	163.36668	163.44583	165.34401	163.15662	161.08293	159.66299	159.31602	159.33856	161.05933	163.21356	167.88316	171.78542	172.90948	173.37279	171.29948	167.93304
147.55013	148.84302	152.19652	157.86644	161.85951	164.98575	167.24518	168.84383	170.15831	169.63962	168.47438	167.43707	165.68214	165.99495	167.07518	169.07915	170.59288	173.75511	175.83025	177.00302	175.41895	174.66623	173.20302	169.48741	166.34029	163.37085	159.83299	155.57753	156.85724	155.4227	156.49643	160.36263	162.97121	166.01324	165.89342	165.98677	167.89917	165.24991	162.97018	160.34232	159.0219	158.78152	159.89833	160.95834	164.60477	168.10201	168.96318	169.43358	167.5237	163.70251
148.74818	151.17084	155.56885	161.5585	165.09683	168.49309	170.59618	172.23747	173.38852	172.48613	171.20721	169.53041	166.87311	166.41852	166.6532	167.94662	169.02693	171.3365	173.11322	174.151	172.63086	171.82841	170.45757	166.57144	163.53801	160.98776	158.44467	155.11292	157.97005	157.16078	158.80295	163.13811	166.22983	169.47794	169.31546	169.50832	171.36386	168.33801	165.87354	162.08038	159.96416	159.28325	159.56874	159.81871	162.42064	165.41339	166.10403	166.43234	164.61484	160.66574
151.43843	154.84164	160.02124	166.42302	169.37869	171.68071	175.37543	176.34882	177.45012	175.99352	174.40195	172.16382	168.86703	167.48872	166.94893	167.93681	168.16447	169.94113	171.256	171.96693	170.62442	169.80777	168.6785	164.78526	161.88684	159.68477	158.0867	155.69286	158.99049	159.38918	161.94084	166.85152	170.47618	173.66032	173.56891	173.76175	175.58177	172.1367	169.28854	164.76353	161.82307	160.67322	160.11314	159.53889	161.28816	163.62723	164.19707	164.62486	162.56577	158.83694
154.96007	159.26566	165.07765	171.55046	173.92351	176.9787	180.49579	180.97888	181.6823	179.91306	177.77437	175.27333	171.41522	169.12033	168.14708	168.31075	167.95575	169.33452	170.10225	170.53607	169.32858	168.54033	167.52477	163.68837	161.10257	159.37657	158.46062	156.99049	161.06975	162.11501	165.51221	171.2187	174.71545	178.01331	177.9574	177.72392	179.84949	176.06335	172.9736	167.70963	163.93071	162.48244	161.11235	160.06915	160.99419	162.79324	163.29913	163.72691	161.72466	158.32269
158.9649	163.82474	170.07726	176.54297	178.62468	182.05647	185.12592	185.40295	185.59477	183.7829	181.01894	178.30475	174.06293	170.81592	169.57266	169.06131	168.00287	169.06902	169.36067	169.56712	168.53017	167.67796	166.88977	163.15285	160.85838	159.60844	159.06908	158.7074	163.24139	165.0043	169.20442	175.13829	178.50714	181.9684	181.7704	181.51561	183.37117	179.58504	176.38159	170.46393	166.22316	164.24907	162.31055	161.01868	161.10527	162.64142	163.09045	163.64613	161.44495	158.25613
162.75665	168.18491	174.08926	180.97421	182.48038	186.2319	188.90343	188.99574	188.7186	186.75751	183.85144	180.75357	176.1778	172.10654	170.65724	169.53482	168.07138	168.66144	169.13074	168.86111	167.89522	166.96487	166.28325	162.82346	160.69238	159.85457	159.77707	160.20409	165.06493	167.19733	172.34955	178.30475	181.8015	185.21303	184.90845	184.68918	186.13971	182.28964	179.18568	173.03352	168.11775	165.7813	162.99722	162.01086	161.84877	162.85912	163.25844	163.69331	161.66264	158.687
165.99422	171.60011	177.53288	184.33257	185.82452	189.48366	191.41624	191.43039	190.93298	188.91505	185.68922	182.27162	177.46846	172.71509	171.23027	169.20546	167.57147	168.06917	168.58821	167.94911	166.80557	165.96759	165.27887	162.1246	160.39145	159.80943	159.94508	161.12527	166.73929	168.81483	174.54262	180.59729	183.96614	187.22134	186.83151	186.78986	187.90645	184.08481	180.91689	174.43788	169.20947	166.69537	163.69815	162.48442	162.24416	163.08398	163.19908	163.86844	161.64592	158.81949
168.27258	173.42374	180.05995	186.7104	188.03185	191.556	192.79224	193.01244	192.0887	189.77945	186.41153	182.88022	177.81416	172.58473	170.96489	168.12296	166.31847	166.91562	167.24994	166.52557	165.24701	164.32378	163.78427	160.69394	159.29475	158.84773	159.12549	161.05176	166.96419	169.34529	175.69124	181.71748	184.88028	188.14258	187.63905	187.50505	188.57899	184.72182	181.56102	174.94702	169.29228	166.5508	163.30489	162.22615	162.07118	162.88257	162.7916	163.38281	161.14609	158.63939
169.36441	174.72162	181.21573	187.60329	188.6618	192.28543	193.02429	193.52162	191.88734	189.54965	186.132	182.35199	176.92357	171.34598	169.36375	166.13814	164.63916	164.62526	165.16563	164.37021	162.88559	161.79182	161.11021	158.60254	157.11098	157.01212	157.52435	159.95511	165.85333	168.69627	175.31224	181.68665	184.47285	187.77779	187.32401	186.95552	187.92999	183.98044	180.88359	174.5396	168.31642	165.40442	162.08745	160.91634	161.00294	161.71486	161.71626	162.13695	160.08496	157.59958
169.26968	174.82582	180.79413	186.99695	187.78548	191.78569	191.97743	192.45343	190.42125	187.82068	184.41722	180.31747	174.56931	168.8425	166.68263	162.86015	161.46777	161.42546	162.25003	161.05672	159.5508	158.74123	157.69725	155.09007	153.40668	153.83363	154.3885	157.77847	163.91829	166.7328	173.69693	180.18503	182.80782	186.23355	185.88635	185.17679	185.96654	182.25858	178.93434	172.90297	166.21794	163.39832	160.02449	158.87473	159.16026	159.91481	160.05124	160.27295	158.31334	155.76401
168.00258	173.58716	179.12204	185.10458	186.19153	189.92885	189.64453	190.0921	187.69756	184.85539	181.33115	177.13902	171.47612	165.03877	162.37444	158.4809	157.15245	157.25935	157.97736	156.79114	155.07205	154.68881	153.55244	151.29346	149.61006	150.62675	150.31477	154.02449	160.61906	163.81726	170.83113	177.58923	180.19069	183.35353	183.19106	182.26125	182.85202	179.27197	175.84827	170.06558	163.41609	160.29092	157.1871	156.14392	156.62842	157.56061	157.59755	157.83347	155.95912	153.33875
165.69106	170.50114	176.32022	181.94751	183.24052	186.8073	186.24586	186.45895	183.78018	180.87408	177.06563	172.92325	167.22482	159.73586	157.54048	153.7251	152.65247	152.88014	153.2784	152.61087	150.84915	150.92068	149.42903	147.18427	145.28769	146.88702	146.21266	149.52449	156.42458	159.70807	166.84981	173.62924	176.3373	179.56407	179.35898	178.37943	178.90625	175.2054	172.10143	166.66692	159.3282	156.16751	153.75293	152.65288	153.61343	154.82985	154.98758	155.15955	153.45575	150.77141
162.67613	167.067	172.74397	177.93784	179.54347	182.59866	181.88092	181.94479	178.83969	175.96912	171.92616	167.69853	161.50983	154.29797	152.29445	148.61407	148.23067	148.15282	149.04134	148.80014	147.03842	147.25206	146.22937	143.42328	141.29222	142.84892	141.9614	145.07426	151.27803	155.21521	162.11537	168.98717	171.75917	175.2986	174.76665	174.00024	174.51999	170.93282	167.61569	162.4796	155.19772	151.83809	150.19089	149.304	150.37114	152.26256	153.01715	152.79123	151.15846	148.5452
159.32019	163.54764	168.35065	173.21765	174.92278	177.61559	176.91203	176.78409	174.05557	170.37497	166.44572	161.89833	156.05779	148.97385	147.01294	144.01469	144.10733	144.27817	145.48645	145.9487	144.52805	145.0614	144.1524	140.9413	138.44788	139.75589	138.47046	140.78752	146.8705	150.21082	157.03284	164.05383	166.72635	170.50026	170.27383	169.40086	169.64348	166.41869	163.06604	158.22839	151.34441	148.25478	147.23996	146.68704	148.02419	150.57642	151.57968	151.33244	149.75653	147.29247
156.24854	159.90753	163.92896	168.24883	170.08185	172.41229	171.72296	171.12604	168.55385	164.2977	160.31161	156.10529	150.76213	143.93398	142.35677	140.43854	141.19199	141.81757	143.70798	144.85945	143.81537	144.73953	144.01529	140.13626	137.61443	138.12662	136.18748	137.55243	143.28014	145.63991	152.26297	159.50423	162.07018	165.94356	166.12924	164.89391	165.30705	162.24568	158.95697	154.6096	148.07379	144.90599	144.41698	144.16959	146.70045	150.14085	150.83148	151.18822	149.90361	147.64561
153.75957	156.68671	159.98335	163.57138	165.19833	167.24457	166.21419	165.49646	163.13744	158.99498	154.98045	150.79544	146.04915	139.88181	139.13593	138.24799	139.83987	141.43892	143.86221	145.62476	145.23438	146.3575	145.94588	141.53395	138.40814	138.4727	135.7804	135.88057	140.74852	142.26985	148.38132	155.69365	158.01089	162.0406	162.43234	161.50253	161.70963	158.92537	155.73615	151.58061	145.54929	143.09914	143.3775	143.60619	146.94707	150.60063	151.56128	152.34431	151.4221	149.50516
152.05934	154.00592	156.55652	159.48373	161.20306	162.56717	161.62206	161.10329	158.47424	154.56627	150.69386	146.74333	142.11072	137.25787	137.59203	138.02568	140.35655	142.99298	145.89233	148.28015	148.30901	149.63107	149.16972	144.67963	141.17723	140.36072	137.14972	136.24803	139.80148	140.45593	145.92792	152.40181	154.8967	159.18217	159.48157	158.7365	158.99332	156.55014	153.43907	149.87328	144.92908	143.04025	143.90128	144.77655	148.23112	152.26837	153.96799	154.80788	153.93539	152.64374
151.25444	152.22758	153.91132	156.45485	157.57733	159.11906	158.1313	157.54858	154.90533	150.93343	147.46602	143.51549	139.68579	135.94849	137.09267	139.37375	142.10251	145.86159	149.37912	152.16484	152.53474	153.96341	153.23206	148.85565	145.01218	143.17961	139.52097	137.73819	139.9487	139.89262	144.58302	150.36768	152.15202	157.04147	157.45454	157.05054	157.36421	155.1768	152.34285	148.58522	145.33212	143.79146	145.34171	146.44434	150.75867	155.08014	157.02844	158.05307	157.08112	156.40762
151.39462	151.10301	152.09039	153.99445	154.93929	156.30339	155.38667	155.08107	152.29572	148.16037	145.09087	141.31088	138.49725	135.83287	137.96469	141.60292	144.75089	149.61842	153.47702	156.46169	157.10872	158.41656	157.41522	153.34435	148.91824	146.4888	142.50331	139.60498	140.65021	140.25307	144.4603	149.72626	150.75743	156.04478	156.37259	155.86198	156.57358	154.79118	151.87196	148.3488	146.57364	145.43799	147.31508	146.34294	153.49944	157.83511	160.48686	161.60385	160.65321	160.17157
151.48511	150.39058	150.83797	152.20909	152.87682	154.05618	153.21053	152.8481	150.283	146.3324	143.45474	140.11528	138.1472	136.22179	139.68234	144.09505	147.7404	153.26163	157.29787	160.32516	160.96507	161.97452	160.82394	157.39966	152.37671	148.87434	145.27965	141.83421	142.09073	141.13937	144.61473	149.58228	150.87634	155.71605	155.78096	155.53326	156.10983	154.78929	151.94823	148.98642	147.5452	146.90694	147.01477	147.39265	156.33263	160.68251	163.6682	164.84915	164.09036	163.41687
151.44064	149.75636	149.89111	151.04907	151.21942	152.48405	151.3826	151.02727	148.68956	144.79579	142.22368	139.28922	138.02458	136.76707	141.40712	146.13957	150.41731	156.22986	160.56451	163.4213	164.01147	164.57327	162.63399	160.26132	155.06783	150.78387	147.38103	143.74374	143.43182	141.81967	144.96107	149.55911	151.17293	155.23105	155.38832	155.41776	155.75984	154.59561	151.88245	149.41092	148.3676	147.98512	147.67375	149.63614	158.60452	163.04678	166.25986	167.4408	166.547	165.68166
151.17595	149.23587	148.79509	149.59067	149.54787	150.94038	149.56183	149.35571	147.153	143.05318	140.74396	138.61952	137.8949	137.14899	142.38588	147.84308	152.16347	158.40233	162.88622	165.66483	166.04184	166.55389	164.09592	161.61667	156.95609	152.72186	148.46637	144.52354	144.01979	142.08078	144.89532	149.41524	151.14273	154.6324	154.68311	154.74805	154.91251	153.93303	151.46855	149.22438	148.58607	147.96912	147.48721	151.95784	160.04515	164.55847	167.55125	168.99512	168.31447	166.83096
150.09419	148.1328	147.45753	147.91916	147.61345	149.0273	147.41426	147.37157	145.09779	141.37456	138.84508	137.55197	136.93393	136.94119	142.89574	148.694	152.81543	159.42378	163.09764	166.97049	167.04196	167.46165	164.61998	162.48889	157.47305	153.60831	148.35805	144.45786	143.81911	141.86588	144.31096	148.54663	150.44466	152.86853	153.48766	153.50996	153.61047	152.85126	149.72598	148.46947	147.94485	147.12895	147.63469	152.87268	160.37737	165.00436	167.60635	169.57602	168.73906	167.0495
148.64301	146.60345	145.5658	145.96347	145.70041	146.68791	144.93988	145.09613	142.62341	138.99966	137.00308	135.99419	135.31929	136.33554	142.70219	148.57863	152.99136	159.26578	162.73358	166.94748	166.73476	167.21838	164.34119	161.81219	156.68976	152.91739	147.25502	143.17009	142.76581	140.74864	143.01607	147.00307	148.97214	150.52205	150.86407	150.81532	151.51979	150.95953	147.77031	147.14616	146.61446	146.35278	147.72537	152.31679	159.60118	164.18555	166.94388	168.68614	168.04814	166.06726
146.83656	144.69754	143.29042	143.51047	143.1337	144.15674	142.2524	142.4868	140.04961	136.53244	134.69217	133.91777	133.04393	135.08334	141.10184	147.4259	151.85997	157.97096	162.07825	165.65976	165.29071	165.58249	162.67686	159.97736	154.74834	151.82152	144.93701	141.10077	140.7036	138.68642	140.89702	145.09006	146.77493	148.90749	148.83737	148.35521	148.51256	148.05177	145.44519	145.08395	144.36038	144.50371	146.82845	150.84433	157.7095	162.3223	165.18718	166.74474	166.04277	163.96951
144.87389	142.69223	141.09325	141.00778	140.85127	141.54747	139.42995	139.87752	137.57533	133.98	132.2321	131.60692	130.57675	132.94302	139.05389	145.24295	149.84755	156.0722	160.39265	163.2139	162.80222	163.07268	159.83311	157.25439	151.89746	148.99197	142.05772	138.3707	138.13695	136.16951	138.35168	142.55893	144.55646	147.11533	146.72548	146.15094	146.37224	145.65565	142.83591	142.6452	141.55927	142.05786	145.0363	148.17108	155.14284	159.60643	162.4429	163.92938	163.19901	161.24655
142.98941	140.95695	139.07376	138.91013	138.86732	139.37875	137.53125	137.96461	135.66953	131.90367	130.21973	129.63716	128.55017	130.87379	137.08414	142.69768	147.42305	153.47719	157.79053	159.70229	159.32613	159.04947	156.44229	153.79251	148.5777	145.8214	138.539	135.07224	135.45667	133.81607	136.06929	140.29787	142.35933	145.37296	144.94759	144.26645	144.08984	143.35196	140.34747	140.2065	138.87187	139.36337	142.49101	144.54578	152.01491	156.27245	159.05208	160.82277	159.92188	158.02625
141.83684	139.82571	137.76488	137.61545	137.73605	138.46777	136.63446	137.29521	134.71591	131.03531	129.25191	128.37802	127.37627	129.23805	135.27077	140.58586	145.01993	150.6122	154.91135	156.8302	155.94954	155.70844	153.13676	150.23119	145.15849	143.16959	135.34006	132.45595	133.34485	131.98849	134.29146	138.98187	140.97939	144.08537	144.30659	143.28441	142.66016	141.66647	138.5554	138.14444	136.85243	136.80391	139.74683	141.67369	148.80887	153.2085	155.75366	157.28989	156.4174	154.63547
141.5867	139.66794	137.75632	137.82007	137.85541	138.89265	137.32225	137.9901	135.50316	131.81546	129.98232	128.42632	127.68747	128.76054	133.71324	138.60201	142.90106	148.07413	152.23825	154.09315	153.0562	152.97141	150.04446	147.21704	142.50671	141.00099	132.9583	130.94106	132.01469	131.18413	134.13368	138.93779	140.85715	144.22603	144.5041	143.62402	142.4953	141.22449	138.15605	137.30455	135.65727	135.21796	137.65639	139.71825	145.56735	150.15172	152.77504	154.36099	153.62354	151.88422
142.50189	140.76077	139.13339	139.34633	139.4243	140.76709	139.37431	140.39034	138.06683	133.9599	132.09123	129.93837	129.41269	129.27075	133.50578	137.58453	141.72017	146.29637	150.28998	152.10936	150.845	150.84547	147.93275	145.0627	140.70766	139.57851	131.6566	130.7336	132.22647	132.16328	135.31178	140.23669	142.21288	145.83757	146.22932	145.61215	144.27736	142.18233	139.07835	138.09186	135.96141	134.86839	136.70996	138.38103	143.6546	148.08266	150.72728	152.31325	151.41234	150.20595
144.43323	143.12553	141.65446	142.45715	142.46408	143.82108	143.06779	144.02698	141.64662	137.84521	135.45074	132.85735	132.2393	131.17365	134.39972	137.70398	141.49144	145.6129	149.31519	150.73666	149.47942	149.42305	146.73769	143.98132	139.90338	138.8382	131.7263	131.73412	133.53961	134.69858	137.83998	142.92831	145.22423	148.6926	149.06303	148.77982	147.11818	144.90236	141.26549	140.0374	137.55878	135.78365	136.74414	138.29442	142.94272	146.67442	149.63879	151.04713	150.75018	149.72144
147.16042	146.38562	145.18456	146.45621	146.42761	148.18251	147.54292	148.48787	146.0649	142.29903	139.74823	136.73561	135.79071	133.95767	136.28845	138.71875	142.10831	145.63292	149.03677	150.25929	149.23654	149.11621	146.32426	143.94449	140.27158	139.34848	132.90451	133.431	135.82626	137.98708	141.58324	146.36603	148.94618	152.44296	152.72102	152.65097	150.63406	148.23351	144.58952	142.97774	140.19359	137.43791	137.7305	139.15999	143.19009	146.51682	149.70856	151.08136	151.11836	150.38094
150.34239	149.75946	149.08418	150.73242	150.90277	152.65057	152.16731	153.14069	150.73901	146.99446	144.20918	140.85551	139.31375	137.08992	138.7812	140.11726	143.15157	146.49141	149.68922	150.592	149.49818	149.5697	146.56461	144.44063	141.25087	140.78253	134.85725	135.69638	139.03667	141.51012	145.24838	150.40067	153.00923	156.0797	156.30092	155.97507	154.29211	151.81339	147.87808	146.28052	143.07715	139.70329	139.66193	140.70061	144.33282	147.29005	150.26863	152.11749	152.11899	151.75102
153.11232	152.93437	152.72807	154.83105	155.05115	156.93394	156.57857	157.26773	154.96555	151.37021	148.34334	144.60597	142.68762	139.99484	141.08215	141.72899	144.52881	147.58446	150.74672	151.30133	150.32121	150.478	146.9613	145.57629	142.53575	142.20241	137.03741	138.0755	141.87053	144.83426	148.73595	154.00902	156.85916	159.17647	159.64636	159.33473	157.33203	154.93147	150.96776	149.30621	145.92522	141.89056	141.55786	142.46156	145.74559	148.02782	151.33325	153.5658	153.42517	153.35565
155.5412	155.59065	155.97409	158.22629	158.5956	160.55655	160.28645	160.77666	158.645	155.15625	151.85226	147.86621	145.58549	142.61559	143.2908	143.44736	145.72847	148.54254	151.42769	152.18835	150.83876	150.87474	147.5428	146.22173	143.66435	143.3026	138.76288	140.21307	144.28522	147.22052	151.54854	156.99925	159.52255	162.27327	162.73607	162.29654	160.10199	157.6517	153.09111	151.43669	148.08412	143.64444	143.14833	143.93123	147.17973	147.33743	152.34105	154.79388	154.77405	154.9319
157.02515	157.71408	158.56647	160.76892	161.35141	163.51131	162.97119	163.36192	161.29422	158.01863	154.48727	150.13174	147.52417	144.52583	144.77472	144.52628	146.57291	149.03171	151.68948	152.61357	151.05792	151.0939	147.56302	146.51906	144.20326	144.01915	140.08339	141.47673	146.01073	148.6263	153.52985	158.49028	161.75964	164.16222	164.3266	164.28494	161.86304	159.54063	154.07767	152.05376	149.29094	144.47469	144.09935	144.71883	148.03128	148.30266	153.08603	155.78043	155.7677	155.91135
157.77727	158.64381	159.92255	162.33817	162.99879	165.09476	164.73228	164.95959	163.11215	159.73709	156.0352	151.45229	148.51787	145.5835	145.30658	144.68153	146.55054	148.68959	151.39	152.37094	150.61632	150.68073	147.07167	146.08456	144.03168	143.96834	140.33101	141.75279	146.59943	148.96629	154.0546	159.2495	162.85283	164.91432	164.53868	164.77417	162.58672	160.10091	154.28978	151.02242	149.55988	144.64415	144.21909	144.86697	148.03023	147.52711	153.17735	156.00674	156.09351	156.10924
157.33571	158.54335	160.17732	162.7706	163.84334	165.66219	165.43471	165.56964	163.79326	160.53899	156.57422	151.72128	148.65898	145.7459	145.2132	144.16895	145.7253	147.89276	150.57896	151.47464	149.58502	149.81287	146.01196	144.76906	142.98616	142.82336	139.46315	140.92046	146.20052	148.30447	153.21513	159.06375	162.62445	164.53673	163.89819	163.97025	161.78992	159.01276	153.35085	150.6306	148.61386	143.61996	143.60701	143.82147	147.43236	147.62558	152.37341	155.33783	155.35352	155.48294
156.04156	157.49078	159.78557	162.43567	163.65053	165.53333	165.0927	165.22763	163.59335	160.32486	156.24638	151.12347	148.0043	144.92072	144.23878	142.99557	144.25351	146.22914	149.01482	149.86075	147.90718	147.76553	144.1636	142.6933	141.30832	140.81866	137.87769	139.13602	144.54399	146.28558	151.59415	157.70566	161.0816	162.70969	162.51169	162.0224	160.00549	157.15729	150.82747	149.14461	146.79391	141.60817	141.82968	142.08679	145.48451	146.99934	150.91585	153.86604	153.97411	154.12485
154.19324	155.86983	158.50568	161.21265	162.76144	164.93556	164.12544	164.31721	162.71846	159.4855	155.4639	150.24149	146.65337	143.79713	142.78838	141.35332	142.31284	144.12502	146.80411	147.65715	145.80307	145.49089	142.10211	140.52524	139.0692	138.40192	136.05777	136.66243	142.48961	143.34303	148.76527	154.49309	158.36642	160.1366	160.05229	158.95195	157.16951	154.45631	148.06253	146.42944	144.06451	138.90009	139.46979	139.75529	143.01802	145.24339	148.79041	151.66956	151.74921	151.77203
151.52785	153.6734	156.33766	159.46385	161.38924	163.8902	162.82428	162.97342	161.51678	158.27672	154.08456	149.11797	145.13905	142.3752	140.98274	139.32031	140.34375	141.84331	144.50819	145.29018	143.64215	143.47208	139.91278	138.41408	136.94382	136.34758	133.59843	133.82651	140.03026	140.00261	145.31827	150.89688	154.88391	156.64697	156.58398	155.13547	153.38857	150.77484	144.88554	143.00375	140.717	135.54547	136.60542	136.86963	140.16788	142.72009	145.94028	149.00415	149.19038	149.13507
148.7417	151.3562	154.2905	157.52324	159.78969	162.35461	161.35974	161.651	160.22278	157.03246	153.06058	148.15082	143.91611	141.00302	139.45425	137.43655	138.55948	139.81744	142.58182	143.59119	141.94313	142.05019	138.57614	136.99217	135.31586	134.51357	131.22441	130.9693	136.90306	136.52014	141.67238	146.98807	150.84721	152.61737	152.53307	150.98509	149.58635	147.18578	141.04781	139.29391	137.23451	132.2193	133.62033	133.82768	137.18279	140.005	143.27492	145.59985	146.36162	146.42709
146.31088	149.40855	152.31441	155.81007	158.22574	161.08907	160.23633	160.54179	159.07094	156.45615	152.29953	147.67398	143.14795	140.56883	138.76427	136.65419	137.38632	138.75087	141.40155	142.70934	141.22473	141.52362	138.483	136.70718	134.96692	133.75252	129.77414	128.85112	134.09566	133.34325	138.20416	143.20012	146.81767	148.78679	148.70958	147.48845	145.91917	143.4973	137.69327	136.04596	133.95105	129.30531	130.70634	131.08423	134.51749	137.63103	141.02884	143.26849	143.98051	143.86836
144.34195	147.70253	150.85709	154.50195	157.10236	160.30676	159.38295	159.85185	158.46626	156.24937	152.22775	147.80826	143.04065	140.80971	138.72092	136.88794	137.62718	138.8141	141.57848	143.05679	141.93456	142.27608	139.73283	137.97833	135.99651	134.29892	129.49631	127.99775	132.38963	131.35301	135.18364	139.90248	143.32819	145.48915	145.29826	144.35423	142.91997	140.43414	135.03513	133.30966	131.32841	127.10902	128.30399	128.9803	132.39224	135.52	139.15939	141.78986	142.55162	142.20499
143.35364	146.60052	149.86166	153.97548	156.69669	160.33452	159.31123	159.72328	158.72849	156.71767	152.93764	148.66025	143.77895	141.49826	139.74342	138.28705	138.93391	140.23451	143.1552	144.81825	143.96603	144.59889	141.97748	140.2372	138.34062	136.61462	130.6254	128.35947	131.76369	130.16574	133.22188	137.74887	140.77667	142.895	142.99544	142.23616	140.85162	138.245	133.2652	131.46869	129.93509	125.93596	126.93198	127.71487	131.26181	134.60983	138.3416	141.19943	141.99673	141.73535
143.02615	146.40094	149.81841	153.97485	156.58948	160.63232	159.79378	160.36926	159.40289	157.74734	154.11652	149.9315	145.22783	143.02531	141.52626	140.51042	141.3065	142.69237	145.86176	147.57455	147.06337	147.71043	145.50826	143.59033	141.55876	139.32117	132.72798	130.05704	132.04729	130.17932	132.6244	136.20638	139.16312	141.29565	141.659	141.02051	139.84203	137.01514	132.29825	130.87831	129.33051	125.60848	126.3345	127.33765	131.11198	134.61633	138.3694	141.41908	142.23059	142.01184
143.52296	146.73433	150.15891	154.61378	157.0934	161.35651	160.61743	161.1929	160.46101	159.1039	155.59387	151.60071	147.13863	145.05688	143.85628	142.98965	144.276	145.81819	149.151	150.82826	150.89973	151.19153	149.25224	147.29169	145.42354	142.81647	135.85381	132.31599	133.54596	131.06694	132.95778	135.96422	138.45911	140.59164	141.04735	140.65045	139.5146	136.80141	132.25504	130.72853	129.25888	126.11951	126.54709	127.96236	131.73668	135.26234	139.07938	142.328	143.31004	142.7218
144.38931	147.52251	150.89734	155.39485	157.88867	162.25127	161.44113	162.1161	161.58316	160.65236	157.29865	153.26996	148.94287	147.16669	146.46344	145.7034	147.54398	149.1217	152.64635	154.50835	154.74326	154.97108	153.1384	150.92914	149.25285	146.29759	139.25677	134.88763	135.22232	132.47328	133.76016	136.41844	138.70016	140.64796	140.75551	140.81335	139.92619	137.00693	132.74478	131.09038	129.79837	126.81531	127.01553	128.79318	132.83751	136.12869	140.22282	143.78409	144.57428	143.96474
145.33386	148.35338	151.58609	156.09781	158.61296	162.94713	162.17253	163.0038	162.2648	161.71059	158.36398	154.71188	150.57664	148.85019	148.80775	148.17561	150.51358	152.22629	155.98541	158.11034	158.40207	158.65123	156.59116	154.46718	152.71982	149.55852	142.35426	137.40958	137.17583	134.06442	134.96762	137.2635	139.18997	140.93172	140.7124	141.09709	140.29521	137.28357	133.02853	131.43806	130.20291	127.56091	127.78244	129.78746	133.85309	137.3006	141.45869	145.13364	145.80305	145.27876
145.85213	149.00664	151.91962	156.56635	158.95358	163.08881	162.59132	163.39418	162.61255	162.13649	159.05989	155.70621	151.95467	150.02216	150.62631	150.28549	153.12794	155.05383	159.00479	161.16524	161.64171	161.75587	159.53947	157.50787	155.61841	152.08052	144.93311	139.5621	138.90913	135.6272	136.06853	137.88837	139.62297	141.22261	140.69775	141.31693	140.43689	137.41104	133.25548	131.57265	130.38722	127.9868	128.47833	130.526	134.89717	138.2381	142.35355	146.22035	146.74763	146.32994
146.04359	149.01337	152.04713	156.55887	158.51978	162.82553	162.22147	163.11668	162.20006	161.94426	158.78241	155.95453	152.45879	150.80339	151.97597	151.87674	155.15971	157.33429	161.49841	163.68016	164.19218	164.15714	161.83415	159.75992	157.87756	154.45335	147.04305	141.53703	140.20905	136.77789	136.96344	138.37115	139.69365	141.17249	140.69028	140.96129	139.92491	136.74986	132.94957	131.18147	130.10973	127.9509	128.53481	130.88089	135.37286	139.06195	143.36925	147.00157	147.46492	146.74879
145.53168	148.40907	151.32205	155.74141	157.54601	161.7807	161.03453	162.23528	161.43234	160.92076	157.95073	155.52786	152.41582	150.76752	152.61513	152.87115	156.616	159.06058	163.44498	165.59831	166.25243	165.98289	163.60307	161.55725	159.51859	155.95227	148.71249	142.88673	141.02585	137.58759	137.27574	138.50583	139.52989	140.64636	139.85861	140.03014	138.95114	135.9182	131.86922	130.2148	129.22832	127.2116	128.27869	130.94452	135.49333	139.2961	143.89471	147.50574	147.83406	146.99005
144.59348	147.00903	149.82964	154.23477	155.94701	160.16039	159.32184	160.35207	159.68413	158.96648	156.39436	154.02835	151.54868	150.31961	152.70012	153.48195	157.94444	160.19005	164.98659	167.21097	167.60219	166.75711	165.12335	162.86438	160.78305	157.23096	150.0054	143.77463	141.71478	137.92836	137.3181	138.32082	138.81197	139.70105	138.80673	138.67273	137.50847	134.21971	130.34126	128.59448	127.71459	126.08867	127.60339	130.55344	135.44331	139.16791	144.14313	147.6902	148.08958	147.05371
143.20769	145.28218	147.96777	152.2308	153.82225	158.00009	156.93419	157.8223	157.40305	156.77779	154.26251	152.26596	150.00656	149.53067	152.66435	153.91515	158.9816	161.30537	166.26532	168.33339	167.55222	166.99846	166.45894	164.02232	161.72075	158.32497	151.03545	144.39256	142.22615	138.18393	137.22549	138.0932	137.84538	138.52843	137.49199	136.76823	135.73898	132.2513	128.37994	126.81789	126.14405	124.70998	126.78603	130.32584	135.15886	139.12506	144.47685	147.99548	148.50146	147.18138
142.03511	143.5909	146.02071	149.9711	151.50569	155.29985	154.20551	155.27127	154.67438	154.1628	152.16623	150.41127	148.50003	148.7702	152.39417	154.34839	160.10406	162.29285	167.32385	168.27635	167.84335	166.89169	166.25981	165.20164	162.88585	159.54692	152.27872	145.45821	142.72334	138.53902	137.24663	137.78038	136.94283	137.2919	136.17731	135.08408	134.19691	130.425	126.55366	125.32557	124.50252	123.55872	126.25294	130.55301	135.37894	139.72884	145.27959	148.73427	149.27577	147.48672
140.96915	142.10573	143.90315	147.6546	149.18919	152.81992	151.61191	152.65633	152.1376	151.72551	149.99893	148.66319	147.42697	148.18742	152.29456	155.23643	161.48238	163.62143	168.92953	169.61916	168.85219	168.5116	168.03603	166.70074	164.40628	160.91812	154.01941	146.82941	143.84587	139.25652	137.49518	137.97209	136.63715	136.37517	135.11845	133.76942	133.01018	128.89722	125.3598	124.29514	123.69947	123.18909	126.3878	131.24211	136.33093	140.91531	146.55841	150.06996	150.0217	148.8082
140.75591	141.25299	142.63831	145.87105	147.42696	150.81612	149.67912	150.61699	150.15511	150.07695	148.47829	147.51913	147.02188	148.38629	152.80606	156.71428	163.51445	165.46164	170.71292	172.05621	171.70137	171.7729	170.73601	168.39175	166.17543	162.6944	155.98753	148.82596	145.54396	140.63489	138.65329	138.78914	137.05629	136.26849	134.86258	133.41408	132.62639	128.42105	124.60654	123.92558	123.62833	123.72903	127.66669	132.96864	138.26352	143.38791	148.95998	152.10202	150.92401	149.76735
141.49483	141.36664	142.33983	145.27415	146.46059	149.77867	148.64171	149.57956	148.97557	149.35927	148.06613	147.54752	147.57607	149.43074	154.36922	158.87428	166.14342	167.9343	173.00793	175.31758	175.23274	175.19768	174.03999	171.00652	168.08676	165.14574	158.7657	151.28439	147.4482	142.5462	140.49355	140.3665	138.29259	137.15663	135.66545	134.04642	133.29427	129.11734	125.37389	124.51529	124.63726	125.41297	129.82671	135.71841	141.21935	146.66347	152.13605	155.2639	154.43405	150.65549
143.36357	142.31879	142.83012	145.65076	146.64534	149.76448	148.77672	149.743	149.23138	149.76428	148.70563	148.54228	149.10374	151.29239	156.86324	161.59569	168.99982	170.83331	176.09169	178.69267	178.81387	178.72908	177.47192	173.8416	170.97157	167.12105	162.06975	154.2829	150.3259	145.20366	142.95914	142.67578	140.33896	139.0538	137.51999	135.5741	134.89301	130.7374	126.92289	126.07139	126.59126	128.07042	133.08101	139.30666	144.9426	150.48621	154.99245	159.25716	158.85364	155.12482
145.48814	143.9673	144.39337	147.33479	147.88173	150.95114	149.87813	150.84439	150.51752	151.16412	150.39677	150.25475	151.48412	153.89302	159.48518	164.75764	172.06941	173.76791	179.55209	182.25966	182.4377	182.24632	180.80443	177.00357	173.95592	170.06276	165.18909	157.70065	153.5163	148.13115	145.90796	145.61037	143.06039	141.54076	139.92877	137.76262	137.25206	133.21014	129.31747	128.35939	129.39796	131.48108	136.88246	143.05128	149.14906	154.40135	159.49734	163.61284	163.30879	160.19815
147.87569	146.03508	146.35458	149.01889	149.75768	152.59972	151.74695	152.52138	152.35793	153.15373	152.35088	152.57834	154.35483	156.52214	162.37721	167.96231	174.71274	177.34917	182.86333	185.54245	185.86974	185.55757	183.77461	179.81743	176.9474	172.90504	167.4203	160.82716	156.51488	151.12263	149.01314	148.53079	145.90979	144.2054	142.63606	140.35622	139.83855	135.80373	132.01054	130.88904	132.5742	135.041	140.81898	146.95937	153.46928	158.38049	163.85309	167.62041	167.38033	164.78835
150.54747	148.23082	148.80611	151.16489	151.74734	154.70306	153.98532	154.56079	154.50392	155.3708	154.59634	155.22171	157.22557	159.13708	165.36165	170.85437	177.48401	180.16307	185.7554	188.11479	188.85417	188.26489	186.32561	182.14105	179.24973	175.76157	170.34079	163.49895	158.86694	153.70207	151.75598	151.28787	148.53185	146.82745	144.96678	142.63721	142.33981	138.21262	134.74628	133.49689	135.26021	138.10359	144.27948	150.44829	157.04346	161.91916	167.54095	171.03828	171.01134	168.44781
152.54431	150.27028	150.68214	153.19725	153.7726	156.8278	156.03188	156.54341	156.56471	157.30367	156.63582	157.36066	159.44267	161.43944	168.03349	172.77304	179.53058	182.45833	188.28513	190.06187	191.14232	190.11249	188.21587	183.80392	180.87706	177.41734	172.55789	165.33946	160.70744	155.67047	153.63202	153.34154	150.69209	148.93086	146.82152	144.49193	144.13058	140.06735	136.87811	135.63582	137.43468	140.5836	147.24265	153.01355	159.90715	164.86099	170.39044	173.57512	173.64766	171.20491
153.66722	151.42871	152.15321	154.7749	155.33604	158.51915	157.57402	158.32713	158.11394	158.73921	158.20636	158.89568	161.05585	163.09528	169.73904	172.21196	180.87376	183.96492	189.7491	191.334	192.33629	191.22121	189.26772	184.79184	181.68024	178.61841	173.55289	165.75183	161.85878	156.93549	154.66257	154.48578	151.98553	150.18878	147.99416	145.54379	145.1398	141.09077	138.06497	137.07137	139.06207	142.09731	148.96242	154.45619	161.76192	166.32498	171.93257	174.83304	175.03348	172.75417
153.95885	152.33141	153.08434	155.61365	156.17479	159.42894	158.77513	159.36481	159.1232	159.64902	159.08064	159.91916	161.93723	163.90558	170.44989	172.89439	181.0659	184.51945	189.94124	191.73219	192.45027	191.35651	189.27512	184.69977	181.41052	178.42686	173.71663	165.87292	162.10777	157.08501	154.93288	154.78448	152.49744	150.70067	148.32132	145.75015	145.2538	141.2403	138.15054	137.54773	139.54555	142.53815	149.53825	154.59151	162.55803	166.8866	172.43025	175.19571	175.45299	173.15236
153.66077	152.18965	153.31206	155.96927	156.70805	160.12563	159.37233	159.95493	159.54988	159.91226	159.24442	160.21083	161.76704	163.85619	170.42892	172.29077	179.98624	183.81636	189.23816	190.57436	191.52692	189.93578	188.04623	183.45667	180.21007	177.38983	172.72221	164.45929	161.41179	156.3535	154.19426	154.34431	152.21356	150.50208	147.98061	145.08258	144.64308	140.48036	137.5043	137.0365	138.97745	141.8848	149.02701	153.62552	161.83363	166.37535	171.79822	174.05919	174.66464	172.14372
152.58824	151.79926	153.13481	155.91283	156.99268	160.28235	159.5788	160.09743	159.54317	159.5787	158.77583	160.00517	160.79401	162.66289	169.30667	171.17563	177.91895	182.13278	187.66826	188.66341	189.54491	187.84717	185.9079	181.32544	177.66672	175.28702	170.71178	162.84677	159.79214	154.85466	152.81621	153.15099	151.16946	149.58588	146.80861	143.7827	143.16554	139.0739	135.87045	135.37422	137.45729	139.94542	147.14447	151.55824	159.9866	164.60651	169.79489	171.75032	172.48367	170.11198
151.04681	150.99678	152.68762	155.79248	157.15654	160.46042	159.46555	160.14761	159.366	159.10309	158.15102	159.1956	159.30231	160.81592	167.21101	169.1084	175.0417	179.29106	184.95444	185.7151	186.4758	184.87756	182.78906	178.3345	174.67578	172.4453	167.91269	160.91454	157.74623	152.92953	151.04739	151.21877	149.83409	148.23628	145.44481	142.0352	141.60991	137.22693	133.78191	133.15778	135.29059	137.42343	144.32407	148.8302	157.13779	161.60846	166.79684	168.6386	169.21562	167.13525
149.7186	150.25122	152.58864	155.98482	157.53363	161.12881	159.92079	160.46785	159.43042	158.96149	157.44809	158.17291	157.67566	158.67058	164.68196	166.38751	171.29762	175.76726	181.36668	182.1842	182.58965	181.14059	178.85315	174.76807	170.81802	169.1702	163.96257	158.46364	155.28825	151.00444	149.08679	149.49265	148.42061	146.87254	144.48607	140.7496	140.1609	135.65002	131.82841	131.16875	132.51286	134.87308	140.97789	145.16429	153.16634	157.89993	162.76857	164.53926	165.1447	163.32013
148.8736	150.86993	153.17183	156.96591	158.4863	162.37993	160.84505	161.29973	160.02782	159.25334	157.4131	157.65477	156.16275	156.49686	161.66982	163.26167	167.22678	171.47612	176.99739	177.95702	178.36246	176.93474	174.88887	170.74695	166.83243	164.97142	160.36777	155.93466	153.30638	149.27127	147.63783	148.26395	147.51877	146.30464	144.10292	140.14619	139.8488	135.19582	130.79866	129.52794	129.73518	132.35831	137.34758	141.02948	148.81125	153.46669	158.41348	160.20549	160.81093	158.97215
149.0092	152.11397	154.74982	158.85654	160.49062	164.34871	162.84227	163.1122	161.61293	160.34818	158.2308	157.75484	155.36754	154.65004	158.93481	159.96533	163.6178	166.95767	172.54999	173.49539	173.87242	172.82127	170.54803	166.44875	162.86819	161.28429	157.18512	153.71127	151.82195	148.31262	147.04156	147.93059	147.74673	146.88078	144.74301	140.84311	140.72336	136.12723	131.36769	128.83221	128.09442	129.8649	134.37099	137.38499	144.47754	149.06192	153.80266	155.55913	156.53406	154.60292
150.55171	154.23203	157.45763	161.53593	163.45422	167.37628	165.93376	165.90527	164.22836	162.53729	159.83017	158.94208	155.63818	153.53513	156.66173	157.18066	160.14389	163.10007	167.91078	169.37489	169.6169	168.92104	166.78281	163.15958	159.86324	158.57777	154.8694	152.24818	151.21152	148.10722	147.6817	148.8194	149.08319	148.42329	146.58395	142.9754	143.0901	138.25238	133.21574	129.75655	127.68295	128.85657	132.51712	134.6003	140.98232	145.24693	149.43346	151.29652	152.5912	150.65294
152.99667	157.43016	160.9684	165.16039	167.21367	170.97942	169.51559	169.52974	167.58282	165.52937	162.25381	160.81149	156.98889	153.42924	155.40474	155.25577	157.8282	160.18753	164.55771	166.01471	166.25673	165.90903	164.24686	160.9931	157.76073	156.82341	153.56268	151.83675	151.29747	149.17372	149.2811	150.68883	151.6134	151.23775	149.64708	146.4151	146.30246	141.8271	136.64125	131.91017	128.67841	129.26227	131.75041	133.17992	138.47479	142.69678	146.95435	148.30583	149.57918	147.98199
156.37248	161.21098	164.94107	169.1757	171.17215	174.93787	173.46695	173.56636	171.07942	168.98334	165.22461	163.19966	158.86546	154.32526	155.34155	154.29018	156.37233	158.29822	162.17813	163.74171	164.22531	163.92024	162.8123	159.58698	156.70985	155.95731	153.30763	152.2283	152.93246	150.64528	151.73322	153.4962	154.80449	154.81252	153.30711	150.52988	150.00513	145.85661	140.77025	135.33572	130.68997	130.76225	132.40485	132.96037	137.18234	141.21248	145.51268	146.62257	148.34357	146.90981
160.2244	165.09843	168.94933	173.25499	175.42908	178.88217	177.67415	177.34723	174.76793	172.51553	168.13152	165.96445	160.91972	155.64766	155.86812	154.10622	155.61284	157.09819	160.84311	162.45642	163.20293	163.20338	162.22333	159.16144	156.57564	156.02913	153.90526	153.34464	155.03645	152.72795	154.7538	156.60918	158.48587	158.45126	157.12352	154.70155	154.07022	149.9075	144.86374	138.88213	133.69635	132.77386	133.75568	133.75697	137.09076	140.83669	144.72476	146.2823	148.15251	146.76849
163.93428	168.5383	172.68051	176.78012	179.3521	182.13019	181.00743	180.70183	177.99463	175.41537	170.76846	168.28165	162.99535	157.09801	156.54398	154.4268	155.5071	156.53059	160.35367	161.88171	162.96217	163.10474	162.03943	159.29727	156.90332	156.58418	154.90086	154.53207	157.26839	155.17305	157.63234	159.58008	161.90442	161.78456	160.81918	158.60327	157.6806	153.62448	148.53099	142.23672	136.64595	134.94897	135.34102	135.00836	137.83766	141.23543	144.84641	146.35419	148.44467	147.35907
167.01891	171.4453	175.73672	179.63739	182.12411	184.35507	183.36731	182.72777	180.12004	177.67578	172.75888	170.05179	164.64468	158.37787	157.17725	154.66927	155.51509	156.30411	160.0206	161.61259	162.73567	163.198	162.15399	159.51132	157.37317	157.34535	155.81834	155.7693	159.01012	157.37663	160.09882	162.18155	164.54143	164.24391	163.74748	161.6808	160.39575	156.6949	151.62984	145.28584	139.43214	137.00331	136.75589	136.14612	138.71962	141.81186	145.24518	146.92351	148.92163	147.9355
169.42859	173.42865	178.0114	181.45731	182.63663	186.16078	185.27962	184.51926	179.72307	178.77806	173.88246	170.65668	165.48405	159.08934	157.3416	154.84782	155.14653	156.05635	159.88652	161.40747	162.74373	163.14209	162.21178	159.92436	157.68674	157.85077	156.45166	156.62288	160.04132	159.08997	161.85478	163.86646	166.1837	165.96436	165.56741	162.95361	161.67566	158.27324	153.49951	147.2905	141.13838	138.22638	137.63789	137.06366	139.38135	142.28885	145.57297	147.2655	149.1144	148.39117
170.82224	174.31781	179.05688	182.2612	182.05496	187.05705	185.9698	185.22368	180.10774	179.01352	173.77687	170.28819	165.28609	158.90556	156.92337	154.34433	154.45119	155.42494	159.46118	160.87555	162.34679	162.77359	161.94986	159.8614	157.59535	158.10756	156.74396	157.00046	160.68889	159.78728	162.6942	164.78403	167.07997	167.38643	166.69106	161.98825	161.12242	159.07713	154.33182	148.09439	141.94228	138.46184	137.84492	137.37016	139.3255	142.28983	145.34657	147.16701	148.68196	148.20032
171.07906	174.25488	178.89449	181.9567	182.48943	186.78096	185.42372	184.48575	178.85822	177.73557	172.52734	168.71181	164.00813	157.47131	155.81595	152.86032	153.13771	154.31754	158.56693	160.1234	161.59464	162.04276	161.26877	159.22295	157.08479	157.76752	156.40393	156.72437	160.87468	159.64619	162.70944	164.89876	167.13785	167.48692	166.74892	161.6198	160.86765	158.90762	153.87099	147.74016	141.64488	137.82338	137.17094	136.88092	138.67282	141.74374	144.62285	146.42197	148.0648	147.55475
170.34828	173.19727	177.57394	180.61485	181.77286	185.24017	183.69107	182.66783	177.70111	175.33501	170.5318	166.54573	162.02681	155.40471	153.87724	150.87898	151.24164	152.72699	157.2464	158.84549	160.44464	160.98512	160.30351	158.21506	156.2261	156.89464	155.63763	155.92255	160.39967	158.94383	161.93604	164.12534	166.36444	166.64957	166.07498	161.03824	160.14398	157.40236	152.3515	146.26331	140.32436	136.25417	135.87883	135.58881	137.33096	140.52979	143.35916	145.30038	146.90771	146.31947
168.99226	171.25861	175.56424	178.10066	179.84131	182.52702	180.31001	179.62073	175.3006	172.12448	167.47049	163.28546	159.02234	152.57788	151.10725	148.3719	149.03297	150.80965	155.48538	157.48239	159.12416	159.74991	159.2175	157.15036	155.10458	155.901	154.36688	154.936	159.29947	157.53099	160.40948	162.39984	164.39735	165.29356	164.38503	159.44064	157.99927	155.28606	150.09311	144.06885	138.37859	134.03128	133.76965	133.53645	135.66232	138.88957	142.03157	143.80228	145.26747	144.72899
166.8405	169.05	172.76587	175.11754	176.90794	178.93285	176.64479	176.03366	172.31039	168.42374	163.58498	159.9471	155.59869	149.40292	147.9252	145.79381	146.98778	149.02025	153.92334	156.32536	158.05952	158.77052	158.43709	156.50494	154.46626	155.09927	153.30936	153.90691	158.20641	155.90501	158.6272	160.72414	162.3806	162.54494	161.41614	157.11835	155.54907	152.68666	147.35869	141.50496	135.92839	131.54556	131.66052	131.59785	133.85872	137.10016	140.37007	141.9205	143.91151	143.23091
164.83089	166.52168	170.09546	172.19846	173.76146	175.41689	173.07909	172.9227	168.80153	164.73013	159.78481	156.61588	152.28879	146.62592	145.269	143.89787	145.44003	147.94145	152.90849	155.87184	157.80495	158.62965	158.48804	156.49907	154.42485	154.81627	152.76346	153.30415	157.00681	154.59885	157.23576	158.89926	160.38519	160.45006	159.83284	155.00926	153.14156	150.11571	144.5817	139.1543	133.5564	129.27306	129.87828	130.10693	132.54543	136.24162	139.33391	140.88434	143.27325	142.72765
163.27606	164.68265	167.65247	169.27228	170.77135	172.50493	170.01082	169.81891	165.57693	161.27817	156.58153	153.93129	149.76762	144.61636	143.68575	142.86885	144.99365	147.88588	153.17978	156.45576	158.61624	159.26329	159.5267	157.48798	155.32851	155.51387	153.03474	153.49016	156.58887	154.02457	156.20674	157.54341	159.16432	158.98761	158.29222	153.4189	151.09647	148.15588	142.57213	137.45737	131.87367	128.13747	129.31821	129.58952	132.4046	136.27133	139.37781	141.19115	143.914	143.14815
162.48869	163.73895	166.14032	167.29118	168.64105	170.10461	167.63893	167.53227	163.41821	158.90628	154.67859	152.20599	148.36208	143.80766	143.211	143.5452	146.2029	149.30118	154.8864	158.22633	160.57155	161.19019	161.77333	159.82698	157.24829	157.32709	154.35767	154.68521	157.10889	154.40248	156.00911	157.18945	158.49062	158.35655	157.49065	152.80916	150.18829	147.24771	141.72079	136.91156	131.38474	128.21693	129.90218	130.50034	133.71332	137.83585	140.94943	142.57091	145.49983	144.96846
162.82401	163.68347	165.38142	166.59622	167.86081	169.0757	166.68108	166.45363	162.49588	158.12605	154.04758	151.78104	148.42029	144.34904	144.12187	145.5645	148.88301	152.20157	157.73705	161.28304	163.74194	164.63058	165.11426	163.20343	160.4258	160.02139	156.57591	156.6832	158.81555	155.7681	156.72813	157.65979	158.84727	158.7487	157.79044	153.31502	150.52361	147.56172	142.07744	137.67322	132.32402	129.75307	131.6799	132.54807	136.54265	140.45912	143.61533	145.4713	148.47838	148.10332
164.31757	164.64412	165.95126	166.77527	168.09671	169.17659	166.93828	166.6611	162.86678	158.73854	154.8306	152.99037	149.80727	146.3613	146.56755	148.65678	152.23819	156.12518	161.62514	165.22797	167.61583	168.51157	168.97392	167.10573	163.99414	163.4192	159.46214	159.39178	160.90598	157.88693	158.43484	158.94019	160.09924	159.9012	159.18451	154.88673	151.69032	148.92738	143.51414	139.41547	134.43575	132.46165	134.65849	135.80377	140.18915	144.09851	147.17657	149.28122	152.23857	152.14772
166.55724	166.42195	167.38094	168.23335	169.28477	170.54941	168.12634	168.21866	164.28223	160.34583	156.68658	155.20163	152.07536	149.16231	150.15726	152.3815	156.16187	160.58174	165.99644	169.4998	171.80948	172.61998	172.98996	170.96545	167.80411	166.80286	162.69658	162.45569	163.57907	160.43214	160.43294	160.81036	161.97655	161.89929	160.84155	156.91325	153.56761	150.69809	145.76804	141.77594	137.21544	135.93057	137.67267	139.57111	144.2265	148.1785	151.05049	153.33279	156.25461	156.17087
169.00302	168.50536	169.33644	170.00412	171.19055	172.44807	170.00369	170.20259	166.42958	162.69923	159.13235	157.99557	154.7272	152.31152	154.05965	156.33363	160.24188	164.85362	170.21147	173.62247	175.56976	176.47263	176.11786	174.00098	171.27309	170.11551	165.78896	165.19989	166.18118	162.88503	162.63004	162.85826	163.78284	163.88322	162.86101	159.14586	155.60838	152.7957	148.01486	144.32829	140.10886	139.31427	140.88583	143.31009	147.88731	151.81799	154.7113	157.23518	159.5033	159.29877
171.09358	170.48933	171.20671	172.03073	173.31664	174.3681	172.11557	172.42815	168.58408	165.06691	161.64214	160.51247	157.58516	155.29736	157.3013	159.98029	163.51195	168.45764	173.99312	177.127	178.5414	179.7711	179.19608	176.74524	173.66206	171.55948	168.12109	167.59599	168.06567	164.84058	164.3582	164.69301	165.65314	165.54036	164.75261	160.9664	157.44316	154.60205	149.7999	146.58939	142.50496	141.98038	143.56615	146.32434	150.95842	154.88908	157.72557	160.14285	162.50334	161.87959
172.77208	172.12518	172.86389	173.90817	175.0946	176.34502	174.05696	174.44769	170.51836	167.29251	163.73985	162.62439	159.89603	158.01324	160.26587	162.88802	166.16389	171.27299	176.3111	179.69366	181.15781	182.06067	181.37904	178.62979	175.33344	170.88606	169.50116	169.00447	169.261	166.11406	165.5038	165.70358	166.81293	166.41594	165.62819	162.11911	158.5248	155.65527	150.95259	148.16841	144.21896	143.61623	145.36543	148.34389	153.13428	156.90154	159.21222	162.50346	164.35237	163.74283
173.96033	173.30634	174.17296	175.1817	176.34682	177.80328	175.65024	176.03387	172.25375	168.99948	165.39706	164.46634	161.56035	159.81969	162.67625	164.82234	167.77847	172.78101	177.04462	180.98141	182.54503	183.12103	182.25467	179.612	176.17355	171.82564	170.21336	169.47508	169.24844	166.24362	165.88914	166.05342	166.26035	165.34468	164.70615	162.50446	158.86041	155.94115	151.2953	148.73849	144.98802	144.28581	146.24104	149.11295	153.89622	157.94769	160.14468	163.54964	165.07878	164.19214
174.28891	173.86938	174.90652	176.04317	177.40723	178.87791	176.8812	177.12981	173.65523	170.25174	166.75592	165.70441	162.80551	161.14301	163.90721	165.81882	168.4623	173.30852	177.6716	181.18207	182.7457	183.12274	181.97215	179.20158	175.85551	170.91785	169.68217	168.82309	168.34776	165.6911	165.36505	165.57196	165.57283	165.38191	164.80023	161.95193	158.15868	155.3389	150.57936	148.42757	144.44972	143.66934	145.93723	148.80202	153.18028	157.38097	159.80533	163.26712	164.19942	163.35539
174.14143	173.8214	175.21382	176.62047	178.14085	179.74654	177.89191	177.9487	174.63754	171.25536	167.80928	166.34564	163.58887	161.78426	164.11502	165.51503	168.19406	172.69209	177.28967	180.26723	181.67453	182.04448	180.58125	177.64015	174.08803	170.6425	167.90756	167.23325	166.70818	164.12967	163.83916	164.3658	164.71484	164.60207	164.24065	160.65341	156.83882	153.84142	148.95398	147.05087	142.94511	141.86632	144.42552	147.48216	151.10016	155.40031	157.61861	161.27226	162.11929	161.1758
173.36874	173.61005	175.35062	177.3186	178.88872	180.55836	178.94533	178.84578	175.69095	172.28746	168.51453	166.86615	163.90331	162.16975	163.90367	164.5434	167.12294	171.2444	175.03905	178.22978	179.45944	179.74413	178.01089	175.2261	171.25476	169.19479	165.28746	164.5563	164.81993	161.88615	161.75906	162.47755	163.04688	163.06911	162.89243	158.88596	155.16376	151.83238	146.73889	144.90683	140.92897	139.27463	141.70595	144.79102	147.70557	152.3539	154.38036	158.09084	158.98759	157.79541
172.73822	173.4911	175.7859	177.98126	180.07719	181.50523	180.24037	180.2332	177.07835	173.64644	170.00142	167.73486	164.5873	162.59082	163.26604	163.51497	165.52608	169.10751	172.63216	174.97734	176.73991	176.67644	174.85085	171.28445	168.14442	166.95134	161.96399	161.3252	161.97961	159.09558	159.3806	160.22699	160.88158	161.49356	161.42346	157.06883	153.31819	150.13603	144.65886	142.6776	138.82764	136.20695	138.48195	141.23303	143.71417	148.19907	150.80107	153.68733	154.74751	153.27823
172.67618	174.21066	176.72574	179.39005	181.83414	183.43982	182.36679	182.25305	179.18346	175.65918	171.99284	169.10101	165.925	163.60168	162.72794	162.45105	164.09268	166.86411	170.52376	171.33417	172.76988	173.16826	170.49001	167.63417	164.81389	164.35976	158.77554	158.1936	159.26013	156.73848	157.17271	158.23225	159.19949	159.91805	160.23875	155.90544	152.06953	149.15738	143.21835	140.78235	137.15265	133.45195	135.2793	137.36249	139.68019	144.05141	146.45445	149.04228	150.21616	148.78949
173.40999	175.39212	178.4614	181.87889	184.54326	186.12761	185.34592	185.17532	182.1626	179.0078	174.94353	171.47617	168.10832	165.25211	162.97856	161.85614	162.79433	165.03287	168.23065	168.94868	169.81598	170.08644	167.12399	164.77263	162.265	161.61191	155.89981	155.28943	156.83914	155.04224	155.7962	157.23946	158.1001	159.20236	160.09149	155.85765	152.32019	149.29434	143.064	140.09506	136.3588	131.59938	132.96487	134.2878	136.0939	140.25905	142.57684	144.69569	146.31721	145.16057
175.15282	177.68207	181.33398	185.00018	188.0056	189.29863	189.00722	188.59503	185.61072	183.01015	178.74693	174.89589	171.25092	167.93996	164.19559	162.43369	162.56895	164.01878	166.61261	166.93274	167.74319	167.36707	164.73146	162.47247	159.90088	159.25491	153.58543	153.22375	155.46979	154.46869	155.68454	157.22014	158.53554	159.787	161.21616	157.0889	153.52299	150.39058	144.29523	141.16287	136.98607	131.52322	131.77316	132.25763	133.70848	137.63914	139.92851	141.66368	143.24968	142.66145
178.01125	180.9597	185.26535	188.80362	192.05063	193.52841	193.79831	193.3293	190.01103	187.14755	183.23962	179.10434	175.04727	171.38103	166.53532	163.99893	163.10391	163.97821	165.8615	165.85477	166.48759	165.66382	163.46164	161.07475	158.70923	157.84297	152.64246	152.56499	155.36526	155.35892	156.59607	158.70012	160.19313	161.84251	163.28587	159.65599	156.03326	152.69479	146.92627	143.55946	138.99185	133.00319	132.20154	131.9968	133.22736	136.44749	138.74396	140.23755	141.85907	141.91743
181.63	184.81294	189.50938	193.3532	196.84178	198.31956	198.80975	198.4402	195.06509	192.16609	188.05209	183.56154	179.20604	175.31953	169.58565	166.29608	164.51999	164.69795	166.1478	165.91371	166.19836	165.16142	163.08003	160.82816	158.61896	157.50401	152.75824	153.00761	156.35501	156.84605	158.63742	161.21043	163.11557	164.86441	166.3504	163.23212	159.6236	156.24249	150.65163	147.19952	142.3335	135.91141	134.30684	133.32761	134.38054	136.98959	139.15106	140.72281	142.40828	142.90009
185.57567	188.77992	193.67529	197.85309	201.30614	202.8763	203.80699	203.32376	200.1263	197.31256	192.81488	187.79143	183.39328	179.44992	172.90604	169.14751	166.58272	166.13538	167.20866	166.80403	166.81866	165.90965	163.64351	161.619	159.40268	158.11012	153.51357	154.46638	158.32535	159.0722	161.0199	164.41002	166.61359	168.29138	168.88919	167.13515	163.78952	159.63391	154.71097	151.27309	146.44258	139.64391	137.42828	135.81664	136.77722	138.83205	141.05035	142.79263	144.38574	145.10492
189.46452	192.37036	197.98338	201.99063	205.26605	207.06358	208.21455	207.66739	204.47702	201.79828	197.07321	192.04266	187.21109	182.93378	176.21936	172.00607	168.71654	168.1342	168.74564	168.071	167.9151	166.75739	164.64047	162.50938	160.64124	159.23497	155.07895	156.18098	160.25311	161.56841	163.55872	167.73755	169.89848	171.59048	171.66962	170.49821	167.69971	163.23856	158.55719	155.15485	150.18222	143.44751	140.75581	138.83864	139.72816	141.42773	143.82365	145.41673	147.23721	148.15533
192.62869	195.85425	201.79414	205.81558	208.62206	210.56169	211.71979	211.09444	207.90407	205.19691	200.52869	195.31339	190.21892	185.80663	179.02113	174.42415	170.82909	169.9057	170.38211	169.62932	169.33842	167.93202	165.74405	163.69112	162.05034	160.5304	156.7865	158.03775	162.50778	163.68805	166.09048	170.19116	172.58656	174.77597	174.39323	173.92526	170.7715	166.42404	161.87057	158.4469	153.55244	146.93852	143.74944	141.93884	142.93494	144.35741	146.66098	148.35352	150.13846	151.13475
195.49446	198.74136	204.73097	208.46109	211.08992	213.10773	214.31555	213.42731	210.308	207.69321	203.01077	197.17731	192.22495	187.85527	181.07689	176.11044	172.14587	171.21539	171.91206	170.78979	170.50601	168.95749	166.46399	164.65974	162.97633	161.64114	158.28093	159.60323	164.14432	165.41696	168.00414	171.77797	174.83418	177.16568	176.29268	176.25102	173.25357	168.14584	163.86238	160.74423	156.10559	149.64087	146.18179	144.74779	145.82915	147.08818	149.34912	151.23351	152.76976	153.75894
197.30869	200.4561	206.5594	209.77084	212.91125	214.59511	215.50449	214.71573	211.79538	209.03847	204.07182	198.1673	193.06573	188.56105	181.00107	177.12175	172.72377	171.88564	172.60364	171.56664	171.19048	169.578	166.90686	165.23763	163.48317	162.05559	159.10039	160.60033	165.12012	166.40695	169.06519	173.12325	176.14392	178.312	177.43187	177.35472	174.64857	169.27083	164.9021	161.79819	157.35136	151.33429	147.96048	146.99544	147.84943	149.27188	151.56123	153.50247	155.04584	155.95686
197.74451	201.21877	207.32208	210.30614	213.48209	214.78223	215.54951	214.53337	211.89723	208.92717	204.01738	198.23364	192.59915	188.39291	180.24318	176.93228	172.43483	171.72461	172.59892	171.78218	171.16444	169.48091	166.88794	164.9558	163.26529	162.40614	159.33014	160.7164	165.30014	166.44487	169.25943	173.31747	176.37367	178.4778	177.13583	177.37131	174.93518	169.57875	164.74107	161.72952	157.73744	151.96196	148.87236	148.40471	149.25159	150.73088	153.10551	155.34517	156.74641	157.50822
197.39877	200.78067	206.7916	209.49146	212.68872	213.76147	214.47192	213.32077	210.60648	207.58669	202.96822	196.93579	191.05972	186.98135	179.88324	175.90445	171.40698	170.7607	171.8766	171.15224	170.67661	168.85097	166.27931	164.14822	162.72771	161.73357	158.79968	160.31383	164.54939	165.72256	168.23869	172.41751	175.38136	177.43575	176.17194	176.08057	173.77943	168.5367	163.32242	160.83667	156.88013	151.80807	149.02402	149.07504	150.00719	151.94124	154.31587	156.56973	158.05626	158.59068
195.90202	199.24838	204.94667	207.44757	210.91484	212.03735	212.23621	210.77953	208.45601	205.08095	200.2209	194.48689	188.59662	184.49695	178.30832	173.9032	169.85338	169.19998	170.55746	170.11021	169.81932	167.96529	165.56415	163.27673	161.74965	160.96867	157.63687	159.01602	163.0242	164.12633	166.20901	170.18178	173.43697	175.21423	174.24174	173.88037	171.43002	165.33464	161.26433	158.93491	155.1631	150.92238	148.72807	149.79518	150.57101	152.78926	155.49074	157.76595	159.11746	159.14029
193.46738	196.84927	202.23494	204.60793	207.80519	209.06982	208.86366	207.27908	205.35349	201.5663	196.80571	191.10013	184.91853	181.22388	176.06554	171.2554	168.0085	167.55406	169.1105	168.97589	168.78447	167.10805	164.79929	162.49767	160.81427	160.23222	156.34622	157.41272	161.08696	162.13933	163.67491	167.02951	170.30598	172.16855	171.76448	170.70677	168.78934	162.59448	158.4247	156.60686	153.38928	149.88753	148.79454	150.37326	151.48303	153.99263	156.97832	159.14691	160.49133	159.38441
190.25832	193.86757	198.72743	201.02937	203.95663	205.46284	204.90141	203.11789	201.37703	197.17062	192.77951	187.23026	180.32391	177.42506	173.33963	168.62187	166.14235	166.17819	168.04016	168.14714	168.26836	166.40009	164.60292	162.12366	160.42604	159.80849	155.21904	155.75974	159.17819	160.13107	161.43217	164.72993	166.72743	168.82446	168.7899	167.12822	165.29605	160.29491	155.74144	154.31438	151.89973	149.2151	149.26608	151.8893	153.08434	156.19789	159.56728	161.21007	161.9292	161.25572
187.04929	190.29619	194.80077	197.33719	199.78128	201.50775	200.27841	198.5162	196.82507	192.50499	188.46916	182.96254	176.09882	173.93892	170.57826	166.42892	165.02232	165.39922	167.60226	168.20662	168.60493	166.62299	165.28056	162.6521	161.06818	160.08113	155.05113	155.03052	157.86632	158.71973	159.22502	162.78568	164.0087	165.72913	165.69455	164.1963	162.93257	158.10194	153.88954	152.66856	151.34102	149.5872	150.83902	154.80515	155.98599	159.47612	162.69629	163.98383	165.49167	164.84659
183.93269	186.48325	190.95941	193.23293	195.49228	197.21875	195.93967	193.97141	192.27316	188.17336	183.73251	178.99329	172.92537	170.77969	168.49194	165.01051	164.95395	165.57953	168.27995	169.18985	169.97186	168.12492	167.17329	164.36008	162.81168	161.11409	155.87094	155.04741	157.81926	157.89818	157.92741	161.4028	162.26344	163.42255	163.90666	162.29474	161.46443	157.06013	153.12483	152.15254	151.82687	151.25255	153.74782	158.53107	160.01035	163.87704	166.70642	168.79688	169.94234	169.6028
181.50537	183.75749	186.96889	189.36319	191.43071	193.29218	191.72888	189.97377	188.16187	184.05493	179.80594	175.96909	170.4554	168.63658	167.15884	164.89957	166.08644	167.08151	170.18694	171.29578	172.61781	170.62164	169.90451	167.11259	165.52867	163.14186	157.64293	155.95964	158.52542	158.11406	157.87329	161.04315	161.55563	162.72894	163.19176	161.66507	161.48848	157.80893	153.87364	153.15002	153.57043	154.28931	158.02802	163.30864	165.1716	169.30833	172.30113	174.5479	175.10359	174.9417
179.6252	181.38705	184.32133	185.91985	187.76707	190.15436	188.21448	186.32436	184.42007	180.72527	177.02338	173.70525	168.71024	167.51669	167.11188	166.07474	168.15689	169.51434	172.91109	174.21178	175.88908	173.79344	173.1971	170.34836	168.70758	165.91577	160.28181	158.05141	160.21217	159.18265	158.86371	161.77068	162.00604	162.98752	163.75586	162.46365	162.62102	159.13332	155.98672	155.59706	156.71381	158.43454	163.18222	168.34206	170.8232	175.17308	178.27957	180.54054	180.59177	180.44408
178.83221	179.76984	182.44833	183.71288	185.1622	186.94553	185.78012	183.69107	181.92891	178.56804	175.25696	172.1875	167.9599	167.22821	167.71156	167.66917	170.54004	172.39487	176.05452	177.66783	179.19592	177.47688	176.66026	173.75468	172.24892	169.12314	163.50339	160.70454	162.43901	161.11105	160.68553	163.48592	163.68575	164.30484	165.3645	164.10074	164.56361	161.38145	159.05199	158.7476	160.71698	163.13405	168.34358	173.95107	176.70932	181.15869	184.15147	186.38403	186.19366	185.88255
178.33771	178.53636	181.02301	182.29466	183.88611	184.85941	184.07771	182.00285	180.21227	177.25641	173.88138	171.40878	167.72829	167.58635	168.76604	169.72551	173.01559	175.41043	179.37563	180.6692	181.8278	180.8051	179.86768	176.96921	175.39949	172.06055	166.52608	163.36485	164.84352	163.52267	162.98346	165.48541	165.72076	166.41801	167.30716	166.3134	166.91838	164.16965	162.24519	162.11134	164.90495	167.5636	173.26341	179.16222	182.16916	186.52615	189.29868	191.65202	191.28403	190.61765
178.01378	177.78612	179.83932	181.19626	182.55321	183.56915	182.89401	180.75522	179.08542	176.293	172.98901	170.75801	167.72411	168.32823	169.72821	171.66823	174.94409	177.815	181.63806	182.69006	184.78659	183.5578	182.42145	179.0256	177.54823	174.44379	169.25038	165.78363	167.21964	165.65721	165.04695	167.42101	167.8127	168.47441	169.36356	168.55452	169.28032	166.48895	165.33897	165.51065	168.06268	171.55267	177.87065	183.59183	186.60585	190.99127	193.56487	195.82582	195.46494	194.47171
177.56911	177.11407	178.87596	180.01262	181.22035	182.37839	181.75302	179.5929	177.93019	175.24435	172.18907	170.14281	167.71288	168.55147	170.58383	172.737	176.33972	179.43091	183.09055	184.91702	186.98514	185.57872	184.00893	180.42123	178.48203	176.0668	170.98708	167.45638	168.9137	167.27312	166.91154	168.94453	169.64886	170.27505	170.9155	170.412	169.07722	168.75854	167.87859	167.99341	170.54546	174.57545	180.95029	186.80644	190.08337	194.11353	196.72264	198.8344	198.58719	197.19604
176.66974	176.01575	177.62132	178.78639	180.02255	181.01717	180.37759	178.30984	176.77504	173.8334	170.85628	169.14395	166.83481	168.18501	170.55841	173.08107	176.61986	180.03787	184.1736	185.79402	187.72711	186.36334	184.4738	180.83636	178.74084	176.50325	171.81432	168.22676	169.58464	168.01511	167.88802	170.04179	170.97348	171.54994	170.49219	171.15399	169.66998	168.68341	167.32027	169.79411	172.72273	176.57509	182.97124	188.71371	192.20383	195.92134	198.43806	200.50009	200.2742	198.47806
174.80408	174.12877	175.88356	176.7644	178.27768	179.10889	178.71088	176.47971	175.07991	172.05301	168.86983	167.05801	165.3031	167.01569	169.30382	172.03255	175.58553	179.40146	184.07008	185.33524	187.26122	185.59903	183.77342	180.08626	177.53598	175.54707	171.21342	167.84615	169.51665	167.90448	167.99765	170.16566	171.59473	171.14799	171.02817	171.95998	169.80806	169.21228	167.5507	170.66403	173.80582	177.28159	183.46458	189.08627	192.8606	196.66336	198.7964	200.9437	200.69649	198.51665
172.18529	171.78709	173.40688	174.52933	175.89339	176.72458	176.22708	174.14513	172.68138	169.59053	166.35762	164.77319	162.96854	164.83742	167.12558	169.76193	173.15858	177.72058	182.2684	183.49803	185.2606	183.66946	181.7444	177.38931	174.18533	173.53226	169.55386	166.41397	168.50368	166.78493	167.34708	169.75665	171.37758	171.10849	170.29942	172.06256	169.54117	168.77486	168.30701	170.6032	173.53894	176.83707	183.12662	188.10884	191.93999	195.73566	197.76213	199.7744	199.80431	197.16261
168.9697	168.59993	170.52524	171.69742	173.02596	173.85005	173.58704	171.59033	169.95607	166.69469	163.45467	161.9413	159.64636	161.79236	164.13025	166.33318	169.33194	174.37709	178.88939	179.96269	182.06633	179.94939	177.98878	173.78291	170.81342	170.97037	166.84276	164.25708	166.85838	165.097	166.17073	168.89296	170.59204	170.97665	170.84972	171.60387	169.54434	168.94855	168.25333	169.74661	172.29865	175.27704	181.65898	186.04431	190.08864	193.54324	195.25708	197.31198	197.29216	194.48703
165.32071	165.21384	167.36653	168.53871	170.30779	171.02528	170.88309	169.1635	167.27344	163.9339	160.43806	158.90338	155.94054	157.95865	159.72809	162.06601	164.53899	169.81152	174.39487	175.12001	177.08154	175.3838	173.22426	169.46602	166.35443	167.41374	163.32878	161.34706	164.7513	163.39493	164.82391	167.95825	169.94154	170.653	171.05898	170.2997	170.07335	168.67465	167.52467	167.98058	170.48286	173.1273	178.89107	182.92824	186.72389	189.87297	191.68625	193.6488	193.60056	190.4828
161.67889	162.18309	164.6129	166.36061	168.32152	168.79745	168.91814	167.26251	165.2019	161.87659	157.89758	155.86551	152.43372	154.25998	155.11993	157.34416	159.3766	164.36493	168.93407	169.75157	171.69179	170.07932	167.9695	164.33917	161.75337	163.32428	159.33879	158.48683	162.76505	161.86342	163.61215	167.59914	169.57533	170.7131	171.44592	169.95479	170.56688	168.61395	166.91687	166.05826	168.17686	170.4234	175.63293	178.67535	182.56337	185.33586	186.99992	188.79906	188.7366	185.66147
158.7903	159.77766	162.86116	164.81494	167.06718	167.71364	168.30327	166.57658	164.11098	161.2475	156.97719	154.19905	149.87907	151.009	150.97368	152.37369	154.05795	158.88284	162.82669	164.07054	165.39258	164.10696	162.62244	159.07025	156.75446	159.05724	155.81781	155.90378	161.90858	161.28407	163.45914	168.05009	170.01918	171.54065	172.08162	171.08786	171.20969	169.1786	166.79228	165.50024	165.3167	167.86165	171.81352	174.25198	177.82735	180.09535	181.88734	183.16066	183.2403	180.08702
157.08125	159.01364	162.87161	164.93909	167.30502	168.34227	169.09534	166.99207	165.1162	162.32378	157.59872	154.28058	148.93742	149.04416	147.99986	148.46906	149.57777	153.45055	157.05334	158.48192	159.69028	158.64626	157.85094	154.47641	152.66508	155.79921	152.9648	154.46474	161.34351	161.80612	164.58514	169.45322	171.71362	173.27774	171.99973	171.76622	173.53651	170.38988	167.80461	165.42543	164.33949	165.33548	168.38498	170.01341	172.77875	174.82649	176.36267	177.34467	177.49536	174.42735
157.38307	160.1539	164.16112	166.65489	169.44714	170.98889	171.83434	169.42552	167.79836	165.01305	160.03929	156.04613	150.15585	148.66388	146.73849	146.07793	146.56137	149.29018	152.40981	153.64655	155.15332	154.32245	153.7403	151.12604	150.1745	153.80598	151.46895	154.51787	161.89404	163.71379	166.84099	172.25616	174.40288	175.64725	174.24133	172.72887	177.01447	170.67752	169.78333	166.42361	164.48502	164.68518	165.78069	166.40016	168.27733	169.92004	171.06543	171.84848	172.02049	169.20827
159.33342	162.97112	167.07069	170.1329	173.07437	174.90744	175.78131	173.13091	171.70979	169.13054	163.82283	159.40334	152.98726	150.14526	147.28197	145.48453	145.04427	146.71436	149.18739	150.54492	152.23645	151.66136	151.68318	149.17551	149.14766	152.85732	151.71399	155.7932	163.73781	166.60205	170.37584	175.64891	177.67484	179.48764	178.54356	177.23006	180.99696	173.65813	172.13158	168.31711	165.47612	164.78812	164.26358	163.25591	164.18095	166.03683	166.69194	167.33289	167.58305	164.69267
162.55569	166.93945	171.18112	174.18651	177.2843	179.72841	180.7515	177.5611	176.3105	173.68861	168.19617	163.73405	156.87744	152.84171	149.33894	146.56096	144.97673	145.87231	147.62059	149.11313	150.85439	150.258	151.03299	148.80243	149.4709	152.81819	152.93253	158.09886	166.64742	170.14406	174.39391	179.34013	181.90607	183.73308	183.35034	182.35657	184.98662	178.23042	175.70911	170.04012	167.00729	165.29611	163.50681	161.95911	161.06516	162.40236	162.9722	163.67708	163.87752	160.9303
166.53828	171.17784	175.48346	178.77307	181.94901	184.73419	185.64359	182.43185	181.03917	178.23964	172.67613	168.15007	161.02345	156.24165	152.14914	148.58246	145.91109	146.20982	147.78757	148.93193	150.80109	150.52446	151.35629	149.6089	150.91685	154.2144	155.26666	161.05118	170.06868	173.91348	178.22728	183.36536	186.00946	187.95015	187.58873	186.90761	188.56421	182.51855	179.02379	171.30844	168.85115	166.22337	163.5885	161.37291	159.44867	160.41638	160.48886	161.10847	160.80443	158.70274
170.47118	175.38074	180.02032	183.24597	186.53561	189.36343	190.17334	187.01137	185.56894	182.44965	176.70853	172.29614	164.82135	159.56351	154.95938	150.95215	147.26471	147.41425	148.86411	149.80951	151.60051	151.62228	152.26227	151.10463	152.79631	156.11514	157.76427	163.76904	173.17737	177.20691	181.80492	186.58061	189.54445	191.45673	191.21609	190.60603	191.62314	185.91855	181.64929	173.84158	168.71265	167.0583	163.88344	161.13492	158.19463	158.97049	158.78716	159.25757	159.03168	157.27817
174.04175	179.17868	183.90355	187.29262	190.02092	192.9269	193.5947	190.80931	189.16794	185.68628	179.85988	175.50433	168.00824	162.40932	157.62756	153.09454	148.8813	148.81056	150.11121	151.18451	152.8334	152.94754	153.41701	152.50095	154.49104	157.97331	159.96349	166.16722	176.00896	179.4985	184.65074	189.00011	192.08473	194.18886	193.72797	193.19606	193.52393	188.05382	183.59273	175.6358	169.09999	167.24669	163.85156	160.85435	157.28168	157.55305	157.16365	157.89697	157.84161	156.26573
176.90184	181.91798	186.68546	190.05322	192.56836	195.21143	196.06398	193.06543	191.31746	187.79318	181.93124	177.68941	170.17197	164.64412	159.64209	154.72539	150.11424	150.08612	151.16649	152.01953	153.75369	153.78258	154.37994	153.57047	155.63161	159.56863	161.75777	167.74832	177.57585	181.29987	186.55157	190.28989	193.41714	195.79839	194.96802	194.4361	194.37318	188.9528	184.42065	176.36424	169.39502	166.68907	163.03813	160.06937	155.93533	156.1925	155.68944	156.32326	156.55212	154.90518
178.62511	183.65546	188.50108	191.98253	193.71606	196.64337	197.30408	194.68921	192.45808	188.64247	183.00081	178.56712	171.1918	165.67105	160.34927	155.38283	150.72194	150.60857	151.62498	152.41408	154.1127	154.26949	154.73186	153.97211	156.06168	160.2616	162.47916	168.44128	176.69142	182.03548	187.11665	190.47836	193.74774	195.91583	195.0215	194.48247	193.65218	188.65813	183.81334	175.73561	168.71664	165.1154	161.65631	158.6165	154.22667	154.60463	153.86708	154.55064	154.78662	153.4239
179.48154	184.29163	189.10175	192.65424	192.33432	196.93849	197.27234	195.15486	192.77451	188.30521	182.81276	178.27248	171.23112	165.483	159.9978	155.17346	150.58363	150.56972	151.66432	152.4321	154.15202	154.22356	154.38037	153.75563	155.78838	159.78223	162.17741	167.86244	176.38968	181.53479	186.28912	189.54424	192.92731	194.85381	193.97368	192.85202	191.70908	187.04189	181.97682	173.9062	167.70435	162.55414	159.40059	156.35365	151.71515	152.0789	151.6824	152.25229	152.59483	151.55898
179.2509	183.9473	188.77873	192.32413	191.30788	196.05415	196.13931	194.42683	191.89729	187.01585	181.37421	176.97603	170.03415	164.3855	159.06374	154.15411	149.95509	149.89854	151.24184	151.8746	153.50217	153.62343	153.86552	153.12709	155.09589	158.91211	161.11545	166.56599	175.92456	179.86176	184.34608	187.65094	190.65742	192.67628	191.61853	189.94975	188.9276	184.02592	178.91112	170.62024	164.94418	158.89868	156.17146	153.19559	148.73473	149.36847	149.17093	149.7124	150.36758	149.43118
178.40926	182.44484	187.28339	191.1414	190.85701	194.54459	194.09685	192.49806	188.95242	184.88103	179.34595	174.92645	168.23326	162.64145	157.41205	152.60902	149.17738	149.36954	150.49255	151.33138	152.85237	152.90257	153.21571	152.15044	153.8421	157.67255	159.86166	164.623	174.03131	176.95952	181.2662	184.50003	187.22939	189.58221	188.40366	186.20908	184.92403	180.03658	174.9644	166.33244	161.16087	154.47591	152.27448	149.78177	145.733	146.8002	147.0574	147.42833	148.29668	147.33186
176.74341	180.55873	185.22675	188.84319	189.16275	191.59978	191.20888	188.65796	186.31314	181.97174	176.55034	172.2019	165.67215	160.37877	155.66095	151.22031	148.66972	148.89742	150.16254	151.08662	152.65025	152.63651	153.34755	151.5291	153.19235	156.40462	158.43031	162.36742	171.96048	173.37521	177.63928	180.90862	183.09087	185.40816	184.24382	181.63002	180.03232	175.76305	170.15085	162.50656	157.12184	150.20949	148.55518	146.74458	143.49164	145.38306	146.10922	146.06093	147.41245	146.16342
174.67973	178.23215	182.78647	186.28923	187.02802	188.71896	187.78806	185.74872	183.86575	179.08382	173.58427	169.30688	163.36688	158.18007	154.37888	150.56349	148.68794	149.27089	150.60706	151.85091	153.36478	153.32262	154.35341	151.97363	152.98317	155.80464	157.15533	160.28952	169.49887	170.01834	173.7424	176.8412	178.95239	180.88599	179.70744	176.61758	175.53859	170.60138	164.93236	158.46046	153.01178	146.60391	145.70988	144.88695	142.63586	145.37282	146.72427	146.38467	148.11278	146.70032
172.7724	176.1685	180.5452	183.63585	184.74411	186.34979	185.11334	183.43639	181.27631	176.18884	170.86693	167.0585	161.62299	156.83408	154.09158	150.80202	149.68674	150.78128	152.52956	154.11446	155.14517	155.38724	156.29723	153.54797	153.72617	156.06448	156.93199	158.93642	167.15813	167.30811	170.75504	173.18594	174.55817	176.45624	175.37717	171.93915	171.0591	166.54822	160.63051	155.10364	149.75443	144.37685	144.44916	144.79861	143.62755	147.1248	148.931	148.75481	150.66055	149.34756
171.46199	174.83678	178.4816	181.33777	182.66631	184.25067	182.82239	181.35149	179.09904	173.84813	169.13728	165.68413	160.85968	156.84528	154.83463	152.43323	152.08534	153.7128	155.53925	157.451	158.31119	158.66692	159.21452	156.28053	155.79794	157.45412	157.79584	158.83392	165.61324	165.3582	168.3575	170.27681	171.18007	172.48128	171.29562	168.14182	167.38968	163.39038	157.61478	152.66345	147.98926	144.08249	145.02878	146.42986	146.58751	150.65318	152.79332	152.93689	154.87105	153.68597
170.85506	173.93141	177.30624	179.87819	181.12144	182.62767	181.45515	179.8777	177.59683	172.41698	168.08981	165.04167	161.08408	157.66653	156.54407	155.2298	155.41483	157.5894	159.55795	161.54076	162.6283	162.99826	163.16219	160.27081	158.91426	159.7462	159.63316	159.72623	165.28342	164.69443	166.92633	168.533	169.25864	170.19746	168.91945	165.90063	165.10587	161.49738	156.21915	151.68704	148.23499	145.67114	147.31375	149.9938	151.26701	156.03613	157.45151	158.40509	160.20425	159.14706
171.01556	173.65849	176.45776	178.8876	180.1451	181.62286	180.60669	179.17844	176.86914	171.82431	167.97321	165.15245	162.07591	159.19127	159.06357	158.6375	159.24171	162.10553	164.44356	166.13504	167.44997	167.90518	167.53619	164.54535	162.69852	162.56413	162.21663	161.36465	165.93419	164.85492	166.53972	168.02559	168.57359	169.13585	167.6873	165.1019	163.95186	160.71286	156.36545	152.3165	149.91605	148.70224	150.91328	154.31808	156.96263	161.62517	163.06898	164.44177	166.19119	165.17665
171.60245	173.98245	176.34831	178.5934	179.68747	181.1084	180.13487	178.84871	176.55363	171.93512	168.32561	166.03773	163.63623	161.39108	162.05208	162.21574	163.19656	166.77802	169.315	170.65121	172.09404	172.53505	171.8392	168.97626	166.43311	165.97186	165.04172	163.5929	167.33818	165.86812	166.89922	168.20746	168.70572	169.06192	167.61337	165.12035	164.14084	161.29974	157.32892	153.8555	152.24376	152.30893	155.05287	159.16112	162.43094	167.33507	168.5444	169.89587	171.72345	170.48154
172.40962	174.47702	176.54443	178.55505	179.52121	180.82848	179.99702	178.81035	176.68582	172.0815	169.27492	167.08653	165.16818	163.61224	164.82748	165.73721	166.81041	170.72581	173.58965	174.67006	176.39711	176.59653	175.81543	172.77486	169.90483	169.18069	167.58974	165.93486	168.8275	167.15138	167.79878	168.91518	169.21449	169.66304	168.05107	165.88492	164.93382	162.41957	159.01718	155.89905	155.27495	156.12172	159.33463	163.3647	167.60086	171.92944	173.12457	175.16527	176.55232	175.34592
173.08897	174.85083	176.3356	178.37465	179.21291	180.22885	179.69583	178.87863	176.86067	172.27057	169.73399	167.73035	166.4657	165.29346	166.99898	168.4416	169.74928	173.99864	176.96194	178.14894	179.93994	179.97594	178.98878	175.71371	172.73712	171.75009	169.7399	168.02818	170.38081	168.42049	168.86893	169.85742	170.01463	170.42766	168.91516	166.79874	165.76237	163.56787	160.46391	157.81473	157.83723	159.43716	163.02667	166.82227	171.59134	175.57175	176.75978	179.0918	180.27278	179.32219
173.1786	174.43597	175.94919	177.76796	178.55647	179.54399	179.0181	178.31459	176.22556	171.9481	169.58914	167.8484	167.05983	166.28549	168.29652	170.35735	171.53001	176.09912	179.37508	180.71127	182.31041	182.17589	180.95425	177.52998	174.44681	173.12581	170.89536	169.26891	171.45811	169.05014	169.49147	170.40182	170.70822	170.96494	169.25348	167.5634	166.47018	164.32541	161.61226	159.13361	159.76717	161.92844	165.70268	169.46277	174.20341	178.09146	179.37184	181.56177	182.49406	181.73531
172.42276	173.51671	174.73148	176.62131	177.07587	178.12733	177.48773	176.98318	175.01495	170.87962	168.67697	167.18492	166.4603	166.5173	168.76991	171.00836	172.15971	176.86382	180.34584	181.95206	183.12486	183.04718	181.79712	178.22363	175.0623	173.5992	171.27637	169.87019	171.78229	169.33878	169.53853	170.42046	170.87608	171.26779	169.55634	167.77388	166.70198	164.74196	162.19933	159.94095	160.92268	163.40369	167.45505	170.29851	175.64314	179.3038	180.8755	182.83806	183.62825	182.42896
170.97063	171.8372	172.8459	174.77837	175.0482	176.03571	175.38901	174.96973	173.16492	169.00114	166.94061	165.51962	164.99394	165.29253	167.91463	170.4444	171.42522	176.2146	179.95239	181.60124	182.96593	182.66084	181.32553	177.72362	174.50543	173.04944	170.65558	169.41991	171.57359	168.99509	169.18063	170.15492	170.34055	171.09464	169.39029	167.64334	166.59279	164.65407	162.10432	159.86015	161.04796	163.67108	167.7011	169.45035	175.59076	179.43617	180.64551	182.2812	183.16376	181.44577
168.53088	169.16296	170.26405	172.11835	172.35265	173.21938	172.72189	172.23865	170.377	166.39798	164.38719	162.9875	162.36945	162.93805	165.72357	168.67967	169.68181	174.45697	178.18057	180.09232	181.28645	181.17323	179.80238	176.15073	173.02493	171.73235	169.25322	168.15967	170.46967	168.04037	168.25433	169.40627	169.69847	170.56625	169.06087	167.19312	165.98624	164.12569	161.71095	159.18256	160.55508	162.69505	166.91693	168.92197	174.21684	177.97697	179.05132	180.2962	181.20718	179.51762
165.46591	166.01984	166.94328	168.8118	169.01767	170.41731	169.48639	169.17368	167.1273	163.2122	161.18721	159.752	159.11264	159.6528	162.94283	165.6147	166.92238	171.69753	175.47797	177.60999	178.75438	178.8046	177.34138	173.76788	170.54259	169.70477	167.23274	166.50157	169.02472	166.97203	167.1931	168.46581	168.81487	169.83896	168.57515	166.87085	165.36552	163.39839	160.98366	158.29185	159.50096	160.91615	165.29436	167.48413	171.78424	175.35254	176.11423	177.40176	178.43355	176.58054
161.98886	162.71333	163.43782	165.29924	165.41273	167.28844	165.89566	165.65401	163.89894	159.69254	157.68176	156.61603	155.73508	156.18997	159.39473	161.76108	163.63008	168.18497	171.75224	174.24663	175.51894	175.42702	174.16988	170.51822	167.79741	167.46408	164.88547	164.55931	167.78589	165.91794	166.2598	168.15779	168.3008	169.56647	168.50873	166.74046	165.03619	163.26091	160.65433	157.43672	158.34029	158.93126	163.00394	165.45659	167.95193	171.88971	172.69405	173.73997	174.26727	172.33612
158.73213	159.51344	160.22374	162.28409	162.73866	164.6925	163.16475	162.97993	161.14671	156.64188	154.90109	153.56535	152.27229	152.18719	155.65483	157.83644	159.88307	164.11823	167.74236	170.47122	172.07747	171.82214	171.2471	167.71625	165.25835	165.5787	163.18483	162.74498	167.14398	165.35417	165.88789	168.46089	168.66783	169.96193	169.11024	167.51962	165.43877	163.71321	160.92899	157.35611	157.38571	157.03877	160.76328	163.0312	164.50337	167.63823	168.65572	169.39613	169.85947	167.90701
156.34233	157.13074	157.78419	160.00797	160.69701	162.9635	161.56363	161.64883	159.59534	154.91287	152.97313	151.16844	149.44905	148.95184	151.96474	154.08949	156.50562	160.39969	163.91724	167.10086	168.67868	168.601	168.26753	165.21275	163.32329	164.11259	162.08821	161.74783	167.05632	165.47258	166.78078	169.41064	170.00836	171.43747	170.62131	169.03069	166.78641	165.18164	161.88583	158.06427	157.41174	155.90662	158.9348	160.81192	161.59486	164.0405	164.70981	165.12338	164.9046	163.64847
154.99707	156.05548	156.63077	159.38745	160.19019	162.64851	161.45471	161.61096	159.40825	154.56947	152.43077	150.18555	148.18195	147.10208	149.41154	151.08865	153.56161	157.34203	160.9093	164.39845	166.04735	166.1828	166.01988	163.69695	162.38303	163.21497	161.86559	161.99419	167.92795	166.79895	168.76796	171.49728	172.37213	173.85098	173.06323	171.65025	169.07913	167.67332	163.86592	159.81697	158.326	155.36427	157.70322	158.89113	159.31168	161.03256	161.69478	161.72466	161.34955	159.97972
155.07294	156.43687	157.09033	160.18097	161.16133	163.50598	162.77403	163.05107	160.66362	155.72536	153.56535	150.58826	148.29333	146.60242	147.99527	149.35265	151.79718	155.47101	158.71143	162.52032	164.31844	164.61732	165.25731	163.01253	162.601	163.26242	162.89359	163.09323	169.75887	168.86433	171.40178	174.34427	175.51044	177.0177	176.13048	174.95198	172.21031	170.52031	166.68448	162.23051	159.93665	155.93042	157.61566	157.75906	158.04462	159.02654	159.50401	159.17862	158.7964	157.25606
156.22177	157.8131	158.69391	161.96219	163.37599	165.44353	165.16631	165.25861	163.03459	158.25264	155.73738	152.04974	149.67667	147.0336	147.70171	148.66829	150.87125	154.6161	157.79259	161.70807	163.64827	164.28822	164.96375	163.58585	163.52246	164.22652	164.58955	165.17288	172.17245	171.63321	174.53302	177.43999	178.95433	180.16318	179.49622	178.34613	175.95264	173.94998	169.89389	164.98518	162.05183	157.39189	158.22449	157.52945	157.78658	158.1077	158.18016	157.56343	157.27361	155.63377
158.0883	159.85727	160.89439	164.7027	166.29413	168.07744	168.19102	168.03464	165.86035	161.02867	158.35707	154.17918	151.59293	148.40985	148.38164	149.02136	150.88326	154.4576	157.64828	161.76271	163.78108	164.91841	165.72894	164.79155	165.08347	165.58858	166.71898	167.58653	174.78506	174.70056	177.84908	180.73473	182.17801	183.38684	182.84779	181.54848	178.89209	176.87523	173.0323	167.71858	164.60759	159.20158	159.35205	157.847	158.01175	157.92787	157.37506	156.90044	156.4756	155.09866
160.06857	162.17859	163.32942	167.35797	169.02757	170.93169	170.9529	170.79651	168.8425	163.73369	160.74947	156.42946	153.46661	150.40434	149.61583	149.83633	151.32875	155.16599	158.20747	162.37875	164.46815	165.76183	166.74287	166.01155	166.70845	167.27751	168.66373	169.98602	176.9998	177.2919	180.66779	183.43974	185.1246	186.54662	185.92229	184.72247	181.89554	179.1468	175.56679	170.2886	166.85786	160.89052	160.37309	158.33513	158.47147	157.94704	157.21658	156.64961	156.21767	154.98994
161.8073	163.98837	165.57263	169.72198	171.22815	173.28148	173.33823	173.19604	171.12123	165.94849	162.56636	158.16818	154.99219	151.86595	150.58719	150.61584	151.88799	155.72522	158.85907	162.91666	165.22635	166.6479	167.67159	167.20317	167.99954	168.63966	170.40245	171.86687	178.93039	179.41434	180.48805	185.83928	187.38203	188.9959	188.04472	186.987	184.28087	181.01344	175.16678	171.97758	168.45448	162.32373	161.14549	158.62434	158.56883	157.85257	157.27133	156.43434	155.91003	154.85994
162.81422	165.15872	167.02719	171.11971	172.56192	174.87816	174.89937	174.62219	172.34843	167.20412	163.56618	158.97615	155.60831	152.68103	150.96172	150.99037	152.12752	156.11398	159.23361	163.26277	165.80693	167.36349	168.12428	167.8477	168.70094	169.56842	171.48753	173.158	180.27127	180.70546	181.2605	187.20859	188.63765	190.02412	189.33585	188.21419	185.60753	181.78587	175.99606	172.59372	169.09903	162.80484	161.17186	158.43756	158.41759	157.5592	156.89981	155.99887	155.38928	154.50264
162.87617	165.3912	167.47284	171.52271	172.80151	175.21011	175.39474	174.93283	172.59512	167.4579	163.57129	159.10205	155.27235	152.56535	150.67551	150.73969	151.85551	156.09778	159.14635	163.14709	165.71968	167.48228	168.08675	167.88834	168.7771	169.81511	171.59212	173.46153	180.68848	181.06584	181.1306	187.24211	188.74223	190.07185	189.48306	188.29036	185.5629	181.32202	175.61748	172.5562	168.60675	162.22729	160.46642	157.63266	157.41373	156.71165	155.86751	155.09448	154.33568	153.65509
162.06421	164.53659	167.03035	170.91679	172.12454	174.39104	174.4904	174.0498	171.61972	166.67436	162.24771	157.93481	153.82799	151.51889	149.69299	149.87088	150.86591	155.43501	158.41963	162.69038	165.27719	166.92612	167.72952	167.30374	168.10724	169.13103	170.8512	173.01193	179.89783	180.19702	180.681	186.22408	187.68156	189.1391	188.50768	187.31496	184.3033	179.82083	174.29391	171.16867	167.00607	160.68347	158.60284	156.03908	155.40092	155.17493	154.31659	153.40143	152.96237	152.1752
160.45647	162.87912	165.28052	169.20959	170.0976	172.47066	172.59135	172.24312	169.71356	164.61899	160.24208	155.68048	151.43156	149.58432	147.70868	148.09972	149.62054	154.27493	157.38034	161.47346	164.35869	165.72339	166.92471	166.23602	166.76952	167.97095	169.4211	171.58896	178.08405	178.44719	179.69144	184.24687	185.38461	186.7995	186.57309	184.883	181.82869	177.27518	172.09644	168.5946	164.48175	158.00282	156.11404	153.77055	152.75581	152.69324	152.12622	151.38159	150.92833	150.03456
158.16667	160.58934	162.89124	166.47926	167.60175	169.82558	169.81128	169.38489	166.84111	161.64706	157.45491	152.6304	148.75098	147.13818	145.34073	146.33572	148.27577	152.98698	156.17767	160.51947	163.42603	164.84756	166.01337	165.17546	165.37498	166.88197	167.52921	169.60468	175.66634	176.01527	177.32347	180.91966	182.20663	183.58601	183.52301	181.64816	178.65782	173.28719	168.64136	165.23189	161.09061	154.57616	152.82948	150.71336	149.87625	150.1192	149.94299	149.23389	148.90141	148.08582
155.61403	157.9301	160.08278	163.62817	164.50195	166.61923	166.40598	166.008	163.61345	158.54018	154.0567	149.48801	145.70093	144.42921	143.30676	145.08336	147.535	152.25333	155.49374	159.99898	162.59999	164.26312	165.38628	164.56969	164.30737	165.66512	165.57339	167.4073	173.13501	172.96524	174.51503	177.02409	177.92024	179.73306	179.64874	177.67442	173.99486	169.46266	164.50418	161.60631	157.2803	150.93637	149.66576	147.92622	147.37334	147.81525	148.67642	147.59784	147.27957	146.62741
153.28879	155.53381	157.28149	160.68477	161.49461	163.54083	163.10019	162.823	160.44977	155.53993	151.31937	146.92828	143.62439	142.55873	142.31024	144.6908	147.78194	152.4292	155.93253	160.6438	162.93217	164.64507	165.90323	164.57504	164.00719	165.0452	163.96582	165.46576	170.44739	170.11421	171.50058	173.51935	173.96788	175.73094	175.32689	173.41653	170.16327	165.60266	160.33154	157.66106	153.54108	147.56664	146.81473	145.89941	145.65205	146.61267	147.99254	146.985	146.77335	146.34853
152.20705	153.98312	155.18367	158.54433	159.15521	161.08063	160.69684	160.38414	158.13168	153.38527	149.83261	145.59076	143.07556	142.06674	142.69934	145.69806	149.67027	154.36726	157.8777	162.61031	164.49367	166.32022	167.61392	165.696	165.06418	165.39166	163.36015	164.13535	168.58406	168.01639	168.86984	170.56889	170.854	172.24048	171.99274	169.93315	166.61595	161.88481	156.89792	154.28426	150.57642	145.00697	145.21429	145.19427	145.25244	146.63228	148.4882	147.86438	147.60295	147.56895
152.25513	153.56934	154.27252	157.46974	157.98827	159.77869	159.56541	158.96851	156.86526	152.77965	149.64621	145.78806	143.83418	143.01723	144.33192	148.65936	152.95132	157.81174	161.23691	166.0761	167.66814	169.23891	170.18442	168.0036	167.42154	166.91055	163.88429	163.94183	167.85054	166.79971	167.01369	168.50665	168.43649	169.52454	169.38338	167.14618	163.80054	159.04808	154.52304	152.13676	148.6918	144.00345	145.26237	145.5834	146.48004	148.46382	150.3979	150.4491	150.05267	150.36684
153.2838	154.17169	154.68303	157.5463	158.12166	159.74866	159.65617	159.05925	157.21182	153.45305	150.89516	147.55569	146.10631	145.69435	147.76224	152.82153	157.5114	162.32918	166.01724	170.61484	171.83031	173.27316	173.69289	171.50496	170.70262	169.24663	165.55957	164.91367	168.0692	166.46414	166.401	167.5316	167.1559	167.99525	167.83989	165.51031	162.36363	157.5188	153.17139	150.80644	148.13597	144.23631	146.39052	147.4221	149.16426	151.46069	153.85663	154.36258	154.05853	154.35136
155.64124	155.81148	156.1736	158.98003	159.30669	160.91948	160.95491	160.21588	158.7095	155.47655	153.29523	150.48155	149.66457	149.52972	152.47867	157.78665	163.00232	167.64958	171.28792	175.66525	176.87358	177.66277	177.81247	175.39006	174.51668	172.26486	167.98805	166.75951	169.13345	167.10918	166.58418	167.45189	166.9838	167.68105	167.2699	164.99716	161.86469	157.13356	153.21956	150.67697	148.70284	145.8761	148.46375	150.34088	152.87175	155.51634	158.11832	158.74506	158.40549	158.81201
158.27583	157.99133	158.43161	161.01776	161.36575	162.75117	163.12054	162.21809	160.97462	158.20351	156.4201	154.01855	153.3934	153.80568	157.2449	163.19948	168.25172	172.99844	176.40941	180.73701	181.88139	182.0524	181.75447	179.33917	178.41603	175.62422	170.86424	168.91093	170.94382	168.30847	167.65558	168.22485	167.49388	168.02771	167.50285	165.27986	162.26819	157.65784	154.03517	151.40732	150.05847	148.05595	151.24756	153.75706	156.69295	159.67859	162.37296	163.17734	163.04381	163.23009
160.86075	160.24939	160.77493	163.26872	163.53854	164.77475	165.33598	164.533	163.44585	160.85948	159.30344	157.39926	157.07964	157.95378	161.95433	168.05101	173.00378	177.87131	181.01936	185.16933	186.22847	186.03708	185.49756	183.06805	181.81097	178.6994	173.64099	171.24005	172.67609	169.8773	168.99704	169.2821	168.40901	168.72256	168.08403	166.04578	163.12646	158.45929	155.10663	152.36508	151.49939	150.32112	153.92484	156.92462	160.38631	163.52116	165.84604	167.11937	166.97165	167.1366
163.06201	162.22328	162.86961	165.18576	165.53375	166.67049	167.38802	166.68452	165.73238	163.21706	161.73207	160.33238	160.22594	161.37718	166.14511	172.15654	176.86772	181.92708	184.80515	188.75615	189.56659	189.42494	188.33832	186.12907	184.45277	180.8154	175.66463	172.95105	174.12416	170.94171	170.22487	170.06229	169.18208	169.21852	168.62263	166.80464	163.92087	159.20393	156.03601	153.37975	152.71301	152.11737	156.30374	159.58063	163.22705	166.3335	168.40259	170.03119	169.70583	169.87077
164.48174	163.72115	164.3746	166.83997	166.88242	168.18257	168.82906	168.13266	167.31551	164.95653	163.41469	162.33475	162.37039	164.07587	169.1067	175.16786	179.64456	184.63289	187.45409	191.22746	191.72528	191.05782	189.43828	187.83299	185.94354	182.0788	177.08434	174.06522	174.97545	171.64377	170.90561	170.38776	169.45071	169.37349	168.86285	166.93117	164.63005	159.51521	156.41124	153.75496	153.2943	152.94734	157.60265	161.02878	164.74625	167.76743	169.6873	171.82037	171.01895	171.20522
165.08437	164.45169	165.04829	167.5705	167.7977	169.17601	169.46724	168.74951	168.18105	165.77232	164.46497	163.53424	163.5699	165.48853	170.66858	176.69421	181.0359	185.99582	188.94492	190.64349	192.90346	192.07968	188.55589	188.46407	186.24065	182.44696	177.49513	174.26996	175.03098	171.65666	170.86166	170.15196	169.34993	169.0453	168.66257	166.56747	164.3587	159.03072	156.00491	153.55469	152.93768	152.83943	157.77187	160.86403	165.15704	167.86559	169.92755	171.95406	170.96078	171.17548
164.72072	164.26569	165.09676	167.61186	167.95985	169.43764	169.70044	168.81218	168.19398	165.90605	164.42816	163.73903	163.58994	165.70752	171.21442	176.61479	181.14832	185.98743	188.94363	190.30116	192.88797	192.09973	188.71805	187.97252	185.40092	182.04778	176.59859	173.47998	174.18416	170.73167	170.06458	169.2412	168.46046	168.14165	167.80865	165.64249	163.32005	157.83572	154.7744	152.40233	151.83508	151.57341	156.64082	159.70457	163.96916	166.44322	168.45547	170.51038	169.47447	169.41916
163.54709	163.32654	164.29262	166.88588	167.2765	169.09535	169.16631	168.44859	167.68117	165.35771	163.75192	162.97041	162.69344	165.08812	170.55949	175.45537	179.75444	184.71434	187.78423	189.39755	191.62198	190.74847	188.0489	186.32994	183.3036	180.5331	174.79257	171.71661	172.49895	169.23122	168.72754	167.71941	167.08791	166.76909	166.58528	163.95728	161.79825	156.36369	153.00392	150.44711	150.00066	149.08527	154.32324	157.37277	161.20392	163.90536	165.57654	167.57462	166.80162	166.13522
161.64877	161.9398	163.01247	165.72653	166.37294	168.30547	168.18457	167.66582	166.62839	164.56073	162.67073	161.91765	161.02249	163.4669	168.72511	173.27994	177.20241	182.34706	185.33168	187.18658	188.39494	187.18037	185.74559	183.55054	180.53842	178.46426	172.24055	169.44881	170.47272	166.98471	166.8363	166.00581	165.16116	165.46761	164.9783	162.35027	160.25522	154.51509	150.67216	148.25035	147.0081	145.97903	150.9541	153.88992	157.25212	159.76883	161.52528	163.26045	162.74324	161.4942
159.43076	160.46074	161.88869	164.55299	165.50494	167.67906	167.44449	167.21704	166.09436	163.79932	161.76721	160.9928	159.19525	161.256	166.32947	170.09558	173.89015	178.8998	181.91284	183.75354	184.9761	184.01022	182.70332	180.20276	177.09116	175.64226	169.10593	166.67656	168.35417	164.99408	164.95224	164.66177	163.92368	164.1804	163.51346	161.02754	159.02484	153.09999	148.70995	146.3876	144.37086	143.04337	147.28656	149.67529	152.41931	154.74416	156.42245	158.05104	157.53383	155.92953
157.55385	159.07411	161.21259	163.93376	165.35466	167.55721	167.36525	167.29413	166.02222	163.74139	161.33272	160.10356	157.65231	159.25829	163.50044	166.59863	170.0024	175.02626	177.9043	179.70236	181.07414	180.46353	179.31297	176.41449	173.17499	172.55034	165.93584	163.96832	166.38489	163.54349	163.73613	164.07094	163.26891	163.55405	162.96526	160.53619	158.86034	152.72232	147.84911	145.07204	142.38736	140.49144	143.73277	145.29726	147.51549	149.52058	151.20599	152.50774	152.68686	150.57806
156.53674	158.50465	161.41051	164.153	165.94339	168.55803	168.43004	168.38023	166.89516	164.74934	161.98537	159.91068	156.94073	158.10619	161.35356	163.38594	166.42734	171.02487	173.71819	175.62993	177.03723	176.73216	175.76633	172.49837	169.67809	169.36606	163.36975	162.21225	164.96988	162.87454	163.44379	164.68808	163.92868	164.35593	163.76004	161.34517	160.10277	153.375	148.70073	145.15627	141.63316	139.37486	140.83272	141.65115	143.06647	144.9863	146.81381	147.57553	147.84703	146.11482
156.7276	159.49843	162.66719	165.91415	167.67612	170.51816	170.72411	170.5535	169.00449	166.96524	163.85312	161.11761	157.06055	157.62202	159.78229	161.08281	163.14366	167.62039	170.01526	171.99806	173.4267	173.12163	172.79527	169.25021	166.96994	167.07004	161.79135	161.35152	164.54968	163.34964	164.33099	166.54161	166.04512	166.57184	165.84804	163.63925	162.65263	155.80406	150.88821	146.99559	142.59142	139.81441	139.21172	139.26274	140.0741	142.07919	144.16251	144.26343	144.17255	142.9164
158.27565	161.50833	165.01816	168.40723	170.54579	173.33096	173.87798	173.67896	171.98784	170.11913	166.74409	163.19147	158.53044	157.90532	159.1987	159.675	161.21715	165.21782	167.34981	169.31839	170.61911	170.65511	170.47087	166.94002	165.25661	165.7475	161.42094	161.65611	165.18114	165.17479	166.46878	169.54628	169.12794	169.94598	169.29324	167.31892	166.5881	159.49796	154.41869	150.22052	145.27634	142.01616	139.58737	138.83548	139.19209	140.79929	143.06023	142.91246	142.46631	141.83545
160.69772	164.27145	168.37813	171.58957	173.87735	177.18834	177.61455	177.29474	175.61072	173.72069	170.1183	165.88354	160.71802	159.21182	159.68098	159.42543	160.34941	163.64664	165.59387	167.79694	169.09056	169.24025	169.07732	165.87332	164.61623	165.55476	162.21587	163.0479	167.00633	167.82423	169.56587	173.04837	173.03505	174.03783	173.22876	171.53867	170.92152	163.94507	158.87289	153.93578	148.72157	145.39746	141.78206	140.14909	140.07938	141.49475	143.40041	143.36632	142.67148	142.43143
163.56038	167.68123	171.87317	175.47542	177.48607	180.80417	181.44354	181.13794	179.38287	177.49994	173.64885	169.10858	163.72989	161.23604	160.80992	160.07829	160.45515	163.21237	165.09566	167.22768	168.27971	168.44359	168.52937	165.70906	164.92093	166.10104	163.44427	165.12184	169.27214	170.80768	173.15327	176.84894	177.23352	178.42104	177.3633	176.03557	175.57475	168.37802	163.52612	158.02057	152.50793	149.07013	144.84366	142.65648	142.09648	143.48341	144.92014	145.09921	144.59621	144.59773
166.74992	170.92052	175.46062	179.09128	181.02377	183.92265	184.72546	184.49803	182.75006	180.80318	176.89525	172.04233	166.50732	163.4024	162.33679	161.28543	161.0157	163.29684	165.16594	167.21979	168.36418	168.42149	168.62096	165.97116	165.59515	166.92448	165.14879	167.23137	172.09221	173.6846	176.34283	180.10954	181.01282	182.18613	180.97916	180.09198	179.43221	172.33495	167.59674	161.82118	156.08118	152.87785	148.09006	145.52629	144.83841	146.15427	147.27124	147.72034	147.13918	147.20465
169.34267	173.78326	178.30916	182.13878	184.05707	186.77118	187.61664	187.28261	185.50623	183.35329	179.45956	174.21585	168.67374	164.8867	163.66478	162.22972	161.5834	163.5448	165.64125	167.58853	168.66188	168.86839	168.98259	166.53175	166.25522	167.74799	166.71124	169.17752	174.60678	176.31285	179.27663	182.73071	183.92531	184.76466	183.77086	183.13235	182.38022	175.68797	170.7224	164.75497	159.10025	155.93245	151.15176	148.23982	147.78641	148.83228	149.35239	150.34149	150.01614	150.03897
171.15385	175.81473	180.26958	184.20576	186.07431	188.8737	189.58414	189.10091	187.18951	184.83763	180.78049	175.25966	169.7957	165.9234	164.51674	162.69087	162.07298	163.84964	165.804	167.666	168.6754	169.15193	169.04585	166.88634	166.8656	168.08835	167.58452	170.56238	176.38245	178.24484	181.35783	184.47795	185.45229	186.13531	183.59253	184.83698	182.42926	177.7905	172.94569	166.53065	161.06065	158.07759	153.43901	150.44891	150.17316	151.17639	151.51175	152.72823	152.38155	152.48965
172.29008	176.752	181.19974	185.20699	186.82684	189.67598	190.35799	189.56921	187.6152	184.9791	181.04984	175.50771	170.00822	166.07198	164.66531	162.69734	162.18604	163.82768	165.65413	167.41666	168.4687	168.9239	168.92442	166.80754	166.76547	168.03798	167.85388	170.95255	177.11368	179.02579	182.11748	185.01021	184.82635	187.24312	184.1248	185.76714	182.51389	178.68513	173.98245	167.52477	162.05478	158.86566	154.79552	152.11095	151.8849	153.02315	153.42247	154.53236	154.54097	154.25826
172.43159	176.76561	181.07124	185.17796	186.46387	188.86537	189.77475	188.5952	186.9325	184.01216	180.14687	174.64024	169.14787	165.1832	163.81917	162.06436	161.51752	163.13786	165.04959	166.6629	167.78598	168.29803	168.17775	166.13904	165.9762	167.23447	167.29196	170.73878	177.25519	178.79784	181.85397	184.5833	184.89682	187.14305	182.58232	185.34023	182.61987	178.68454	173.60527	167.20444	161.91917	158.94322	155.24255	153.19748	152.90041	154.11681	154.87138	155.78233	155.84065	155.62903
171.45761	175.4861	179.77751	183.78476	184.9854	187.33716	188.08311	186.76144	185.24796	181.97948	178.11417	172.8065	167.24309	163.61237	162.21991	160.60721	160.21669	162.00046	164.01164	165.69601	166.86174	167.45905	167.22508	165.08688	164.61139	166.22495	165.94849	169.38821	175.99698	177.63199	180.3968	182.81351	183.91573	185.60774	182.28336	183.59174	181.29062	177.08528	172.1268	165.67621	161.07309	158.08292	155.02174	153.87906	153.64592	154.89784	156.00771	156.84048	156.90593	156.51665
169.52443	173.2616	177.43935	181.38263	182.41985	184.75739	185.23334	183.73404	182.24898	178.78864	175.18623	169.97804	164.56383	161.44472	160.19435	158.70245	158.85905	160.77072	163.01639	164.65103	165.86647	166.42827	166.39325	163.87137	163.20404	164.93837	164.24269	167.54741	174.22012	175.45013	178.25049	180.47531	181.62729	182.12558	180.86888	180.50749	179.4427	174.80394	169.74599	163.40909	159.43834	156.53343	154.51675	154.20541	154.07176	155.79265	157.1796	157.92712	158.12756	157.52513
167.0442	170.71031	174.61092	178.36238	179.09406	182.10663	181.60913	180.09561	178.79529	174.96547	171.59753	166.8299	161.5578	158.95737	158.19019	157.05354	157.77147	159.94604	162.36223	163.96844	165.3047	165.5965	165.81015	163.01826	161.91039	163.44579	162.54405	165.39401	171.64752	172.77094	175.42207	177.42664	178.71361	179.14796	178.24654	177.33801	176.79195	172.06079	166.96732	160.93594	157.82497	155.01953	153.86261	154.55313	154.81026	157.19196	158.69972	159.78119	159.9532	159.08076
164.74875	168.11642	171.54099	174.994	175.42015	178.83061	177.82864	176.37198	174.95087	171.01445	168.26471	163.38336	158.46654	156.73297	156.66211	156.03708	157.57213	159.73248	162.60342	164.43703	165.56009	165.6174	166.18634	162.69812	161.61868	162.96222	161.49203	163.33304	169.30232	169.87154	172.4303	174.28564	175.38788	176.01407	175.11263	173.90572	173.62251	169.22533	164.0679	158.54813	156.78717	153.96753	154.1109	155.24907	156.62886	159.39424	161.45622	162.28191	162.53209	161.51753
162.84415	165.78549	168.54924	171.74648	172.22237	175.49072	174.08374	172.58441	171.547	167.3477	164.96034	160.66164	156.2493	155.31863	155.79491	155.95857	158.29652	160.91164	164.03127	166.14197	166.93109	167.08789	167.44365	163.72806	162.31465	162.99739	161.52011	162.21004	167.46878	167.49086	169.80803	171.53549	172.38904	172.93707	172.04274	170.7079	170.6521	166.64571	161.70145	156.84248	156.41734	154.00981	155.34691	157.28087	159.57726	162.90396	165.07254	166.16821	166.33313	165.01305
161.86328	164.10121	166.48837	169.30191	169.84885	172.90404	171.19151	170.00485	168.81822	164.85339	162.68629	159.46762	155.59529	155.09807	156.65436	157.36513	160.43495	163.38402	166.92287	169.02647	169.78717	169.62422	169.8663	165.96596	164.1049	164.29028	162.67088	162.12447	166.23213	165.83499	168.02428	169.45329	170.13631	170.64171	169.67633	168.34151	168.37096	164.98274	160.42216	156.39453	157.19153	155.50876	157.5706	160.33589	163.48494	167.23087	169.43497	170.94986	170.85899	169.51758
162.05489	163.45436	165.61415	167.80241	168.53409	171.80954	169.42912	168.44141	167.24767	163.6097	161.77654	159.58817	156.24873	156.24179	158.77153	160.46284	163.87372	167.0999	170.94429	172.84183	173.47464	173.2193	173.09901	169.00684	166.74077	166.28665	164.44699	163.06212	166.09688	165.01761	167.13583	168.28777	168.80023	169.29854	168.17683	167.04095	167.33331	164.25774	160.30823	157.36063	158.82552	157.94566	160.89568	164.37154	168.50111	172.23283	174.6501	176.23605	176.13806	174.75403
163.08496	164.12207	165.72765	167.68141	168.26387	171.43275	169.03812	168.24936	167.00587	163.56685	162.00372	160.34824	158.25226	158.41583	161.59927	164.02246	168.0231	171.4269	175.43471	177.1333	177.93663	177.51788	176.95706	172.94304	169.83853	169.25652	166.93369	164.84538	166.94221	165.27321	167.12854	168.13834	168.67923	168.99989	167.72188	166.79207	167.29047	164.71227	161.49463	159.3002	161.19853	161.47685	164.974	168.96854	173.71629	177.47644	179.51001	181.68571	181.38167	179.53578
164.72617	165.57141	166.66539	168.29942	168.91031	171.5676	169.42166	169.07343	167.69495	164.62541	163.11909	162.05339	160.80295	161.10153	165.10208	167.8024	172.32881	175.84633	179.83281	181.5172	182.29922	181.75966	180.97147	176.85796	173.19925	172.25485	169.57675	167.06212	168.20682	166.18254	167.91707	168.57161	169.3541	169.41896	168.19069	167.33191	167.95824	165.70688	163.31346	161.92905	164.20396	165.24258	169.15892	173.5656	178.70415	182.3506	183.85127	186.8512	186.43347	184.6089
166.4953	167.31924	168.04373	169.66356	170.12523	171.9583	170.55132	170.36652	168.87433	166.23824	164.72484	164.15648	163.34659	164.26334	168.81813	171.71738	176.10881	179.95316	183.92543	185.3398	186.17157	185.4828	184.48145	180.11215	176.22604	174.9548	171.99959	169.17943	169.7486	167.53247	168.81226	169.211	170.23506	170.11519	169.10007	168.29816	169.06656	167.02838	165.06839	164.45137	166.8826	168.88756	173.21602	177.35979	182.46991	186.83401	188.17836	191.02197	190.83163	189.24863
168.25029	168.94633	169.49318	171.03485	171.38284	173.02403	171.70233	171.65964	170.28114	167.5811	166.03217	165.90436	165.57762	166.92783	171.80945	174.84369	179.18539	183.15764	187.10861	188.14639	189.29079	188.41728	187.20985	182.67003	178.37183	177.00819	173.59827	170.71414	171.03462	168.66217	169.60089	169.90016	171.01659	170.79015	169.90292	169.17915	170.02574	168.29309	166.72389	166.49055	168.83655	171.74388	176.32103	180.59979	186.00125	190.4151	191.54628	194.1412	194.11427	192.74445
169.57188	170.10451	170.50925	172.09355	172.44864	173.58537	172.75392	172.66148	171.39668	168.46927	167.28983	167.06964	166.94897	168.88179	173.81317	176.92558	181.33122	185.31058	189.00574	189.90141	191.21635	190.22206	189.01463	184.27586	179.8	177.78268	174.4509	171.46732	171.78778	169.21637	169.92064	170.18437	171.05212	171.18803	170.35767	169.77602	170.40942	169.01073	167.68312	167.85478	170.42815	173.64102	178.52371	181.62297	188.58051	192.62488	193.685	196.06676	196.2672	194.64868
170.04088	170.52376	171.08482	172.98175	172.95316	173.7346	173.30818	173.20865	171.91542	169.05196	167.73749	167.5173	167.36821	169.70607	174.77243	177.79958	182.09865	186.29117	189.67369	190.52673	191.69955	190.64131	189.28467	184.48195	179.95638	177.59798	174.19513	171.35365	171.74519	169.12405	169.75014	169.70123	170.56897	170.88965	169.93848	169.4563	170.15367	168.9184	167.82527	168.26694	170.85449	174.4724	179.46165	182.48276	189.71031	193.59836	194.47374	196.58549	197.09146	195.30954
169.6857	170.38173	171.0636	173.17369	172.77562	173.96919	173.2159	173.01688	171.83736	168.90282	167.53152	167.14792	166.93488	169.6351	174.45279	177.50836	181.53029	185.55939	188.87086	189.85181	190.98199	189.65373	188.65948	183.35939	178.85512	176.60332	172.74573	169.96819	170.76472	168.12227	168.37886	168.51471	169.21193	169.85945	168.84433	168.41899	169.1732	167.88109	167.02954	167.51385	170.04457	173.83299	179.02831	182.48996	189.26987	192.98738	193.79881	195.67609	196.246	194.49249
168.68398	169.55052	170.70135	172.74039	172.62653	173.948	172.75418	172.49121	171.43248	168.22084	166.92059	166.29539	165.69156	168.51968	172.8755	176.00214	179.88197	183.65527	186.83174	187.45741	189.05656	187.51514	186.4214	181.15683	176.53177	174.63524	170.15947	167.588	168.54797	166.37447	166.48186	166.58218	167.19412	167.92691	167.22443	166.73514	167.35435	166.21144	165.39543	165.65237	168.21861	171.86491	177.07445	180.57162	187.37285	191.02641	191.73126	193.24617	193.95819	192.2402
167.32701	168.44939	169.72099	171.9803	172.18619	173.95528	172.29251	171.9585	170.64395	167.42522	165.84785	164.77502	163.88698	166.28876	170.31064	173.26674	176.77708	180.5717	183.74106	184.25304	185.86641	184.65894	183.03941	177.98088	173.34161	171.7151	166.78459	164.66786	165.95467	163.8167	163.90277	164.01019	164.84952	165.53967	165.10008	164.58948	165.095	163.79578	162.80214	162.87433	165.43347	168.85951	173.8914	177.0262	184.07611	187.63731	188.51979	189.53732	190.22092	188.65215
165.89194	167.30563	168.86858	171.27708	171.76718	174.8508	172.10091	171.90898	170.31024	166.68648	164.85333	163.29732	162.01137	163.59604	167.32658	169.70714	172.85512	176.54315	179.52068	180.06818	181.67444	180.77251	179.09613	174.00919	169.27756	168.12708	162.75603	161.07274	162.75746	160.93924	161.35925	161.58037	162.63995	163.30878	163.07526	162.2236	162.63675	161.56491	160.04546	159.44974	162.21494	165.04411	169.63548	173.25345	179.31572	183.08296	183.75227	184.69876	185.07683	183.89885
164.62036	166.57407	168.64857	171.19211	172.14406	175.71083	172.64119	172.59138	170.70131	166.82176	164.82518	162.70076	160.78951	161.37231	164.34258	166.09076	168.73425	172.21623	175.10849	175.59915	177.15567	176.28926	174.66263	169.78883	165.00746	164.46806	158.69202	157.58426	159.80188	158.50235	159.27765	159.81851	160.7715	161.73167	161.3063	160.46884	160.56226	159.58278	157.60858	156.12468	158.65541	161.08669	164.84671	168.65652	173.51086	177.32074	178.50166	179.01469	179.49223	178.69086
164.57094	166.83017	169.34525	172.35773	173.66495	176.97594	174.1976	174.28992	171.97353	167.88791	165.80606	163.17714	160.65483	159.68156	161.68549	162.63785	165.20319	167.83961	170.68924	171.00937	172.5943	171.81317	170.07996	165.81013	160.98613	160.65279	155.23911	154.7211	157.79848	156.59132	158.09137	158.82408	160.08261	161.18488	160.73819	159.716	159.51097	158.48177	156.0386	153.50311	155.41565	156.77402	160.15034	163.70436	167.92633	171.14645	172.70395	172.65567	173.15453	172.43842
165.54477	168.28006	171.00119	174.63184	176.20906	179.63374	176.72752	177.14667	174.47501	170.26151	167.70358	164.63412	161.67839	158.9856	160.22925	160.12289	162.26901	164.36543	166.8811	167.35045	168.70091	168.18268	166.3855	162.64148	158.04486	157.89626	153.05812	152.75327	156.61224	156.00195	157.99228	159.08025	160.94984	161.93134	161.36385	160.44113	159.66768	158.51767	155.64819	152.23161	153.0002	153.01562	156.2001	158.90147	162.49104	165.41275	167.43921	166.94328	167.55583	166.97472
167.5276	170.55423	173.66615	177.95761	179.73378	182.62555	180.3517	181.09772	178.02104	173.48067	170.39697	167.04329	163.71097	159.95238	160.116	158.71646	160.1165	162.02817	164.23831	164.80003	165.92311	165.71042	163.84929	160.68793	156.24762	156.2198	152.0851	152.29895	156.86137	156.93318	159.05852	160.75755	163.10323	164.14154	163.3609	162.27477	160.93997	160.01733	156.67889	152.25336	151.74295	150.57178	153.21626	155.60498	158.14296	160.5957	163.04137	162.01254	162.85246	162.37082
170.61183	173.81609	177.41829	181.97975	183.8625	186.17163	184.6794	185.34013	181.96503	177.41757	173.90753	170.17726	166.50388	161.78604	161.04727	158.70982	159.59117	160.93442	162.95271	163.42206	164.60909	164.4106	162.74132	159.84996	155.77913	155.79395	152.46216	152.98865	158.04135	158.66739	161.33983	163.13124	166.09508	167.09076	166.18222	165.18846	163.26392	162.15654	158.63336	153.45465	151.53737	149.30038	151.17747	153.3033	154.78256	156.92267	159.29018	158.51715	159.43523	159.07437
174.17218	177.57538	181.41205	186.12274	188.03392	189.83856	188.95738	189.20599	186.05118	181.43976	177.56735	173.44629	169.48158	164.21661	162.33388	159.67668	160.03934	160.83545	162.62639	162.95363	164.19749	164.14822	162.63527	160.07785	156.40494	156.47659	153.76297	154.60211	160.19481	160.76401	163.92673	166.18709	169.37831	170.27452	169.5294	168.4859	166.32689	164.76476	161.14211	155.35233	152.26974	148.98827	150.25429	151.65535	152.67278	154.41498	156.59775	156.13736	157.19044	156.85091
177.6402	181.27788	185.13588	190.09525	192.06326	193.2	192.80199	192.97246	189.71104	185.06409	180.83641	176.50218	172.35274	166.66147	163.84081	160.9207	161.03467	161.51814	162.97511	163.40894	164.42543	164.73854	162.94138	160.80318	157.45	157.52876	155.22015	156.57799	162.39095	163.30832	166.56342	169.02985	172.27789	173.12436	172.57109	171.48497	168.9991	167.63593	163.45905	157.20741	153.44272	149.58569	149.80011	150.5901	151.50095	152.82393	154.66563	154.85895	155.85519	155.55829
180.84537	184.52568	188.57552	193.407	195.26134	194.95564	196.15637	195.60918	192.68172	187.96373	183.50157	178.86893	174.65553	168.80791	165.43304	162.23584	161.84532	162.29326	163.466	163.90694	165.0016	165.20813	163.21201	161.59961	158.43826	158.29678	156.55659	158.17734	164.23187	165.2274	168.80936	171.46762	174.55226	175.45557	174.95204	173.75931	171.02477	169.46974	165.17207	158.51543	154.31731	149.97	149.75101	149.9015	150.82654	151.99321	153.47255	153.7298	154.84685	154.79152
183.20503	186.95641	191.10571	195.85193	197.3652	195.50345	198.28867	197.3862	194.52982	189.73364	185.07965	180.16278	176.00623	170.33624	166.30057	163.35205	162.42862	162.82683	163.79353	164.14209	165.25095	165.27985	163.50398	162.0195	159.00027	158.95825	157.32465	159.17987	165.19888	166.32942	170.28084	172.75436	175.61163	176.77785	176.36668	174.97502	172.45361	170.36569	166.04671	159.02769	154.53824	149.97067	149.45325	149.26268	150.11668	151.28334	152.62767	152.9702	154.07301	154.18823
184.77606	188.40662	192.54884	197.1174	198.40332	196.80444	199.33388	197.86299	195.37607	190.28148	185.44983	180.48325	175.99272	170.6425	166.23734	163.44514	162.13802	162.65703	163.46028	163.87279	165.04561	164.98923	163.28444	161.52992	158.76649	158.84529	157.20459	159.25163	165.44119	166.68539	170.67235	173.06062	175.56261	176.8354	176.3532	174.91177	172.39749	170.17458	165.77742	158.54523	154.04869	149.04059	148.51605	148.26865	149.16527	150.23956	151.65495	152.12535	153.09317	153.19418
185.24577	188.6561	192.86934	197.24608	198.11987	197.03258	199.14281	197.42322	195.03577	189.57881	184.57664	179.83031	174.76425	169.83325	165.11545	162.60747	161.09428	161.68434	162.38814	162.80063	164.03741	163.78918	162.16255	160.30858	157.79382	157.91524	155.89795	158.09422	164.58929	165.87614	169.70677	172.12347	174.25598	175.41508	174.9684	173.27829	171.05534	168.4274	163.93788	156.75545	152.81311	147.42842	147.18098	146.68491	147.43941	148.79082	150.22752	150.69792	151.95709	151.97992
184.7563	188.09557	192.05304	196.20239	196.69958	195.73311	197.5378	196.03848	193.38812	187.41248	182.30371	177.67105	172.48422	168.15007	163.06989	160.59033	159.11269	160.08644	160.53444	161.12457	162.2903	161.97812	160.43674	158.54013	156.0538	156.04732	153.88792	156.02734	162.55797	163.68849	167.49071	169.77238	171.56383	172.69452	172.27625	170.43694	168.42715	165.2592	160.80521	153.87144	150.49045	144.7718	144.92227	145.15094	145.37254	147.26396	148.68646	149.13554	150.57233	150.60939
183.0874	186.29875	190.24911	193.84425	194.2562	193.34654	194.70358	193.14743	190.70314	184.46458	179.16397	174.71606	168.97501	165.72798	160.22858	158.04747	156.48453	157.57198	158.14787	158.7238	159.8611	159.49918	158.07861	156.47333	153.66014	153.53287	151.11057	153.15762	159.60297	160.65533	164.2657	166.32001	167.6496	168.85135	168.44019	166.60797	164.81134	161.43733	156.84123	150.25565	147.52124	141.63206	142.22307	143.04149	143.46915	145.68031	147.60019	147.84323	149.57843	149.28152
181.05615	183.74883	187.64235	190.51271	190.91754	190.84636	191.15179	189.58853	186.88133	180.45091	175.02953	171.36322	164.74109	162.16908	156.63416	155.10672	153.47986	155.14284	155.58372	156.41545	157.46037	157.02029	155.64944	154.40654	151.12442	151.04688	148.10588	149.89714	156.15776	156.798	160.13837	162.05768	163.27357	164.14845	163.84389	161.86957	160.32161	156.68472	152.17387	146.2491	143.85574	138.29341	139.57365	140.93921	142.01346	144.40225	147.26004	147.3965	149.13171	148.77797
178.51337	180.7655	184.33928	186.89702	187.20236	187.15248	186.85396	185.37596	182.40587	175.95415	170.42618	167.18619	160.29404	158.64575	152.79817	152.01682	151.02943	153.09744	153.56674	154.81769	155.98341	155.3728	154.05879	152.87984	149.34901	149.00858	145.4352	146.87119	152.67705	153.08994	156.03949	157.73143	158.98996	159.18272	158.99893	157.04594	155.29195	152.15952	147.62027	142.76129	140.86533	135.94249	137.94037	140.37883	141.88652	144.68742	148.46182	148.49879	150.30505	149.95131
175.80722	177.81065	181.11443	182.99004	183.26697	182.98262	182.27907	180.89345	177.75993	171.20872	165.66655	162.76051	156.23785	155.21484	149.87175	149.95015	149.82964	152.11789	152.78616	154.42079	155.30939	154.95459	153.76138	152.54689	148.75317	148.16403	143.91565	144.93951	149.99222	149.87929	152.45937	154.0163	154.95509	155.18338	155.14171	152.91161	151.02258	148.43727	144.23198	140.50989	138.84839	135.27559	138.04086	141.15433	143.59283	146.9906	151.95869	151.18565	153.11983	153.12845
173.76901	175.29639	178.11699	179.5876	179.52347	179.41675	178.05949	176.78047	173.51195	166.96785	161.89462	159.68492	153.04147	152.50873	148.18172	149.14119	150.14333	152.27527	153.78908	155.76477	156.36917	156.3412	155.04141	153.81982	149.77742	148.5701	143.89539	144.50714	148.91324	148.22478	149.9593	151.4523	152.36267	152.392	152.40717	150.34048	148.46568	146.08644	142.50641	139.87856	138.58655	136.65509	140.13091	143.95493	147.31003	151.08438	156.54276	155.67735	157.66835	157.84752
172.46983	173.47852	175.60988	176.89575	176.59714	176.44069	174.74237	173.57701	170.28717	163.87099	159.08199	157.04991	151.00333	150.92531	147.90572	149.64677	151.83553	154.50748	156.21312	158.58673	159.14848	159.17738	157.90601	156.42151	152.52121	150.94443	145.58759	145.7446	149.48988	148.19037	149.1575	150.67889	151.48981	151.48361	151.69774	149.49605	147.47203	145.66832	142.7491	140.981	140.34981	140.10944	144.02579	148.46086	152.53362	156.67744	161.89424	161.41963	163.29695	163.54716
172.05176	172.37122	173.99811	175.04948	174.38139	174.23204	172.51242	171.44653	167.95775	161.79025	157.36362	155.22498	150.68472	150.84831	149.15031	151.68719	154.8636	157.77002	159.93044	162.44614	163.11447	163.09363	161.7583	159.96828	156.31667	154.10039	148.37407	148.21133	151.23897	149.42786	149.89052	151.55403	152.27255	152.174	152.64391	150.34985	148.53189	147.03372	144.75398	143.71774	143.72603	144.74333	149.29916	153.97583	158.50333	163.10191	168.30449	167.65935	169.72852	169.72293
172.03876	171.98161	173.2177	174.11276	172.76965	172.66293	171.06412	170.09061	166.33891	160.91748	156.76085	154.62932	151.19751	151.85138	151.3613	154.54478	158.71593	161.69342	164.27304	166.66795	167.64183	167.44334	166.17197	164.16167	160.4319	157.75378	151.87114	151.40286	153.96866	152.10069	151.91676	153.38132	154.24197	154.19315	154.73412	152.58215	150.80684	149.59999	147.85316	147.40666	147.86259	149.96703	154.94917	160.02376	164.70757	169.34167	174.02557	173.89912	175.84038	175.8277
172.77898	172.16762	172.89922	173.75876	172.06749	171.82574	170.24113	169.41684	165.45198	160.72688	156.91133	154.70163	152.25748	153.17424	154.36816	157.644	162.31253	165.76608	168.52333	170.78325	171.89923	171.46626	170.20201	168.02827	164.49745	161.30774	155.27589	154.70815	157.01813	154.89438	154.39781	155.61368	156.5667	156.78076	157.44254	155.42558	153.67157	152.74184	151.3858	151.26616	152.24078	155.30444	160.42871	165.58856	170.5708	175.3399	179.46957	179.37865	181.09254	181.10828
173.37001	172.35364	172.8792	173.53267	171.74904	171.20178	169.97954	168.86392	164.92038	160.85609	157.16132	154.82372	153.46669	154.47583	156.56502	160.72903	165.42601	169.23483	172.05603	174.17384	175.60245	174.92081	173.62811	171.29808	167.952	164.28621	158.26146	157.65819	159.66977	157.81601	157.02101	158.20135	159.18279	159.38264	160.00177	158.22643	156.714	155.89795	154.68402	154.84149	156.29218	159.91006	165.40381	170.32208	175.22615	180.1729	183.74123	183.78532	185.07999	184.44203
173.58452	172.21999	172.73132	173.1077	171.18906	170.87627	169.62563	168.36078	164.43855	160.79349	157.00633	154.79663	154.10753	155.34404	158.32852	163.01123	167.65135	171.7444	174.61534	176.61235	178.27545	177.23141	175.91029	173.65132	170.19865	166.24155	160.32338	159.94038	161.44746	159.98451	159.28188	160.23485	161.42944	161.72169	162.22713	160.60098	159.39409	158.57803	157.74782	157.79158	159.37727	163.41438	169.2563	174.08929	178.79442	183.79091	186.58475	186.52936	187.93771	187.42055
173.17381	171.55348	172.13588	172.31329	170.38754	169.93265	168.73172	167.57349	163.60152	160.21223	156.41089	154.4854	153.83893	155.46623	159.47389	164.13528	168.91753	173.27345	176.0307	177.82167	179.49187	178.23468	177.03436	174.78249	171.36534	167.56456	161.34796	161.11418	162.63547	161.47095	160.89621	161.79233	163.02956	163.40706	164.0262	162.3219	161.49158	160.44815	159.97321	159.80382	161.54584	165.8103	171.60249	176.38574	180.89192	184.9718	188.08539	188.39236	189.4881	189.1983
172.08812	170.33989	170.90097	171.07838	169.17395	168.72617	167.57498	166.2249	162.3382	158.88496	155.40335	153.59866	152.98772	154.67897	159.18401	164.21489	168.86212	173.2962	176.0748	177.61707	179.472	178.0656	176.84396	174.74129	171.28152	167.65126	161.37782	161.40694	163.04192	162.22557	161.80714	162.87381	164.03287	164.49564	165.2782	163.43178	163.04201	161.70015	161.33179	161.0274	162.89731	166.94862	172.66264	177.53827	181.84549	184.71745	188.52026	188.94806	189.61034	189.22105
170.37721	168.55794	169.09769	169.24669	167.56252	166.92998	165.67223	164.4216	160.82623	157.17406	153.66403	151.9588	151.04944	152.7691	157.72179	162.88768	167.33594	171.9832	174.71204	176.05534	178.10925	176.76678	175.63043	173.46381	170.20299	166.67221	160.61905	160.80447	162.86578	162.34074	162.2989	163.55031	164.79465	165.30005	166.23183	164.38539	164.05247	162.43352	162.21436	161.68259	163.33934	166.81512	172.51492	177.5824	181.26434	184.49869	187.63359	188.11819	188.38258	188.14253
167.77817	166.27863	166.8468	166.98869	165.49638	164.89938	163.8903	162.47626	158.83115	155.29265	151.81105	149.9353	148.36513	150.34769	155.20091	160.23889	164.87901	169.73943	172.383	173.73341	175.65231	174.43774	173.37955	171.26266	168.08	164.90451	159.26344	159.88942	162.34862	162.20728	162.64151	164.34766	165.60622	166.17555	167.3205	165.53802	164.97772	162.93243	162.41484	161.74809	163.38351	166.12743	171.48619	176.14864	179.51083	182.91571	185.46088	185.71811	185.91855	185.6927
165.101	163.70094	164.61018	164.90129	163.56529	163.70015	162.10133	160.49544	156.89296	153.56763	149.88705	147.94736	145.56717	147.69896	152.14716	157.07855	161.53394	166.30911	168.91003	170.22493	172.34988	171.31294	170.53896	168.36523	165.43839	162.72472	157.68764	158.81808	162.00916	162.42914	163.2755	165.60692	166.74466	167.75456	168.89238	167.05307	166.42171	163.97853	163.14117	162.02678	162.97298	164.7932	169.51956	173.89781	176.76974	180.17461	182.05894	182.09593	182.1969	182.17711
162.59444	161.37201	162.77863	163.13367	162.40164	163.15466	161.29295	159.6089	156.08458	152.63846	148.81578	146.47108	143.08192	144.92238	148.6245	153.44934	157.40732	162.38855	164.78342	166.44649	168.74907	167.8045	167.29341	165.36839	162.95312	160.82921	156.9361	158.66341	162.52238	163.21948	164.75505	167.51991	168.94188	170.07967	171.55856	169.4066	168.61183	165.67125	164.29391	162.81001	163.19489	163.53008	167.33984	171.06439	173.5242	176.60933	178.10287	177.89116	177.70081	177.96523
160.7345	160.04498	161.81398	162.38219	162.26122	163.32689	161.72096	159.77402	156.63339	153.32225	148.87431	146.23119	141.88278	142.94876	145.51402	149.95514	153.50813	158.48224	161.00504	162.79599	165.04883	164.53059	164.32504	162.65581	160.92976	159.56613	157.04436	159.3401	163.90962	164.97621	167.29338	170.52721	172.3826	173.37117	175.07031	172.86864	172.15912	168.31615	166.24248	164.50281	164.09186	163.06281	165.3378	168.03915	170.05844	172.89487	173.87683	173.5088	173.36818	173.28444
159.69884	159.74829	162.24915	162.95236	163.58456	164.97708	163.47774	161.18973	158.63174	155.41299	150.65952	147.21347	142.21136	142.38206	143.61861	147.27814	150.31953	155.17996	157.653	159.69975	161.9668	162.1378	162.58594	160.80302	159.86569	159.28366	158.20428	161.26031	166.45511	167.81302	171.05389	175.03378	176.76837	177.86353	179.3282	177.28995	176.45253	172.08377	169.15744	167.22591	165.47916	163.27058	164.46556	165.67477	167.18248	169.216	170.29033	169.46754	169.36246	168.91634
159.83563	160.76614	164.03438	165.01472	165.96667	168.155	166.60591	164.22552	161.75281	158.61932	153.70953	149.45346	143.97531	143.48518	143.13011	145.94411	148.14706	152.95775	155.47342	157.64096	160.1425	160.61903	161.69244	160.11559	159.93141	160.34416	160.40166	164.46664	170.22276	171.6162	175.5463	180.05199	181.7937	183.16597	184.53827	182.35791	181.39259	176.54066	173.0601	170.78751	167.67653	164.67215	163.98419	163.95706	164.71867	166.56035	167.12309	165.82425	165.61256	165.53593
161.15907	162.93513	166.64391	168.12163	169.53543	171.44666	170.52283	167.97191	165.52762	162.66414	157.71883	152.40405	146.74825	145.40547	143.75012	145.71146	147.27493	151.65218	154.56577	157.04593	159.60431	160.39349	161.97139	160.57217	161.0488	162.42787	163.55119	168.24146	174.43102	176.34314	180.75642	185.19815	187.13171	188.57503	189.81233	187.58221	186.80876	181.16101	177.53836	174.48416	170.68396	166.7843	164.56155	163.04228	163.34915	164.57266	164.73039	163.17575	162.77223	162.7169
163.34941	165.9355	169.93561	171.62648	173.31738	175.33519	174.62456	171.9102	169.12485	167.00035	161.6571	155.66733	149.85519	147.77347	145.16597	146.67256	147.51839	151.59721	154.5179	157.29651	160.04674	161.07748	163.13857	161.88144	162.92651	165.54903	167.11288	172.25079	178.82405	181.07013	185.76762	190.42963	192.36317	193.77097	194.74538	192.52237	191.89813	185.57538	181.83191	178.31587	173.61327	169.13806	165.59372	162.85233	162.76129	163.38084	162.94882	161.38707	160.85565	160.84296
165.53983	168.99986	173.39078	175.11006	176.75835	178.7122	178.53447	175.80591	172.6866	170.91026	165.48175	158.77431	152.8414	150.41151	147.02953	147.88953	148.37297	152.52286	155.44353	158.05162	161.05054	162.16655	164.63974	163.78763	165.19508	168.40024	170.73857	176.11807	183.26688	185.55559	190.34544	194.84402	196.50047	197.87985	198.8116	196.50334	195.81514	189.35739	185.68498	181.42998	176.2442	171.43504	166.62593	163.174	162.43637	162.81433	161.63625	160.0816	159.61412	159.31723
168.00739	171.6806	176.13545	178.30238	179.67355	180.90265	181.62019	179.23271	176.06366	173.98888	168.47513	161.41241	155.19528	152.65881	148.94287	149.12074	149.4976	153.54091	156.43317	158.86362	162.30305	163.4404	166.0699	165.69386	167.43527	171.03833	173.59694	179.36725	186.68655	189.49397	194.2554	197.95107	199.46542	201.34216	202.3521	199.89461	199.09984	192.37207	188.81335	183.85492	178.02254	173.06418	167.34557	163.50282	162.16124	162.34024	160.97031	159.14568	158.6853	157.95497
170.00604	173.97768	178.34727	180.61368	182.1909	182.70946	183.36305	181.47295	178.11916	175.98042	170.33167	162.70052	156.65393	153.73376	149.83308	149.97542	150.02544	154.25348	157.11732	159.32039	163.11511	164.24535	167.13774	167.1525	168.93654	173.23595	175.78745	181.72827	189.21811	192.42343	196.90776	200.15578	202.27409	203.75293	204.32942	201.99985	201.32585	194.03676	190.83333	185.04355	179.11169	173.76964	167.57497	163.46222	161.60194	161.52516	159.79994	158.13872	157.25203	156.49327
170.92471	175.25874	179.60699	182.03685	183.40091	183.8555	183.78435	182.27792	178.57597	176.55804	170.84532	163.26393	156.85497	153.63635	149.83516	149.92065	150.04173	154.35503	157.30412	159.20877	163.30193	164.64531	167.53773	167.85802	169.75574	174.36067	176.61375	183.11589	190.66971	193.88922	197.62038	201.72105	203.81094	204.83504	205.22679	202.94693	202.36533	194.7636	191.4962	185.07404	178.80115	173.43776	166.89491	162.98112	160.46713	160.16298	158.04698	156.67708	155.62695	154.44897
170.735	175.29639	179.68018	182.45819	183.29645	183.50235	183.19672	181.93188	178.00966	175.76436	170.02322	162.76868	155.70601	152.46608	148.85674	148.86407	149.26225	153.70345	156.50334	158.54298	162.74983	164.17137	167.18459	167.54041	169.64418	174.00754	176.47377	183.36671	190.76419	194.28215	196.5638	201.75871	203.54306	204.41084	204.74574	202.35931	201.84166	194.31097	190.63147	184.03166	177.2756	172.04723	165.31253	161.42006	158.40158	157.99796	155.90326	154.30598	153.41931	152.19157
169.92004	174.21852	178.58812	181.44427	182.05516	181.42975	181.6144	179.99428	176.27812	173.31517	167.97903	160.86658	153.00101	149.87479	146.75569	146.80566	147.62306	152.24902	155.07733	156.90381	161.30251	162.68852	165.86514	166.44833	168.46686	173.13573	175.33195	182.27466	189.72188	193.29668	195.74884	200.26164	201.8044	202.75034	203.00708	200.47855	199.91115	192.24545	188.40964	181.56827	174.80507	169.16458	162.25227	159.02771	155.32712	154.88084	152.90695	151.40204	150.67168	149.69264
168.2809	172.21703	176.46582	179.20119	179.87602	179.2506	178.73891	177.14012	173.58028	169.92099	164.69855	157.94847	149.39366	146.13954	143.36862	143.99414	145.10997	149.92065	152.77739	154.85255	159.0452	160.63727	163.80679	164.34024	166.48666	171.02763	173.12439	180.05287	187.37221	190.84752	193.91077	197.52827	199.14919	199.72563	200.13161	197.41833	196.63066	188.99341	184.97282	177.98935	170.89931	165.25171	158.58098	155.80406	151.64162	151.27351	150.03857	148.01497	147.2775	147.44244
165.58311	169.39133	173.07878	176.01312	176.2119	176.53149	174.82608	173.07097	169.55376	165.63869	160.32388	154.37672	144.96925	141.75066	139.40607	140.55028	142.1848	147.30103	150.29277	152.42477	156.57477	158.33028	161.51401	162.01904	163.93806	168.23038	169.97186	176.88612	184.19124	187.48181	190.80795	193.41649	195.21506	195.47887	195.99852	192.59601	192.10678	185.08768	180.36368	173.10307	166.11963	160.60704	154.26315	152.72256	147.64352	147.53831	147.15604	145.18219	144.28839	145.30598
162.84274	166.047	169.7984	172.32773	172.12859	173.7627	170.44435	168.40503	164.80965	160.60326	155.32397	149.31287	140.21094	137.65314	135.98357	137.09937	139.31653	144.76669	148.02135	150.25284	154.45967	156.06596	159.44865	159.56288	161.26875	165.06367	166.7341	173.00888	180.34241	183.14983	186.53281	189.18398	190.52068	190.32265	190.5723	187.07742	186.7516	180.10199	175.06535	167.9966	161.31868	155.54318	149.81038	149.39955	144.38445	144.79083	145.382	143.22339	142.80566	143.61011
160.43637	162.75244	166.20543	168.28709	167.83926	171.44868	165.75005	163.50465	159.98033	155.51103	150.41649	144.24905	135.94293	133.61252	133.14375	134.60771	137.47858	142.90034	146.71631	149.11833	153.17596	154.41986	157.96599	157.49756	158.98317	161.99649	163.40401	168.98247	175.911	178.59761	182.00902	184.39018	185.51372	185.10963	185.15323	181.79335	181.34674	174.78951	169.77419	162.82622	156.802	151.18994	146.42345	146.77292	142.32625	143.65634	145.10016	143.12628	142.88618	142.92325
158.74059	160.16138	162.83986	164.53784	164.15396	168.06181	161.49631	158.95248	155.62712	150.88071	145.94958	140.49272	132.54185	130.50276	131.38403	133.6438	136.72072	142.71091	146.71872	149.39786	153.29205	154.23044	157.55629	156.44836	157.50766	160.25096	160.82716	165.2119	171.707	174.12361	177.22948	179.73854	180.48549	179.83983	179.95447	176.53064	176.09824	169.86075	164.56122	158.30957	152.94617	148.1228	144.45766	145.65266	142.43524	144.49719	146.54497	145.0898	144.85681	144.44621
158.19592	158.43723	160.7036	161.59866	161.24321	164.12077	158.20184	155.07539	152.07687	147.56493	142.52014	137.51799	130.44112	128.99889	130.54807	133.91626	137.58295	143.94971	148.4407	151.16248	154.82219	155.27029	158.21245	156.69243	157.34671	159.11656	158.968	162.54984	168.10699	170.26073	172.93317	175.17221	176.13232	175.18112	175.15366	171.74405	171.5106	165.24467	160.32883	154.8517	150.55409	146.56917	144.08354	145.93935	144.42723	147.33473	149.44644	148.87947	148.51857	147.73849
158.53239	157.79314	159.47688	159.58324	159.38411	160.97559	155.94484	152.76154	149.83408	145.47134	140.54024	135.83652	129.92493	129.50587	131.53111	135.57434	139.84499	146.51729	151.18591	153.77267	157.26897	157.49681	160.19737	158.08049	158.1095	159.04802	158.18892	160.52019	165.42366	167.03737	169.38297	171.35912	172.1487	171.32538	171.10608	168.0162	167.80408	161.70158	157.33997	152.47389	149.49789	146.41536	145.11633	147.66847	147.79771	151.45128	153.77615	153.7634	153.23909	151.81242
159.73578	158.27177	159.181	158.65498	158.34218	159.13072	154.94553	151.4567	148.67845	144.72073	139.85356	135.29907	130.47462	130.95793	133.71506	138.28407	142.86024	149.76703	154.57776	157.15741	160.40503	160.37706	162.58026	160.06546	159.53314	159.50533	158.24123	159.59193	163.50066	164.94382	166.72098	168.38451	169.13855	168.30815	168.11726	165.19081	165.2558	159.37357	155.31747	151.22589	149.06703	147.49086	147.54895	150.33557	152.14879	156.04395	158.62463	158.78239	158.05202	156.48325
161.33	158.99913	159.44652	158.48708	158.33768	157.98936	154.78471	151.06851	148.46078	144.69492	140.04091	135.64275	131.63541	133.04243	135.99138	141.3278	146.00345	153.05235	157.97676	160.12299	163.44876	163.32841	164.77844	162.21391	161.09894	160.55954	158.67726	159.05453	162.20297	163.48982	164.69144	166.2697	166.83191	166.07965	165.8177	163.04047	163.46783	158.01193	154.45323	150.7027	149.51018	149.17035	150.09529	153.57826	156.45018	160.2885	163.0255	163.38931	162.27525	160.5999
162.81769	159.89706	160.10999	158.78104	158.74533	157.50885	154.79448	151.41223	148.48477	145.12392	140.29936	136.32751	132.88152	135.0062	138.10435	143.98079	148.90512	155.81903	160.75764	162.89676	166.0733	165.73982	166.84877	163.87213	162.26689	161.36511	158.89308	158.70192	161.07588	162.17087	163.18065	164.51732	164.88768	164.25621	164.02979	161.48705	161.97835	156.71429	153.97981	150.49931	150.28732	150.6225	152.56354	156.39467	160.09084	163.77281	166.43164	166.97311	165.69562	163.69342
163.83647	160.77374	160.49638	159.17455	159.01094	157.50446	154.9464	151.69205	148.75037	145.37531	140.81366	137.04077	133.70845	136.53658	139.62053	146.00143	151.01814	157.76151	162.74986	164.66872	167.60368	166.99309	167.96703	164.93355	162.64619	161.61652	158.61867	157.94435	159.99855	160.72408	161.63437	162.9142	163.09981	162.58914	162.29167	159.82709	160.70207	155.63699	153.35014	150.01884	150.29002	151.43523	153.92339	158.18085	162.64438	166.2269	168.68677	169.39877	168.29181	165.86328
164.42188	161.12466	160.59149	159.27678	158.95686	157.00273	154.67914	151.53137	148.60391	144.95883	140.83063	137.34196	133.88174	137.10776	139.9075	146.75026	151.71724	158.47481	163.40631	165.08359	168.18198	167.28004	167.91295	164.80841	162.35762	160.88031	157.54852	156.4976	158.431	158.87941	159.61208	160.7569	160.82884	160.59528	160.3049	157.91847	158.77927	154.32523	152.23735	149.19736	149.66751	151.24614	154.37379	158.75203	163.82663	167.35229	169.79797	170.48865	169.38168	166.84657
164.10493	160.85747	160.21771	158.71826	158.43387	156.11024	154.24141	150.78101	148.07381	144.18004	140.05894	136.96107	133.23795	136.81923	139.3987	146.48306	151.28659	158.00154	162.64883	164.319	167.27528	166.40889	166.94231	163.49672	160.83986	159.20624	155.37706	154.15562	156.14586	156.37399	156.8864	158.23727	158.34474	158.1396	157.65739	155.44859	156.43729	152.33141	150.39984	147.35275	148.27055	149.82787	153.61632	158.05139	163.46706	166.85062	168.94102	169.94434	169.07896	166.23122
162.99223	159.89397	159.16898	157.88266	157.43484	155.02597	152.92976	149.9099	146.91138	142.93944	138.84677	135.72046	131.83392	135.59996	137.4902	145.10034	149.52731	156.27068	160.49875	162.31813	164.95467	164.07407	164.72116	160.84213	158.02896	156.67955	152.21088	151.15286	153.30655	153.22205	153.99734	155.26295	155.37041	155.21501	154.66174	152.58086	153.70453	150.05342	147.88737	144.7195	145.7865	147.54276	151.7149	156.17131	161.8712	165.19791	166.99698	167.87952	167.36942	163.89638
161.48167	158.53973	157.82895	156.42184	155.99535	153.77121	151.46895	148.65514	145.86267	141.41469	137.43568	133.95412	129.76204	133.25807	134.8783	142.27528	146.87988	153.33904	157.11237	159.05254	161.17036	160.3253	160.9937	157.12178	154.15941	152.61104	148.14238	146.97067	149.63594	149.35959	150.41911	151.84814	152.11192	152.02757	151.75142	149.58527	150.62369	147.12889	144.81361	141.90155	142.64169	144.0782	148.54878	153.17572	158.58429	161.88258	163.94455	164.63524	164.28145	161.00027
159.51643	156.9724	156.45343	154.82608	154.64116	152.58044	150.15028	147.49278	144.87085	140.17418	136.0957	132.41519	127.71863	130.35489	131.44934	138.51947	142.87537	149.59032	152.47546	154.42984	156.65427	155.63156	156.5984	152.42094	149.61488	148.10205	143.65469	142.54695	145.49641	145.60376	146.49985	148.73891	149.14481	149.29494	149.23195	146.82419	147.81999	144.23282	141.76125	139.02679	138.97824	140.40765	144.60112	149.39146	154.55846	157.57253	159.71268	160.15465	159.89323	156.71864
157.70044	155.46904	154.95007	153.61406	153.7915	152.21396	149.64879	147.07655	144.49727	139.70822	135.33844	131.79291	126.40002	127.8781	128.2549	134.25922	138.27406	144.85399	147.2915	149.28851	151.41347	150.59682	151.49969	147.40752	144.56592	143.46519	138.99654	138.50696	141.51328	142.48038	143.72462	146.58896	147.43539	147.66368	147.50833	145.399	146.31664	142.71526	139.6113	136.48604	136.11066	136.90768	140.5256	145.23779	149.90739	153.092	155.35294	155.16254	155.06454	152.18127
156.07634	154.54128	154.17154	153.04155	153.7377	152.62201	150.1066	147.83279	145.38139	140.27258	135.80333	132.00911	126.36042	126.14742	125.93446	130.21927	134.01384	140.02534	142.02232	144.05487	146.21535	145.40579	146.31578	142.50781	139.73018	139.43236	135.01343	135.05676	139.00812	140.82076	142.35634	145.88147	147.28212	148.03621	147.76717	145.80707	146.37653	142.70409	139.13828	135.08223	134.30891	134.47356	137.23883	141.47496	145.40561	148.34862	150.43903	150.3268	150.26433	148.05606
155.3902	154.43068	154.58675	153.57756	154.76398	153.76907	151.72263	149.71883	147.37401	142.33626	137.68225	133.5683	127.62828	125.48972	124.91437	127.50809	130.49976	135.61597	137.43532	139.22627	141.49332	140.87561	141.81403	138.41107	136.01003	136.42274	132.72858	133.61745	138.13013	141.2715	143.11261	147.09248	149.19658	150.44804	149.85214	148.14784	148.46861	144.5546	140.6335	135.73901	134.12726	133.7448	135.2453	138.84904	141.77072	144.45795	146.71887	146.39348	146.24576	144.11565
155.76994	154.93831	156.02518	155.33574	157.12613	156.0957	154.47556	152.9265	150.51773	145.48711	140.62704	136.37808	129.93358	126.26024	125.05252	126.19673	128.07285	132.10193	133.88574	135.57011	138.02902	137.54633	138.63396	135.70706	133.7252	135.31746	132.2912	134.22455	139.27724	143.74731	145.6666	150.49202	153.00822	154.28812	154.0546	152.52792	152.3087	148.03229	144.07568	138.21484	135.77177	134.62192	134.97133	137.5519	139.38643	141.81076	143.6738	143.78893	143.74068	141.5182
156.90289	156.56865	157.86157	157.93242	159.9715	159.2608	158.3299	156.68846	154.19443	149.49776	144.26111	139.74925	133.3616	128.21742	126.50521	125.92992	127.02443	130.30745	132.04152	133.54825	135.81532	135.62393	137.09526	134.71547	133.05339	135.72565	133.3744	136.35938	142.38551	148.12035	149.60619	155.03558	158.02785	159.59196	159.26607	157.73228	157.02278	152.97375	148.76846	142.02655	138.75925	136.74252	136.20375	137.81088	138.54408	140.66287	142.23459	142.56998	142.35831	139.99373
158.46931	158.67508	160.36594	161.21126	163.16507	162.81676	162.2411	160.69208	157.95645	153.5511	148.30023	143.42599	137.04544	131.10547	128.49797	126.80712	127.2053	130.01936	131.46922	132.96175	135.21458	135.21506	137.10561	134.96741	133.95192	136.97234	135.77217	139.77322	146.37489	152.91975	154.76086	160.53842	163.47385	165.20848	164.64812	163.26355	162.31245	158.22079	154.06523	146.52753	142.35071	139.68739	138.53758	139.07889	138.71785	140.80112	141.91808	142.74376	142.2905	139.64171
160.35555	160.91658	163.06927	164.50435	166.3658	166.50066	166.08133	164.31912	161.73982	157.37	152.09071	147.01752	140.70802	134.0433	130.95264	128.34518	128.35257	130.7545	132.04805	133.41269	135.77209	135.98573	138.01839	136.36336	135.78841	138.89409	138.71001	143.77687	151.08199	157.6908	159.81612	165.47998	168.77779	170.4911	169.95206	168.55328	167.36771	163.25473	158.886	151.03566	145.90672	142.74602	140.90698	140.8159	139.87222	141.69258	142.53242	143.51443	142.84091	139.88658
162.04288	162.95207	165.45293	167.45644	169.33209	169.46695	169.34607	167.53412	164.85533	160.39314	155.07121	149.99094	143.72408	136.58327	133.16576	129.92592	129.94751	131.98709	133.15984	134.52446	136.85547	137.22542	139.35045	138.17148	138.14363	141.55487	141.84683	147.41818	155.45515	162.48318	164.4664	169.97395	173.20068	175.07745	174.23285	172.78435	171.62009	167.48581	162.8968	154.84039	148.99382	145.18652	143.14142	142.77324	141.30374	142.78305	143.19658	144.19278	143.49794	140.45123
163.06235	164.39786	167.4032	169.61987	171.75133	171.5238	171.78661	169.80412	167.20352	162.60632	157.37677	151.87724	145.83066	138.45538	134.84602	131.34328	131.14461	133.12735	134.37825	135.5155	137.91046	138.47224	140.65411	139.72385	140.37813	143.83197	144.45081	150.64032	159.0752	165.7977	168.26408	173.74321	176.54362	178.36354	177.44078	175.87149	174.63618	170.72215	166.04788	157.62199	151.33488	146.80995	144.82169	144.19771	142.47243	143.54672	143.74709	144.55855	143.94186	140.87384
163.24341	164.89868	168.50798	171.00888	172.91295	172.86307	173.25375	171.23575	168.68488	163.76793	158.58102	152.93939	146.82175	139.65964	135.60265	132.15674	132.17834	133.9408	135.17749	136.46396	138.81628	139.32834	141.6452	140.91389	142.0016	145.3844	146.30876	152.98856	161.71474	167.81197	171.02443	176.24776	178.77107	180.24991	179.44086	177.78629	176.40175	172.69379	167.63583	159.16022	152.53914	147.41734	145.59961	144.52798	142.66771	143.50751	143.80025	144.22801	143.63266	140.69254
162.55766	164.50426	168.52567	171.48131	173.32144	173.06551	173.51303	171.74371	168.89441	163.72168	158.86162	153.0921	146.83234	139.69864	135.4427	132.35208	132.48735	134.2498	135.48651	136.70903	139.06845	139.52367	142.0466	141.57819	142.93588	146.16948	147.37094	154.34917	162.93324	169.15837	172.52003	177.3952	179.77641	180.80051	179.97014	178.37952	176.69656	173.10939	167.92354	159.29869	152.3934	146.97319	145.25493	143.95593	142.03169	142.77203	142.92976	143.07332	142.54192	139.92152
161.06194	162.99432	167.66945	170.77429	172.6002	172.5148	172.97656	171.24277	168.4361	162.7944	157.84196	152.14349	145.81268	138.87085	134.57936	131.82269	132.22798	134.04729	135.04239	136.47098	138.80908	139.28561	141.91512	141.38986	143.04601	146.37196	147.60185	154.51613	163.10022	169.07664	172.72253	177.31348	179.4673	180.29245	179.53313	177.57303	175.62006	172.28157	167.01047	158.37141	151.33112	145.48457	143.83737	142.2968	140.47203	141.33316	141.37721	141.12997	140.74776	138.48976
158.45073	160.73128	165.64798	168.94467	170.96243	171.02625	171.353	169.66895	166.8978	161.03584	155.84181	150.58388	144.01859	137.54572	133.18317	131.02336	131.53523	133.54639	134.55569	135.99849	138.32239	138.7776	141.37869	140.76106	142.41721	145.72894	146.95172	153.62442	162.24403	167.88651	171.83083	176.23705	177.97163	178.49835	177.50455	175.40234	173.46359	170.33116	164.78294	156.11546	149.18175	142.98705	141.60985	139.8277	138.30846	139.3046	139.12128	138.80296	138.57709	136.63171
155.00113	157.74353	163.1647	166.66037	168.5218	169.03326	168.91946	167.19278	164.71295	158.68756	153.60013	148.48431	142.25298	136.0643	131.7373	130.01802	130.80699	132.98868	133.81325	135.34131	137.53021	138.02094	140.66467	139.87651	141.36212	144.66676	146.13824	152.19276	160.53525	165.92903	169.83783	174.06641	175.49548	175.82324	174.69444	172.37195	170.49716	167.38605	161.56781	152.92165	146.18689	140.06323	138.57947	137.10994	135.82518	137.17659	136.98616	136.76022	136.37093	134.58188
151.26024	154.36502	160.3049	163.80055	165.75436	166.44344	166.30835	164.65271	162.4642	156.16171	151.35849	146.2782	140.25291	134.61136	130.68938	129.32536	130.5975	132.73656	133.58244	135.20288	137.07913	137.63382	140.17807	139.21228	140.22893	143.562	144.95531	150.04349	158.32204	163.31792	166.97092	170.97211	172.09566	172.53	171.22356	168.8087	166.7989	163.65227	157.57825	149.23761	143.10681	137.20343	135.70544	135.1312	133.88197	135.53181	135.67534	135.40677	135.01746	133.35631
147.68993	150.88708	157.19646	160.685	163.16461	163.8537	163.73279	162.40402	160.17999	154.02669	149.23059	144.62636	138.73608	133.6985	130.06781	129.40015	130.78598	133.34425	134.09778	135.69688	137.77919	138.02124	140.40207	139.12363	139.72107	142.77701	143.62321	148.01506	155.77492	160.30894	163.82693	167.65761	168.61061	168.81758	167.41167	164.88313	162.90886	159.6059	153.78766	145.43283	139.95573	134.66341	133.79781	134.58069	133.05437	135.03105	135.59378	135.50287	135.31252	133.53058
144.30441	148.0629	154.15199	158.02423	160.93727	161.98874	161.66177	160.24774	158.37189	152.2399	147.7209	143.61404	138.10747	133.75201	130.28476	130.45552	132.21085	135.02489	135.75002	137.4557	139.19695	139.49585	141.33665	139.92322	139.80301	142.38289	142.58249	146.5338	153.5547	157.61977	160.72565	164.1584	165.12563	165.26865	163.8343	161.07129	158.86964	155.54536	150.23161	142.20364	137.6076	133.32425	133.0484	135.0321	133.74025	136.05801	137.17497	137.37538	137.39818	135.82941
141.87819	145.97772	152.15208	156.17355	159.10789	160.53595	160.25163	158.92285	157.21751	151.58293	147.15628	143.35498	138.39551	135.06322	132.08624	132.78992	134.7513	137.29535	138.41837	139.97484	141.56688	141.75919	143.37263	141.61101	140.82289	142.82724	142.25946	145.60681	151.81058	155.19353	158.21414	161.27742	161.97462	162.23135	160.52701	157.67871	155.61919	152.4086	147.38617	140.00478	136.26849	133.46309	133.62776	136.6844	135.83308	138.9111	140.37624	140.93901	140.99734	139.18698
140.55334	144.66708	150.82013	155.18974	158.22359	159.77954	159.62312	157.97459	156.81638	151.54416	147.62201	143.82069	139.48651	136.99266	134.51306	135.92018	137.95972	140.58904	142.25916	143.26141	144.71846	144.97472	145.77812	144.10889	142.60312	143.82587	142.64703	145.24831	150.47862	153.54184	156.05086	158.99335	159.49161	159.76962	158.02266	155.13174	153.058	150.38742	145.64211	139.12756	136.25816	134.86671	135.55721	139.27464	139.27599	142.80165	144.70732	145.40509	145.45631	143.66017
140.00304	144.22337	150.28404	154.73894	157.90778	159.58452	159.57019	157.85062	157.08321	152.42204	148.52122	144.81227	141.13889	139.15663	137.3947	139.38445	141.48793	144.33041	146.05737	146.91753	148.20403	148.43898	148.7308	146.94078	145.07262	145.49246	143.64571	145.57198	150.01358	152.4231	154.52	157.19247	157.53442	157.96878	156.42075	153.40195	151.10793	148.84946	144.77916	139.55072	137.16447	137.26517	138.34647	142.476	143.03867	147.39566	149.20897	150.02043	150.21378	148.33235
140.18465	144.49023	150.24538	154.79263	158.06096	159.65244	159.81575	158.12459	157.62007	153.24313	149.55548	145.98154	143.0329	141.59065	140.21951	142.85587	145.10857	148.02921	149.85564	150.85789	151.68967	151.82513	151.81143	149.68034	147.5777	147.07384	144.88602	146.22964	149.99623	151.80179	153.50079	156.16617	156.366	156.7364	155.20969	152.20509	150.15976	148.14999	144.61259	140.13022	138.78137	139.8484	141.53366	145.77689	146.99326	152.17448	153.76752	154.31607	154.43126	152.30115
140.72867	145.02716	150.49098	155.29402	158.42734	159.83408	160.12529	158.39151	158.17122	153.90797	150.65373	147.39952	144.81328	143.77605	142.84543	146.06442	148.2816	151.55042	153.36975	154.16594	154.91956	154.74948	154.67181	152.33467	149.86256	148.49184	145.97006	146.77367	150.05	151.25868	152.77295	155.2607	155.32552	155.85223	154.06262	151.5554	149.51007	147.74899	144.81557	140.95135	140.19937	142.07642	144.23062	148.55914	150.38657	155.95859	157.53029	158.04333	157.85298	155.99289
141.24432	145.46466	150.72243	155.26257	158.43851	159.46155	160.04408	158.35294	158.12553	154.26019	151.48203	148.22072	145.79788	145.22252	144.79639	148.47723	150.80098	154.12663	156.05257	156.84875	157.54552	156.82832	156.68672	154.27852	151.73537	149.93829	146.82677	147.03352	149.86221	150.6588	151.95988	154.70343	154.33482	154.88286	153.08614	150.69261	148.76096	147.20595	144.81253	141.40308	141.31187	143.6721	146.13895	150.48875	152.95569	158.61299	159.99994	160.5201	160.25868	158.5407
141.52556	145.43324	150.37836	154.66272	158.11578	158.57748	159.33766	157.87389	157.63226	153.83798	151.13797	148.3385	146.02226	145.78795	145.9942	150.07297	152.40381	156.21974	157.96092	158.77133	159.02756	158.28194	158.13324	155.60423	152.86212	150.66716	147.0938	146.93105	149.24815	149.85287	150.97635	153.3504	153.23048	153.55116	151.91077	149.36801	147.62822	146.13715	144.17004	140.98085	141.56468	144.45071	147.25861	151.72212	154.30983	160.15187	161.27594	161.68239	161.18649	159.42587
141.18153	144.86186	149.49435	153.58685	156.81966	157.42346	157.92075	156.68433	156.27219	152.62001	149.87737	147.60371	145.30878	145.60738	146.20442	150.80898	153.13274	157.28262	159.06642	159.8271	159.88437	158.69112	158.63477	156.1342	153.41341	150.72816	146.59346	146.08257	148.12256	148.61359	149.32494	151.74164	151.38013	151.75764	150.25935	147.61713	145.93419	144.39337	142.99472	139.9192	140.82988	144.07829	147.09935	151.69075	154.34952	160.25551	161.28719	161.53023	160.95618	158.66266
140.1981	143.65816	147.87851	151.76497	154.45775	155.1042	155.6441	154.50717	154.0524	150.57076	148.04839	145.96657	143.66454	144.52444	145.85338	150.51477	153.15826	157.49998	159.14169	160.09421	160.10884	158.53902	158.60347	155.90395	153.1405	150.02895	145.38264	144.43121	146.57068	146.7704	147.29701	149.25183	148.81929	149.21811	147.96141	145.25523	143.70728	142.202	141.21545	137.97653	139.13589	142.36298	145.5759	150.33783	153.30212	158.9381	160.16165	160.24835	159.23376	157.52289
138.98022	141.65869	145.59483	149.17575	151.4422	152.34445	152.51488	151.42058	151.07237	147.35625	145.4023	143.41287	141.35953	142.36156	144.5076	149.55269	152.38092	156.88608	158.42119	159.64372	159.92836	158.03879	158.07481	155.23318	152.46265	148.85371	143.75266	142.43886	144.45752	144.38011	144.49463	146.36418	145.86769	146.20967	145.01692	142.25391	140.87648	139.26462	138.67598	135.22388	136.51825	139.51796	143.12878	148.06125	150.89053	156.32045	157.29532	157.68756	156.41006	154.59261
137.61319	139.36794	142.76408	146.24551	147.8938	148.67525	148.7533	147.84375	147.59503	143.67995	142.03865	140.39027	138.30139	139.9216	142.84923	148.0009	151.07784	155.83167	157.51602	158.90907	159.43529	157.19754	157.31883	154.2072	151.35141	147.74246	142.03035	140.41811	141.93941	141.76253	141.3228	143.24211	142.68877	143.05206	141.96588	139.08919	137.85387	135.90805	135.56099	132.32207	133.46011	136.04771	139.8717	144.70468	147.34924	152.53047	153.69006	153.88336	152.47798	150.99446
136.56593	137.33304	139.99022	143.04532	144.27438	145.29742	144.97757	144.08934	143.62746	140.02501	138.42635	136.99112	135.18648	137.07669	141.08434	146.18626	149.7748	154.81995	156.43324	157.98972	158.65094	156.37057	156.54871	153.33759	150.23311	146.38968	140.30809	138.42584	139.57764	139.2942	138.42104	140.37587	139.70885	140.10767	139.09966	136.35085	134.78157	132.84996	132.55975	129.17873	130.23151	132.25777	135.98938	141.06395	143.08324	148.38525	149.4809	149.64578	148.32565	147.31111
136.25061	135.66766	137.99799	140.30704	140.88239	142.2536	141.3369	140.57655	139.90862	136.80356	135.2262	134.04677	132.44107	134.82156	139.33369	144.71985	148.70627	153.89355	155.47841	157.30489	157.95192	155.94864	155.83545	152.54619	149.64775	145.52722	138.99799	136.931	137.82701	137.23093	135.97406	137.84364	137.23344	138.0515	136.97243	134.41547	132.78226	130.76538	130.24779	126.68912	127.47191	128.63132	132.16396	136.93301	138.66806	144.07666	145.31442	145.23772	144.00285	143.27252
136.70979	135.11789	136.70926	138.13011	138.31468	139.69299	138.49919	137.73174	137.18459	134.22874	132.96402	132.01198	130.3139	132.82228	138.15155	143.65138	147.75859	153.13062	155.03522	157.16013	157.71478	156.19469	155.86833	152.28064	149.87958	145.44641	138.65427	136.49492	136.9575	136.02745	134.69244	136.427	135.9305	136.9617	136.18817	133.78043	132.09747	130.08771	129.20775	125.45723	126.02684	126.09201	129.12019	133.52686	135.05586	140.2655	141.62404	141.52603	140.3196	139.85927
138.08565	135.44925	136.28743	137.07591	136.86967	137.9993	136.91206	136.12329	135.41983	133.02531	131.62558	130.84407	129.3947	131.91017	137.36734	143.59904	147.44334	153.27722	155.33815	157.69043	158.03903	156.9879	156.66154	153.05963	150.53067	145.91277	139.41905	136.82626	137.07568	136.07458	134.75378	136.45282	136.23344	137.3428	136.76112	134.55942	132.7841	130.52565	129.38278	125.66068	125.66898	124.86729	127.18491	131.12262	132.2395	137.48468	138.65138	138.55334	137.43217	137.51897
140.20052	136.83226	137.1091	137.10889	136.60423	137.47093	136.60397	135.80099	135.16148	132.92328	131.52356	130.76337	129.49161	131.99289	137.52821	143.96597	147.81738	153.80757	156.14561	158.73949	158.96729	158.22878	157.76744	154.26498	151.73604	147.13234	140.58179	137.88953	138.16737	137.12363	136.00179	137.65819	137.65906	138.86792	138.65572	136.50375	134.77817	132.26392	130.68762	127.20711	126.28459	124.78657	126.4647	129.52844	130.55296	135.74129	136.95773	136.96628	135.91617	136.37955
143.12544	138.97559	138.74084	138.24326	137.36909	137.88766	137.12016	136.23901	135.81268	133.79474	132.3737	131.39325	130.22098	132.76486	138.17941	144.90138	148.6178	154.85667	157.32262	160.01595	160.24374	159.60474	159.10075	155.577	153.19016	148.82803	142.19933	139.57811	139.91989	139.01828	138.03143	139.68073	139.83794	141.38783	141.23958	139.20132	137.84521	134.80516	133.1436	129.37888	127.98028	125.77171	126.66116	128.97171	130.14543	134.99982	136.51469	136.50903	135.58682	135.73044
146.04332	141.09764	140.62842	139.91057	138.95116	138.82312	138.58853	137.37343	137.01813	134.9931	133.67154	132.49924	131.29144	133.55112	138.79514	145.99316	149.62431	155.89871	158.49965	161.17168	161.53448	160.83861	160.40569	156.98141	154.87167	150.18982	143.91638	141.53676	141.76485	141.34639	140.53719	142.25043	142.57817	144.19202	144.10771	142.31104	140.93361	137.37486	135.9691	132.00542	129.95312	127.21165	127.95899	129.38847	130.67589	135.19632	136.56908	136.81921	135.7762	135.97667
148.27911	143.00659	142.34554	141.57793	140.41246	140.04283	140.02142	138.65001	138.24496	136.39755	134.82732	133.76158	132.29089	134.65717	139.43221	146.77234	150.47455	156.77026	159.39963	162.05745	162.33498	161.78123	161.44777	157.93823	156.14114	151.16084	145.22847	143.07622	143.4109	143.48984	142.97194	144.77046	145.16924	146.98914	146.89774	145.0229	143.71652	139.97304	138.62411	134.58228	132.08235	128.93587	129.27107	130.08238	131.59009	135.72682	136.94325	137.32129	136.50566	136.43613
149.89679	144.41821	143.70743	142.81192	141.53276	140.96419	141.1346	139.55714	139.20184	137.25496	135.74156	134.47687	132.94933	135.35823	139.60748	147.12526	150.84879	157.09476	159.88045	162.28957	162.28288	162.01335	161.74384	158.29825	156.53668	151.53508	145.84428	144.05441	144.65198	145.23541	144.98042	146.97789	147.44772	149.2179	149.16911	147.25165	146.16554	142.24442	140.86707	136.56944	133.73555	130.39012	130.43401	131.03926	132.6109	136.3	137.4738	138.00816	137.05042	136.41245
150.51266	144.90617	144.21669	143.49171	141.97809	141.4024	141.63678	139.76799	139.65428	137.68608	136.10872	134.49588	133.03227	135.36302	139.15752	146.76767	150.42014	156.81534	159.36653	161.37065	161.96083	161.23654	161.22993	157.81987	155.95172	151.34091	145.67143	144.21552	145.30338	146.09995	146.27129	148.47482	149.10808	150.83562	150.84367	149.01857	147.9538	143.6703	142.42085	138.08058	134.92694	131.5602	131.00723	131.69777	133.33334	136.76663	137.62779	138.38954	137.1902	136.32487
150.04852	144.27153	143.66731	143.19102	141.77687	141.13724	141.45689	139.53836	139.43884	137.2504	135.70145	134.01044	132.23421	134.65733	137.88339	145.35143	149.32364	155.37068	157.96451	159.5565	160.51616	159.55029	159.8208	156.20468	154.38626	150.16626	144.71704	143.6235	145.22296	146.33928	146.95825	149.46732	149.97978	152.05548	151.78644	150.1745	148.91786	144.65569	143.41333	138.96649	135.63522	132.034	131.47392	131.88734	133.64372	136.70753	137.46922	138.08174	136.90372	136.10234
148.20602	142.73454	142.28664	142.23669	140.96465	140.64474	140.54517	138.59111	138.59819	136.26762	134.55525	132.85716	130.85353	133.00665	135.88454	143.20338	147.21111	153.3363	155.52512	156.74765	158.091	156.53537	157.3317	153.80083	152.02504	147.99689	142.9669	142.07941	144.27571	145.6194	147.01997	149.82747	150.56732	152.55775	152.23187	150.64124	149.46277	145.32138	143.93694	139.29823	135.90303	132.20232	131.53566	131.94197	133.46387	136.26477	136.87726	137.12029	135.722	135.20483
145.43272	140.35916	140.16705	140.61447	139.64796	139.78282	139.43456	137.7505	137.6368	135.08595	133.49438	131.46942	128.96133	130.97943	133.24626	140.23112	144.20334	150.53459	152.03419	153.22829	154.77771	152.64653	153.76259	150.50174	148.6478	145.29465	140.66968	140.05219	143.17932	144.43063	146.74071	149.78267	150.81383	152.86823	152.64182	150.83803	150.12852	145.60344	143.99872	139.53764	136.0714	132.29251	131.27058	131.60585	132.85774	135.63023	136.26402	135.95284	134.32007	134.13686
142.02711	137.79199	137.81303	138.71523	138.4024	138.80017	138.57268	136.99521	136.81044	134.18855	132.42645	130.04622	127.11181	128.57568	130.46593	136.86815	140.44246	146.73108	147.8754	149.4603	150.82497	148.30301	149.77434	146.57033	144.64532	142.27985	138.15935	137.94687	141.91953	143.41245	146.38332	149.8587	151.10304	153.26401	153.08734	151.11302	150.73036	146.01343	144.22397	139.94055	136.19006	132.73804	131.09795	131.4332	132.62114	134.91756	135.53716	134.99858	132.84714	132.9126
138.15259	135.23196	135.7646	137.37022	137.66136	138.75545	138.37877	136.97893	136.87943	134.20779	132.062	129.21281	125.93024	126.79015	127.84905	133.42705	136.99425	142.74997	143.49638	145.44366	146.29674	144.05899	145.74348	142.42578	140.88449	139.32191	136.07539	136.26791	140.92981	142.38008	146.59441	150.35402	151.72626	154.05775	153.95213	152.11281	151.82253	146.69348	145.10297	140.7769	136.94827	133.74495	131.61458	131.67271	132.59775	134.7876	135.22955	134.39966	131.7366	131.77367
134.71153	133.76622	134.77495	137.11951	138.23488	139.62741	139.44255	138.24879	137.97165	135.57712	132.92685	129.77213	125.58005	125.60152	126.04226	130.52602	133.84453	139.0318	139.629	141.91025	142.877	140.32663	142.31665	139.27606	137.6566	136.91115	134.58833	135.28535	140.87805	142.54149	147.32425	151.55281	152.98189	155.39865	155.29303	153.85873	153.68213	148.28307	146.55756	142.28123	138.72261	135.55481	132.80626	132.75072	133.24232	135.31848	135.62543	134.39053	131.70618	131.47321
132.43582	133.37344	135.05006	138.21889	140.07321	141.8139	141.84932	140.81897	140.45656	138.02652	135.24835	131.46124	126.85706	125.6706	125.5358	129.05322	131.6754	136.44345	136.82039	139.2153	140.28156	137.71696	139.96988	137.37694	135.81432	135.68704	134.33057	135.49655	141.86372	143.84691	149.26917	153.30588	155.19681	157.6562	157.76375	156.36497	156.17416	150.66141	148.77959	144.58144	141.10806	138.28842	135.04251	134.68141	134.83197	136.85838	136.95218	135.57516	132.62079	132.33099
131.62387	134.40892	136.84583	140.82465	143.19768	145.42154	145.35039	144.48346	144.08553	141.79048	138.50072	134.42938	129.3065	127.08977	126.32258	128.82393	130.55083	135.16255	135.57503	138.21863	138.97223	136.78423	139.16504	136.62894	135.64897	136.02617	135.44418	137.0507	144.05029	146.14005	152.07388	156.27403	157.9518	160.66698	160.71057	159.47522	159.39099	153.71481	151.77615	147.78404	144.18988	141.48393	138.04617	137.40086	137.38091	139.29362	139.16713	137.92514	134.65813	133.672
132.08386	136.75183	139.84244	144.38258	147.47327	149.29922	149.78229	148.98642	148.40375	146.03053	142.3784	138.00154	132.45233	129.3403	128.26759	129.87366	131.15291	135.62253	135.95685	138.76385	139.19061	137.64922	139.71739	137.40866	136.96159	137.45959	137.86526	139.59258	146.88347	149.45641	155.24814	159.6046	161.31789	164.16808	164.04114	162.95502	162.91341	157.34381	155.25594	151.32779	147.76204	145.01346	141.66806	140.54669	140.51961	142.44655	141.80138	140.90755	137.50554	136.24228
133.78023	139.58507	143.43596	148.46638	151.62811	153.4825	154.12898	153.17679	152.69359	150.39145	146.51193	141.7798	135.95348	132.28014	130.83792	131.88977	132.80664	137.10574	137.53952	140.55972	140.91542	139.67242	141.6127	139.39636	139.52484	139.74571	140.81218	142.74554	150.29936	152.85097	158.92691	163.15549	164.99667	167.82555	167.44992	166.56984	166.45007	160.79523	158.75708	154.73656	151.1566	148.55013	145.2971	143.99101	143.94971	145.89798	145.03252	144.20264	140.67982	139.23184
136.2014	142.73099	147.05084	152.45074	155.9109	157.26791	158.21281	157.02615	156.66376	154.1129	150.34708	145.47284	139.07808	135.24843	133.34436	134.58804	135.03596	139.21426	139.89674	142.98799	143.18025	142.21439	144.24704	142.00227	142.50023	142.62874	144.24232	146.25386	153.92134	156.35927	162.39258	166.4364	168.2776	171.02121	170.7948	169.7513	169.56047	164.07616	162.12328	157.95354	154.1391	151.76001	148.57803	147.21509	147.23065	149.00838	148.19266	147.63278	143.91103	142.1433
138.45918	145.5359	150.19681	156.05147	159.33398	160.08702	161.62881	160.1366	159.78841	157.20204	153.41489	148.27065	141.39983	137.74069	135.37479	137.05901	137.31508	141.83444	142.53113	145.6508	145.7507	145.09746	147.01643	144.74323	145.46146	145.72498	147.43803	149.47089	157.23074	159.75394	165.38223	169.19159	171.0683	173.40691	173.37233	172.30042	172.06696	166.75317	164.62265	160.43871	156.56032	154.25227	151.34743	150.07686	150.07819	151.82039	150.91942	150.46611	146.49567	144.52188
140.29071	147.53795	152.46176	158.65747	161.64868	162.35909	163.91507	162.18839	161.73361	158.93407	155.0972	149.85347	142.96133	139.43721	137.02867	138.96869	139.55872	144.02835	144.93819	148.06496	148.27855	147.88821	149.50165	147.30661	148.25221	148.35231	150.12932	152.084	159.78702	162.08994	167.58324	171.44234	172.77193	175.16737	175.18254	174.02534	173.6498	168.39995	166.34048	162.09259	158.19289	155.87064	153.33527	151.94391	152.0376	153.70876	152.82198	152.41843	148.45508	146.40314
141.28384	148.56662	153.80305	159.96324	162.54944	163.31668	164.87267	162.69124	162.30042	159.36588	155.77768	150.42029	143.64893	140.14612	138.26337	140.10393	141.04211	145.90254	146.91896	150.02443	150.15985	149.94005	151.70981	149.55029	150.29694	150.38281	151.83299	153.95819	161.38409	163.58754	168.86769	172.51361	173.82188	176.06102	175.87723	174.49977	174.37292	168.95966	167.14177	162.53859	158.74547	156.41612	154.01575	152.92281	153.21547	154.8653	153.88617	153.55365	149.5761	147.29678
141.50963	148.35896	153.67357	160.11798	162.28494	162.6685	164.40924	162.14253	161.55986	158.43349	155.14372	149.80762	143.2068	139.94559	138.69522	140.72762	142.09923	147.22968	148.27452	151.3942	151.69305	151.40218	153.18614	151.11191	151.82303	151.80943	152.8972	154.78084	162.1357	164.23256	168.88031	172.55467	173.91978	175.73969	175.34274	173.91554	173.83131	168.81596	166.77069	162.06094	158.3744	156.03795	153.72284	153.07045	153.27783	155.06978	154.27539	154.02103	149.74506	147.39468
140.22913	146.94345	152.24384	158.73798	160.62076	161.01851	162.46791	160.19411	159.41959	156.25058	153.12424	148.05106	141.91208	138.44479	138.1821	140.53424	142.53113	148.17316	149.20378	152.41583	152.90654	152.57304	154.25043	152.04118	152.67413	152.67476	153.30069	154.90721	161.9352	163.49916	168.00481	171.24573	172.90216	174.45207	173.84908	172.14476	172.17422	167.2157	165.16335	160.40384	157.04417	154.62955	152.43521	152.31573	152.46628	154.44296	153.86172	153.67844	149.27455	146.9455
138.15996	144.45506	149.61334	155.89432	157.6492	158.69354	159.47505	156.8815	156.22066	152.96638	150.08163	145.39214	139.99213	136.75223	137.56953	139.90746	142.78543	148.77563	150.09758	153.37358	154.02771	153.58763	155.22238	152.7218	153.07056	153.04274	153.0576	154.2307	160.74001	161.84921	166.2625	169.17656	170.7122	172.14842	171.2612	169.43611	169.70714	164.72021	162.68915	157.7094	154.80446	152.40405	151.19028	151.09921	151.24976	153.34724	153.01469	152.6964	148.662	146.07715
135.60056	141.13539	146.14445	152.27623	153.69003	155.09677	155.35245	152.7589	152.16202	149.05696	146.24327	142.35669	137.82355	135.13785	137.04231	139.75682	143.35245	149.84711	151.0909	154.45216	155.48288	154.67332	156.42177	153.58723	153.3107	152.97026	152.65828	153.27715	159.06879	159.9222	163.63914	166.44664	167.88992	168.89981	167.93443	166.20169	166.32352	161.79134	159.67502	154.66684	152.0106	149.89441	149.05722	149.59853	149.9054	151.96735	152.22455	151.94888	148.05659	145.38647
133.05544	137.67365	142.27771	148.01868	149.19801	151.03107	150.78227	148.34505	147.87605	145.26839	142.67494	139.371	136.00316	134.01379	136.97696	140.27411	144.49501	151.43733	152.62428	156.23424	157.26495	156.27065	157.82014	154.8364	153.94879	153.50177	152.61426	152.30229	157.39052	157.78918	160.82401	163.35439	164.59871	165.16808	164.35899	162.51259	162.72679	158.51434	156.12802	151.44669	149.18835	147.29953	147.05209	148.04816	148.78845	151.01382	151.85368	151.67038	147.99126	145.34956
130.92245	134.55304	138.81602	143.71857	144.90498	146.73094	146.33293	144.35756	144.17279	141.71432	139.80301	137.45831	134.82942	134.05508	138.14091	141.77202	146.57558	153.57472	154.96063	158.81926	159.97078	158.85568	160.06412	156.86011	155.40407	154.38861	153.08186	151.71121	155.66255	155.71307	158.00893	160.39008	161.50652	161.71349	160.66995	159.13617	159.28642	155.1237	153.01451	148.43265	146.99854	145.59288	145.88547	147.49969	148.55263	150.98405	151.89497	152.28011	148.8781	145.90244
130.09694	132.54802	136.32074	140.22852	141.86258	143.34746	142.89261	141.50699	141.41458	139.70219	137.94719	136.86726	135.26868	135.78752	140.55545	144.7408	149.71486	156.83482	158.52626	162.32805	163.37299	162.35736	163.23894	159.70097	157.58414	156.27026	154.37376	151.93729	154.48886	154.30489	155.81204	157.76688	158.48541	158.74924	157.55649	156.03691	156.37901	152.37971	150.37711	146.08656	145.26352	144.8242	145.50047	147.86789	149.42531	151.77147	153.1087	153.94148	150.61052	147.94041
130.83466	132.22702	135.04053	138.10985	139.95708	141.53433	141.02974	140.24098	140.46832	139.14673	138.08807	137.73999	137.00114	138.61423	143.61665	148.74701	154.05505	161.13235	162.80247	166.29874	167.54262	166.18596	167.06752	163.08904	160.42506	158.65643	156.23413	153.06581	154.28867	153.7068	154.38972	156.03191	156.53728	156.61636	155.45914	153.9893	154.3243	150.41026	148.71318	144.90581	144.55884	145.03612	145.94688	149.08878	151.19331	153.7029	155.33856	156.34187	153.43015	150.73869
133.05035	133.46928	135.27379	137.95233	139.86351	141.38391	140.89354	140.45294	141.07109	139.87738	139.77084	140.02673	140.07658	142.79103	147.39555	153.5562	158.69368	165.46547	167.34875	170.81659	171.89705	170.46931	171.05957	166.86081	163.89131	161.55424	158.76248	154.77702	154.76353	153.96849	153.86272	155.10701	155.3779	155.56357	154.13632	153.08571	153.4136	149.7838	148.17198	144.73409	145.03371	145.99416	147.35255	150.70761	153.69322	156.33781	158.10849	159.60918	156.81113	153.92073
136.22533	135.77028	136.64398	139.06673	141.11292	142.38464	142.14294	142.1429	142.83209	142.12866	142.50529	143.17329	143.85555	146.83287	151.86371	158.24463	163.46028	170.22496	171.95192	175.27765	176.18758	174.77406	175.00194	170.65396	167.2155	164.92108	161.26244	157.12067	155.69319	154.66368	154.08894	155.05612	154.9007	155.11476	153.69464	152.87141	153.0856	149.77554	148.46925	145.45059	146.12679	147.63437	149.4333	152.88072	156.59819	159.34937	161.10582	162.84099	160.31296	157.14546
139.74141	138.55452	138.91663	141.07648	142.95212	144.08173	144.25217	144.40131	145.28946	144.81342	145.71584	146.44069	147.599	150.88187	155.74219	162.77679	168.09901	174.62923	176.39172	179.14191	180.05183	178.82306	178.63171	174.02792	170.34079	168.08188	163.65587	159.10907	156.75792	155.55786	154.8268	155.23267	154.96355	155.19894	153.82855	153.11188	153.3403	150.18655	149.25685	146.26662	147.48994	149.23909	151.72725	155.28836	159.28294	162.28281	163.99664	165.80286	163.40982	160.086
143.05859	141.54485	141.15379	143.53389	145.2177	146.23364	146.48932	146.76637	147.76822	147.349	148.77014	149.47365	150.9375	154.62537	159.13753	166.74057	171.93491	178.22353	179.85101	182.20329	183.02084	181.78497	181.20284	176.69142	172.84085	170.47537	165.67986	160.80623	157.60951	156.24605	155.30183	155.60109	155.16144	155.43947	154.15434	153.4377	153.56662	150.66867	149.79582	147.17506	148.58311	150.51701	153.47414	157.14183	161.56273	164.63365	166.04195	168.16791	165.76067	162.10999
145.54449	143.8531	143.28441	145.81374	147.23463	148.00189	148.46362	148.63409	149.78514	149.54358	151.04997	151.59718	153.5513	157.25337	161.56656	169.48225	174.62686	180.681	182.32269	184.39076	185.06621	183.83032	182.78633	178.43835	174.22542	171.87413	166.62389	161.71471	158.18405	156.45819	155.56372	155.52904	155.12491	155.33899	154.04677	153.24483	153.43771	150.80978	149.85876	147.55774	149.02975	151.14839	154.54605	157.87979	162.91177	166.08926	166.75148	169.68747	167.05995	162.81953
146.92909	145.20218	144.69034	147.32623	148.54819	149.15201	149.84113	149.71317	150.89975	150.82869	152.39905	153.03152	155.09222	158.97903	162.87302	170.80292	176.02568	181.76717	183.50124	185.39877	185.93211	184.61098	183.18329	178.87083	174.40208	172.25688	166.66556	161.39403	157.71413	155.76802	155.02277	155.08754	154.66211	154.68434	153.42763	152.42677	152.5699	150.29013	149.49542	147.25838	148.87248	150.92007	154.41721	157.92146	162.94633	166.55016	166.57289	169.74336	167.25085	162.80437
147.24794	145.45708	144.95943	147.80139	148.76045	149.76929	150.16707	149.84015	151.04805	150.93437	152.67526	153.42851	155.44658	159.29788	163.28423	171.04359	176.29477	181.72363	183.38666	184.84366	185.34857	184.03453	182.18762	177.9391	173.18616	171.3891	165.37857	159.90807	156.44136	154.11154	153.61497	153.72951	153.25433	153.3334	152.14064	150.86978	151.06975	148.88945	148.42162	145.95006	147.69919	149.80362	153.12311	156.84055	162.07147	165.70372	165.69092	168.47769	166.04912	161.63107
146.38022	144.65331	144.61752	147.39552	148.08458	149.17867	149.66884	149.1714	150.32245	150.10928	151.85017	152.70291	154.23781	158.26674	162.03992	169.92007	174.96521	180.40826	181.73022	183.20854	183.40082	181.9731	179.87039	175.6432	170.69839	168.9653	162.95476	157.34216	153.74754	151.4888	151.16986	151.39096	151.00104	151.1796	149.86604	148.60228	148.90884	146.87776	146.30333	143.90996	145.52406	147.34427	150.72772	154.58015	159.69739	163.36517	163.44475	166.11783	163.4619	159.10779
144.63147	142.86903	143.16721	146.0589	146.76926	148.02678	148.1972	147.66423	148.64474	148.45291	150.00906	150.69127	152.02721	155.89983	159.58063	167.36842	172.34248	177.5724	178.86594	180.14529	180.15283	178.4622	176.23161	172.08257	167.19463	165.30519	159.40834	153.44048	150.22955	148.34738	147.86501	148.51245	148.40675	148.59952	147.52756	146.16432	146.10139	144.61032	143.68062	141.28014	142.71661	144.40894	147.62895	151.51691	156.25046	160.12428	160.33887	162.30852	159.88705	155.29846
141.79564	140.6727	141.14851	144.14677	144.92108	146.37045	146.22113	145.80185	146.68291	146.20683	147.34377	148.0686	148.93559	152.60925	156.02007	163.616	168.50481	173.87682	174.55219	175.7747	175.76802	173.89977	171.52705	167.32829	162.4048	160.57933	155.11591	148.87093	146.20001	144.43864	144.44655	145.59846	145.74146	146.12607	145.21753	144.0106	143.66347	142.21503	141.05795	138.52248	139.74579	140.76308	144.13232	147.76448	152.20673	156.0166	156.5296	157.78871	155.53067	151.29736
138.6046	138.0643	138.96642	142.21339	142.90244	144.66443	144.33749	143.94662	144.60739	143.66238	144.35878	145.11914	145.52428	148.71477	151.67793	158.96123	163.83582	169.0231	169.30766	170.82861	170.50931	168.23602	165.99123	161.73561	156.74106	154.83743	150.78799	144.08116	142.19185	140.91364	141.3905	143.25296	143.72281	144.48401	143.77443	142.74512	142.04272	140.77902	139.09615	136.20538	137.22975	137.6573	140.52205	144.72975	148.04932	151.65315	152.2301	152.97762	150.89722	147.41708
136.08151	136.08122	137.33862	140.45769	141.50911	143.34927	142.96547	142.47514	142.90854	141.6722	142.07016	142.37578	142.27643	144.50769	147.15822	154.14308	158.57005	163.40915	163.35976	164.88782	165.45668	162.20996	159.87279	155.59586	151.07738	149.08847	146.23985	139.49039	138.9511	138.37634	139.4856	141.90938	142.99028	144.1707	144.0864	143.02869	142.07048	140.65756	138.55547	135.16734	136.04959	135.55344	138.14107	142.06456	144.297	147.51003	148.42093	149.07608	146.99568	143.92766
134.53191	134.85136	136.46404	139.86021	141.25981	142.8584	142.44617	142.07661	142.27554	140.6342	140.4424	140.16537	139.52602	140.82646	143.05777	149.01236	153.51036	157.90894	157.77428	158.87601	159.71487	156.14131	153.73308	149.79721	145.42795	143.93643	141.69887	135.96548	137.0036	137.43069	139.46365	142.45589	144.03418	145.52013	145.95451	145.02469	143.87465	142.29831	139.63489	135.77068	136.24083	134.87781	137.05333	140.3089	141.8308	144.71698	145.54973	146.57436	144.31631	141.46855
134.10503	134.80106	136.65532	140.38545	142.13321	143.63231	142.93587	142.99266	142.61604	140.76152	139.88762	139.06348	137.83435	138.15425	139.68213	144.73433	148.64969	152.89905	152.73598	153.8235	154.21471	150.98932	148.93636	144.96495	140.78754	139.85735	138.68561	134.40173	137.28725	138.72333	140.82024	144.81432	146.57735	148.77383	149.40718	148.52711	147.27757	145.85756	142.44096	138.04385	137.59029	135.90752	137.57855	140.2515	140.89941	143.25269	144.39098	145.63588	143.56969	141.14114
134.85768	136.02267	138.13983	141.93393	144.08669	145.64262	144.82541	144.84665	144.00818	141.80551	140.52658	139.05585	137.34357	136.71844	137.58551	141.75664	145.42329	149.12555	148.73509	149.61656	149.93674	147.00975	145.0918	141.75279	137.81696	137.46231	137.15031	134.41542	138.77177	141.57918	143.93898	148.65784	150.64114	153.07211	154.04651	153.14511	151.63269	150.2482	146.5616	141.58893	140.32536	138.22337	139.55334	141.466	141.73735	143.63586	144.88783	146.21089	144.45734	142.38408
136.85384	137.91936	140.68312	144.61931	146.75786	148.12196	147.46104	147.28334	146.15355	143.58139	141.96852	140.02882	137.8689	136.40533	136.56897	139.82349	142.90752	146.48186	146.00613	146.83786	146.93066	144.38739	142.78206	140.09676	136.50908	136.72998	136.55299	136.0421	141.58505	145.06749	147.89626	153.14088	155.16682	157.90334	158.65036	157.86266	156.30759	154.80942	151.00201	145.46803	143.71417	141.46298	142.30269	143.46216	143.84007	145.41176	146.62819	148.02231	146.75192	144.75682
139.09874	140.41295	143.32591	147.45395	149.83409	151.14844	150.24596	149.93324	148.78214	145.81209	143.68761	141.27895	138.79927	136.66782	136.20616	139.05566	141.58548	144.69798	144.59174	145.21741	145.06862	143.16483	141.77267	139.30762	136.24576	137.21982	137.07837	138.23724	144.73233	149.13846	151.94591	157.49609	159.50781	162.53564	163.1761	162.45944	160.64859	159.257	155.12274	149.62428	147.33043	144.85896	145.32207	146.04811	146.71025	147.96219	149.19284	150.62247	149.60788	147.74068
141.25841	142.89948	146.01849	150.16075	152.56931	153.91919	153.05933	152.68977	150.75708	147.8936	145.4565	142.55756	139.80789	137.37088	136.29817	138.65741	140.93141	143.7739	143.76003	144.29332	144.12323	142.76656	141.40282	139.20778	136.80672	138.39896	138.32146	140.83037	147.63098	152.69081	155.81091	161.02711	163.28754	166.46458	167.01265	166.00467	164.09435	162.73117	158.64667	153.14822	150.49907	148.03471	148.25624	148.65544	149.43126	150.64055	152.09148	153.3719	152.57759	150.95906
143.34709	144.81052	148.24927	152.51942	154.60825	155.97234	155.05563	154.28818	152.34126	149.38542	146.6925	143.43832	140.76678	137.86084	136.36888	138.4084	140.46924	142.97777	143.40443	143.83116	143.73921	142.46069	141.23906	139.4064	137.53825	139.15891	139.23772	142.85507	149.82623	155.0708	158.7238	163.73398	166.11516	169.2709	169.62003	168.46992	166.59514	165.06854	161.23273	155.64899	152.70143	150.40761	150.6078	150.63043	151.75441	153.38293	154.6349	156.00058	155.34837	153.81512
144.60446	146.17447	149.76245	153.98286	155.86563	156.71814	156.32722	155.32529	153.30733	149.83278	147.35304	143.72935	140.97258	137.68292	135.86414	137.89653	139.80104	142.25984	142.77177	143.17719	143.1705	142.0554	140.91194	139.29956	137.74403	139.64182	139.8201	143.7572	150.87045	156.3353	160.28671	165.20451	167.37967	170.75566	170.78503	169.48573	167.4191	166.21223	162.56116	156.85664	154.11514	151.79288	152.17784	152.15782	153.5376	155.31532	156.85863	158.05377	157.50104	156.22359
144.80319	146.28082	150.33066	154.35922	156.28462	156.82448	156.40517	155.5027	153.37816	149.74019	147.06149	143.39517	140.24759	136.91531	134.98283	136.70258	138.90553	141.39986	141.80522	142.34563	142.22527	141.13148	139.99512	138.51062	137.21091	139.20815	139.42197	143.49406	150.69971	156.36349	160.44992	165.24693	167.13785	170.52095	170.54321	169.03787	166.89305	165.62936	162.30513	156.99852	154.27122	152.2545	152.67499	153.14525	154.56056	156.78593	158.40027	159.47464	159.0498	158.04236
143.91484	145.49196	149.59862	153.82614	155.55258	156.24165	155.60918	154.50777	152.53954	148.56052	145.84628	142.29366	138.87608	135.41589	133.41945	135.14633	137.399	139.85071	140.27737	141.09488	140.79689	139.77417	138.70886	137.33093	136.05255	138.0569	137.9865	142.15807	148.94449	154.88538	159.07129	163.62671	165.79474	168.95758	168.62459	167.17607	164.93889	163.69652	160.81993	155.81885	153.51077	151.92038	152.44032	153.75613	155.05066	157.71657	159.59381	160.68948	160.2149	159.63379
142.3515	143.96414	148.1561	152.20596	153.86845	154.64281	153.89665	152.75261	150.67068	146.49271	143.94189	140.23296	137.1138	133.77441	131.4227	133.23483	135.61542	138.32291	138.62169	139.33972	139.18384	138.04031	136.93947	135.51183	134.17659	136.03882	135.66289	139.89131	145.97429	151.95782	156.17924	160.44336	162.90271	165.71027	165.41991	163.99271	161.91185	160.5771	158.21921	153.72261	151.89771	151.0889	151.77229	154.44524	155.35606	158.50514	160.79449	161.7836	161.55061	161.09738
140.07059	141.80403	145.82544	149.91084	151.62308	152.55373	151.82178	150.31535	148.35423	144.13362	141.66808	138.20071	134.82576	131.72086	129.59653	131.39444	133.83897	136.67436	136.98735	137.63434	137.51398	136.36336	135.07777	133.94855	131.98093	133.52341	132.87038	137.09879	142.09464	147.94318	151.92302	156.40028	158.99464	161.41852	161.12814	159.75069	157.77641	156.70456	154.908	150.78799	150.25629	149.96617	151.48088	155.02069	155.9102	159.57797	162.25104	163.23302	163.29135	162.84523
137.33496	139.15366	143.16087	147.32443	149.19298	150.1805	149.39169	147.8	146.02362	141.83144	139.47247	136.2538	132.98543	130.02263	128.17542	130.06569	132.75182	135.68668	135.98546	136.61823	136.69681	135.36856	133.82008	132.41374	130.14059	131.27097	129.88606	134.07185	137.74609	143.60883	147.16946	151.56856	154.1416	156.33809	156.23958	155.17476	153.28575	152.58337	151.46182	148.15186	148.87068	149.46165	152.08482	155.75961	157.26021	161.34009	164.32578	165.28647	165.68585	165.4458
134.88362	136.71651	140.60294	144.83044	146.54266	147.85703	147.1606	145.6826	144.10518	140.1972	137.83824	134.6693	132.02621	129.09183	127.90543	129.87386	132.78026	135.57301	136.08495	136.83852	137.07343	135.62437	133.74193	132.12955	129.33769	129.7291	127.51286	130.8531	133.8026	139.18216	142.30225	146.73689	149.17493	151.44249	151.46475	150.83336	149.36357	148.99516	148.66231	146.44656	148.6291	150.25748	154.02461	157.69942	159.76843	164.31018	167.33849	168.57629	169.03252	169.03406
132.97232	134.98996	138.83376	142.94757	144.75928	146.37207	145.47667	144.16211	142.82626	139.24513	137.09935	134.10805	132.39577	129.4827	128.92868	131.2737	134.24405	136.9373	137.78322	138.45151	138.72905	137.25159	135.07782	133.38017	129.86357	129.07547	126.44001	128.80681	130.98891	135.40926	138.29486	142.69395	145.12489	147.15086	147.68472	147.55783	146.85542	146.84938	147.22708	146.13399	149.42499	152.4389	157.26476	161.35878	163.56279	168.61612	171.53787	172.94618	173.31006	173.24762
132.08424	133.974	137.84621	141.89607	143.82147	145.7469	144.92258	143.64352	142.64163	139.61473	137.59683	134.84712	133.58958	131.11707	131.55069	134.09467	137.24976	139.87198	140.96655	141.46432	141.57845	140.35677	137.87747	135.83165	132.05215	130.41141	126.85223	128.15323	129.96585	133.12141	135.7086	140.07217	142.45337	144.47932	145.47505	145.99475	145.59787	146.12474	147.33377	147.12886	151.37909	155.87805	161.57787	165.67899	168.44434	173.63268	176.63257	177.85616	178.24844	177.88049
132.01335	133.98128	138.04532	142.01704	144.0419	146.13077	145.35616	144.47502	143.58682	141.00755	139.13889	136.67339	135.95586	133.76044	135.29541	137.95308	141.03711	143.66643	145.37209	145.77037	145.45816	144.51361	141.79272	139.24242	135.41316	132.82742	128.62166	128.97052	130.54153	132.33289	135.29665	139.20546	141.72168	143.74054	145.19099	145.90965	146.46489	147.06282	148.88292	149.81488	154.69038	160.53227	166.60156	170.86612	173.8233	179.21059	181.99733	183.21381	183.76241	182.81891
132.93727	134.76308	139.0403	142.89122	145.0724	147.2252	146.5856	146.05264	145.05075	143.13939	141.3773	139.41629	138.98297	137.51231	139.4523	142.44392	145.63454	148.07201	150.03346	150.48859	149.6861	149.10393	146.03488	143.17194	139.47769	136.08902	131.17981	130.96024	132.26836	133.1218	136.29872	139.75281	142.55322	144.64313	146.37781	147.33804	148.52568	149.30124	151.66135	153.59518	158.63411	165.59154	171.87401	175.96091	179.28047	184.80276	187.47583	188.51466	188.92827	187.56555
134.47231	136.37627	140.4261	144.34099	146.60744	148.69629	148.34801	147.92162	147.03342	145.37076	143.88577	142.45767	142.12384	141.39925	143.58081	146.98454	150.16095	152.64816	154.6096	155.21396	153.93541	153.31061	150.1563	147.15123	143.63461	139.74147	134.30647	133.47583	134.69157	135.0334	138.29559	141.39441	144.10246	146.27054	148.23259	149.35623	151.16916	152.19341	154.80931	157.51762	162.79105	170.34534	176.79121	180.69339	184.22612	189.79816	192.11594	193.31819	193.20599	191.98538
136.16371	137.96109	141.95409	145.88316	148.27042	150.25269	150.12468	149.51355	148.93088	147.6377	146.31615	145.1012	144.90947	144.66805	147.13383	150.89995	154.1474	156.62039	158.74527	159.18619	157.63054	156.89204	153.90115	150.45557	147.2729	142.925	137.355	136.19751	137.24274	137.15114	140.57675	143.61871	146.56125	148.47353	150.56348	151.68713	153.89795	155.30589	157.97864	161.24829	166.69223	174.50232	181.05476	184.87169	188.57495	193.84854	195.81816	197.26912	196.65953	195.32524
137.642	139.17648	143.42526	147.24777	149.66344	151.49648	151.41112	150.84262	150.30968	149.20836	148.20653	146.94896	146.89934	147.10556	149.88399	153.86327	157.30966	159.5553	161.85069	162.14952	160.32385	159.58534	156.69395	152.88597	149.93781	145.51173	139.64331	138.23001	139.37473	139.25468	142.70874	145.68675	148.49429	150.70499	152.65994	153.87595	156.12941	157.69368	160.78564	164.30397	169.83318	177.80669	184.04651	187.89896	191.72301	196.65555	198.59674	200.10454	199.11838	197.85513
138.52347	139.90163	143.96567	148.08661	150.36728	152.16481	152.06522	151.6033	150.82878	149.84825	149.0667	148.20703	148.10057	148.56258	151.44049	155.51924	159.39906	161.45285	163.69852	163.89075	161.84482	161.06367	158.27176	154.23642	151.43034	146.98297	140.98663	139.64441	140.95963	140.76855	144.35049	147.34273	150.2	152.35385	154.40828	155.34009	157.89197	159.27859	162.79689	166.45021	171.73784	179.79662	186.07907	189.59045	193.62056	198.21915	200.38062	201.49051	200.32671	199.06346
138.51682	140.02287	143.87376	147.95915	150.33218	151.50444	151.85252	151.21295	150.43845	149.23764	149.09557	148.32117	148.14365	148.9041	151.6683	155.88206	160.06743	162.15675	164.21767	164.50938	162.60556	160.92203	158.83353	154.30081	151.74344	147.43106	141.34946	140.04276	141.72037	141.81351	145.31018	148.50847	151.25204	153.42012	155.41771	156.29266	158.92979	160.39461	163.86314	167.46675	172.62646	180.64972	186.41348	190.22328	194.19656	198.67436	200.31711	201.79649	200.12109	198.93602
137.85652	139.08546	142.85107	146.86543	149.34505	149.87781	150.56694	149.6929	148.9539	147.77441	147.86684	147.20612	146.75859	147.853	150.51773	154.96597	159.32896	161.49644	163.13814	163.58617	161.92393	159.7146	157.80376	153.44154	150.73497	146.87022	140.81706	139.68088	141.65692	142.12665	145.68016	148.89267	151.96309	153.86827	155.90138	156.755	159.18611	160.53011	164.0484	167.50278	172.50618	180.20969	185.49028	189.41377	193.4581	197.75114	199.14522	200.48959	198.71472	197.29517
136.47861	137.21017	141.03264	144.86224	147.30634	147.77515	148.18716	147.1497	146.49599	145.4444	145.33075	144.96846	144.2225	145.7077	148.21613	152.56488	157.00604	159.67088	161.14917	161.41957	160.04153	157.18562	155.96399	151.65865	148.71758	145.29338	139.58127	138.7222	141.1743	141.87851	146.12126	149.26981	152.41838	154.20276	156.25719	156.95451	159.04454	160.57327	163.71498	166.66489	171.28459	178.59731	183.84947	187.50296	191.46912	195.22215	196.84361	198.02457	196.03653	194.46065
134.21257	134.88019	138.50371	142.14857	144.35107	144.88383	145.2319	143.91734	143.30624	142.02017	142.1268	141.81424	140.56381	142.53929	145.02638	149.27567	153.90868	156.92169	157.95944	158.48563	157.42024	154.138	153.27164	148.8597	146.18153	143.3613	138.15367	137.63567	140.70595	141.64462	146.61923	149.83884	152.98741	154.72916	156.82622	157.3246	159.05934	160.35361	162.95531	165.56415	169.69357	176.14653	181.29211	184.55481	188.26518	191.73401	193.8244	194.60036	192.37073	190.86591
131.91107	132.40105	135.94641	139.06546	141.11165	141.80074	141.6301	140.10237	139.55522	138.11282	138.10577	137.81454	136.31541	138.29088	140.70694	145.36122	149.99423	153.37672	154.01657	154.7204	153.93211	150.40118	149.90431	146.18872	143.49634	141.28716	137.02455	136.95419	140.66396	142.28477	147.79228	151.12555	154.40915	155.77431	158.48244	158.41948	159.65686	160.539	162.28094	164.43503	167.66208	173.52528	177.78979	181.14485	184.42178	187.79112	189.91707	190.10326	187.97311	186.07748
130.05724	130.1138	133.10493	136.02504	137.80832	138.76741	137.98572	136.13113	135.52003	133.94974	133.59453	133.53065	131.68338	133.65884	136.30937	141.16971	145.73878	149.82471	150.20876	150.96233	150.45116	147.42471	147.006	144.18568	141.24461	139.98045	136.68419	137.43806	141.82996	143.89128	150.35803	153.45685	156.85411	158.18375	160.76398	160.26759	161.10706	161.17918	162.32426	163.66835	165.91484	170.91827	174.34436	177.5573	180.30135	183.40067	185.36319	185.27226	183.20607	181.02623
128.51611	128.45898	130.67561	133.35414	134.839	135.84073	134.56874	132.79231	131.70515	130.29829	129.43147	129.53105	127.49192	129.41054	132.24582	137.22696	142.1868	146.19458	147.0618	148.09247	147.86552	145.21567	145.03854	142.58771	140.37848	140.20859	137.61575	139.1228	144.32469	147.09657	154.03227	157.12398	160.24416	161.78694	164.23216	163.50841	163.63734	162.75734	163.39082	164.13094	165.1411	168.67372	171.23291	174.06929	176.50067	178.91078	180.83777	180.48395	178.31117	177.26109
128.02663	127.49343	129.37611	131.51463	132.56606	133.65305	132.09685	130.32755	129.10538	127.21533	126.24905	125.97913	124.28106	126.24941	129.3476	134.08003	139.4236	144.07796	144.89543	146.27428	146.28891	144.29987	144.39273	142.49612	140.98325	141.4315	140.26686	142.24997	148.07715	151.42458	158.70845	161.70067	164.93452	166.39206	168.62411	167.57352	167.36137	165.54346	165.16087	165.21886	165.284	167.18947	168.48392	171.13554	173.16902	175.06755	176.91637	175.93016	173.92081	173.16916
128.77354	127.51559	129.12115	130.60597	131.25238	132.33228	130.67661	128.62308	127.34406	125.43983	124.23194	123.5215	122.17158	123.99074	127.62892	132.32584	137.81149	142.65771	143.98679	145.78484	146.24002	144.62755	144.96201	143.81857	142.87413	144.01161	143.79201	146.46432	152.98784	156.74028	164.12361	167.07321	170.00864	171.43065	173.46375	172.27814	171.68941	168.8199	168.011	167.06711	165.96695	166.7924	166.94287	168.92659	170.7256	172.36122	173.62029	172.32144	170.37605	169.70966
130.07472	128.39755	129.49153	130.72057	131.11118	132.09158	130.21564	128.14079	126.69836	124.78702	123.2736	122.15104	121.27008	122.72686	126.94058	131.87198	137.60632	142.53781	144.46373	146.45364	147.25699	146.284	146.6469	146.0932	145.73851	147.77838	148.03484	151.21875	157.96252	162.12708	169.43227	172.43159	175.31017	176.58298	178.29634	176.90466	175.96068	172.23849	171.15959	169.48384	167.3676	167.09174	166.4606	167.64851	168.98566	170.5218	171.04192	169.85675	167.8403	167.34444
131.78096	129.73431	130.52277	131.36809	131.66634	132.41226	130.42975	128.362	126.64246	124.80217	123.16086	121.91749	121.32787	122.86991	127.36073	132.34898	138.50966	143.26352	145.97813	148.11015	149.22614	148.49474	149.00682	148.73026	149.05768	151.45282	152.29192	156.02296	162.79517	167.15155	174.46385	177.25002	180.09306	181.47954	182.61026	181.09781	179.90512	175.52214	174.20164	172.07826	168.93175	167.94531	166.55391	166.85362	167.98474	169.32193	169.60045	168.24477	166.42015	165.48376
133.45172	130.90059	131.68193	132.37094	132.43471	133.08826	131.19101	128.78221	127.04845	125.22237	123.60948	122.28796	122.12466	123.58854	128.32806	133.38025	140.0312	144.72112	147.78389	150.20013	151.22374	150.89735	151.54445	151.59473	152.30585	154.836	156.05878	160.47905	167.26547	171.35185	178.57887	181.21584	184.07309	185.29614	186.22791	184.3815	182.94722	178.33688	176.87427	174.16115	170.45329	168.70657	166.69701	166.28618	167.3036	168.54132	168.72035	167.2652	165.24164	164.29814
134.82411	132.11665	132.56404	133.10384	133.06813	133.67905	132.01627	129.57195	127.50424	125.70657	124.28554	122.8148	122.85045	124.37118	129.5015	134.77396	141.58124	146.16454	149.59682	152.10542	153.27113	153.02292	153.7908	154.04713	154.98564	157.9492	159.05121	163.7699	170.76947	174.54323	181.59262	184.23666	186.82393	188.08961	188.73006	186.64915	185.01595	180.29901	178.33192	175.58327	171.22171	168.96341	166.66252	165.62642	166.57277	167.79628	167.549	166.37805	164.37582	162.97757
135.53574	132.61511	132.9346	133.4744	133.56659	133.70145	132.18079	130.00647	127.69717	125.99899	124.36478	123.08589	123.37733	125.16807	130.29128	135.80533	142.8755	147.57249	151.02609	153.59154	155.05568	154.60851	155.56824	155.7393	157.03308	160.0677	161.31181	166.05893	172.9377	176.45567	183.36295	185.93594	188.43085	189.73206	189.95328	187.54553	185.98337	180.99643	179.01512	175.93962	171.31517	168.45291	166.017	164.718	165.24513	166.68892	166.07216	165.2849	163.15477	161.62863
135.61504	132.29651	132.94994	133.34053	133.59615	133.50363	131.94034	129.93654	127.67698	125.97169	124.0959	123.36414	123.52769	125.70921	130.77557	136.43175	143.92114	148.5755	152.08592	154.63007	156.0871	155.46941	156.76309	156.7139	157.86554	161.21991	162.52798	167.01929	173.79149	177.20287	183.5417	186.10762	188.78723	189.78293	189.91177	187.24823	185.4516	180.52861	178.34125	175.01704	170.2576	167.19638	164.39809	162.97832	163.42018	164.44473	164.28983	163.82231	161.41505	159.8676
135.01936	131.72215	132.22636	132.70222	132.91521	133.00034	131.34465	129.36928	127.24473	125.51102	123.83419	123.30847	123.71361	125.85249	131.22441	136.93741	144.35574	149.20195	152.7337	155.17125	156.82724	155.86848	157.19769	156.97797	158.15094	161.35611	162.37994	166.56573	173.37346	176.64272	182.34918	185.05008	187.48102	188.46249	188.58424	185.59384	183.80432	178.62553	176.6087	172.78001	167.95662	164.95935	161.95502	160.82655	160.82788	161.88086	161.85385	161.54265	159.0004	157.82242
133.80556	130.61493	131.23285	131.69447	132.10643	132.50418	130.54298	128.57471	126.69174	125.11435	123.72173	123.22443	123.67931	126.11663	131.51695	137.07362	144.77618	149.60109	152.98363	155.54907	156.88533	155.79155	157.28418	156.70918	157.60506	160.50468	161.30113	165.07481	171.59123	174.67575	179.87062	182.55022	184.97403	185.82761	185.80725	182.6037	180.80705	175.40799	173.59012	169.37064	164.66803	161.59261	158.78722	157.79376	157.62457	158.89781	159.1337	158.95752	156.20209	155.40781
132.61313	129.23064	129.94093	130.48073	131.45398	132.55519	129.99004	128.39124	126.45854	125.07299	123.75853	123.62361	124.04295	126.57976	132.10088	137.60071	145.29616	150.22765	153.43965	155.99089	157.12819	155.65071	157.35652	156.3623	156.71104	159.20566	159.5687	162.70288	169.02034	171.47247	176.31207	179.02719	181.37996	182.2975	181.73711	178.56198	176.5806	171.07497	169.42761	164.78181	160.61922	157.53668	154.8521	154.3347	153.91681	155.5098	156.19333	155.86082	153.30435	152.63086
131.71916	128.18037	129.15356	129.82835	131.0361	132.73416	129.85635	128.80469	127.12778	125.8417	124.69778	124.89681	125.34458	128.10876	133.56592	138.92365	146.29225	151.20241	154.20837	156.72408	158.05321	156.09259	157.59943	156.26416	155.88104	157.39511	157.24655	159.82651	165.5329	167.6795	171.90805	174.75815	176.98303	177.67319	177.19096	173.90926	171.67207	166.12381	164.46225	159.70276	155.99492	153.09001	150.86017	150.86856	150.3228	152.44159	153.6367	153.06262	150.79747	150.30162
131.5358	128.13911	129.21889	129.85815	131.48511	133.33949	130.71039	130.10635	128.66393	127.61943	126.78104	127.29272	127.61259	130.71072	136.13947	141.29114	148.0984	153.22884	155.9861	158.36681	159.48988	157.20241	158.52451	156.57817	155.75452	156.18857	155.29393	156.73703	161.82524	163.53131	167.22694	169.92786	172.47247	172.60129	171.93433	168.62419	166.60728	160.74637	159.08481	154.63797	151.1646	148.70734	147.1454	147.85724	147.54594	149.8779	151.5775	151.20947	149.37065	149.1306
132.00618	128.96477	130.23637	130.97513	133.11369	135.03201	132.95001	132.42415	131.33699	130.74725	130.06519	130.73317	131.15962	134.343	139.61545	144.49001	150.89226	155.98717	158.67337	160.85512	161.76505	159.32834	160.31651	157.48198	156.23199	155.73524	154.1656	154.32971	158.52974	159.81659	162.86563	165.31073	168.26038	167.43706	166.84117	163.66603	161.60649	155.85216	153.97034	150.05638	146.78198	144.95	144.41833	145.64177	146.10497	148.84192	150.96075	150.91957	149.45023	149.10359
133.34348	130.82787	132.01421	133.41377	135.75127	138.03908	136.19156	135.96411	135.00485	134.71355	134.1949	135.06895	135.47409	138.78537	143.86597	148.52736	154.79462	159.62662	162.17781	164.19614	165.12029	162.50594	162.88304	159.54404	157.59061	155.9783	153.61284	152.79642	155.93063	156.62773	159.12964	161.21948	163.96306	162.82712	162.35201	159.40425	157.27365	151.73248	149.69434	146.29199	143.42258	142.31535	143.18347	144.89008	146.34802	149.29814	151.73672	152.03659	151.14281	150.64694
135.48373	133.37312	134.76553	136.39955	139.15628	141.43698	140.1508	140.17915	139.3407	139.19859	139.08495	139.96611	140.37834	144.0307	148.59258	153.08345	159.2086	163.84877	166.30049	168.07724	168.66031	165.9536	166.16016	162.23849	159.73087	157.37248	153.78488	152.35028	154.14159	154.57578	156.36005	157.95961	160.24133	159.03433	158.80791	155.78911	154.04221	148.72842	146.66183	143.89188	141.39905	140.95973	142.98604	145.90057	148.17564	151.37445	154.04752	154.73817	153.95096	153.53326
138.19957	136.57213	138.06403	140.21674	142.97346	145.041	144.52222	144.35161	143.71921	143.85422	143.96085	144.92726	145.63083	149.15529	153.46136	157.96645	163.85712	168.12781	170.59373	172.22836	172.56985	169.68552	169.65048	165.08224	162.14117	159.32803	154.80965	152.60765	153.46814	153.48311	154.62079	155.82956	157.55705	156.52769	156.3297	153.58089	152.06847	146.85416	144.90837	142.72104	140.67586	141.03947	144.08185	147.92719	150.99095	154.34608	157.19678	158.463	157.44839	157.09465
141.01494	139.68593	141.33414	143.89188	146.64149	148.78719	148.52419	148.39622	147.82776	148.06935	148.50993	149.52609	150.21545	153.78255	157.88257	162.40186	168.1291	172.13687	174.56017	175.88217	176.4084	173.28249	172.82823	167.78392	164.651	161.55367	156.37445	153.54008	153.10027	153.05841	153.59213	154.68719	155.80363	155.10822	154.85338	152.37459	150.96164	145.86101	144.23497	142.45976	140.8338	141.979	145.75325	150.25937	154.14738	157.70148	160.65874	162.04575	160.99564	160.59215
143.50349	142.33792	144.17798	147.07677	149.89745	151.70209	151.99329	151.85114	151.1974	151.73032	152.23485	153.27232	154.06825	157.75613	161.40852	166.08414	171.73323	175.37862	177.87299	178.87521	179.36592	176.24001	175.52997	170.23697	166.52852	163.23221	157.76878	154.33044	153.18721	153.01744	153.03246	154.07069	154.37711	154.32118	153.93134	151.52361	150.23854	145.3653	143.94531	142.58223	141.5318	143.11754	147.5881	152.12267	157.12624	160.61636	163.48836	165.05299	164.05263	163.62071
145.4521	144.37889	146.32552	149.70749	152.42159	154.08411	154.44638	154.50316	153.87074	154.47473	155.12137	156.25122	157.08269	160.74213	164.06056	168.80011	174.39946	177.94539	180.33316	180.9162	181.30743	178.12465	177.30092	171.73792	167.88025	164.42052	158.48105	154.74428	153.11076	152.96942	152.60785	153.46844	153.6825	153.54842	152.96672	150.87161	149.58656	145.14674	143.68413	142.54131	141.84616	144.00743	148.883	153.36073	158.92561	162.93445	165.65013	167.35687	166.10071	165.84644
146.44862	145.58148	147.86206	151.41457	154.09312	155.74855	156.26004	156.25285	155.51387	156.16048	156.89238	158.06487	158.83946	162.54156	165.3484	170.68483	175.99995	179.16219	181.58548	181.84877	182.26132	178.99329	177.82851	172.10205	168.1378	164.71361	158.50412	154.58263	152.50856	152.43826	151.50117	152.48965	152.81029	152.64067	151.86714	149.90704	148.72147	144.24611	142.98245	142.18779	141.85503	144.46394	149.41057	153.90961	159.93634	163.9736	166.59692	168.92183	167.26065	166.48058
146.50017	146.08066	148.32573	152.06296	154.79837	156.5817	156.95818	156.96523	156.23334	157.00784	157.50526	158.80563	159.5092	163.07629	165.57048	171.04901	176.34993	179.16399	181.61572	181.95717	182.2347	178.7393	177.29739	171.41464	167.13776	164.08304	157.43301	153.73888	151.17456	151.33163	149.91136	151.08461	151.31285	151.32797	150.36971	148.42381	147.26666	142.82683	141.9753	140.868	141.07524	143.99678	149.15659	153.56326	159.75342	163.8262	166.47083	168.86681	167.01378	165.85712
145.87675	145.52119	148.14995	152.22824	154.72917	156.49829	156.92451	156.93155	156.12862	156.72548	157.10211	158.50906	158.95683	162.31787	164.67706	170.14848	175.58441	178.11426	180.67967	180.81506	181.09969	177.24191	175.57265	169.67567	164.99379	162.00301	155.65851	151.80096	148.88847	149.55714	147.78159	149.22484	149.47441	149.36163	148.47441	146.51431	145.21506	140.95288	140.25764	138.90875	139.54942	142.7552	147.48157	151.87402	158.51894	162.24355	164.97343	167.55417	165.67981	164.13235
144.53575	144.34361	147.45552	151.46277	154.07028	156.15204	156.23009	156.23712	155.41998	155.79657	156.12347	157.4807	157.65135	160.82053	162.82446	168.40247	173.51154	176.24033	178.22308	178.46506	178.56497	174.46561	172.69685	166.61516	161.70587	158.88564	152.83957	148.74043	146.15479	147.20717	145.12608	146.73274	147.38022	147.15376	146.33049	144.26381	143.02139	138.8871	137.98582	136.52325	137.29892	140.61127	144.8829	149.4814	155.82788	159.55249	162.65898	164.97679	163.1664	161.73973
142.81108	143.05948	146.5764	150.46997	153.19827	155.17345	155.35808	155.05249	154.60481	154.46271	154.6404	155.80577	155.90536	158.55585	160.19742	165.48409	170.34447	173.22247	174.84286	174.92851	175.05684	170.83669	168.98268	163.00044	157.79985	154.95119	149.41672	145.3389	142.88824	144.43089	142.39955	144.36859	145.77635	144.89619	144.38556	142.50362	141.18304	137.02032	135.91299	134.30832	134.84241	137.89185	141.87926	146.93961	152.64661	156.17938	159.09401	161.65341	159.66539	158.28845
141.2428	141.76118	145.98866	149.59801	152.52527	154.60701	154.53586	154.16631	153.541	153.29233	152.99394	154.08826	153.75443	155.68016	157.34303	162.22469	166.82217	169.65756	170.52478	170.88043	171.1935	166.66071	164.53668	158.65393	153.17622	150.70415	146.04364	141.63896	140.19019	141.88205	140.23439	142.69371	145.77124	143.50554	143.17964	141.79507	140.27556	136.35443	134.92735	132.69028	132.89751	135.42116	138.9254	144.09946	148.79037	152.06024	155.29463	157.95349	155.53914	154.24748
140.23589	141.1877	145.66386	149.1311	152.36389	154.75117	154.11159	153.8344	153.03857	152.39198	151.6886	152.52002	151.63196	152.87558	154.48869	158.46088	163.07968	165.84401	166.51227	166.61212	166.7973	162.20055	159.94151	154.47089	148.73029	146.69164	142.42194	138.42226	138.54379	139.98695	139.19196	142.51103	146.78227	143.57155	143.58672	142.49345	140.95973	137.13097	135.34152	132.09547	132.07533	133.91687	136.88109	141.59329	145.50261	148.61617	151.85054	154.15414	151.83215	150.90288
140.20245	141.3177	146.13493	149.55243	153.04811	155.47093	154.71054	154.13493	153.28226	152.31592	151.28569	151.36394	149.95007	150.83842	151.99681	155.30107	159.66408	162.11575	162.61349	162.43625	162.6143	158.08151	156.02144	150.6787	144.90256	143.38971	139.83055	136.42064	137.90639	139.3851	139.94012	143.87738	147.79335	145.41394	145.68491	145.23827	143.75426	139.86865	137.65997	133.56129	132.77377	133.84792	136.05898	140.25246	142.96808	146.1882	149.35864	151.27856	149.03473	148.42519
141.44804	142.66278	147.43738	150.86908	154.73425	156.63126	156.10535	155.30238	154.42128	153.08546	151.59338	151.00371	149.11378	149.34843	150.15865	152.81631	156.66063	158.94177	159.16951	159.19121	159.37637	154.94305	153.10326	147.91682	142.43913	141.59419	138.76689	135.93962	138.68304	141.05702	142.43628	146.8567	150.16872	148.8196	149.62346	149.62447	147.83493	144.1767	141.27168	136.83905	135.31256	135.44879	136.99904	140.28304	142.18863	145.00374	148.11023	149.8383	147.70107	147.11284
143.51083	144.69714	149.59251	152.91765	156.90361	158.58745	158.23209	157.28699	156.10747	154.64375	152.54059	151.59567	148.93835	148.60455	149.03108	151.03506	154.49567	156.91893	157.07561	156.88414	157.09773	152.98415	151.42148	146.46951	141.38261	140.72952	138.83304	136.94368	141.45636	144.2993	146.27541	151.01558	154.1926	153.50427	154.57104	154.69994	153.13068	149.40849	145.89243	141.23241	139.27249	138.41396	139.14706	141.46474	142.78058	145.36833	148.29007	150.01814	147.88089	147.39214
146.03551	147.27866	152.23799	155.68391	159.49222	160.91318	160.8278	159.60561	158.28397	156.48631	154.18419	152.69215	149.50192	148.57127	148.7278	150.2415	153.31131	155.69905	155.98361	155.79926	156.01285	152.26875	150.79845	146.27992	141.57671	141.31442	139.71637	139.14861	144.69157	148.28058	150.85355	156.01294	158.36571	158.95639	160.22211	159.92467	158.73911	154.80377	151.11006	146.13029	143.62326	142.16077	142.43202	143.76204	144.51656	146.72771	149.74184	151.17146	149.36107	148.7231
148.98654	150.10892	155.08957	158.45732	162.23012	163.20343	163.50885	161.73953	160.43922	158.39996	155.86337	154.0871	150.46346	149.30545	149.05695	150.30063	152.92281	155.28923	155.70171	155.36102	155.60304	152.27106	150.85757	146.80092	142.54535	142.90123	141.53053	142.17072	148.16843	152.41824	155.6236	160.62666	163.29918	164.18828	165.70268	164.70892	163.92125	159.91486	156.11456	150.86481	148.15881	146.12079	145.88757	146.30807	147.11234	149.08191	151.72653	153.46883	151.6371	151.07019
151.58237	152.57684	157.73514	160.84709	164.76199	165.38713	165.87019	163.55377	162.23924	159.94418	157.34366	155.22632	151.62399	149.8549	149.32219	150.68668	152.90384	155.28448	155.87457	155.66891	155.92513	152.8063	151.39282	147.69144	143.98299	144.44545	143.62898	145.3634	151.83719	156.59859	159.73288	164.8212	167.48662	168.92995	170.32356	169.10953	168.2579	164.48599	160.40149	155.03804	152.02652	149.754	149.12288	149.05312	149.77211	151.77011	154.06656	155.83017	154.00555	153.37469
153.60271	154.54744	159.64888	162.76085	166.60471	167.16588	167.29369	165.04829	163.73376	161.06213	158.30527	156.04584	152.18771	150.19835	149.41695	150.88803	152.98439	155.30818	156.20381	156.14026	156.24016	153.3345	152.03471	148.4328	145.10094	146.04659	145.51433	147.95927	154.20567	159.66341	163.10324	168.28394	170.05406	172.56322	173.85025	172.38042	171.19485	167.49399	163.65817	158.10997	155.11978	152.61989	151.88217	151.49979	152.03403	153.88281	156.05138	157.95708	156.20352	155.3524
154.91255	155.8786	160.82372	163.92146	167.4669	167.85045	168.03508	165.82523	164.32596	161.31326	158.43561	156.22592	152.22568	150.20079	148.89359	150.85493	152.9584	155.26799	156.33415	156.13559	156.09338	153.51457	152.17216	148.80472	145.74997	146.97273	146.67496	149.60307	156.05553	161.53458	165.10231	170.29012	171.03708	174.69728	175.79958	174.16632	173.00917	169.13779	165.46539	159.99535	156.9341	154.59764	153.52597	153.15068	153.61388	155.47687	157.53175	159.60799	157.93968	156.98909
155.68242	156.41399	161.04648	164.13712	167.54755	167.48346	167.68941	165.75667	163.86661	160.66916	157.8981	155.42549	151.61711	149.67038	147.78053	150.37425	152.42799	154.74467	155.81796	155.79703	155.75482	153.02679	151.87622	148.70773	145.58904	147.05338	146.43585	150.12427	156.64067	162.2121	165.63771	170.90369	171.66484	175.29663	176.26392	174.82962	173.37404	169.53818	165.99368	160.61603	157.61871	155.53093	154.18216	153.92766	154.34824	156.39597	158.25188	160.4205	158.67404	157.75897
155.66365	156.01152	160.58717	163.2728	166.42743	166.51256	166.5977	164.67918	162.51201	159.17245	156.56482	153.85773	150.15593	148.4437	146.44725	149.1973	151.35051	153.95853	154.70494	154.91849	154.89049	152.21222	150.96927	147.80789	144.92368	146.40932	145.62126	149.58679	155.76215	161.68883	164.75208	170.11751	171.31921	174.64546	175.44934	173.93687	172.04787	168.48911	165.20041	159.69485	157.19493	154.96504	153.63048	153.81651	154.42892	156.43404	158.2189	160.50119	158.52737	157.80414
154.74965	154.88435	159.26814	161.64113	164.68919	164.9093	164.39761	162.84146	160.37585	157.06474	154.24393	151.82817	147.93452	146.47807	144.83691	147.60117	150.01018	152.87398	153.69855	153.85526	154.01201	151.38347	149.79947	146.97205	143.70412	145.21109	144.30936	147.87697	153.79652	159.77295	162.92856	168.23717	169.71596	172.6017	173.14977	171.43835	169.69856	166.19666	163.02875	157.80029	155.57748	153.70998	152.43225	153.30753	153.62149	155.92502	157.71701	159.92113	158.14626	157.33066
153.87831	153.48012	157.36652	159.59032	162.41098	162.73769	161.8423	160.51352	157.68553	154.41705	151.56781	149.42917	145.84105	144.66882	143.40425	146.12587	148.89726	152.02396	152.82722	153.17578	153.12646	150.73239	148.97076	146.44176	142.40646	143.88501	142.54274	145.56323	150.94987	156.81972	159.81902	164.87894	167.02565	169.62717	170.08287	168.25775	166.16269	162.95921	160.22473	155.33734	153.36322	151.91493	150.71538	152.53566	152.75015	155.11765	157.272	159.34113	157.40993	156.70091
153.18466	152.39566	155.57864	157.41162	159.99072	160.50928	159.31544	157.95116	155.12317	151.98969	149.12624	147.42102	143.74054	143.04437	142.46191	145.47485	148.13966	151.64294	152.58833	152.93689	152.90887	150.6214	148.95213	146.7713	141.65598	143.16293	141.03197	143.32771	147.83328	153.37628	156.08426	161.00917	163.66747	165.6508	166.3623	164.13219	162.22186	159.40918	157.07971	152.32733	150.84348	149.94942	149.18329	151.60043	152.26257	154.60164	157.01178	158.98145	157.34157	156.51176
153.13765	151.78023	154.2953	155.70906	157.95419	158.22406	157.23631	155.58067	153.04401	149.98157	147.13945	145.86057	142.46429	142.14471	142.42201	145.85417	148.46214	152.34912	153.62846	153.89175	153.97743	151.98837	150.10594	147.98906	142.02109	143.32199	140.48758	141.46172	144.85884	150.10341	152.15768	156.99022	159.79774	161.30501	162.21547	160.04221	158.32372	155.92316	154.0058	149.47368	148.66484	148.55948	148.33337	151.61737	152.45006	155.08754	157.72505	159.51707	157.86301	156.95503
154.07126	152.17381	153.9357	154.74551	156.74905	157.03313	155.59062	154.17657	151.68254	148.93275	146.16168	145.29491	142.36758	142.54539	143.84589	147.49831	150.31944	154.32722	156.08261	156.20378	156.50975	154.84044	152.65248	150.52849	143.95654	144.7885	141.39276	140.96712	142.84367	147.44876	148.87776	153.53265	156.14124	157.59166	158.25342	156.39279	155.12196	152.96298	151.66379	147.65036	147.65866	148.15726	148.6701	152.41597	153.52574	156.51851	159.28394	160.83437	159.50713	158.27942
155.96413	153.63326	154.29379	154.86913	156.40372	156.48174	155.32346	153.87387	151.38695	149.12743	146.38478	146.2854	143.63519	144.45248	146.49193	150.76253	153.61919	157.81882	160.11421	160.04355	160.47031	158.92178	156.59171	153.94902	147.30603	147.03664	143.27142	141.90787	142.41309	145.93814	146.6637	151.04149	153.43689	154.85179	155.63435	153.66003	153.04289	151.21786	150.28107	146.96397	147.54781	149.06248	150.12955	154.41542	156.00838	159.15034	162.14314	163.37383	162.34503	160.961
158.57469	155.90276	155.70357	155.95914	157.08871	157.03883	156.08661	154.63704	152.32774	150.35243	147.85138	148.19963	146.0397	147.53201	150.20384	155.00735	157.87112	161.99257	164.91325	164.78575	165.31197	163.74925	161.08522	158.1441	151.80666	150.32933	146.05252	143.85052	143.26151	146.0405	145.83525	149.67302	151.85527	153.29147	153.98877	152.48341	152.15759	150.7731	150.27684	147.6916	148.93623	151.10461	152.82539	157.35284	159.45027	162.84094	165.73425	167.1497	166.00011	164.41002
[truncated: 394 more columns]
