# Supplementary material for: Evidence for saddle point-driven charge density wave on the surface of heavily hole-doped iron arsenide superconductors
Source: Nat Commun. 2025 Jan 2;16:253. doi: 10.1038/s41467-024-55368-7 (PMC11695596; doi:10.1038/s41467-024-55368-7)
Supplement: Supplementary file 3 — Source Data [file 41467_2024_55368_MOESM3_ESM.zip › Source Data File/Figure 2b - STS Line-Cut in L.txt]

mapsts
0.21600389	0.21323819	0.21047249	0.20770679	0.20494109	0.208647	0.2123529	0.21605879	0.21976469	0.21712628	0.21448788	0.21184947	0.20921105	0.20972809	0.21024513	0.21076217	0.21127923	0.20905086	0.20682251	0.20459417	0.20236582	0.20210148	0.20183715	0.20157284	0.2013085	0.20308092	0.20485333	0.20662573	0.20839815	0.20886746	0.20933679	0.2098061	0.21027541	0.20756452	0.20485362	0.20214275	0.19943185	0.19789955	0.19636726	0.19483498	0.19330269	0.19298723	0.19267179	0.19235635	0.19204089	0.19397138	0.19590187	0.19783238	0.19976287	0.20000523
0.21721451	0.21397457	0.21073461	0.20749465	0.2042547	0.20431581	0.20437691	0.204438	0.2044991	0.20909728	0.21369547	0.21829364	0.22289182	0.21967366	0.21645552	0.21323738	0.21001923	0.20782775	0.20563626	0.20344478	0.20125331	0.20210105	0.20294878	0.20379652	0.20464426	0.20526415	0.20588404	0.20650393	0.2071238	0.2083616	0.20959939	0.21083719	0.21207498	0.21018115	0.20828731	0.20639348	0.20449965	0.20121205	0.19792444	0.19463684	0.19134924	0.19156136	0.19177347	0.19198561	0.19219773	0.19319969	0.19420165	0.1952036	0.19620557	0.19769347
0.21685797	0.21305239	0.20924681	0.20544124	0.20163566	0.20308125	0.20452686	0.20597246	0.20741805	0.20950133	0.21158458	0.21366784	0.21575111	0.21435571	0.2129603	0.2115649	0.21016951	0.20837024	0.20657095	0.20477168	0.20297241	0.20343246	0.2038925	0.20435256	0.2048126	0.20564359	0.20647457	0.20730555	0.20813653	0.20827329	0.20841004	0.20854679	0.20868355	0.20596443	0.20324531	0.20052618	0.19780706	0.1961273	0.19444753	0.19276777	0.19108801	0.19125384	0.19141966	0.19158548	0.19175132	0.19269434	0.19363734	0.19458035	0.19552337	0.19781792
0.21735799	0.21527572	0.21319345	0.21111119	0.20902891	0.20849031	0.20795172	0.20741312	0.20687452	0.2074064	0.20793828	0.20847017	0.20900206	0.209573	0.21014395	0.21071491	0.21128586	0.20878164	0.20627743	0.20377323	0.20126902	0.20138225	0.2014955	0.20160875	0.20172198	0.20275709	0.20379218	0.20482729	0.2058624	0.20661297	0.20736355	0.20811412	0.2088647	0.20700207	0.20513946	0.20327684	0.20141423	0.19876599	0.19611776	0.19346952	0.1908213	0.1891523	0.18748331	0.18581432	0.18414532	0.18616642	0.18818752	0.19020863	0.19222973	0.19380772
0.21241768	0.20935795	0.2062982	0.20323846	0.20017873	0.20211038	0.20404203	0.20597368	0.20790534	0.20814022	0.20837511	0.20861	0.20884489	0.20892358	0.20900229	0.20908098	0.20915967	0.2079514	0.20674314	0.20553488	0.2043266	0.20410687	0.20388713	0.2036674	0.20344767	0.20406042	0.20467317	0.20528592	0.20589867	0.20552608	0.20515351	0.20478094	0.20440835	0.20322162	0.20203489	0.20084816	0.19966145	0.19675153	0.19384164	0.19093174	0.18802184	0.18801141	0.18800098	0.18799055	0.1879801	0.18729985	0.18661958	0.18593931	0.18525904	0.18940279
0.21090177	0.20980144	0.20870109	0.20760074	0.20650041	0.20518856	0.2038767	0.20256484	0.20125298	0.20545596	0.20965895	0.21386193	0.2180649	0.21601199	0.21395907	0.21190614	0.20985322	0.2081441	0.20643499	0.20472589	0.20301677	0.20237929	0.2017418	0.20110431	0.20046683	0.19981658	0.19916634	0.1985161	0.19786586	0.20091948	0.20397308	0.20702669	0.21008031	0.20752937	0.20497841	0.20242746	0.19987652	0.19696786	0.19405919	0.19115053	0.18824187	0.18672593	0.18520999	0.18369405	0.18217811	0.18410541	0.18603271	0.18796001	0.18988732	0.19269285
0.21247089	0.21175833	0.21104577	0.21033323	0.20962067	0.20904723	0.20847379	0.20790035	0.2073269	0.20837361	0.20942032	0.21046704	0.21151374	0.21137801	0.21124226	0.21110651	0.21097077	0.20870309	0.2064354	0.20416771	0.20190002	0.20058174	0.19926347	0.19794519	0.19662692	0.19805029	0.19947366	0.20089704	0.20232041	0.20379117	0.20526193	0.20673269	0.20820345	0.20610037	0.20399731	0.20189425	0.19979119	0.19582246	0.19185373	0.18788499	0.18391626	0.18408729	0.18425833	0.18442936	0.1846004	0.18570998	0.18681955	0.18792914	0.18903872	0.19097313
0.20998061	0.20680934	0.20363808	0.20046681	0.19729555	0.19896226	0.20062897	0.20229566	0.20396237	0.20411342	0.20426448	0.20441553	0.20456658	0.20599896	0.20743132	0.20886368	0.21029603	0.20723313	0.20417023	0.20110732	0.19804443	0.1985953	0.19914617	0.19969703	0.2002479	0.2002926	0.20033731	0.20038201	0.20042671	0.20168769	0.20294866	0.20420963	0.20547061	0.20293652	0.20040242	0.19786833	0.19533424	0.19272172	0.19010922	0.18749671	0.18488419	0.18447347	0.18406275	0.18365204	0.18324132	0.18434362	0.18544592	0.18654822	0.18765052	0.19159254
0.20959745	0.20679522	0.20399296	0.20119071	0.19838847	0.19765607	0.19692364	0.19619124	0.19545883	0.19951314	0.20356743	0.20762172	0.21167603	0.20946789	0.20725974	0.2050516	0.20284346	0.20098622	0.19912899	0.19727176	0.19541453	0.19628593	0.19715735	0.19802877	0.19890019	0.19916302	0.19942586	0.1996887	0.19995153	0.20097028	0.20198902	0.20300779	0.20402654	0.20274863	0.2014707	0.20019278	0.19891487	0.19590247	0.19289005	0.18987763	0.18686521	0.18567365	0.1844821	0.18329054	0.18209897	0.18363155	0.18516414	0.18669672	0.18822931	0.19074145
0.20402227	0.2056075	0.20719272	0.20877793	0.21036316	0.20908159	0.20780003	0.20651847	0.20523691	0.20601203	0.20678714	0.20756224	0.20833735	0.20626578	0.20419422	0.20212266	0.20005108	0.19987971	0.19970834	0.19953698	0.1993656	0.19813782	0.19691005	0.19568227	0.19445449	0.19502722	0.19559994	0.19617265	0.19674538	0.19875804	0.20077071	0.20278338	0.20479605	0.20245564	0.20011523	0.19777483	0.19543442	0.19206935	0.18870427	0.18533918	0.18197411	0.18161102	0.18124792	0.18088484	0.18052174	0.18237996	0.18423818	0.1860964	0.18795462	0.18982014
0.20698911	0.20408002	0.20117094	0.19826186	0.19535276	0.19899948	0.2026462	0.20629293	0.20993964	0.20910269	0.20826575	0.20742881	0.20659186	0.20484331	0.20309475	0.20134619	0.19959763	0.19831209	0.19702655	0.19574101	0.19445547	0.19408731	0.19371915	0.19335097	0.19298281	0.19334802	0.19371323	0.19407845	0.19444366	0.19770673	0.20096982	0.2042329	0.20749599	0.20563596	0.20377594	0.20191592	0.20005591	0.19541961	0.19078329	0.18614697	0.18151067	0.17955005	0.17758942	0.17562878	0.17366815	0.17686519	0.18006223	0.18325928	0.18645632	0.18750039
0.2091947	0.20554399	0.2018933	0.1982426	0.19459191	0.19628586	0.19797981	0.19967376	0.20136771	0.20034461	0.19932151	0.19829841	0.19727531	0.19816874	0.19906217	0.19995561	0.20084904	0.19935918	0.19786933	0.19637948	0.19488962	0.19381279	0.19273594	0.19165911	0.19058228	0.19225395	0.19392562	0.19559729	0.19726896	0.19806492	0.19886088	0.19965684	0.20045279	0.19970483	0.19895688	0.19820891	0.19746095	0.19402029	0.19057962	0.18713894	0.18369828	0.18404505	0.1843918	0.18473855	0.1850853	0.18506816	0.18505102	0.18503389	0.18501677	0.18778032
0.20365307	0.202088	0.20052294	0.19895789	0.19739282	0.19838721	0.19938159	0.20037597	0.20137034	0.20213553	0.20290074	0.20366594	0.20443115	0.20325062	0.20207007	0.20088953	0.199709	0.19736159	0.19501419	0.1926668	0.19031939	0.19134748	0.19237556	0.19340363	0.19443172	0.19411701	0.19380228	0.19348755	0.19317284	0.1946587	0.19614454	0.19763038	0.19911623	0.19803312	0.19695003	0.19586694	0.19478384	0.19045073	0.18611762	0.18178451	0.17745142	0.17795685	0.17846227	0.17896768	0.1794731	0.18155929	0.18364549	0.18573168	0.18781787	0.1896254
0.20401026	0.20379651	0.20358276	0.20336901	0.20315525	0.2001746	0.19719397	0.19421333	0.19123268	0.19374542	0.19625816	0.1987709	0.20128363	0.20090024	0.20051685	0.20013347	0.19975008	0.19808707	0.19642407	0.19476107	0.19309805	0.19194248	0.19078693	0.18963136	0.18847579	0.19075646	0.19303712	0.19531778	0.19759844	0.19783553	0.19807261	0.1983097	0.1985468	0.19722548	0.19590418	0.19458288	0.19326156	0.18983553	0.1864095	0.18298347	0.17955744	0.17926112	0.17896481	0.1786685	0.17837217	0.18006778	0.18176338	0.18345898	0.18515459	0.18583262
0.20130685	0.20071015	0.20011345	0.19951674	0.19892003	0.19878948	0.19865893	0.19852838	0.19839783	0.19878531	0.19917277	0.19956023	0.1999477	0.19867948	0.19741127	0.19614306	0.19487485	0.19423755	0.19360024	0.19296293	0.19232562	0.19048417	0.18864271	0.18680125	0.18495981	0.18687591	0.18879199	0.19070809	0.19262418	0.19447665	0.19632912	0.19818158	0.20003405	0.19861494	0.19719583	0.1957767	0.19435759	0.19024989	0.18614218	0.18203448	0.17792678	0.17750296	0.17707914	0.17665532	0.17623152	0.17839789	0.18056427	0.18273064	0.18489702	0.18616435
0.20472366	0.20225728	0.19979089	0.19732451	0.19485812	0.19596013	0.19706213	0.19816414	0.19926615	0.19893393	0.19860172	0.19826952	0.19793729	0.1967425	0.19554773	0.19435294	0.19315815	0.19198363	0.1908091	0.18963458	0.18846005	0.18789104	0.18732202	0.186753	0.186184	0.18793425	0.18968451	0.19143477	0.19318502	0.1940541	0.19492318	0.19579226	0.19666134	0.19555938	0.19445741	0.19335544	0.19225347	0.18825205	0.18425062	0.18024921	0.17624779	0.17718861	0.1781294	0.17907022	0.18001103	0.17969753	0.17938402	0.1790705	0.178757	0.18160799
0.2056051	0.20305048	0.20049585	0.19794123	0.1953866	0.19547588	0.19556515	0.19565442	0.19574369	0.19714254	0.19854137	0.1999402	0.20133905	0.19914296	0.19694687	0.19475079	0.1925547	0.19161838	0.19068208	0.18974578	0.18880947	0.1877583	0.18670714	0.18565597	0.18460479	0.18656209	0.18851939	0.19047669	0.19243397	0.19416842	0.19590285	0.19763729	0.19937174	0.19725433	0.19513693	0.19301952	0.19090211	0.18760116	0.18430021	0.18099928	0.17769833	0.17839321	0.17908809	0.17978296	0.18047783	0.1812562	0.1820346	0.18281299	0.18359137	0.18510623
0.20361409	0.20076819	0.19792229	0.19507639	0.19223049	0.19113834	0.19004619	0.18895403	0.18786187	0.18926919	0.1906765	0.19208381	0.19349112	0.19282079	0.19215044	0.19148012	0.19080979	0.18997413	0.18913847	0.18830281	0.18746716	0.1869714	0.18647562	0.18597984	0.18548408	0.18674321	0.18800235	0.1892615	0.19052063	0.19326261	0.1960046	0.19874659	0.20148858	0.19800201	0.19451544	0.19102886	0.18754227	0.18481618	0.1820901	0.17936403	0.17663793	0.17680368	0.17696944	0.17713518	0.17730093	0.17744872	0.17759652	0.17774433	0.17789212	0.18020256
0.20001714	0.19917253	0.1983279	0.19748329	0.19663867	0.19616291	0.19568713	0.19521135	0.19473559	0.19595094	0.19716629	0.19838166	0.19959702	0.19716534	0.19473368	0.19230202	0.18987036	0.1911169	0.19236344	0.19360998	0.19485651	0.1925039	0.1901513	0.18779871	0.18544611	0.18676037	0.18807463	0.1893889	0.19070315	0.19182685	0.19295056	0.19407427	0.19519797	0.19345342	0.19170886	0.18996432	0.18821977	0.18511128	0.18200281	0.17889434	0.17578585	0.17562641	0.17546697	0.17530753	0.17514808	0.17577122	0.17639436	0.1770175	0.17764063	0.180309
0.19970787	0.1964227	0.19313753	0.18985236	0.18656719	0.19022757	0.19388795	0.19754833	0.2012087	0.19859153	0.19597438	0.19335723	0.19074006	0.19219257	0.19364507	0.19509758	0.19655009	0.19341001	0.19026995	0.18712988	0.18398982	0.183649	0.18330818	0.18296736	0.18262656	0.18382218	0.18501782	0.18621346	0.18740909	0.18866774	0.18992642	0.19118507	0.19244373	0.19063455	0.18882535	0.18701616	0.18520698	0.18250786	0.17980874	0.1771096	0.17441048	0.17438069	0.17435092	0.17432113	0.17429134	0.17483401	0.17537668	0.17591935	0.17646202	0.1791469
0.20113085	0.19841158	0.19569232	0.19297305	0.19025378	0.18943462	0.18861544	0.18779626	0.18697709	0.18820626	0.18943542	0.19066459	0.19189376	0.19167572	0.19145769	0.19123966	0.19102164	0.18943587	0.18785012	0.18626437	0.1846786	0.18418077	0.18368292	0.18318509	0.18268725	0.1838668	0.18504634	0.18622589	0.18740545	0.18767807	0.18795067	0.18822327	0.18849589	0.18881181	0.18912774	0.18944368	0.1897596	0.18657541	0.18339123	0.18020704	0.17702286	0.17625803	0.17549318	0.17472835	0.17396352	0.1752021	0.17644069	0.17767927	0.17891784	0.18074317
0.19984452	0.19619462	0.1925447	0.18889478	0.18524487	0.18564299	0.18604109	0.18643919	0.1868373	0.18877247	0.19070762	0.19264279	0.19457796	0.19331373	0.1920495	0.19078526	0.18952103	0.18784283	0.18616463	0.18448643	0.18280824	0.1835154	0.18422258	0.18492976	0.18563694	0.1864858	0.18733464	0.18818349	0.18903235	0.18890961	0.18878686	0.18866411	0.18854137	0.18800896	0.18747655	0.18694414	0.18641174	0.18298854	0.17956534	0.17614213	0.17271893	0.17232415	0.17192936	0.17153457	0.17113979	0.17224416	0.17334852	0.17445289	0.17555726	0.17734021
0.20033294	0.1986074	0.19688186	0.19515631	0.19343077	0.19389287	0.19435497	0.19481707	0.19527917	0.19633335	0.19738752	0.19844168	0.19949587	0.19666845	0.19384104	0.19101363	0.18818621	0.18738031	0.18657441	0.18576851	0.18496262	0.18472555	0.18448849	0.18425143	0.18401437	0.18355229	0.18309021	0.18262812	0.18216604	0.18355414	0.18494225	0.18633035	0.18771844	0.1861617	0.18460497	0.18304823	0.18149149	0.17931454	0.17713758	0.17496064	0.17278369	0.17219928	0.17161489	0.17103048	0.17044607	0.1710972	0.17174834	0.17239948	0.17305061	0.1758633
0.19221917	0.19129664	0.19037411	0.18945158	0.18852903	0.1884675	0.18840596	0.18834442	0.18828289	0.18905078	0.18981867	0.19058655	0.19135444	0.19060193	0.18984942	0.18909691	0.1883444	0.18774635	0.1871483	0.18655024	0.18595219	0.18514565	0.18433911	0.18353257	0.18272601	0.18403736	0.18534872	0.18666007	0.18797141	0.18768246	0.18739352	0.18710455	0.1868156	0.18612662	0.18543762	0.18474862	0.18405962	0.18156204	0.17906445	0.17656687	0.1740693	0.17370439	0.17333946	0.17297453	0.17260961	0.17266279	0.17271596	0.17276914	0.17282233	0.17545095
0.20035104	0.19791983	0.19548862	0.1930574	0.19062619	0.19033132	0.19003646	0.1897416	0.18944673	0.18915397	0.18886122	0.18856847	0.18827571	0.18796936	0.18766299	0.18735662	0.18705027	0.18654621	0.18604213	0.18553805	0.18503398	0.18379198	0.18254998	0.18130799	0.18006599	0.18123797	0.18240993	0.18358189	0.18475387	0.18540351	0.18605316	0.1867028	0.18735245	0.18556461	0.18377677	0.18198892	0.1802011	0.17847607	0.17675102	0.17502597	0.17330094	0.17270195	0.17210296	0.17150396	0.17090496	0.17133164	0.17175832	0.172185	0.1726117	0.1751076
0.19306722	0.19145608	0.18984495	0.18823382	0.18662268	0.18581225	0.18500182	0.18419141	0.18338098	0.18553317	0.18768537	0.18983757	0.19198976	0.19040871	0.18882763	0.18724658	0.18566552	0.18488014	0.18409477	0.18330941	0.18252403	0.18228462	0.18204524	0.18180585	0.18156645	0.18153651	0.18150657	0.18147665	0.18144672	0.18256024	0.18367375	0.18478727	0.18590079	0.18484148	0.18378219	0.1827229	0.18166359	0.18011443	0.17856528	0.17701612	0.17546697	0.1742408	0.17301464	0.17178848	0.17056231	0.17056105	0.17055976	0.17055848	0.1705572	0.17256728
0.19509216	0.19315663	0.19122112	0.18928561	0.18735009	0.18677039	0.18619069	0.18561098	0.18503128	0.18516999	0.18530872	0.18544745	0.18558618	0.18533389	0.1850816	0.18482929	0.184577	0.18364558	0.18271416	0.18178274	0.18085131	0.17997369	0.17909609	0.17821848	0.17734087	0.17797048	0.1786001	0.17922972	0.17985934	0.1811467	0.18243405	0.18372141	0.18500876	0.18444687	0.18388496	0.18332306	0.18276116	0.18039545	0.17802975	0.17566404	0.17329834	0.17211676	0.17093518	0.16975361	0.16857202	0.16964701	0.17072198	0.17179695	0.17287192	0.17426069
0.19097073	0.18917626	0.18738177	0.18558729	0.18379281	0.18509562	0.18639843	0.18770124	0.18900405	0.18816757	0.18733111	0.18649465	0.18565817	0.18493241	0.18420665	0.18348089	0.18275513	0.18212026	0.18148541	0.18085057	0.18021572	0.17869559	0.17717546	0.17565534	0.17413522	0.17651752	0.17889982	0.18128213	0.18366443	0.18415412	0.18464381	0.1851335	0.1856232	0.18339586	0.18116854	0.17894122	0.17671388	0.17536165	0.17400941	0.17265718	0.17130494	0.17052332	0.16974171	0.16896009	0.16817847	0.16919065	0.17020282	0.171215	0.17222717	0.17478766
0.19404122	0.19105533	0.18806943	0.18508354	0.18209766	0.18308508	0.18407252	0.18505996	0.18604741	0.18571901	0.18539061	0.1850622	0.18473381	0.18582568	0.18691754	0.18800941	0.18910129	0.18687347	0.18464562	0.18241778	0.18018994	0.17958401	0.17897809	0.17837214	0.17776622	0.1784952	0.17922418	0.17995316	0.18068214	0.181427	0.18217188	0.18291675	0.18366161	0.1818867	0.1801118	0.17833689	0.176562	0.17504865	0.1735353	0.17202196	0.17050861	0.17072809	0.17094758	0.17116708	0.17138657	0.17137694	0.17136733	0.17135772	0.17134809	0.17313324
0.19150789	0.18854457	0.18558127	0.18261795	0.17965463	0.18005735	0.18046007	0.18086278	0.18126552	0.18194455	0.18262357	0.18330258	0.1839816	0.18383902	0.18369645	0.18355387	0.1834113	0.18276726	0.18212321	0.18147917	0.18083513	0.17944852	0.17806192	0.17667532	0.17528871	0.17568606	0.17608342	0.17648077	0.17687812	0.17818798	0.17949784	0.18080771	0.18211757	0.18158963	0.18106169	0.18053375	0.18000582	0.17771204	0.17541826	0.17312448	0.1708307	0.16991478	0.16899885	0.16808292	0.16716701	0.16837764	0.16958827	0.1707989	0.17200953	0.17412773
0.18654372	0.18678859	0.18703347	0.18727836	0.18752325	0.18653564	0.18554804	0.18456042	0.18357281	0.18318188	0.18279094	0.18239999	0.18200906	0.18166178	0.1813145	0.18096721	0.18061993	0.17914186	0.1776638	0.17618574	0.17470768	0.17439735	0.17408702	0.17377669	0.17346634	0.17558771	0.1777091	0.17983049	0.18195187	0.18212083	0.18228978	0.18245873	0.18262769	0.1813215	0.1800153	0.17870909	0.1774029	0.1758149	0.17422688	0.17263886	0.17105085	0.16961052	0.16817018	0.16672984	0.16528951	0.1658752	0.1664609	0.16704659	0.16763228	0.16988276
0.1909667	0.18953261	0.18809853	0.18666446	0.18523037	0.18449064	0.1837509	0.18301116	0.18227142	0.18208072	0.18189001	0.18169931	0.18150859	0.18151873	0.1815289	0.18153904	0.18154919	0.18136375	0.1811783	0.18099286	0.18080741	0.17850819	0.17620897	0.17390975	0.17161052	0.17212582	0.17264113	0.17315644	0.17367174	0.17480952	0.17594728	0.17708504	0.17822282	0.17712769	0.17603257	0.17493746	0.17384234	0.17210416	0.17036599	0.1686278	0.16688962	0.16635448	0.16581932	0.16528416	0.16474901	0.16526085	0.16577271	0.16628456	0.16679642	0.1687028
0.18886034	0.18669206	0.18452376	0.18235546	0.18018718	0.18019921	0.18021125	0.18022329	0.18023531	0.1814222	0.18260911	0.18379602	0.18498293	0.18337294	0.18176295	0.18015295	0.17854297	0.17618738	0.17383179	0.17147622	0.16912062	0.16831565	0.16751069	0.16670573	0.16590075	0.16904828	0.17219581	0.17534333	0.17849086	0.17910641	0.17972195	0.18033749	0.18095303	0.17885374	0.17675444	0.17465517	0.17255588	0.17158809	0.17062031	0.16965252	0.16868474	0.16764155	0.16659835	0.16555515	0.16451196	0.16459894	0.1646859	0.16477287	0.16485985	0.16720203
0.1864707	0.18430503	0.18213935	0.17997368	0.177808	0.17869794	0.1795879	0.18047786	0.1813678	0.18150857	0.18164934	0.18179011	0.18193088	0.1815151	0.18109933	0.18068354	0.18026775	0.17987338	0.179479	0.17908463	0.17869027	0.17665258	0.17461488	0.17257719	0.1705395	0.17107622	0.17161295	0.17214966	0.17268638	0.17362103	0.17455569	0.17549033	0.17642498	0.17584321	0.17526142	0.17467964	0.17409787	0.17192478	0.1697517	0.16757862	0.16540554	0.16487835	0.16435117	0.16382396	0.16329677	0.16374612	0.16419545	0.16464478	0.16509412	0.16661161
0.18755439	0.18530029	0.18304619	0.18079209	0.17853798	0.17708409	0.17563018	0.17417629	0.1727224	0.17330974	0.17389709	0.17448443	0.17507176	0.17624703	0.17742231	0.1785976	0.17977288	0.17742708	0.17508128	0.17273548	0.1703897	0.17008901	0.1697883	0.1694876	0.16918689	0.16984281	0.17049873	0.17115465	0.17181055	0.17317164	0.17453273	0.17589381	0.1772549	0.17514393	0.17303294	0.17092197	0.16881099	0.16769092	0.16657084	0.16545075	0.16433068	0.16440442	0.16447818	0.16455194	0.16462569	0.16400099	0.16337627	0.16275156	0.16212685	0.16474614
0.18425034	0.18212551	0.18000066	0.17787582	0.17575097	0.17483345	0.17391592	0.1729984	0.17208089	0.17273456	0.17338823	0.1740419	0.17469557	0.17562294	0.17655033	0.1774777	0.17840508	0.1769184	0.17543173	0.17394507	0.1724584	0.17036414	0.16826989	0.16617563	0.16408138	0.16551358	0.16694576	0.16837794	0.16981012	0.17117918	0.17254823	0.17391729	0.17528635	0.17431261	0.17333886	0.17236513	0.17139138	0.17013505	0.16887873	0.1676224	0.16636607	0.16542418	0.1644823	0.16354042	0.16259854	0.16350624	0.16441394	0.16532165	0.16622935	0.16765419
0.18137218	0.17940143	0.17743066	0.17545989	0.17348912	0.17181912	0.17014912	0.16847911	0.1668091	0.16875038	0.17069167	0.17263295	0.17457423	0.17537138	0.17616853	0.17696568	0.17776282	0.17573494	0.17370704	0.17167914	0.16965126	0.16865695	0.16766264	0.16666833	0.16567402	0.16693988	0.16820574	0.16947159	0.17073746	0.17073546	0.17073347	0.17073147	0.17072947	0.16989875	0.16906801	0.16823727	0.16740653	0.16596863	0.16453074	0.16309285	0.16165495	0.16116995	0.16068494	0.16019994	0.15971495	0.15960696	0.15949899	0.159391	0.15928301	0.16136658
0.18263964	0.18047211	0.17830458	0.17613706	0.17396954	0.1729666	0.17196366	0.17096072	0.1699578	0.17116901	0.17238021	0.17359142	0.17480263	0.17507274	0.17534286	0.17561299	0.1758831	0.17371345	0.17154381	0.16937415	0.1672045	0.16565841	0.16411233	0.16256624	0.16102017	0.16358311	0.16614605	0.16870899	0.17127194	0.17132902	0.17138609	0.17144316	0.17150024	0.17032541	0.16915059	0.16797575	0.16680093	0.16570336	0.1646058	0.16350824	0.16241068	0.16181123	0.16121179	0.16061234	0.1600129	0.15989394	0.15977499	0.15965605	0.15953709	0.16123851
0.18033698	0.17781645	0.17529592	0.17277539	0.17025484	0.17029409	0.17033334	0.17037259	0.17041184	0.16994452	0.16947722	0.16900992	0.16854261	0.16968	0.1708174	0.17195481	0.1730922	0.17249265	0.1718931	0.17129356	0.17069401	0.16865194	0.16660988	0.16456783	0.16252576	0.16287363	0.16322148	0.16356935	0.16391721	0.16490723	0.16589725	0.16688727	0.16787729	0.168212	0.16854671	0.16888142	0.16921611	0.16688663	0.16455713	0.16222763	0.15989813	0.15953204	0.15916593	0.15879983	0.15843374	0.15797818	0.15752262	0.15706706	0.15661149	0.15847829
0.17613439	0.17440623	0.17267808	0.17094994	0.16922177	0.16845986	0.16769794	0.16693603	0.16617411	0.1667892	0.16740429	0.16801938	0.16863449	0.1694866	0.17033871	0.17119081	0.17204292	0.17001101	0.16797912	0.16594723	0.16391534	0.1628809	0.16184646	0.16081202	0.1597776	0.16076154	0.16174546	0.1627294	0.16371334	0.16479258	0.16587183	0.16695109	0.16803034	0.16682109	0.16561183	0.16440257	0.16319333	0.16262791	0.1620625	0.16149709	0.16093166	0.15919685	0.15746203	0.15572722	0.15399241	0.155128	0.15626357	0.15739915	0.15853474	0.16008642
0.17392175	0.17222187	0.170522	0.16882214	0.16712227	0.1670469	0.16697152	0.16689613	0.16682076	0.16794659	0.16907242	0.17019823	0.17132406	0.17112093	0.17091779	0.17071466	0.17051153	0.16876176	0.16701201	0.16526224	0.16351247	0.1616078	0.15970315	0.1577985	0.15589383	0.15765689	0.15941995	0.161183	0.16294606	0.16364968	0.16435331	0.16505694	0.16576058	0.16483451	0.16390845	0.16298239	0.16205633	0.16137958	0.16070284	0.1600261	0.15934935	0.15883058	0.15831181	0.15779305	0.15727426	0.15672857	0.15618289	0.1556372	0.15509152	0.15634614
0.17566012	0.17400521	0.17235032	0.17069542	0.16904053	0.16789582	0.16675113	0.16560644	0.16446173	0.16509911	0.16573651	0.16637391	0.16701129	0.16804209	0.1690729	0.1701037	0.1711345	0.16906686	0.16699922	0.1649316	0.16286395	0.1609121	0.15896024	0.15700838	0.15505652	0.15609846	0.15714039	0.15818232	0.15922426	0.1608979	0.16257153	0.16424517	0.16591881	0.16361752	0.16131623	0.15901494	0.15671365	0.1570068	0.15729997	0.15759312	0.15788627	0.15697902	0.1560718	0.15516457	0.15425733	0.15320313	0.15214893	0.15109473	0.15004054	0.15190506
0.1742726	0.17271383	0.17115507	0.16959631	0.16803755	0.16681159	0.16558561	0.16435963	0.16313367	0.16342756	0.16372144	0.16401532	0.1643092	0.16467395	0.1650387	0.16540346	0.16576821	0.16400309	0.16223797	0.16047285	0.15870774	0.15814909	0.15759045	0.1570318	0.15647314	0.15701368	0.15755422	0.15809476	0.1586353	0.16009408	0.16155285	0.16301161	0.16447039	0.16286933	0.16126829	0.15966725	0.1580662	0.15745726	0.15684833	0.15623939	0.15563045	0.15481128	0.1539921	0.15317293	0.15235375	0.15155774	0.15076172	0.14996572	0.14916971	0.15130734
0.17033063	0.16880983	0.16728905	0.16576827	0.16424748	0.16389105	0.16353461	0.16317818	0.16282175	0.16272622	0.16263068	0.16253513	0.16243958	0.16333528	0.16423097	0.16512667	0.16602236	0.16344871	0.16087505	0.15830138	0.15572773	0.15509531	0.15446287	0.15383044	0.15319802	0.15395701	0.15471599	0.15547496	0.15623395	0.1575356	0.15883724	0.16013889	0.16144054	0.16085091	0.1602613	0.15967169	0.15908207	0.15760538	0.15612867	0.15465197	0.15317526	0.1520564	0.15093754	0.14981869	0.14869982	0.14846842	0.14823702	0.14800563	0.14777423	0.14925575
0.16961527	0.16785306	0.16609085	0.16432863	0.16256642	0.16188169	0.16119695	0.16051221	0.15982747	0.1592474	0.15866731	0.15808722	0.15750715	0.15895562	0.16040409	0.16185255	0.16330102	0.16242513	0.16154924	0.16067335	0.15979747	0.1579383	0.15607913	0.15421996	0.15236078	0.15352696	0.15469313	0.15585929	0.15702547	0.15679079	0.1565561	0.15632141	0.15608673	0.15568477	0.1552828	0.15488082	0.15447885	0.15376797	0.1530571	0.15234622	0.15163536	0.1499345	0.14823364	0.14653277	0.14483191	0.14443496	0.14403799	0.14364102	0.14324406	0.145165
0.17034566	0.16743135	0.16451706	0.16160277	0.15868846	0.15865526	0.15862206	0.15858886	0.15855566	0.15850718	0.15845871	0.15841025	0.15836178	0.16017868	0.16199557	0.16381247	0.16562937	0.16244614	0.1592629	0.15607965	0.15289642	0.15307119	0.15324597	0.15342075	0.15359552	0.15371141	0.15382728	0.15394315	0.15405902	0.15449718	0.15493535	0.15537351	0.15581167	0.15530302	0.15479437	0.15428573	0.15377708	0.15245086	0.15112466	0.14979845	0.14847225	0.14820173	0.14793122	0.1476607	0.1473902	0.14676182	0.14613344	0.14550506	0.14487667	0.14663208
0.16557887	0.16399942	0.16241997	0.16084053	0.15926108	0.1584761	0.15769112	0.15690613	0.15612115	0.15711287	0.15810457	0.15909629	0.160088	0.16045137	0.16081473	0.16117808	0.16154145	0.16032003	0.15909861	0.15787719	0.15665577	0.15435508	0.15205437	0.14975366	0.14745297	0.14861837	0.14978379	0.1509492	0.1521146	0.152273	0.1524314	0.1525898	0.15274818	0.15159652	0.15044487	0.1492932	0.14814153	0.14807335	0.14800514	0.14793694	0.14786875	0.14688993	0.14591108	0.14493224	0.14395341	0.1426311	0.14130878	0.13998649	0.13866417	0.14073089
0.16531391	0.16337112	0.1614283	0.1594855	0.15754271	0.15591556	0.15428843	0.15266129	0.15103415	0.15137315	0.15171215	0.15205115	0.15239017	0.15348363	0.15457711	0.15567057	0.15676403	0.15482585	0.15288767	0.15094951	0.14901133	0.14770079	0.14639026	0.14507972	0.14376917	0.14588526	0.14800136	0.15011746	0.15223354	0.15238731	0.15254107	0.15269482	0.15284859	0.15181634	0.15078408	0.14975183	0.14871958	0.14894375	0.14916793	0.1493921	0.14961626	0.14654258	0.14346892	0.14039524	0.13732156	0.13727921	0.13723686	0.13719451	0.13715218	0.13879448
0.16510949	0.16279927	0.16048905	0.15817884	0.1558686	0.15487945	0.15389028	0.15290111	0.15191196	0.15234813	0.15278429	0.15322044	0.1536566	0.15471363	0.15577066	0.15682769	0.1578847	0.15562645	0.15336818	0.1511099	0.14885165	0.14817461	0.14749758	0.14682055	0.14614351	0.14705381	0.14796412	0.14887443	0.14978473	0.14980072	0.14981671	0.1498327	0.14984868	0.14947024	0.14909181	0.14871337	0.14833492	0.14692219	0.14550945	0.1440967	0.14268397	0.14189354	0.14110312	0.1403127	0.13952227	0.13892373	0.13832521	0.13772669	0.13712816	0.13825727
0.16053182	0.15855938	0.15658695	0.15461451	0.15264206	0.15122545	0.14980882	0.1483922	0.14697558	0.14727074	0.1475659	0.14786106	0.14815623	0.15024997	0.15234372	0.15443748	0.15653123	0.15396056	0.15138987	0.14881918	0.14624849	0.14465033	0.14305216	0.14145398	0.13985582	0.14148422	0.14311261	0.14474101	0.14636941	0.14611813	0.14586684	0.14561555	0.14536425	0.14491409	0.14446393	0.14401376	0.14356358	0.14286911	0.14217466	0.14148019	0.14078572	0.13959983	0.13841395	0.13722807	0.13604218	0.13591661	0.13579103	0.13566546	0.13553989	0.13591149
0.16056354	0.15854174	0.15651995	0.15449816	0.15247637	0.14987798	0.14727959	0.14468122	0.14208283	0.14351955	0.14495629	0.14639302	0.14782974	0.14924197	0.1506542	0.15206641	0.15347864	0.15097952	0.14848039	0.14598125	0.14348212	0.14262199	0.14176187	0.14090174	0.14004162	0.14152184	0.14300206	0.14448228	0.14596249	0.1458737	0.14578488	0.14569607	0.14560728	0.14487702	0.14414674	0.14341648	0.14268622	0.14238688	0.14208756	0.14178824	0.14148891	0.1393013	0.13711369	0.13492608	0.13273849	0.13248333	0.1322282	0.13197306	0.13171792	0.1329961
0.15738806	0.15531333	0.15323859	0.15116388	0.14908914	0.14781326	0.14653736	0.14526147	0.14398558	0.14426565	0.14454573	0.14482582	0.14510588	0.14626396	0.14742203	0.1485801	0.14973818	0.14789274	0.14604729	0.14420184	0.14235641	0.14143649	0.14051656	0.13959664	0.13867672	0.13965741	0.14063808	0.14161876	0.14259945	0.14236069	0.14212193	0.14188316	0.1416444	0.14101517	0.14038593	0.13975669	0.13912746	0.14017174	0.14121601	0.14226028	0.14330456	0.14084071	0.13837686	0.13591301	0.13344915	0.13230047	0.13115177	0.13000306	0.12885436	0.130501
0.1528118	0.15221165	0.15161151	0.15101138	0.15041123	0.14774421	0.14507717	0.14241013	0.13974309	0.14000121	0.14025933	0.14051744	0.14077556	0.14267471	0.14457387	0.14647302	0.14837216	0.14631508	0.14425801	0.14220093	0.14014386	0.13830885	0.13647386	0.13463886	0.13280386	0.13442177	0.13603967	0.13765758	0.13927551	0.1394496	0.1396237	0.13979781	0.1399719	0.1394513	0.13893068	0.13841006	0.13788946	0.13744226	0.13699506	0.13654786	0.13610066	0.13484108	0.1335815	0.13232192	0.13106234	0.13049558	0.1299288	0.12936202	0.12879525	0.12966812
0.15007922	0.14915405	0.14822888	0.1473037	0.14637853	0.14434627	0.14231402	0.14028177	0.13824952	0.13874517	0.13924083	0.13973647	0.14023213	0.14149839	0.14276463	0.14403088	0.14529714	0.14443523	0.14357331	0.1427114	0.14184947	0.13877985	0.13571024	0.13264063	0.12957101	0.13195845	0.13434589	0.13673332	0.13912076	0.13858134	0.1380419	0.13750246	0.13696304	0.13736045	0.13775787	0.13815528	0.1385527	0.13743024	0.13630778	0.1351853	0.13406284	0.13266146	0.1312601	0.12985873	0.12845735	0.12791005	0.12736273	0.12681542	0.12626812	0.12741309
0.14753862	0.14620519	0.14487177	0.14353834	0.14220491	0.14050737	0.13880984	0.13711232	0.13541478	0.13600953	0.13660428	0.13719903	0.13779378	0.13835631	0.13891885	0.13948137	0.1400439	0.13796461	0.13588533	0.13380605	0.13172676	0.13160869	0.13149065	0.1313726	0.13125454	0.13252053	0.1337865	0.13505249	0.13631848	0.13535023	0.13438196	0.1334137	0.13244545	0.13233271	0.13221999	0.13210726	0.13199452	0.13213488	0.13227525	0.13241562	0.13255601	0.13099422	0.12943242	0.12787063	0.12630884	0.12562127	0.1249337	0.12424614	0.12355857	0.1245193
0.14863631	0.14639139	0.14414646	0.14190152	0.1396566	0.13875693	0.13785726	0.13695759	0.13605791	0.13615017	0.13624242	0.13633467	0.13642693	0.13686216	0.13729741	0.13773265	0.13816789	0.13709463	0.13602138	0.13494812	0.13387486	0.13219576	0.13051665	0.12883753	0.12715842	0.12899199	0.13082558	0.13265915	0.13449273	0.13396111	0.1334295	0.13289788	0.13236627	0.13212791	0.13188954	0.13165116	0.1314128	0.13046883	0.12952486	0.12858088	0.12763691	0.1272777	0.12691849	0.12655929	0.12620007	0.12508291	0.12396577	0.12284863	0.12173148	0.12209335
0.14492811	0.14298034	0.14103258	0.1390848	0.13713703	0.13604861	0.1349602	0.13387179	0.13278338	0.13330393	0.13382447	0.134345	0.13486554	0.13573608	0.1366066	0.13747714	0.13834769	0.13684964	0.1353516	0.13385355	0.13235551	0.13047378	0.12859204	0.12671031	0.12482858	0.12647988	0.12813117	0.12978247	0.13143376	0.13175301	0.13207227	0.13239154	0.1327108	0.13201275	0.13131469	0.13061664	0.12991858	0.12957865	0.12923872	0.1288988	0.12855886	0.12677848	0.12499811	0.12321773	0.12143735	0.12110315	0.12076896	0.12043476	0.12010057	0.12088884
0.14218865	0.14055097	0.1389133	0.13727562	0.13563794	0.13454035	0.13344276	0.13234517	0.13124759	0.130999	0.13075042	0.13050184	0.13025324	0.13128868	0.13232411	0.13335955	0.13439499	0.1333285	0.13226199	0.1311955	0.13012901	0.12784973	0.12557045	0.12329117	0.1210119	0.12343699	0.12586209	0.12828718	0.13071227	0.13010548	0.12949869	0.1288919	0.12828511	0.12828967	0.12829423	0.12829879	0.12830335	0.12797859	0.12765384	0.12732908	0.12700431	0.12535456	0.12370482	0.12205508	0.12040534	0.11979784	0.11919035	0.11858285	0.11797535	0.11869785
0.14258352	0.14063643	0.13868934	0.13674225	0.13479516	0.13305967	0.13132417	0.12958869	0.1278532	0.12818652	0.12851986	0.12885319	0.12918651	0.129917	0.13064747	0.13137794	0.13210842	0.13103873	0.12996903	0.12889934	0.12782964	0.12654021	0.12525077	0.12396133	0.12267189	0.12471507	0.12675826	0.12880144	0.13084462	0.12943067	0.12801671	0.12660274	0.12518878	0.12573725	0.12628573	0.1268342	0.12738267	0.12655866	0.12573464	0.12491064	0.12408663	0.12293224	0.12177785	0.12062347	0.11946908	0.11907287	0.11867665	0.11828043	0.11788422	0.11792317
0.13703826	0.13599931	0.13496035	0.13392138	0.13288243	0.13215896	0.1314355	0.13071203	0.12998857	0.12976903	0.12954949	0.12932995	0.12911041	0.12957954	0.13004866	0.13051778	0.13098691	0.12978238	0.12857786	0.12737334	0.1261688	0.1247666	0.12336441	0.12196222	0.12056002	0.12270823	0.12485644	0.12700465	0.12915286	0.12805469	0.12695652	0.12585835	0.12476019	0.12473574	0.1247113	0.12468686	0.12466241	0.12419038	0.12371834	0.1232463	0.12277425	0.12148091	0.12018757	0.11889422	0.11760087	0.11674134	0.1158818	0.11502226	0.11416273	0.11458381
0.13830845	0.1366924	0.13507637	0.13346034	0.13184431	0.13009018	0.12833603	0.12658188	0.12482774	0.12541559	0.12600346	0.12659132	0.12717918	0.12770164	0.1282241	0.12874657	0.12926905	0.12744121	0.12561338	0.12378554	0.1219577	0.12096728	0.11997685	0.11898642	0.11799599	0.1198281	0.1216602	0.12349231	0.12532441	0.12509063	0.12485684	0.12462306	0.12438928	0.12396036	0.12353145	0.12310253	0.12267361	0.12268025	0.12268688	0.12269351	0.12270015	0.12109973	0.11949932	0.1178989	0.11629849	0.11563537	0.11497225	0.11430913	0.11364601	0.11432694
0.13584812	0.13432196	0.1327958	0.13126963	0.12974347	0.1282582	0.12677294	0.12528767	0.12380239	0.12460646	0.12541053	0.12621459	0.12701865	0.12737027	0.12772188	0.12807348	0.12842511	0.12692569	0.12542628	0.12392686	0.12242745	0.12109452	0.11976159	0.11842866	0.11709573	0.11903521	0.12097468	0.12291416	0.12485363	0.12461586	0.1243781	0.12414033	0.12390256	0.12376314	0.12362373	0.12348431	0.12334491	0.12240102	0.12145714	0.12051325	0.11956937	0.11862288	0.1176764	0.11672992	0.11578343	0.11539137	0.1149993	0.11460724	0.11421517	0.11419588
0.1335682	0.13294749	0.13232678	0.13170606	0.13108535	0.12945981	0.12783428	0.12620874	0.12458319	0.12481749	0.12505178	0.12528607	0.12552038	0.12519258	0.12486477	0.12453697	0.12420917	0.1234179	0.12262664	0.12183538	0.12104411	0.12040101	0.11975791	0.11911482	0.11847171	0.12034762	0.12222353	0.12409945	0.12597536	0.12562548	0.1252756	0.12492572	0.12457583	0.12396571	0.12335559	0.12274547	0.12213535	0.12155321	0.12097108	0.12038895	0.11980681	0.1181713	0.11653578	0.11490026	0.11326475	0.11258256	0.11190037	0.11121819	0.11053601	0.11113946
0.13246191	0.13141912	0.13037632	0.12933353	0.12829074	0.12726064	0.12623054	0.12520045	0.12417035	0.12482334	0.12547633	0.12612931	0.1267823	0.12711114	0.12743996	0.12776878	0.12809762	0.12664165	0.12518567	0.12372968	0.1222737	0.12151898	0.12076427	0.12000956	0.11925483	0.12018543	0.12111604	0.12204664	0.12297724	0.12255199	0.12212674	0.12170148	0.12127623	0.12157992	0.12188362	0.1221873	0.12249099	0.12171078	0.12093057	0.12015036	0.11937016	0.11741762	0.11546507	0.11351253	0.11155999	0.11127935	0.11099871	0.11071806	0.11043742	0.11041778
0.13230713	0.1316877	0.13106829	0.13044886	0.12982944	0.1288493	0.12786917	0.12688905	0.12590891	0.12664646	0.12738402	0.12812158	0.12885913	0.12898849	0.12911785	0.12924722	0.12937658	0.12807491	0.12677324	0.12547158	0.12416992	0.12190147	0.11963302	0.11736457	0.11509611	0.11748186	0.11986761	0.12225335	0.12463909	0.12397964	0.12332018	0.12266073	0.12200127	0.12151024	0.12101921	0.12052819	0.12003717	0.11993355	0.11982992	0.1197263	0.11962269	0.11714078	0.11465889	0.112177	0.10969511	0.10923948	0.10878386	0.10832822	0.1078726	0.10884915
0.13105474	0.13061973	0.13018471	0.1297497	0.12931469	0.12836343	0.12741217	0.12646091	0.12550965	0.12607975	0.12664986	0.12721996	0.12779006	0.12783012	0.12787017	0.12791023	0.1279503	0.12671825	0.12548621	0.12425417	0.12302213	0.12215261	0.12128308	0.12041356	0.11954403	0.12119198	0.12283992	0.12448786	0.12613581	0.12535352	0.1245712	0.12378891	0.1230066	0.12250387	0.12200113	0.1214984	0.12099566	0.12029706	0.11959846	0.11889986	0.11820126	0.11635824	0.11451522	0.11267219	0.11082917	0.11001059	0.10919201	0.10837343	0.10755486	0.10836336
0.13116334	0.13078389	0.13040441	0.13002495	0.1296455	0.12943487	0.12922424	0.1290136	0.12880297	0.12931082	0.12981865	0.13032648	0.13083431	0.13061084	0.13038737	0.13016389	0.12994042	0.12834333	0.12674624	0.12514916	0.12355207	0.12271415	0.12187624	0.12103832	0.1202004	0.12153989	0.12287937	0.12421885	0.12555833	0.12495879	0.12435925	0.1237597	0.12316016	0.12243958	0.121719	0.12099843	0.12027785	0.11952931	0.11878077	0.11803223	0.11728369	0.11493116	0.11257863	0.11022609	0.10787357	0.10779272	0.10771187	0.10763103	0.10755018	0.10779661
0.13119176	0.1311771	0.13116242	0.13114774	0.13113308	0.13047858	0.12982407	0.12916957	0.12851506	0.13007863	0.13164219	0.13320577	0.13476934	0.13484764	0.13492593	0.13500424	0.13508254	0.13210537	0.12912819	0.126151	0.12317382	0.12189488	0.12061594	0.11933701	0.11805808	0.1206793	0.12330054	0.12592177	0.128543	0.1278545	0.12716597	0.12647747	0.12578896	0.12471125	0.12363353	0.12255581	0.1214781	0.12012397	0.11876984	0.11741571	0.11606159	0.11377969	0.1114978	0.10921591	0.10693401	0.1065146	0.10609519	0.10567577	0.10525636	0.10641547
0.13147083	0.13197458	0.13247833	0.13298208	0.13348582	0.13331245	0.13313907	0.13296568	0.13279231	0.13368317	0.13457406	0.13546492	0.13635579	0.13546109	0.13456638	0.13367167	0.13277698	0.13084038	0.12890378	0.12696719	0.12503059	0.12405236	0.12307413	0.1220959	0.12111767	0.12343371	0.12574974	0.12806576	0.13038179	0.12942481	0.12846784	0.12751088	0.12655389	0.12555154	0.12454918	0.12354682	0.12254447	0.12118817	0.11983187	0.11847557	0.11711928	0.11425358	0.11138789	0.10852219	0.1056565	0.10558673	0.10551696	0.1054472	0.10537743	0.10709623
0.13408314	0.13439673	0.13471031	0.13502389	0.13533749	0.13529122	0.13524497	0.13519871	0.13515246	0.13667266	0.13819286	0.13971306	0.14123327	0.13976902	0.13830477	0.13684052	0.13537629	0.13250631	0.12963632	0.12676632	0.12389633	0.12320774	0.12251915	0.12183055	0.12114196	0.12448229	0.12782261	0.13116293	0.13450325	0.13387345	0.13324365	0.13261387	0.13198407	0.13045675	0.12892944	0.12740213	0.1258748	0.12386797	0.12186113	0.1198543	0.11784746	0.11507477	0.11230206	0.10952936	0.10675666	0.10719557	0.10763448	0.1080734	0.10851231	0.10970607
0.13619137	0.13674696	0.13730255	0.13785812	0.13841371	0.13882342	0.13923314	0.13964286	0.14005259	0.14112982	0.14220706	0.14328429	0.14436153	0.14245778	0.14055406	0.13865033	0.13674659	0.13421062	0.13167465	0.12913868	0.12660271	0.12617216	0.1257416	0.12531105	0.12488048	0.12751804	0.13015561	0.13279317	0.13543074	0.13534681	0.13526289	0.13517897	0.13509504	0.13327992	0.13146481	0.12964968	0.12783456	0.12565961	0.12348467	0.12130973	0.11913478	0.11730849	0.1154822	0.1136559	0.11182961	0.11146667	0.11110373	0.11074078	0.11037784	0.11160581
0.13970064	0.14037991	0.14105919	0.14173847	0.14241774	0.14277782	0.14313789	0.14349796	0.14385803	0.14498943	0.14612085	0.14725226	0.14838366	0.14666027	0.14493687	0.14321348	0.14149009	0.13810053	0.13471097	0.1313214	0.12793183	0.12795576	0.1279797	0.12800363	0.12802756	0.13087797	0.13372838	0.1365788	0.1394292	0.13935074	0.13927227	0.13919382	0.13911536	0.1368853	0.13465524	0.13242519	0.13019513	0.128434	0.12667289	0.12491179	0.12315067	0.12017383	0.11719699	0.11422016	0.11124332	0.11159515	0.11194699	0.11229882	0.11265064	0.11453521
0.144336	0.14486587	0.14539573	0.14592558	0.14645545	0.14735809	0.14826071	0.14916335	0.15006599	0.1508486	0.15163121	0.15241382	0.15319644	0.15092175	0.14864706	0.14637236	0.14409767	0.14069116	0.13728465	0.13387814	0.13047163	0.13023748	0.13000332	0.12976916	0.129535	0.13237259	0.13521016	0.13804772	0.14088531	0.14140594	0.14192656	0.14244717	0.14296781	0.1408698	0.1387718	0.13667379	0.13457578	0.13179696	0.12901813	0.1262393	0.12346049	0.12121218	0.11896388	0.11671558	0.11446728	0.11491317	0.11535907	0.11580496	0.11625086	0.11819924
0.14742491	0.14814018	0.14885545	0.14957072	0.15028599	0.15179294	0.1532999	0.15480685	0.15631382	0.15706468	0.15781552	0.15856637	0.15931723	0.15686044	0.15440364	0.15194684	0.14949006	0.14555445	0.14161885	0.13768324	0.13374762	0.13369104	0.13363448	0.1335779	0.13352132	0.13679391	0.1400665	0.1433391	0.14661169	0.1468351	0.14705852	0.14728193	0.14750534	0.14541757	0.1433298	0.14124203	0.13915426	0.13631685	0.13347945	0.13064203	0.12780462	0.12546729	0.12312995	0.12079261	0.11845528	0.11911167	0.11976807	0.12042446	0.12108086	0.12323309
0.15407786	0.15481876	0.15555966	0.15630054	0.15704145	0.15831879	0.15959615	0.1608735	0.16215086	0.16264443	0.163138	0.16363156	0.16412513	0.16126595	0.15840678	0.1555476	0.15268843	0.14928073	0.14587301	0.14246531	0.13905761	0.138974	0.13889039	0.13880678	0.13872316	0.14182013	0.14491709	0.14801404	0.15111101	0.15164253	0.15217407	0.15270561	0.15323713	0.15108155	0.14892596	0.14677036	0.14461477	0.14143971	0.13826463	0.13508955	0.13191447	0.12955828	0.12720209	0.1248459	0.12248971	0.12298158	0.12347345	0.12396532	0.1244572	0.12677214
0.15761477	0.15888017	0.16014558	0.16141099	0.16267639	0.16374414	0.16481188	0.16587962	0.16694736	0.16784245	0.16873753	0.16963261	0.17052768	0.16720155	0.16387543	0.16054931	0.15722318	0.15423608	0.15124896	0.14826185	0.14527474	0.14477062	0.14426649	0.14376235	0.14325821	0.14697693	0.15069565	0.15441439	0.1581331	0.15818655	0.15824002	0.15829349	0.15834695	0.15611002	0.15387309	0.15163615	0.14939922	0.14622052	0.14304182	0.13986312	0.13668442	0.13492435	0.13316429	0.13140422	0.12964417	0.12982598	0.1300078	0.13018961	0.13037142	0.1328427
0.16298918	0.16439596	0.16580272	0.16720948	0.16861624	0.17031735	0.17201847	0.17371958	0.17542072	0.17599183	0.17656294	0.17713405	0.17770517	0.17386615	0.17002714	0.16618812	0.1623491	0.15894222	0.15553533	0.15212843	0.14872155	0.14864455	0.14856756	0.14849056	0.14841357	0.15204579	0.15567802	0.15931025	0.16294247	0.16357383	0.16420518	0.16483653	0.16546789	0.16324976	0.16103163	0.15881351	0.15659538	0.15312549	0.14965561	0.14618573	0.14271584	0.14030977	0.13790369	0.1354976	0.13309152	0.13431719	0.13554285	0.13676852	0.13799419	0.14003265
0.16976443	0.17150168	0.17323893	0.1749762	0.17671345	0.17826369	0.17981395	0.18136419	0.18291444	0.18346226	0.18401007	0.18455788	0.18510571	0.18047395	0.1758422	0.17121044	0.16657868	0.16319722	0.15981576	0.1564343	0.15305285	0.15349801	0.15394317	0.15438832	0.15483348	0.15870795	0.1625824	0.16645686	0.17033133	0.1707288	0.17112628	0.17152375	0.17192124	0.16954309	0.16716495	0.1647868	0.16240865	0.15865453	0.1549004	0.15114629	0.14739217	0.1456565	0.14392081	0.14218512	0.14044945	0.14181024	0.14317101	0.1445318	0.14589259	0.14807479
0.17626964	0.17767572	0.17908183	0.18048793	0.18189403	0.18400662	0.1861192	0.1882318	0.19034438	0.19109604	0.19184768	0.19259934	0.193351	0.18876097	0.18417092	0.17958087	0.17499083	0.17149794	0.16800505	0.16451216	0.16101925	0.16118273	0.16134621	0.16150969	0.16167317	0.1656833	0.16969341	0.17370352	0.17771365	0.17818719	0.17866072	0.17913425	0.17960778	0.17689502	0.17418228	0.17146954	0.16875678	0.16530935	0.16186193	0.15841448	0.15496705	0.15310335	0.15123963	0.14937593	0.14751223	0.14846662	0.14942101	0.1503754	0.15132977	0.15400037
0.18289666	0.18446767	0.1860387	0.18760973	0.18918076	0.19141011	0.19363946	0.19586879	0.19809814	0.19899252	0.19988689	0.20078126	0.20167564	0.19611919	0.19056273	0.18500626	0.1794498	0.17658566	0.17372152	0.1708574	0.16799326	0.16807166	0.16815005	0.16822845	0.16830684	0.17268297	0.17705911	0.18143526	0.1858114	0.18653166	0.18725193	0.18797219	0.18869245	0.18573323	0.18277402	0.17981482	0.17685559	0.17281869	0.16878179	0.16474488	0.16070798	0.15948281	0.15825762	0.15703243	0.15580726	0.15710908	0.15841091	0.15971273	0.16101454	0.1632202
0.19083773	0.19192815	0.19301859	0.19410901	0.19519943	0.19745767	0.19971591	0.20197415	0.20423239	0.20501263	0.20579287	0.20657311	0.20735335	0.20236748	0.19738163	0.19239578	0.18740991	0.18375209	0.18009426	0.17643642	0.17277861	0.17350772	0.17423683	0.17496595	0.17569505	0.17995816	0.1842213	0.18848443	0.19274756	0.19379045	0.19483334	0.19587621	0.1969191	0.19356623	0.19021335	0.18686049	0.18350762	0.17919694	0.17488626	0.17057557	0.16626489	0.16521196	0.16415903	0.16310608	0.16205315	0.16337964	0.16470613	0.16603261	0.1673591	0.17013949
0.19722205	0.19865859	0.20009512	0.20153165	0.20296818	0.20528814	0.20760809	0.20992804	0.212248	0.21261847	0.21298896	0.21335945	0.21372992	0.20859101	0.20345213	0.19831324	0.19317433	0.19076069	0.18834704	0.1859334	0.18351975	0.18340075	0.18328175	0.18316275	0.18304376	0.18755516	0.19206657	0.19657797	0.20108937	0.20212699	0.20316462	0.20420225	0.20523988	0.20115389	0.1970679	0.19298191	0.18889593	0.18500787	0.18111983	0.17723177	0.17334372	0.17185929	0.17037487	0.16889045	0.16740602	0.16922033	0.17103463	0.17284894	0.17466323	0.17727166
0.20283873	0.20438641	0.20593411	0.2074818	0.20902948	0.21184896	0.21466844	0.21748792	0.22030739	0.22080037	0.22129336	0.22178634	0.22227931	0.21684413	0.21140894	0.20597377	0.20053859	0.19797391	0.19540921	0.19284451	0.19027981	0.19072349	0.19116718	0.19161087	0.19205455	0.19630751	0.20056048	0.20481344	0.20906639	0.21003307	0.21099976	0.21196643	0.21293311	0.2083357	0.2037383	0.19914089	0.19454348	0.19037116	0.18619885	0.18202654	0.17785421	0.1774746	0.177095	0.1767154	0.1763358	0.17741653	0.17849725	0.17957798	0.1806587	0.18332265
0.21086496	0.21160603	0.21234708	0.21308812	0.21382919	0.21714115	0.22045311	0.22376508	0.22707704	0.22714989	0.22722274	0.22729559	0.22736844	0.22202934	0.21669024	0.21135113	0.20601203	0.20371297	0.2014139	0.19911484	0.19681579	0.19769424	0.1985727	0.19945115	0.20032962	0.20433213	0.20833464	0.21233715	0.21633966	0.21721625	0.21809286	0.21896945	0.21984604	0.21463174	0.20941742	0.2042031	0.1989888	0.19508332	0.19117785	0.18727237	0.18336691	0.18303786	0.18270881	0.18237977	0.18205072	0.1833635	0.18467627	0.18598905	0.18730183	0.18996695
0.21653824	0.21758732	0.21863642	0.21968551	0.2207346	0.22351696	0.22629932	0.22908168	0.23186404	0.2322	0.23253596	0.23287192	0.23320787	0.227494	0.22178014	0.21606627	0.21035241	0.20801347	0.20567456	0.20333564	0.20099671	0.20222449	0.20345226	0.20468003	0.20590779	0.20984548	0.21378316	0.21772084	0.22165853	0.2228823	0.22410606	0.22532982	0.22655359	0.22107106	0.21558854	0.21010602	0.20462348	0.19973266	0.19484186	0.18995105	0.18506023	0.1852279	0.18539557	0.18556324	0.18573092	0.18733662	0.18894231	0.190548	0.19215371	0.1950216
0.22147374	0.22214067	0.22280762	0.22347456	0.22414151	0.22698927	0.22983705	0.23268482	0.23553258	0.23572701	0.23592144	0.23611587	0.23631032	0.23080839	0.22530647	0.21980454	0.21430261	0.21209285	0.20988308	0.20767331	0.20546354	0.20681812	0.20817269	0.20952727	0.21088184	0.21497044	0.21905902	0.2231476	0.22723618	0.22781804	0.2283999	0.22898176	0.22956362	0.2240306	0.21849757	0.21296456	0.20743154	0.20262627	0.19782101	0.19301574	0.18821047	0.1887113	0.18921213	0.18971296	0.19021378	0.19160911	0.19300443	0.19439976	0.19579509	0.19881362
0.22633895	0.22653456	0.22673017	0.22692579	0.2271214	0.23012322	0.23312506	0.23612688	0.23912871	0.23871891	0.23830912	0.23789932	0.23748952	0.23240046	0.2273114	0.22222236	0.2171333	0.21526372	0.21339417	0.21152459	0.20965502	0.21127483	0.21289466	0.21451449	0.21613431	0.2194391	0.2227439	0.22604868	0.22935347	0.2305977	0.23184192	0.23308615	0.23433039	0.22811221	0.22189403	0.21567586	0.20945768	0.20485821	0.20025875	0.19565928	0.19105981	0.19122358	0.19138734	0.1915511	0.19171487	0.19383234	0.19594979	0.19806725	0.2001847	0.2031754
0.23063141	0.23074481	0.23085819	0.23097157	0.23108497	0.23318824	0.23529153	0.23739481	0.23949808	0.23959634	0.2396946	0.23979285	0.23989113	0.23454243	0.22919372	0.22384502	0.21849632	0.21678858	0.21508083	0.21337309	0.21166535	0.21357292	0.21548048	0.21738803	0.21929559	0.22277546	0.22625533	0.2297352	0.23321506	0.23409387	0.2349727	0.23585153	0.23673034	0.23057047	0.22441058	0.21825069	0.21209082	0.20714471	0.20219859	0.19725248	0.19230638	0.19327667	0.19424695	0.19521722	0.19618751	0.19776818	0.19934887	0.20092955	0.20251022	0.20526624
0.23311131	0.23295756	0.23280381	0.23265006	0.23249631	0.23439342	0.23629051	0.23818761	0.24008471	0.23972544	0.23936617	0.23900691	0.23864762	0.23377609	0.22890458	0.22403304	0.21916151	0.217813	0.21646449	0.21511598	0.21376747	0.21568261	0.21759775	0.21951288	0.22142802	0.22467805	0.22792809	0.23117812	0.23442815	0.23542011	0.23641205	0.23740399	0.23839593	0.23292118	0.22744644	0.22197169	0.21649693	0.21107766	0.20565841	0.20023915	0.1948199	0.19545731	0.19609472	0.19673213	0.19736953	0.19889283	0.20041612	0.2019394	0.20346269	0.20666824
0.23502079	0.23448303	0.23394528	0.23340753	0.23286979	0.23391306	0.23495632	0.2359996	0.23704287	0.23706985	0.23709682	0.23712379	0.23715076	0.23272926	0.22830775	0.22388625	0.21946473	0.21812072	0.21677673	0.21543273	0.21408872	0.2160826	0.21807647	0.22007035	0.22206423	0.22491309	0.22776195	0.23061082	0.2334597	0.2345705	0.23568133	0.23679213	0.23790294	0.23288459	0.22786623	0.22284788	0.21782954	0.21263808	0.20744662	0.20225516	0.1970637	0.19777054	0.19847739	0.19918424	0.19989108	0.20164099	0.20339093	0.20514084	0.20689076	0.20936719
0.23525105	0.23481904	0.23438703	0.23395501	0.233523	0.23471031	0.23589763	0.23708495	0.23827228	0.23754567	0.23681906	0.23609245	0.23536584	0.23114027	0.2269147	0.22268912	0.21846355	0.21704632	0.21562909	0.21421185	0.21279462	0.21458501	0.21637541	0.21816581	0.21995622	0.22265008	0.22534396	0.22803783	0.2307317	0.23203993	0.23334815	0.23465636	0.2359646	0.23155178	0.22713897	0.22272617	0.21831335	0.21380641	0.20929946	0.20479251	0.20028557	0.20099905	0.20171255	0.20242603	0.20313951	0.20435616	0.20557283	0.20678949	0.20800614	0.21034724
0.23687714	0.23576392	0.2346507	0.23353747	0.23242424	0.23356614	0.23470801	0.2358499	0.23699179	0.23649718	0.23600256	0.23550794	0.23501332	0.23037708	0.22574082	0.22110456	0.2164683	0.21536799	0.21426767	0.21316737	0.21206705	0.21373156	0.21539608	0.2170606	0.2187251	0.22084567	0.22296622	0.22508678	0.22720733	0.22893688	0.23066643	0.23239598	0.23412552	0.23079753	0.22746953	0.22414154	0.22081354	0.21606819	0.21132284	0.20657749	0.20183215	0.20229079	0.20274943	0.20320807	0.20366672	0.20480657	0.20594642	0.20708627	0.20822613	0.21046394
0.23564944	0.23489761	0.23414578	0.23339394	0.23264211	0.23383147	0.23502082	0.23621017	0.23739952	0.23676357	0.23612763	0.23549169	0.23485574	0.23043868	0.2260216	0.22160453	0.21718746	0.21604966	0.21491185	0.21377403	0.21263622	0.21418703	0.21573785	0.21728867	0.21883948	0.22040409	0.22196871	0.22353332	0.22509792	0.2265406	0.22798325	0.22942591	0.23086858	0.22846989	0.22607121	0.22367252	0.22127384	0.21712424	0.21297464	0.20882505	0.20467545	0.20489025	0.20510504	0.20531984	0.20553464	0.20662084	0.20770703	0.20879322	0.20987943	0.21184717
0.23627336	0.23538394	0.23449452	0.2336051	0.23271568	0.2341072	0.23549871	0.23689023	0.23828174	0.23744452	0.23660731	0.23577011	0.23493288	0.23080081	0.22666873	0.22253665	0.21840458	0.21761847	0.21683234	0.21604621	0.21526009	0.21632272	0.21738535	0.21844798	0.21951061	0.22057202	0.22163343	0.22269484	0.22375624	0.22532544	0.22689462	0.2284638	0.230033	0.22862339	0.22721377	0.22580417	0.22439456	0.22079042	0.21718627	0.21358213	0.209978	0.20996109	0.20994419	0.20992728	0.20991036	0.21073192	0.21155347	0.21237502	0.21319658	0.21512765
0.23522103	0.2348166	0.23441216	0.23400772	0.23360328	0.23555902	0.23751476	0.2394705	0.24142623	0.24010034	0.23877445	0.23744856	0.23612267	0.23219807	0.22827348	0.2243489	0.22042431	0.21975109	0.21907786	0.21840462	0.2177314	0.21841726	0.21910313	0.219789	0.22047485	0.22125027	0.22202568	0.22280109	0.2235765	0.22566822	0.22775996	0.22985169	0.23194343	0.2307111	0.22947878	0.22824645	0.22701411	0.22423664	0.22145915	0.21868168	0.21590421	0.21594775	0.21599129	0.21603483	0.21607837	0.21654788	0.2170174	0.21748692	0.21795642	0.21993196
0.23520981	0.23470816	0.2342065	0.23370484	0.23320319	0.23530085	0.23739852	0.23949619	0.24159385	0.24037623	0.23915863	0.23794103	0.23672341	0.23296669	0.22920999	0.22545329	0.22169657	0.22139242	0.22108829	0.22078416	0.22048002	0.22093076	0.22138147	0.22183219	0.22228292	0.22254139	0.22279987	0.22305834	0.22331683	0.22526975	0.22722267	0.22917558	0.2311285	0.23041689	0.2297053	0.22899371	0.22828212	0.22630341	0.2243247	0.22234598	0.22036727	0.22063419	0.22090112	0.22116804	0.22143497	0.22163504	0.22183511	0.22203517	0.22223523	0.22410178
0.2334542	0.23363493	0.23381567	0.23399642	0.23417716	0.23552537	0.2368736	0.23822181	0.23957002	0.23893377	0.23829752	0.23766127	0.23702504	0.23350084	0.22997662	0.22645243	0.22292823	0.223079	0.22322978	0.22338057	0.22353134	0.22318453	0.22283772	0.22249091	0.22214411	0.2215935	0.22104287	0.22049224	0.21994162	0.22250891	0.22507621	0.22764352	0.23021081	0.22906442	0.22791803	0.22677162	0.22562523	0.2243441	0.22306299	0.22178186	0.22050074	0.22111195	0.22172317	0.22233438	0.2229456	0.22345969	0.22397377	0.22448784	0.22500193	0.22664057
0.23170732	0.23218343	0.23265953	0.23313564	0.23361175	0.23442999	0.23524824	0.23606648	0.23688471	0.23640785	0.23593098	0.23545411	0.23497726	0.23235241	0.22972757	0.22710271	0.22447786	0.22447479	0.22447172	0.22446865	0.22446556	0.2243776	0.22428966	0.22420169	0.22411373	0.22266442	0.2212151	0.21976578	0.21831645	0.21963701	0.22095758	0.22227813	0.22359869	0.22385256	0.22410643	0.22436029	0.22461416	0.2236238	0.22263344	0.22164308	0.22065271	0.22126219	0.22187167	0.22248115	0.22309062	0.22327441	0.22345819	0.22364196	0.22382575	0.22510163
0.22902614	0.23049569	0.23196524	0.2334348	0.23490436	0.23657915	0.23825392	0.23992871	0.24160349	0.24063118	0.23965886	0.23868655	0.23771423	0.23602135	0.23432848	0.23263562	0.23094274	0.22995198	0.22896123	0.22797047	0.2269797	0.22609062	0.22520155	0.22431247	0.22342339	0.22239438	0.22136535	0.22033632	0.2193073	0.22023746	0.22116761	0.22209775	0.22302791	0.22366336	0.22429879	0.22493422	0.22556967	0.22556053	0.2255514	0.22554225	0.22553311	0.22584809	0.22616307	0.22647806	0.22679304	0.22664618	0.22649935	0.22635251	0.22620568	0.22626354
0.24055126	0.24757804	0.25460482	0.26163161	0.26865837	0.27192479	0.27519119	0.27845761	0.28172404	0.28074843	0.27977279	0.27879715	0.27782154	0.27288219	0.26794285	0.26300347	0.25806412	0.25404102	0.25001794	0.24599485	0.24197176	0.23950195	0.23703215	0.23456234	0.23209254	0.23309261	0.23409267	0.23509273	0.23609279	0.2367052	0.23731761	0.23793001	0.23854242	0.23998065	0.24141888	0.24285711	0.24429534	0.24608615	0.24787694	0.24966773	0.25145853	0.25122768	0.2509968	0.25076592	0.25053507	0.24933407	0.24813308	0.24693209	0.24573109	0.24405724
0	0	0	0	0	0	0	0	0	0	0	0	0	0	0	0	0	0	0	0	0	0	0	0	0	0	0	0	0	0	0	0	0	0	0	0	0	0	0	0	0	0	0	0	0	0	0	0	0	0
0.18757398	0.18519343	0.18281288	0.18043233	0.17805178	0.1770912	0.17613061	0.17517002	0.17420943	0.17428467	0.1743599	0.17443514	0.17451037	0.17608374	0.17765713	0.17923051	0.18080388	0.18270949	0.18461511	0.18652073	0.18842635	0.1897129	0.19099945	0.192286	0.19357255	0.19323312	0.19289368	0.19255425	0.19221482	0.19162992	0.19104502	0.19046012	0.18987523	0.18899196	0.18810868	0.18722542	0.18634215	0.18589893	0.18545571	0.18501249	0.18456925	0.18486974	0.18517023	0.18547073	0.18577123	0.1861186	0.18646598	0.18681335	0.18716075	0.1877017
0.20845461	0.20684853	0.20524247	0.20363641	0.20203033	0.20201936	0.20200841	0.20199746	0.20198649	0.20167626	0.20136604	0.20105582	0.2007456	0.20093554	0.2011255	0.20131546	0.20150541	0.20208719	0.20266896	0.20325075	0.20383254	0.20459059	0.20534866	0.20610672	0.20686477	0.20614363	0.20542249	0.20470133	0.20398019	0.20410669	0.20423317	0.20435965	0.20448613	0.20480129	0.20511645	0.20543161	0.20574678	0.20608407	0.20642138	0.20675868	0.20709598	0.20707828	0.20706058	0.20704287	0.20702516	0.2069132	0.20680124	0.20668927	0.2065773	0.20661634
0.21764608	0.2156769	0.21370772	0.21173853	0.20976934	0.20912158	0.20847383	0.20782608	0.20717832	0.20674002	0.20630173	0.20586345	0.20542514	0.20535858	0.20529202	0.20522545	0.20515889	0.20597869	0.20679849	0.2076183	0.2084381	0.20884316	0.20924821	0.20965329	0.21005835	0.20935419	0.20865005	0.20794591	0.20724177	0.20744364	0.20764551	0.20784739	0.20804925	0.20848489	0.20892052	0.20935616	0.20979179	0.21061864	0.21144551	0.21227238	0.21309924	0.21357998	0.21406072	0.21454147	0.21502219	0.21425328	0.21348438	0.21271546	0.21194655	0.21176831
0.22370033	0.22020802	0.21671571	0.2132234	0.20973109	0.20837349	0.2070159	0.20565832	0.20430073	0.20363118	0.20296162	0.20229205	0.2016225	0.20191792	0.20221332	0.20250873	0.20280415	0.20429856	0.20579296	0.20728737	0.20878178	0.20922317	0.20966455	0.21010594	0.21054733	0.20959827	0.2086492	0.20770013	0.20675108	0.20694524	0.2071394	0.20733356	0.20752773	0.20860378	0.20967984	0.21075591	0.21183197	0.21263507	0.21343818	0.2142413	0.21504441	0.21570653	0.21636865	0.21703076	0.21769288	0.21673405	0.21577524	0.21481642	0.21385759	0.21318589
0.22836466	0.22382689	0.21928912	0.21475136	0.2102136	0.20867348	0.20713337	0.20559326	0.20405313	0.20305842	0.20206372	0.20106903	0.20007432	0.20083511	0.2015959	0.2023567	0.20311747	0.20463511	0.20615274	0.20767038	0.20918801	0.20977724	0.21036647	0.21095571	0.21154493	0.2105041	0.20946327	0.20842242	0.20738159	0.2079666	0.20855162	0.20913664	0.20972164	0.21110493	0.21248823	0.21387152	0.21525481	0.21591139	0.21656796	0.21722454	0.21788111	0.21891797	0.21995483	0.2209917	0.22202855	0.22129062	0.22055267	0.21981472	0.21907678	0.21761531
0.23248862	0.22727723	0.22206585	0.21685447	0.21164308	0.21005377	0.20846444	0.20687512	0.20528579	0.2044175	0.20354921	0.20268092	0.20181264	0.20285302	0.20389342	0.20493382	0.20597421	0.20771068	0.20944715	0.21118361	0.21292007	0.21315388	0.2133877	0.21362153	0.21385534	0.21341297	0.2129706	0.21252823	0.21208586	0.2127232	0.21336055	0.2139979	0.21463524	0.21624988	0.21786451	0.21947914	0.22109379	0.22174582	0.22239783	0.22304986	0.22370189	0.22471349	0.22572508	0.22673666	0.22774826	0.22672144	0.22569463	0.22466782	0.22364101	0.22240198
0.23472784	0.22985959	0.22499135	0.22012311	0.21525486	0.2134442	0.21163356	0.20982291	0.20801225	0.20771253	0.20741281	0.20711309	0.20681335	0.20818527	0.20955719	0.21092911	0.21230103	0.2133013	0.21430156	0.21530181	0.21630208	0.21632913	0.21635616	0.21638319	0.21641023	0.2163476	0.21628496	0.21622233	0.2161597	0.21739702	0.21863434	0.21987166	0.22110897	0.22228202	0.22345507	0.22462812	0.22580115	0.22587334	0.22594552	0.2260177	0.22608988	0.22683272	0.22757557	0.22831841	0.22906125	0.22909801	0.22913477	0.22917154	0.22920831	0.2277987
0.23810807	0.23271073	0.2273134	0.22191606	0.21651873	0.21502151	0.21352428	0.21202707	0.21052985	0.21070451	0.21087918	0.21105385	0.2112285	0.21297109	0.21471369	0.21645629	0.2181989	0.21897933	0.21975976	0.2205402	0.22132063	0.2210885	0.22085635	0.22062421	0.22039208	0.22044672	0.22050136	0.22055599	0.22061063	0.22164658	0.22268254	0.22371848	0.22475442	0.22585338	0.22695234	0.2280513	0.22915025	0.22838785	0.22762544	0.22686304	0.22610064	0.22685188	0.22760311	0.22835435	0.22910559	0.22953358	0.22996157	0.23038957	0.23081757	0.23037335
0.24260786	0.23634084	0.23007381	0.22380677	0.21753974	0.21650603	0.21547234	0.21443865	0.21340495	0.21434176	0.21527857	0.21621537	0.21715216	0.21910396	0.22105575	0.22300754	0.22495934	0.22533469	0.22571003	0.22608539	0.22646074	0.22610962	0.22575849	0.22540738	0.22505626	0.2249184	0.22478053	0.22464266	0.22450478	0.22594628	0.22738776	0.22882925	0.23027074	0.2305637	0.23085664	0.23114958	0.23144254	0.22999996	0.22855739	0.22711483	0.22567225	0.2260915	0.22651076	0.22693002	0.22734927	0.22874323	0.23013717	0.23153111	0.23292507	0.23308343
0.24491893	0.23809338	0.23126784	0.2244423	0.21761677	0.21667635	0.21573594	0.21479553	0.2138551	0.21507069	0.21628627	0.21750185	0.21871743	0.22149764	0.22427785	0.22705808	0.2298383	0.23000863	0.23017897	0.2303493	0.23051964	0.23008585	0.22965208	0.2292183	0.22878453	0.22800642	0.2272283	0.22645018	0.22567207	0.22737797	0.22908387	0.23078975	0.23249565	0.23267369	0.23285173	0.23302977	0.23320781	0.23111236	0.22901691	0.22692147	0.22482602	0.22518933	0.22555262	0.22591592	0.22627923	0.22818695	0.23009467	0.23200239	0.23391011	0.23452044
0.24777758	0.24010073	0.23242387	0.22474702	0.21707016	0.21609603	0.2151219	0.21414778	0.21317364	0.21528187	0.21739009	0.21949831	0.22160654	0.22460419	0.22760183	0.23059948	0.23359713	0.23357968	0.23356223	0.23354477	0.23352732	0.2330614	0.2325955	0.2321296	0.23166369	0.23086503	0.23006636	0.2292677	0.22846904	0.23039204	0.23231503	0.23423803	0.23616104	0.23595345	0.23574588	0.23553829	0.2353307	0.232462	0.22959331	0.22672459	0.2238559	0.22416511	0.22447434	0.22478357	0.22509278	0.22657737	0.22806194	0.22954653	0.23103112	0.23301946
0.25125852	0.24237292	0.23348731	0.22460169	0.21571608	0.21446744	0.21321881	0.21197018	0.21072154	0.21269086	0.21466017	0.21662948	0.2185988	0.22252244	0.22644609	0.23036973	0.23429337	0.23451363	0.23473388	0.23495413	0.23517439	0.23441744	0.2336605	0.23290357	0.23214662	0.23123094	0.23031528	0.22939962	0.22848395	0.2306644	0.23284487	0.23502535	0.2372058	0.23721564	0.23722546	0.23723528	0.23724511	0.23348521	0.2297253	0.22596541	0.2222055	0.22200225	0.221799	0.22159575	0.2213925	0.22313741	0.22488232	0.22662723	0.22837214	0.23063388
0.25143129	0.24220733	0.23298338	0.22375943	0.21453547	0.21316087	0.21178627	0.21041167	0.20903707	0.21170072	0.21436438	0.21702805	0.21969171	0.22331101	0.22693029	0.23054957	0.23416887	0.23427278	0.23437668	0.23448059	0.2345845	0.23339674	0.232209	0.23102126	0.2298335	0.22938454	0.22893557	0.22848661	0.22803766	0.23081873	0.23359981	0.23638089	0.23916197	0.23856762	0.23797327	0.23737893	0.23678458	0.2327992	0.22881384	0.22482848	0.22084311	0.2201267	0.2194103	0.21869388	0.21797748	0.21923184	0.22048621	0.22174057	0.22299494	0.22596171
0.25266477	0.24254152	0.23241827	0.22229502	0.21217176	0.21063372	0.20909569	0.20755765	0.2060196	0.20893529	0.21185097	0.21476667	0.21768236	0.22181302	0.22594367	0.23007432	0.23420498	0.23416284	0.2341207	0.23407856	0.23403642	0.2327655	0.23149458	0.23022366	0.22895274	0.22807695	0.22720116	0.22632538	0.22544959	0.22862056	0.23179153	0.23496249	0.23813346	0.23767626	0.23721905	0.23676184	0.23630464	0.23169175	0.22707886	0.22246596	0.21785307	0.21641164	0.2149702	0.21352878	0.21208735	0.21308944	0.21409154	0.21509364	0.21609573	0.21962565
0.25451222	0.24361883	0.23272544	0.22183205	0.21093866	0.20922366	0.20750865	0.20579365	0.20407864	0.20709114	0.21010363	0.21311612	0.21612862	0.2201065	0.22408438	0.22806224	0.23204012	0.23160693	0.23117375	0.23074058	0.23030739	0.22870296	0.22709855	0.22549415	0.22388972	0.22315708	0.22242442	0.22169176	0.22095911	0.22414392	0.22732872	0.23051351	0.23369832	0.23372179	0.23374528	0.23376876	0.23379225	0.22873743	0.22368261	0.21862781	0.21357299	0.21215442	0.21073583	0.20931724	0.20789865	0.20801067	0.2081227	0.20823473	0.20834674	0.21233785
0.25308895	0.24143273	0.2297765	0.21812028	0.20646405	0.20498984	0.20351562	0.20204142	0.2005672	0.20366552	0.20676383	0.20986216	0.21296048	0.21709746	0.22123444	0.22537142	0.2295084	0.22878388	0.22805937	0.22733486	0.22661033	0.22463751	0.22266468	0.22069186	0.21871905	0.21803173	0.2173444	0.21665709	0.21596977	0.2190278	0.22208583	0.22514386	0.2282019	0.22845162	0.22870135	0.22895107	0.2292008	0.22411123	0.21902165	0.21393207	0.20884249	0.20729125	0.20574	0.20418876	0.20263754	0.20263362	0.20262969	0.20262577	0.20262185	0.20659098
0.25394484	0.24183652	0.22972818	0.21761984	0.20551151	0.20348004	0.20144856	0.19941708	0.19738562	0.20009106	0.20279649	0.20550193	0.20820737	0.21208663	0.2159659	0.21984516	0.22372442	0.22286044	0.22199646	0.22113247	0.22026849	0.21877922	0.21728995	0.21580069	0.21431142	0.21275254	0.21119365	0.20963475	0.20807587	0.21141843	0.214761	0.21810357	0.22144614	0.22204971	0.2226533	0.22325687	0.22386044	0.21909386	0.21432728	0.20956069	0.20479412	0.2026106	0.20042707	0.19824354	0.19606002	0.19620928	0.19635856	0.19650784	0.19665711	0.20027077
0.25438297	0.24152638	0.22866979	0.21581322	0.20295663	0.20030364	0.19765064	0.19499765	0.19234467	0.19532646	0.19830826	0.20129006	0.20427185	0.2085719	0.21287194	0.217172	0.22147204	0.22025302	0.21903399	0.21781495	0.21659593	0.21397611	0.21135631	0.20873651	0.20611669	0.20477012	0.20342354	0.20207697	0.2007304	0.20414874	0.2075671	0.21098545	0.21440379	0.21510452	0.21580526	0.21650599	0.21720672	0.21255063	0.20789453	0.20323844	0.19858235	0.19664142	0.19470046	0.19275951	0.19081858	0.19061881	0.19041905	0.19021928	0.1900195	0.19402188
0.25333148	0.23997037	0.22660926	0.21324813	0.19988702	0.19682886	0.19377069	0.19071253	0.18765436	0.19101933	0.19438428	0.19774924	0.20111421	0.20454694	0.20797968	0.21141241	0.21484515	0.21434414	0.21384314	0.21334213	0.21284112	0.210076	0.20731089	0.20454577	0.20178063	0.19996461	0.19814859	0.19633257	0.19451655	0.19710296	0.19968936	0.20227575	0.20486216	0.20563038	0.20639859	0.20716681	0.20793502	0.20419788	0.20046076	0.19672363	0.19298649	0.19088742	0.18878834	0.18668926	0.18459019	0.18422955	0.1838689	0.18350825	0.18314761	0.18721285
0.25398904	0.24041171	0.22683439	0.21325707	0.19967975	0.19555819	0.19143663	0.18731508	0.18319352	0.18652013	0.18984675	0.19317338	0.19649999	0.19986069	0.20322141	0.20658213	0.20994283	0.20896545	0.20798805	0.20701066	0.20603327	0.20389327	0.20175326	0.19961324	0.19747323	0.19475812	0.19204301	0.1893279	0.18661277	0.18949622	0.19237968	0.19526315	0.1981466	0.19898602	0.19982547	0.20066491	0.20150435	0.19723845	0.19297256	0.18870667	0.18444076	0.18284635	0.18125194	0.17965753	0.17806312	0.17808293	0.17810273	0.17812254	0.17814234	0.18187281
0.25341627	0.23966092	0.22590557	0.21215022	0.19839485	0.19364759	0.18890035	0.18415309	0.17940584	0.18274072	0.1860756	0.18941048	0.19274537	0.19575474	0.19876409	0.20177345	0.20478281	0.20386854	0.20295425	0.20203996	0.20112568	0.19915947	0.19719325	0.19522703	0.19326082	0.19011182	0.18696281	0.18381381	0.18066479	0.18321571	0.18576661	0.18831751	0.19086841	0.19160821	0.192348	0.1930878	0.1938276	0.19036965	0.1869117	0.18345374	0.17999579	0.17802593	0.17605607	0.17408621	0.17211635	0.17223635	0.17235634	0.17247634	0.17259634	0.17660582
0.25420755	0.24010146	0.22599536	0.21188927	0.19778319	0.19279635	0.18780951	0.18282267	0.17783584	0.18098909	0.18414232	0.18729556	0.19044879	0.19299684	0.1955449	0.19809294	0.20064099	0.20007983	0.19951868	0.19895753	0.19839637	0.19598831	0.19358025	0.1911722	0.18876414	0.18527168	0.18177921	0.17828673	0.17479427	0.177293	0.17979173	0.18229046	0.1847892	0.18562976	0.1864703	0.18731084	0.1881514	0.18453759	0.18092379	0.17730998	0.17369616	0.1716177	0.16953924	0.16746078	0.16538233	0.16577673	0.16617113	0.16656554	0.16695996	0.17111561
0.25507849	0.24094194	0.22680539	0.21266884	0.19853227	0.19310448	0.18767667	0.18224888	0.17682108	0.18010175	0.18338242	0.18666309	0.18994376	0.19226614	0.19458851	0.19691089	0.19923328	0.19849795	0.19776264	0.19702733	0.19629201	0.19346547	0.19063891	0.18781236	0.18498582	0.1816119	0.17823797	0.17486405	0.17149012	0.17321199	0.17493385	0.17665571	0.17837757	0.17936441	0.18035126	0.1813381	0.18232495	0.17898518	0.17564541	0.17230564	0.16896586	0.16733888	0.16571191	0.16408494	0.16245797	0.16281489	0.1631718	0.16352871	0.16388562	0.1675148
0.25572675	0.24178103	0.2278353	0.21388957	0.19994384	0.19386768	0.18779151	0.18171534	0.17563918	0.17916101	0.18268284	0.18620467	0.1897265	0.19104731	0.19236811	0.1936889	0.19500971	0.19458351	0.1941573	0.1937311	0.19330491	0.19088152	0.18845814	0.18603477	0.18361138	0.1797637	0.17591602	0.17206833	0.16822064	0.1696782	0.17113575	0.17259333	0.17405088	0.17515215	0.17625344	0.17735471	0.17845598	0.17502189	0.1715878	0.1681537	0.16471961	0.16274159	0.16076356	0.15878554	0.15680751	0.15739155	0.1579756	0.15855965	0.15914369	0.16332808
0.25509071	0.24162057	0.22815041	0.21468025	0.20121011	0.19494268	0.18867524	0.1824078	0.17614037	0.1789968	0.18185322	0.18470964	0.18756607	0.1895003	0.19143455	0.19336879	0.19530302	0.19401684	0.19273067	0.19144449	0.19015831	0.18816213	0.18616596	0.18416978	0.18217361	0.17761633	0.17305903	0.16850173	0.16394445	0.16568854	0.16743265	0.16917676	0.17092085	0.17167068	0.17242052	0.17317036	0.17392018	0.17067581	0.16743146	0.1641871	0.16094273	0.15931284	0.15768296	0.15605307	0.15442318	0.15472245	0.15502171	0.15532097	0.15562025	0.15979519
0.25697836	0.24361227	0.23024619	0.21688008	0.20351399	0.19727021	0.19102645	0.18478267	0.17853889	0.18103166	0.18352443	0.18601719	0.18850996	0.18930438	0.19009881	0.19089323	0.19168766	0.19129975	0.19091184	0.19052394	0.19013603	0.18781227	0.18548852	0.18316476	0.180841	0.17633033	0.17181966	0.16730899	0.16279833	0.16367197	0.16454563	0.16541927	0.16629291	0.16743864	0.16858438	0.16973013	0.17087586	0.16792184	0.16496781	0.16201377	0.15905973	0.15721749	0.15537524	0.15353301	0.15169077	0.15192148	0.15215221	0.15238294	0.15261365	0.1569517
0.25918284	0.24583492	0.23248699	0.21913907	0.20579113	0.19882211	0.19185311	0.1848841	0.17791508	0.18084177	0.18376848	0.18669517	0.18962187	0.1901125	0.19060314	0.19109377	0.19158441	0.19031979	0.18905517	0.18779054	0.18652593	0.18516195	0.18379796	0.18243396	0.18106997	0.17634493	0.17161991	0.16689488	0.16216984	0.16277564	0.16338143	0.16398722	0.16459303	0.16540927	0.16622549	0.16704172	0.16785794	0.16518223	0.16250654	0.15983084	0.15715513	0.15517579	0.15319645	0.15121712	0.14923778	0.14955585	0.14987391	0.15019199	0.15051006	0.15463327
0.25949582	0.24689049	0.23428516	0.22167984	0.2090745	0.20201179	0.19494909	0.18788639	0.18082367	0.18316114	0.18549863	0.18783611	0.19017358	0.18992996	0.18968636	0.18944275	0.18919915	0.18853243	0.1878657	0.18719897	0.18653224	0.1841457	0.18175916	0.17937262	0.17698608	0.1727052	0.16842434	0.16414347	0.15986259	0.16065916	0.16145572	0.16225228	0.16304885	0.16370881	0.16436875	0.16502869	0.16568865	0.16284205	0.15999545	0.15714885	0.15430225	0.15283725	0.15137224	0.14990723	0.14844222	0.14858493	0.14872766	0.14887038	0.14901309	0.15292382
0.26061749	0.24846894	0.23632038	0.22417182	0.21202327	0.20457524	0.19712719	0.18967916	0.18223113	0.18429008	0.18634903	0.18840799	0.19046696	0.18995516	0.18944336	0.18893157	0.18841977	0.18743834	0.18645692	0.1854755	0.18449406	0.18258265	0.18067124	0.17875984	0.17684844	0.17253633	0.16822422	0.16391209	0.15959997	0.15999064	0.16038129	0.16077194	0.1611626	0.16205887	0.16295515	0.16385143	0.1647477	0.16190892	0.15907016	0.1562314	0.15339264	0.15210643	0.15082023	0.14953402	0.14824781	0.14842419	0.14860058	0.14877695	0.14895333	0.15220156
0.26248288	0.25044841	0.23841394	0.22637948	0.21434501	0.20723128	0.20011757	0.19300386	0.18589014	0.18693958	0.18798903	0.18903846	0.1900879	0.18937796	0.18866803	0.18795809	0.18724816	0.18602234	0.18479651	0.18357068	0.18234487	0.18116565	0.17998643	0.17880721	0.177628	0.17329234	0.16895668	0.16462103	0.16028537	0.16032915	0.16037293	0.16041671	0.16046049	0.16164882	0.16283716	0.1640255	0.16521384	0.16227019	0.15932654	0.15638289	0.15343924	0.15192947	0.15041968	0.1489099	0.14740011	0.14790791	0.14841571	0.14892352	0.14943133	0.15246785
0.26332393	0.25248984	0.24165572	0.23082161	0.21998751	0.21216577	0.20434405	0.19652233	0.18870059	0.18930511	0.18990964	0.19051416	0.19111869	0.18982795	0.18853721	0.18724647	0.18595573	0.18411487	0.18227401	0.18043315	0.17859228	0.1788674	0.17914253	0.17941767	0.17969279	0.17469275	0.16969272	0.1646927	0.15969267	0.1598779	0.16006312	0.16024834	0.16043356	0.16158441	0.16273525	0.1638861	0.16503696	0.1621933	0.15934965	0.156506	0.15366235	0.15207306	0.15048377	0.14889449	0.14730519	0.1473092	0.14731321	0.14731722	0.14732122	0.15070477
0.26443765	0.25429681	0.24415597	0.23401514	0.2238743	0.21550718	0.20714007	0.19877297	0.19040585	0.1911442	0.19188255	0.1926209	0.19335926	0.19100189	0.18864453	0.18628716	0.1839298	0.18262848	0.18132718	0.18002588	0.17872456	0.17867383	0.17862311	0.17857239	0.17852168	0.17401734	0.16951299	0.16500865	0.16050431	0.16064005	0.16077578	0.1609115	0.16104724	0.16155165	0.16205609	0.16256051	0.16306493	0.16043273	0.15780053	0.15516832	0.15253612	0.15089686	0.1492576	0.14761834	0.14597908	0.14635782	0.14673656	0.14711531	0.14749405	0.1505796
0.26541278	0.25568503	0.24595729	0.23622954	0.22650179	0.218445	0.21038821	0.20233142	0.19427465	0.19457883	0.19488299	0.19518715	0.19549133	0.19230154	0.18911174	0.18592195	0.18273216	0.18152885	0.18032554	0.17912224	0.17791893	0.17795539	0.17799187	0.17802835	0.17806481	0.17372492	0.16938502	0.16504513	0.16070524	0.16065148	0.16059771	0.16054395	0.16049019	0.16145173	0.16241327	0.16337481	0.16433637	0.16153653	0.15873669	0.15593685	0.15313701	0.15170729	0.15027757	0.14884785	0.14741813	0.14752826	0.14763841	0.14774856	0.14785871	0.15084456
0.26381287	0.25549442	0.24717596	0.23885751	0.23053905	0.22189879	0.21325852	0.20461825	0.19597799	0.19566804	0.19535808	0.19504812	0.19473818	0.19153593	0.18833369	0.18513145	0.1819292	0.18053119	0.17913318	0.17773518	0.17633717	0.17653954	0.17674193	0.17694432	0.1771467	0.17337438	0.16960207	0.16582975	0.16205741	0.16176257	0.16146773	0.1611729	0.16087805	0.16198564	0.16309321	0.1642008	0.16530839	0.16221327	0.15911815	0.15602303	0.15292792	0.15137739	0.14982687	0.14827634	0.14672582	0.14734337	0.14796093	0.14857849	0.14919606	0.15213287
0.26443183	0.25635999	0.24828818	0.24021636	0.23214453	0.22376399	0.21538344	0.20700289	0.19862235	0.1982905	0.19795866	0.19762683	0.19729498	0.19317424	0.18905351	0.18493277	0.18081203	0.17972492	0.1786378	0.1775507	0.17646359	0.17667615	0.17688873	0.1771013	0.17731386	0.17416024	0.17100662	0.167853	0.16469938	0.16449821	0.16429703	0.16409585	0.16389468	0.16392538	0.16395608	0.16398677	0.16401745	0.16128245	0.15854743	0.15581241	0.15307741	0.15154096	0.15000454	0.14846811	0.14693166	0.14757222	0.14821279	0.14885336	0.14949393	0.15259375
0.26343477	0.25621128	0.24898782	0.24176434	0.23454086	0.2259531	0.21736535	0.20877761	0.20018984	0.19953322	0.19887659	0.19821997	0.19756335	0.19366357	0.18976378	0.185864	0.18196422	0.18031979	0.17867535	0.17703092	0.17538649	0.17621383	0.17704117	0.17786852	0.17869587	0.17579244	0.17288901	0.16998558	0.16708215	0.16616964	0.16525714	0.16434464	0.16343214	0.16454706	0.16566196	0.16677687	0.16789177	0.16426593	0.16064009	0.15701425	0.15338841	0.15200408	0.15061975	0.1492354	0.14785106	0.14858076	0.14931044	0.15004013	0.15076983	0.15333267
0.26191509	0.25501448	0.2481139	0.24121332	0.23431273	0.22667381	0.2190349	0.21139598	0.20375706	0.20221777	0.20067848	0.19913919	0.1975999	0.19336715	0.18913442	0.18490167	0.18066892	0.17913297	0.17759702	0.17606106	0.17452511	0.1756977	0.17687029	0.17804289	0.17921548	0.17653684	0.17385821	0.17117958	0.16850094	0.16762629	0.16675165	0.165877	0.16500235	0.1656718	0.16634125	0.16701069	0.16768013	0.16368607	0.159692	0.15569794	0.15170388	0.15063426	0.14956462	0.148495	0.14742538	0.1484153	0.14940521	0.15039513	0.15138502	0.154385
0.26084042	0.25420144	0.24756247	0.24092349	0.23428454	0.22631609	0.21834764	0.21037918	0.20241074	0.20208666	0.20176256	0.20143846	0.20111436	0.19641654	0.19171873	0.1870209	0.18232308	0.18003461	0.17774615	0.17545769	0.17316923	0.17521624	0.17726326	0.17931028	0.18135729	0.17896435	0.17657141	0.17417848	0.17178553	0.17120357	0.1706216	0.17003962	0.16945766	0.1688531	0.16824856	0.16764402	0.16703948	0.16370028	0.16036107	0.15702185	0.15368265	0.15268061	0.15167858	0.15067655	0.1496745	0.15050909	0.15134369	0.15217829	0.15301287	0.15590397
0.2556771	0.25036401	0.24505094	0.23973785	0.23442477	0.22750935	0.22059394	0.21367854	0.20676312	0.20559135	0.20441958	0.20324782	0.20207606	0.19687721	0.19167835	0.18647949	0.18128064	0.17990303	0.17852543	0.17714784	0.17577022	0.17732254	0.17887485	0.18042716	0.18197949	0.17985576	0.17773202	0.17560828	0.17348455	0.17233142	0.1711783	0.17002517	0.16887204	0.16935778	0.16984352	0.17032926	0.17081499	0.16672385	0.1626327	0.15854156	0.1544504	0.15271737	0.15098433	0.1492513	0.14751826	0.14923796	0.15095766	0.15267736	0.15439706	0.15725115
0.25168246	0.24750412	0.24332578	0.23914745	0.23496911	0.22783345	0.22069781	0.21356216	0.2064265	0.20479351	0.20316054	0.20152757	0.19989458	0.19553	0.19116542	0.18680084	0.18243627	0.18021694	0.17799762	0.1757783	0.17355897	0.17566609	0.17777324	0.17988037	0.18198749	0.18106769	0.18014789	0.1792281	0.17830829	0.17678531	0.17526232	0.17373933	0.17221634	0.17194608	0.17167583	0.17140558	0.17113532	0.16731408	0.16349286	0.15967163	0.15585041	0.15487142	0.15389243	0.15291344	0.15193444	0.15300347	0.15407249	0.1551415	0.15621053	0.15879939
0.24799401	0.24422549	0.24045697	0.23668845	0.23291993	0.22689667	0.22087343	0.21485019	0.20882693	0.20728058	0.20573424	0.2041879	0.20264155	0.19761461	0.19258767	0.18756074	0.18253379	0.18029135	0.17804894	0.17580651	0.17356408	0.17576487	0.17796567	0.18016647	0.18236727	0.18124071	0.18011414	0.17898756	0.17786101	0.17678463	0.17570826	0.17463189	0.17355551	0.17296895	0.17238238	0.17179583	0.17120928	0.16759142	0.16397357	0.16035572	0.15673788	0.15545639	0.15417492	0.15289345	0.15161197	0.15321851	0.15482503	0.15643156	0.15803809	0.16019562
0.24588118	0.24261633	0.23935145	0.23608658	0.2328217	0.22628807	0.21975443	0.2132208	0.20668717	0.20547289	0.20425862	0.20304435	0.20183009	0.19784188	0.19385368	0.18986547	0.18587725	0.1828523	0.17982736	0.17680241	0.17377746	0.17630686	0.17883626	0.18136567	0.18389507	0.18326429	0.18263352	0.18200275	0.18137199	0.17961204	0.17785209	0.17609215	0.17433219	0.17424145	0.17415071	0.17405996	0.17396921	0.16939804	0.16482687	0.1602557	0.15568452	0.15485728	0.15403003	0.15320279	0.15237555	0.15370351	0.15503147	0.15635943	0.15768741	0.16078764
0.24290578	0.23990071	0.23689564	0.23389056	0.23088549	0.2248776	0.21886972	0.21286184	0.20685396	0.20596451	0.20507506	0.20418561	0.20329615	0.19876389	0.19423163	0.18969937	0.1851671	0.18280509	0.18044308	0.17808107	0.17571907	0.17777759	0.17983611	0.18189463	0.18395315	0.18352482	0.1830965	0.18266818	0.18223985	0.18070474	0.17916964	0.17763454	0.17609943	0.17500702	0.17391461	0.17282219	0.17172977	0.16789161	0.16405344	0.16021526	0.15637709	0.15549201	0.15460691	0.15372181	0.15283673	0.15450789	0.15617906	0.15785022	0.15952139	0.16284072
0.23676702	0.23476519	0.23276335	0.23076153	0.22875969	0.22352001	0.21828032	0.21304062	0.20780092	0.20724513	0.20668933	0.20613353	0.20557773	0.20012867	0.19467963	0.18923059	0.18378153	0.18208864	0.18039577	0.17870289	0.17701	0.17960343	0.18219686	0.18479028	0.18738373	0.18647367	0.18556361	0.18465355	0.18374349	0.18200663	0.18026976	0.1785329	0.17679603	0.17616746	0.17553888	0.17491031	0.17428173	0.17050964	0.16673753	0.16296543	0.15919334	0.15725955	0.15532577	0.15339199	0.1514582	0.15398163	0.15650505	0.15902847	0.16155189	0.16392671
0.23474674	0.23332372	0.23190072	0.23047772	0.2290547	0.22361368	0.21817264	0.2127316	0.20729056	0.20632723	0.20536388	0.20440054	0.20343721	0.19799051	0.19254382	0.18709713	0.18165043	0.17905213	0.17645383	0.17385551	0.17125721	0.17500822	0.17875923	0.18251024	0.18626125	0.18610385	0.18594646	0.18578908	0.18563168	0.18351451	0.18139735	0.17928019	0.17716302	0.17678055	0.17639807	0.1760156	0.17563313	0.17077547	0.1659178	0.16106012	0.15620247	0.15598904	0.15577561	0.15556219	0.15534876	0.15741798	0.15948719	0.16155639	0.16362561	0.16605343
0.23236905	0.2307155	0.22906195	0.22740839	0.22575484	0.22137314	0.21699144	0.21260974	0.20822804	0.20713733	0.20604663	0.20495592	0.20386522	0.19936486	0.1948645	0.19036414	0.18586378	0.18355766	0.18125156	0.17894545	0.17663933	0.17936003	0.18208072	0.1848014	0.1875221	0.18687278	0.18622348	0.18557417	0.18492486	0.18380553	0.18268619	0.18156686	0.18044753	0.17892733	0.17740712	0.1758869	0.1743667	0.17083371	0.16730072	0.16376773	0.16023473	0.1588257	0.15741667	0.15600763	0.15459859	0.15701775	0.15943691	0.16185606	0.16427521	0.1666913
0.2272962	0.22642857	0.22556093	0.2246933	0.22382566	0.21930625	0.21478683	0.21026742	0.20574801	0.20550746	0.20526692	0.20502639	0.20478584	0.20049614	0.19620644	0.19191673	0.18762703	0.1849627	0.18229838	0.17963405	0.17696972	0.17976037	0.18255101	0.18534166	0.1881323	0.18782273	0.18751317	0.18720362	0.18689404	0.18527716	0.1836603	0.18204343	0.18042655	0.17979917	0.17917177	0.17854437	0.17791697	0.17355686	0.16919675	0.16483665	0.16047654	0.15945634	0.15843615	0.15741596	0.15639578	0.15886348	0.16133121	0.16379893	0.16626664	0.16833144
0.22384091	0.22347105	0.22310117	0.22273129	0.22236143	0.21897362	0.21558581	0.212198	0.2088102	0.20789367	0.20697713	0.20606059	0.20514405	0.19979854	0.19445303	0.18910751	0.183762	0.18215981	0.18055762	0.17895544	0.17735325	0.1806758	0.18399835	0.18732089	0.19064344	0.1903103	0.18997717	0.18964402	0.18931088	0.18698874	0.1846666	0.18234447	0.18002234	0.17911588	0.17820941	0.17730294	0.17639647	0.17286932	0.16934219	0.16581504	0.16228789	0.16101849	0.15974908	0.15847966	0.15721026	0.15973288	0.16225551	0.16477814	0.16730076	0.1694079
0.22137555	0.22111078	0.220846	0.22058122	0.22031644	0.21650523	0.212694	0.20888278	0.20507157	0.20487213	0.20467269	0.20447326	0.20427381	0.19975701	0.19524021	0.19072342	0.18620662	0.18448338	0.18276012	0.18103687	0.17931363	0.18148518	0.18365674	0.1858283	0.18799984	0.18882233	0.18964481	0.1904673	0.1912898	0.1883083	0.18532678	0.18234527	0.17936376	0.17879878	0.1782338	0.17766881	0.17710383	0.17321879	0.16933376	0.16544873	0.16156368	0.16073966	0.15991566	0.15909164	0.15826762	0.16048804	0.16270846	0.16492888	0.16714931	0.16912878
0.2191305	0.21973819	0.22034588	0.22095357	0.22156125	0.21829064	0.21502003	0.21174943	0.20847882	0.20813704	0.20779523	0.20745344	0.20711166	0.2027286	0.19834553	0.19396245	0.1895794	0.18740603	0.18523268	0.18305933	0.18088597	0.18325123	0.18561649	0.18798175	0.19034703	0.19001433	0.18968162	0.18934891	0.18901619	0.18737456	0.18573293	0.1840913	0.18244967	0.18126413	0.1800786	0.17889306	0.17770752	0.17404826	0.170389	0.16672972	0.16307046	0.16200492	0.16093938	0.15987384	0.15880831	0.16112745	0.16344661	0.16576576	0.16808492	0.17052095
0.21908391	0.21888083	0.21867776	0.21847469	0.21827161	0.21501914	0.21176665	0.20851415	0.20526168	0.2050112	0.20476073	0.20451026	0.20425978	0.20055614	0.19685251	0.19314888	0.18944524	0.18733874	0.18523225	0.18312575	0.18101925	0.18309717	0.18517509	0.187253	0.18933092	0.18937945	0.189428	0.18947655	0.18952508	0.18758345	0.1856418	0.18370014	0.18175849	0.18128712	0.18081576	0.18034437	0.179873	0.1763714	0.17286977	0.16936815	0.16586654	0.16482446	0.16378236	0.16274026	0.16169818	0.16407624	0.16645429	0.16883235	0.17121041	0.17357647
0.21458448	0.21426937	0.21395424	0.21363913	0.21332401	0.21158998	0.20985594	0.20812193	0.20638789	0.20625901	0.20613015	0.20600128	0.2058724	0.2016646	0.19745681	0.19324902	0.18904123	0.1869604	0.18487957	0.18279874	0.1807179	0.1836381	0.18655831	0.18947852	0.19239873	0.19135934	0.19031994	0.18928054	0.18824115	0.18703803	0.18583491	0.18463179	0.18342867	0.18243408	0.18143949	0.1804449	0.1794503	0.17606013	0.17266995	0.16927977	0.16588959	0.16450439	0.1631192	0.16173401	0.16034882	0.16286919	0.16538957	0.16790995	0.17043032	0.17252535
0.21530664	0.21562989	0.21595314	0.21627641	0.21659966	0.21313846	0.20967725	0.20621604	0.20275483	0.20321956	0.20368432	0.20414907	0.2046138	0.20132668	0.19803956	0.19475244	0.19146532	0.18929648	0.18712765	0.18495882	0.18279	0.18547356	0.18815711	0.19084068	0.19352424	0.19269212	0.19185999	0.19102785	0.19019572	0.18842842	0.18666111	0.1848938	0.18312649	0.18239422	0.18166195	0.18092968	0.1801974	0.1772013	0.17420518	0.17120908	0.16821298	0.16718666	0.16616035	0.16513403	0.16410771	0.16624382	0.16837995	0.17051607	0.17265218	0.17454879
0.21520442	0.21491295	0.21462148	0.21433002	0.21403854	0.21144116	0.20884377	0.20624638	0.203649	0.20425114	0.2048533	0.20545545	0.20605759	0.20242083	0.19878405	0.19514728	0.1915105	0.18916868	0.18682685	0.18448505	0.18214323	0.18470228	0.18726131	0.18982035	0.19237939	0.1921729	0.19196641	0.19175994	0.19155346	0.18994032	0.18832718	0.18671404	0.1851009	0.18417296	0.18324502	0.18231708	0.18138914	0.17815056	0.17491199	0.17167342	0.16843484	0.1675674	0.16669998	0.16583255	0.16496511	0.16726318	0.16956127	0.17185934	0.17415741	0.17566147
0.20847861	0.20932168	0.21016473	0.21100777	0.21185084	0.20990378	0.2079567	0.20600963	0.20406255	0.20463328	0.20520401	0.20577474	0.20634547	0.20305586	0.19976625	0.19647664	0.19318703	0.19191794	0.19064885	0.18937975	0.18811066	0.18967655	0.19124246	0.19280836	0.19437425	0.19309123	0.19180821	0.19052519	0.18924217	0.18815637	0.18707055	0.18598473	0.18489893	0.18393451	0.18297011	0.1820057	0.18104129	0.17855865	0.17607601	0.17359337	0.17111073	0.17009699	0.16908325	0.16806951	0.16705577	0.16912803	0.17120028	0.17327252	0.17534478	0.17687908
0.20839699	0.20915523	0.20991349	0.21067174	0.21142998	0.2094079	0.20738581	0.20536372	0.20334162	0.20365155	0.20396149	0.20427142	0.20458135	0.20121461	0.19784786	0.1944811	0.19111437	0.19015524	0.18919612	0.18823701	0.18727788	0.18932465	0.19137141	0.19341817	0.19546492	0.19525066	0.19503641	0.19482216	0.1946079	0.19221744	0.18982697	0.18743649	0.18504602	0.18414424	0.18324247	0.18234071	0.18143894	0.17908508	0.1767312	0.17437732	0.17202345	0.17202733	0.17203122	0.17203511	0.172039	0.17402971	0.1760204	0.17801109	0.1800018	0.18028238
0.21069159	0.21153067	0.21236975	0.21320884	0.21404792	0.21189921	0.20975049	0.20760177	0.20545305	0.20495668	0.20446032	0.20396395	0.20346758	0.20134309	0.1992186	0.19709411	0.19496962	0.19274428	0.19051895	0.18829361	0.18606828	0.18902957	0.19199088	0.19495218	0.19791347	0.19742988	0.19694629	0.19646271	0.19597912	0.1936588	0.19133848	0.18901816	0.18669783	0.18608114	0.18546447	0.1848478	0.18423112	0.18168667	0.17914222	0.17659777	0.17405333	0.17352167	0.17298999	0.17245832	0.17192666	0.17369282	0.17545897	0.17722511	0.17899126	0.17960304
0.20747308	0.20833313	0.20919317	0.21005321	0.21091324	0.20891279	0.20691234	0.20491189	0.20291144	0.20411684	0.20532224	0.20652765	0.20773305	0.20508514	0.20243724	0.19978933	0.19714142	0.19550985	0.19387829	0.19224674	0.19061518	0.19246745	0.19431971	0.19617197	0.19802424	0.19760767	0.19719107	0.19677448	0.19635791	0.19412895	0.19189999	0.18967104	0.18744208	0.18731338	0.18718468	0.18705598	0.18692727	0.18421614	0.18150499	0.17879385	0.1760827	0.17528056	0.17447841	0.17367625	0.17287411	0.17490703	0.17693995	0.17897287	0.18100579	0.18161738
0.20974834	0.21010908	0.21046984	0.2108306	0.21119134	0.20906971	0.20694809	0.20482646	0.20270483	0.20367423	0.20464361	0.205613	0.2065824	0.20445657	0.20233075	0.20020494	0.19807911	0.19695039	0.19582167	0.19469295	0.19356424	0.19492015	0.19627608	0.19763201	0.19898793	0.19829187	0.1975958	0.19689974	0.19620369	0.19387659	0.19154951	0.18922243	0.18689533	0.18656306	0.18623079	0.18589853	0.18556626	0.18292606	0.18028584	0.17764564	0.17500544	0.17543715	0.17586887	0.17630059	0.1767323	0.17737535	0.17801838	0.17866141	0.17930445	0.18108138
0.20990555	0.2105262	0.21114683	0.21176746	0.2123881	0.20914324	0.20589837	0.20265353	0.19940867	0.20089614	0.20238364	0.20387113	0.20535862	0.20255753	0.19975643	0.19695532	0.19415423	0.19323194	0.19230963	0.19138733	0.19046503	0.19342853	0.19639203	0.19935553	0.20231903	0.20074356	0.19916809	0.19759262	0.19601713	0.19448608	0.19295505	0.19142401	0.18989298	0.18935715	0.18882132	0.18828547	0.18774964	0.18592931	0.18410899	0.18228866	0.18046834	0.17987385	0.17927936	0.17868486	0.17809036	0.17912555	0.18016073	0.18119591	0.18223108	0.18325198
0.21212423	0.21079788	0.20947154	0.2081452	0.20681885	0.20610999	0.20540112	0.20469227	0.20398341	0.2046093	0.20523521	0.20586112	0.20648701	0.20413318	0.20177937	0.19942555	0.19707172	0.19638708	0.19570243	0.1950178	0.19433317	0.1955871	0.19684105	0.19809499	0.19934893	0.19891974	0.19849057	0.19806141	0.19763222	0.19635478	0.19507733	0.19379988	0.19252242	0.19185206	0.19118169	0.19051132	0.18984096	0.18670288	0.18356481	0.18042675	0.17728868	0.17716323	0.17703778	0.17691231	0.17678685	0.17868051	0.18057418	0.18246783	0.18436149	0.18466526
0.20518653	0.20549175	0.20579697	0.20610219	0.20640741	0.20489293	0.20337844	0.20186396	0.20034948	0.20244583	0.20454219	0.20663854	0.20873488	0.20622247	0.20371005	0.20119762	0.19868521	0.19768819	0.19669116	0.19569413	0.19469711	0.19678994	0.19888276	0.2009756	0.20306842	0.20215037	0.20123234	0.2003143	0.19939625	0.19809707	0.19679788	0.19549868	0.19419949	0.19304191	0.19188432	0.19072674	0.18956916	0.18760031	0.18563148	0.18366264	0.18169379	0.18171217	0.18173054	0.1817489	0.18176727	0.18213025	0.18249324	0.18285622	0.18321919	0.18458676
0.20820646	0.20908645	0.20996645	0.21084645	0.21172646	0.21050948	0.20929249	0.20807549	0.20685852	0.20771396	0.20856941	0.20942485	0.2102803	0.20772761	0.20517492	0.20262223	0.20006955	0.19917107	0.19827259	0.19737411	0.19647564	0.19868279	0.20088992	0.20309705	0.20530418	0.20324783	0.20119148	0.19913512	0.19707878	0.19622168	0.19536456	0.19450746	0.19365036	0.19345127	0.19325218	0.1930531	0.192854	0.19076389	0.18867376	0.18658365	0.18449354	0.18390255	0.18331155	0.18272056	0.18212956	0.18316086	0.18419215	0.18522346	0.18625475	0.18735674
0.2092469	0.20977336	0.21029982	0.21082628	0.21135274	0.20961432	0.20787591	0.20613751	0.20439909	0.20551127	0.20662344	0.20773561	0.20884779	0.20659803	0.20434827	0.20209849	0.19984873	0.199063	0.19827726	0.19749154	0.19670582	0.19846056	0.20021531	0.20197007	0.20372482	0.20297691	0.20222899	0.20148107	0.20073316	0.19952849	0.19832382	0.19711915	0.19591446	0.19526735	0.19462025	0.19397314	0.19332603	0.19132242	0.18931881	0.1873152	0.18531159	0.18482445	0.18433732	0.18385018	0.18336305	0.18441758	0.18547209	0.1865266	0.18758112	0.1879386
0.21274877	0.21193743	0.21112609	0.21031475	0.20950341	0.20875604	0.20800868	0.20726132	0.20651396	0.20725885	0.20800376	0.20874865	0.20949355	0.20850021	0.20750687	0.20651352	0.2055202	0.20341665	0.20131311	0.19920956	0.197106	0.19950031	0.20189461	0.2042889	0.2066832	0.20444027	0.20219733	0.19995439	0.19771145	0.19754785	0.19738427	0.19722068	0.19705708	0.19592181	0.19478652	0.19365123	0.19251595	0.19099563	0.1894753	0.18795496	0.18643464	0.18651298	0.1865913	0.18666962	0.18674795	0.18749461	0.18824127	0.18898794	0.18973459	0.18968117
0.20859751	0.20950216	0.21040681	0.21131146	0.21221612	0.21140867	0.21060121	0.20979376	0.20898631	0.20936188	0.20973745	0.21011302	0.2104886	0.20799312	0.20549765	0.20300218	0.2005067	0.20013741	0.19976813	0.19939883	0.19902954	0.20141524	0.20380093	0.20618662	0.20857233	0.20710048	0.20562863	0.20415679	0.20268494	0.20223278	0.20178062	0.20132846	0.2008763	0.2004052	0.1999341	0.19946301	0.19899191	0.19568449	0.19237708	0.18906966	0.18576224	0.18574053	0.1857188	0.18569709	0.18567538	0.18705027	0.18842515	0.18980005	0.19117494	0.19170403
0.21114242	0.21159583	0.21204923	0.21250263	0.21295604	0.21146852	0.20998099	0.20849347	0.20700593	0.20829231	0.20957868	0.21086505	0.21215142	0.21054986	0.20894828	0.20734671	0.20574515	0.20484497	0.20394479	0.20304461	0.20214443	0.20309389	0.20404333	0.20499277	0.20594221	0.20531406	0.2046859	0.20405772	0.20342956	0.20325099	0.20307241	0.20289384	0.20271526	0.20117691	0.19963858	0.19810022	0.19656187	0.194406	0.19225013	0.19009426	0.18793839	0.18830188	0.18866536	0.18902886	0.18939234	0.19064376	0.19189517	0.19314659	0.194398	0.19481328
0.21947727	0.21848194	0.21748662	0.2164913	0.21549597	0.21347518	0.21145439	0.20943359	0.20741279	0.20818433	0.20895585	0.20972739	0.21049893	0.20959252	0.20868611	0.20777971	0.2068733	0.20535746	0.20384161	0.20232576	0.20080993	0.20329198	0.20577405	0.20825613	0.21073818	0.20977969	0.20882121	0.2078627	0.20690422	0.20571363	0.20452306	0.20333248	0.20214191	0.20079978	0.19945765	0.19811553	0.19677339	0.19540048	0.19402754	0.19265462	0.19128171	0.19107984	0.19087797	0.19067611	0.19047424	0.19096696	0.1914597	0.19195244	0.19244516	0.19364244
0.21345332	0.21365537	0.21385741	0.21405947	0.21426152	0.21301392	0.21176633	0.21051875	0.20927116	0.20991509	0.21055901	0.21120292	0.21184684	0.21003073	0.20821464	0.20639853	0.20458242	0.20334603	0.20210963	0.20087326	0.19963686	0.20159531	0.20355375	0.2055122	0.20747064	0.20758593	0.20770121	0.20781648	0.20793177	0.20611322	0.20429468	0.20247613	0.20065758	0.20003131	0.19940504	0.19877878	0.19815251	0.19699985	0.1958472	0.19469455	0.19354188	0.19371197	0.19388205	0.19405213	0.1942222	0.19503835	0.19585451	0.19667067	0.19748682	0.19702733
0.21514207	0.21587572	0.21660934	0.21734297	0.21807662	0.21640964	0.21474266	0.21307567	0.21140869	0.21160886	0.21180901	0.21200916	0.21220931	0.21084158	0.20947385	0.20810613	0.2067384	0.20745796	0.20817754	0.2088971	0.20961666	0.2100834	0.21055014	0.21101689	0.21148363	0.2107693	0.21005495	0.2093406	0.20862627	0.20717272	0.20571917	0.20426562	0.20281209	0.20206712	0.20132215	0.20057718	0.19983222	0.19797692	0.19612162	0.19426632	0.19241102	0.19340679	0.19440255	0.19539832	0.19639409	0.19725721	0.19812033	0.19898343	0.19984655	0.19938275
0.21642375	0.21638434	0.21634492	0.21630552	0.21626611	0.21477199	0.21327788	0.21178377	0.21028964	0.21121481	0.21213998	0.21306515	0.21399032	0.2132189	0.21244748	0.21167606	0.21090464	0.20920387	0.20750311	0.20580235	0.20410158	0.20737013	0.2106387	0.21390726	0.21717581	0.21477823	0.21238065	0.20998305	0.20758547	0.20698875	0.20639205	0.20579533	0.20519862	0.20518264	0.20516667	0.20515069	0.2051347	0.20235854	0.1995824	0.19680625	0.19403011	0.1953242	0.19661829	0.19791237	0.19920646	0.19862917	0.19805187	0.19747457	0.19689727	0.1973522
0.2121515	0.21322572	0.21429993	0.21537414	0.21644837	0.21447502	0.21250167	0.21052831	0.20855497	0.20988092	0.21120685	0.21253279	0.21385874	0.21279398	0.21172921	0.21066445	0.20959969	0.20899075	0.20838183	0.20777291	0.20716397	0.20915264	0.21114129	0.21312994	0.2151186	0.21474779	0.21437699	0.21400619	0.21363537	0.21179472	0.20995407	0.20811342	0.20627277	0.20565718	0.20504159	0.20442599	0.20381039	0.20213693	0.20046347	0.19879001	0.19711654	0.19732299	0.19752944	0.19773588	0.19794233	0.19812432	0.19830629	0.19848828	0.19867027	0.19977134
0.21292539	0.21481901	0.21671265	0.21860628	0.2204999	0.21873413	0.21696836	0.21520258	0.21343681	0.21414471	0.21485262	0.21556053	0.21626842	0.21458209	0.21289574	0.21120939	0.20952305	0.20962507	0.20972708	0.20982909	0.20993112	0.21235709	0.21478306	0.21720903	0.21963499	0.21744192	0.21524885	0.21305579	0.21086271	0.20996842	0.20907411	0.2081798	0.20728551	0.20701239	0.20673928	0.20646617	0.20619306	0.20524932	0.20430559	0.20336187	0.20241813	0.20222577	0.20203343	0.20184109	0.20164873	0.20175874	0.20186876	0.20197877	0.20208879	0.20260948
0.22201124	0.22102857	0.22004589	0.21906322	0.21808057	0.21754733	0.21701407	0.21648082	0.21594758	0.21599086	0.21603413	0.2160774	0.21612068	0.21455696	0.21299326	0.21142955	0.20986584	0.21052544	0.21118504	0.21184465	0.21250425	0.21320584	0.21390745	0.21460906	0.21531065	0.21486101	0.21441138	0.21396175	0.21351212	0.21154916	0.2095862	0.20762324	0.20566027	0.20558223	0.20550419	0.20542616	0.20534812	0.20389834	0.20244858	0.20099881	0.19954905	0.19874145	0.19793385	0.19712627	0.19631867	0.19770822	0.19909777	0.20048732	0.20187686	0.20268691
0.21849987	0.22053	0.22256014	0.22459027	0.22662041	0.22362754	0.22063467	0.2176418	0.21464895	0.21598478	0.21732061	0.21865644	0.21999227	0.21790588	0.21581951	0.21373312	0.21164674	0.21078131	0.20991588	0.20905045	0.20818503	0.21093303	0.21368101	0.216429	0.21917698	0.21874711	0.21831726	0.2178874	0.21745753	0.21523251	0.21300748	0.21078245	0.20855743	0.20815921	0.20776097	0.20736274	0.20696452	0.20491244	0.20286036	0.20080827	0.19875619	0.19883467	0.19891316	0.19899164	0.19907013	0.19943444	0.19979876	0.20016307	0.20052738	0.2020669
0.22431388	0.22324234	0.2221708	0.22109926	0.22002773	0.21829535	0.21656297	0.21483059	0.21309821	0.21471509	0.21633196	0.21794882	0.2195657	0.2178677	0.21616969	0.21447167	0.21277365	0.21264526	0.21251687	0.21238849	0.21226008	0.21412249	0.2159849	0.2178473	0.21970971	0.21986878	0.22002786	0.22018693	0.220346	0.21719684	0.21404767	0.21089852	0.20774935	0.20700911	0.20626888	0.20552865	0.2047884	0.20349982	0.20221123	0.20092264	0.19963405	0.19927658	0.19891912	0.19856165	0.19820419	0.20006928	0.20193437	0.20379946	0.20566453	0.20629671
0.21633403	0.21815628	0.21997854	0.2218008	0.22362307	0.22205174	0.22048041	0.21890908	0.21733776	0.21743831	0.21753886	0.21763942	0.21773997	0.21629342	0.21484688	0.21340033	0.21195379	0.21159697	0.21124014	0.21088332	0.21052648	0.21364546	0.21676442	0.21988338	0.22300234	0.22174914	0.22049594	0.21924274	0.21798953	0.2162191	0.21444866	0.21267822	0.2109078	0.21003562	0.20916343	0.20829125	0.20741907	0.20595986	0.20450065	0.20304143	0.20158221	0.20168546	0.20178872	0.20189199	0.20199525	0.20312597	0.20425668	0.2053874	0.20651811	0.20723897
0.22110499	0.22122815	0.22135133	0.22147448	0.22159764	0.22097121	0.22034478	0.21971834	0.21909191	0.21960801	0.22012413	0.22064024	0.22115634	0.22021583	0.21927533	0.21833482	0.21739431	0.21694762	0.21650094	0.21605426	0.21560757	0.21762183	0.2196361	0.22165036	0.22366463	0.22333959	0.22301453	0.22268948	0.22236443	0.22020236	0.21804027	0.21587819	0.21371612	0.21331736	0.21291861	0.21251985	0.2121211	0.20986529	0.20760947	0.20535365	0.20309784	0.2024878	0.20187774	0.20126769	0.20065765	0.2025612	0.20446476	0.20636833	0.20827188	0.20798931
0.21971002	0.22156669	0.22342336	0.22528005	0.22713672	0.22520468	0.22327265	0.22134061	0.21940857	0.22051685	0.22162512	0.22273338	0.22384165	0.22239305	0.22094445	0.21949585	0.21804725	0.21690479	0.21576232	0.21461986	0.2134774	0.21626988	0.21906234	0.22185481	0.22464728	0.22389008	0.22313288	0.22237569	0.22161849	0.21935812	0.21709773	0.21483736	0.21257699	0.21173047	0.21088395	0.21003744	0.20919092	0.2082127	0.2072345	0.2062563	0.2052781	0.20461875	0.20395941	0.20330006	0.20264073	0.20328689	0.20393306	0.20457922	0.20522538	0.20636901
0.22554502	0.22646526	0.22738549	0.22830573	0.22922598	0.2278814	0.22653684	0.22519228	0.2238477	0.22446081	0.2250739	0.225687	0.22630009	0.22447143	0.22264278	0.22081414	0.21898548	0.21790713	0.21682876	0.21575041	0.21467206	0.21755645	0.22044085	0.22332525	0.22620964	0.22499442	0.22377922	0.22256401	0.22134879	0.21939923	0.21744967	0.21550009	0.21355052	0.21272367	0.21189681	0.21106996	0.21024311	0.20878705	0.207331	0.20587495	0.20441888	0.20426252	0.20410615	0.20394979	0.20379344	0.20516375	0.20653407	0.2079044	0.20927471	0.21023564
0.2368508	0.23338358	0.22991636	0.22644916	0.22298194	0.22322556	0.22346917	0.22371277	0.22395638	0.22427015	0.22458392	0.22489771	0.22521149	0.2226925	0.22017352	0.21765454	0.21513556	0.21467045	0.21420532	0.21374021	0.2132751	0.21567586	0.21807662	0.22047737	0.22287811	0.223324	0.2237699	0.22421579	0.22466168	0.22304	0.22141832	0.21979666	0.21817498	0.2175305	0.21688603	0.21624155	0.21559708	0.21288076	0.21016443	0.20744811	0.20473179	0.20499042	0.20524904	0.20550767	0.20576629	0.20732805	0.2088898	0.21045154	0.2120133	0.2114289
0.23030259	0.22906917	0.22783576	0.22660235	0.22536893	0.22501859	0.22466823	0.22431789	0.22396755	0.22337332	0.22277911	0.2221849	0.22159067	0.22148035	0.22137004	0.22125974	0.22114943	0.22026712	0.21938479	0.21850248	0.21762016	0.21951215	0.22140414	0.22329614	0.22518812	0.22495821	0.22472832	0.22449841	0.2242685	0.22281618	0.22136387	0.21991155	0.21845923	0.21630338	0.21414754	0.2119917	0.20983584	0.20856681	0.2072978	0.20602879	0.20475976	0.20555621	0.20635268	0.20714913	0.20794559	0.208955	0.20996442	0.21097384	0.21198326	0.21228588
0.22961274	0.22853285	0.22745296	0.22637308	0.2252932	0.22441906	0.2235449	0.22267075	0.2217966	0.22323857	0.22468054	0.22612251	0.22756448	0.22628474	0.22500502	0.22372529	0.22244555	0.22236204	0.22227854	0.22219503	0.22211152	0.22158778	0.22106403	0.22054029	0.22001654	0.22210023	0.22418392	0.22626761	0.22835128	0.22522941	0.22210756	0.21898571	0.21586385	0.21481286	0.21376187	0.21271087	0.21165988	0.21033257	0.20900525	0.20767793	0.20635062	0.20707676	0.20780288	0.208529	0.20925513	0.20952034	0.20978555	0.21005076	0.21031596	0.21152031
0.2315369	0.23226137	0.23298585	0.23371035	0.23443483	0.23206794	0.22970104	0.22733414	0.22496724	0.22591043	0.22685362	0.22779682	0.22874001	0.22744781	0.22615559	0.22486338	0.22357118	0.22189546	0.22021973	0.21854401	0.21686828	0.21971819	0.22256809	0.225418	0.22826792	0.22828799	0.22830808	0.22832815	0.22834823	0.22648832	0.22462842	0.22276852	0.22090861	0.22013079	0.21935296	0.21857513	0.21779731	0.21682599	0.21585467	0.21488336	0.21391205	0.21293794	0.21196382	0.2109897	0.21001558	0.21028951	0.21056345	0.21083739	0.21111132	0.21244204
0.2336562	0.23203394	0.23041168	0.22878942	0.22716717	0.22663423	0.22610131	0.22556838	0.22503544	0.22519809	0.22536075	0.22552341	0.22568607	0.2256403	0.22559452	0.22554874	0.22550295	0.22527115	0.22503935	0.22480755	0.22457574	0.2260071	0.22743848	0.22886986	0.23030122	0.23019871	0.23009619	0.22999369	0.22989118	0.22804327	0.22619537	0.22434746	0.22249955	0.22089811	0.21929666	0.21769521	0.21609376	0.21419412	0.21229449	0.21039484	0.2084952	0.20946136	0.21042751	0.21139365	0.21235982	0.21268335	0.21300688	0.21333042	0.21365394	0.21519354
0.22939369	0.22959922	0.22980475	0.2300103	0.23021583	0.22816116	0.22610649	0.22405182	0.22199714	0.22417614	0.22635515	0.22853416	0.23071316	0.22918193	0.2276507	0.22611946	0.22458823	0.22443745	0.22428668	0.22413589	0.22398511	0.22467813	0.22537114	0.22606415	0.22675717	0.22796144	0.2291657	0.23036997	0.23157424	0.2301565	0.22873875	0.227321	0.22590326	0.22410563	0.22230799	0.22051036	0.21871273	0.21630585	0.21389896	0.21149208	0.2090852	0.21012071	0.21115622	0.21219173	0.21322723	0.21381688	0.21440652	0.21499616	0.21558581	0.21715787
0.25055426	0.24686752	0.24318078	0.23949404	0.2358073	0.23384076	0.23187424	0.22990772	0.22794119	0.22959784	0.23125449	0.23291114	0.23456778	0.2335462	0.2325246	0.23150302	0.23048145	0.22992536	0.22936928	0.2288132	0.22825713	0.2291913	0.23012549	0.23105967	0.23199384	0.23179168	0.23158953	0.23138738	0.23118521	0.22993197	0.22867872	0.22742547	0.22617222	0.22465347	0.22313471	0.22161596	0.2200972	0.21802104	0.21594486	0.21386868	0.2117925	0.21174796	0.21170342	0.2116589	0.21161436	0.21339974	0.21518511	0.21697047	0.21875586	0.21902865
0.22776866	0.23017678	0.23258488	0.23499298	0.2374011	0.23551914	0.23363718	0.23175523	0.22987328	0.2302213	0.23056933	0.23091735	0.23126537	0.23069085	0.23011634	0.22954184	0.22896732	0.22833627	0.22770521	0.22707416	0.22644311	0.22840483	0.23036656	0.23232827	0.23428999	0.23301649	0.23174299	0.2304695	0.229196	0.2293407	0.22948542	0.22963014	0.22977486	0.22801317	0.22625148	0.22448979	0.2227281	0.22026992	0.21781175	0.21535358	0.21289539	0.21333097	0.21376655	0.21420211	0.21463768	0.21641755	0.21819744	0.21997732	0.2217572	0.22221068
0.23575729	0.23642749	0.23709768	0.23776788	0.23843805	0.2373054	0.23617274	0.23504008	0.23390743	0.23536761	0.23682779	0.23828799	0.23974817	0.23793831	0.23612846	0.23431861	0.23250876	0.23146126	0.23041373	0.22936623	0.22831872	0.23025313	0.23218754	0.23412195	0.23605634	0.23588234	0.23570836	0.23553436	0.23536035	0.23401314	0.23266593	0.23131871	0.22997148	0.22859892	0.22722638	0.22585383	0.22448127	0.2217626	0.21904394	0.21632528	0.21360661	0.21345633	0.21330607	0.21315579	0.21300551	0.21427263	0.21553975	0.21680687	0.21807399	0.21932329
0.24519296	0.24329543	0.24139789	0.23950034	0.2376028	0.23615928	0.23471576	0.23327222	0.2318287	0.23145434	0.23107998	0.23070562	0.23033126	0.22984666	0.22936207	0.22887748	0.22839288	0.22873041	0.22906795	0.22940549	0.22974303	0.22959983	0.22945663	0.22931343	0.22917023	0.22955337	0.22993651	0.23031965	0.2307028	0.22968404	0.22866528	0.22764651	0.22662775	0.22539237	0.22415698	0.22292158	0.2216862	0.21991301	0.21813983	0.21636665	0.21459347	0.21414876	0.21370405	0.21325934	0.21281461	0.21509565	0.21737669	0.21965773	0.22193877	0.22263703
0.24727568	0.24655604	0.24583642	0.2451168	0.24439716	0.24073491	0.23707265	0.23341039	0.22974814	0.23201606	0.23428395	0.23655185	0.23881976	0.23724517	0.23567057	0.23409598	0.23252138	0.23133588	0.23015039	0.2289649	0.22777939	0.23031765	0.23285593	0.23539421	0.23793247	0.23675114	0.2355698	0.23438847	0.23320714	0.23289034	0.23257354	0.23225674	0.23193993	0.2299833	0.22802666	0.22607003	0.2241134	0.22164933	0.21918526	0.21672118	0.21425711	0.21394634	0.21363556	0.21332479	0.21301402	0.21494532	0.2168766	0.21880788	0.22073917	0.22222367
0.2459964	0.24141657	0.23683673	0.23225689	0.22767705	0.23018259	0.23268814	0.2351937	0.23769924	0.23627931	0.23485938	0.23343945	0.23201951	0.23210314	0.23218678	0.23227042	0.23235404	0.23172659	0.23109913	0.23047167	0.2298442	0.23004982	0.23025542	0.23046103	0.23066665	0.23213476	0.23360288	0.23507099	0.2365391	0.23527046	0.23400182	0.23273316	0.23146452	0.23002568	0.22858685	0.22714803	0.2257092	0.22342172	0.22113426	0.2188468	0.21655932	0.21543942	0.21431953	0.21319962	0.21207972	0.21449485	0.21691	0.21932514	0.22174028	0.22333868
0.23726727	0.23818344	0.23909962	0.24001579	0.24093196	0.23872536	0.23651879	0.23431221	0.23210561	0.23331122	0.23451683	0.23572242	0.23692803	0.23658846	0.2362489	0.23590933	0.23556976	0.23314947	0.23072916	0.22830886	0.22588855	0.2289404	0.23199223	0.23504406	0.23809591	0.23741522	0.23673454	0.23605385	0.23537315	0.23474644	0.23411973	0.23349302	0.2328663	0.23182625	0.2307862	0.22974616	0.22870612	0.22564524	0.22258438	0.21952352	0.21646264	0.2167391	0.21701556	0.21729203	0.21756849	0.21928489	0.22100128	0.22271767	0.22443408	0.22577813
0.24172404	0.24061297	0.23950189	0.23839082	0.23727974	0.23634091	0.23540208	0.23446324	0.23352443	0.23405024	0.23457608	0.23510191	0.23562774	0.2344169	0.23320605	0.2319952	0.23078436	0.23043725	0.23009014	0.22974303	0.22939593	0.23086134	0.23232675	0.23379216	0.23525757	0.23502603	0.23479448	0.23456293	0.2343314	0.23387423	0.23341706	0.2329599	0.23250274	0.23091194	0.22932112	0.2277303	0.2261395	0.22417699	0.22221448	0.22025196	0.21828945	0.21704313	0.21579683	0.21455052	0.21330422	0.21531847	0.21733272	0.21934697	0.2213612	0.22264045
0.24381867	0.24339102	0.24296337	0.24253571	0.24210806	0.24134517	0.24058226	0.23981935	0.23905644	0.23866273	0.23826903	0.23787534	0.23748164	0.2353572	0.23323274	0.23110829	0.22898385	0.22804457	0.2271053	0.22616604	0.22522676	0.22696117	0.22869559	0.23043001	0.23216441	0.23432998	0.23649555	0.23866113	0.2408267	0.23943794	0.23804919	0.23666045	0.23527169	0.23449549	0.23371929	0.23294309	0.23216689	0.22836716	0.22456744	0.22076771	0.21696799	0.21713153	0.21729508	0.21745864	0.21762219	0.21853741	0.21945262	0.22036785	0.22128306	0.22458965
0.23383139	0.23471624	0.23560108	0.23648593	0.23737077	0.23838347	0.23939615	0.24040885	0.24142155	0.24082285	0.24022415	0.23962545	0.23902677	0.23782729	0.2366278	0.23542832	0.23422883	0.23334537	0.23246191	0.23157845	0.23069499	0.23313737	0.23557974	0.23802212	0.24046449	0.24017921	0.23989394	0.23960868	0.23932339	0.23799863	0.23667389	0.23534915	0.23402441	0.23224497	0.23046555	0.22868612	0.22690669	0.22534215	0.22377762	0.22221309	0.22064856	0.21920882	0.21776909	0.21632937	0.21488963	0.21745694	0.22002426	0.22259156	0.22515887	0.22628072
0.24222282	0.24199986	0.24177691	0.24155396	0.24133101	0.24040833	0.23948565	0.23856297	0.23764028	0.23796815	0.238296	0.23862386	0.23895171	0.23673862	0.23452553	0.23231244	0.23009937	0.22881757	0.22753577	0.22625397	0.22497217	0.22889459	0.23281701	0.23673943	0.24066184	0.24090376	0.2411457	0.24138764	0.24162956	0.2394039	0.23717827	0.23495263	0.23272698	0.23247084	0.23221472	0.2319586	0.23170248	0.22821446	0.22472644	0.2212384	0.21775039	0.21682692	0.21590345	0.21497998	0.21405651	0.2175304	0.22100428	0.22447816	0.22795203	0.22943941
0.24112734	0.24093969	0.24075204	0.24056441	0.24037676	0.23962787	0.23887897	0.23813006	0.23738118	0.23876873	0.24015626	0.2415438	0.24293134	0.23984571	0.23676008	0.23367447	0.23058884	0.23125416	0.2319195	0.23258482	0.23325014	0.23522612	0.23720209	0.23917806	0.24115404	0.24152417	0.2418943	0.24226445	0.24263458	0.24184167	0.24104878	0.24025589	0.239463	0.23731133	0.23515965	0.23300797	0.2308563	0.22858775	0.22631921	0.22405067	0.22178212	0.21952747	0.21727282	0.21501817	0.21276352	0.21672027	0.22067702	0.22463378	0.22859053	0.23034489
0.23361176	0.23611625	0.23862073	0.24112521	0.24362969	0.24225754	0.24088538	0.23951322	0.23814106	0.23870789	0.23927471	0.23984154	0.24040836	0.23953784	0.23866729	0.23779675	0.23692623	0.23570491	0.2344836	0.23326229	0.23204097	0.2362182	0.24039543	0.24457265	0.24874988	0.24680012	0.24485037	0.24290061	0.24095085	0.23988301	0.23881516	0.23774731	0.23667948	0.23496452	0.23324955	0.23153457	0.2298196	0.2267978	0.22377601	0.22075421	0.21773241	0.21801528	0.21829814	0.21858099	0.21886384	0.21986231	0.22086078	0.22185925	0.2228577	0.2250835
0.23979837	0.24243098	0.2450636	0.24769622	0.25032884	0.24819139	0.24605395	0.24391651	0.24177906	0.24217799	0.24257693	0.24297586	0.24337481	0.23977187	0.23616895	0.23256603	0.22896311	0.22856441	0.22816572	0.22776702	0.22736832	0.23059951	0.23383069	0.23706186	0.24029304	0.24326605	0.24623904	0.24921204	0.25218505	0.24858579	0.24498653	0.24138728	0.23778804	0.23618938	0.23459072	0.23299207	0.23139341	0.22941899	0.22744459	0.22547019	0.22349577	0.22202614	0.22055653	0.21908692	0.2176173	0.22081487	0.22401243	0.22721002	0.23040758	0.23173863
[truncated: 150 more columns]
