# Supplementary material for: Evidence for saddle point-driven charge density wave on the surface of heavily hole-doped iron arsenide superconductors
Source: Nat Commun. 2025 Jan 2;16:253. doi: 10.1038/s41467-024-55368-7 (PMC11695596; doi:10.1038/s41467-024-55368-7)
Supplement: Supplementary file 3 — Source Data [file 41467_2024_55368_MOESM3_ESM.zip › Source Data File/Figure 2c - L map at n4mV.txt]

Map006_dIdV_Nor_minus4_c
0.50229162	0.51909858	0.461481	0.48662102	0.5203799	0.4491863	0.42322451	0.42621034	0.37510619	0.46685642	0.48224625	0.54084653	0.49652699	0.55591744	0.44349635	0.47383997	0.48439029	0.52130705	0.59537613	0.54073519	0.56194055	0.57735658	0.6039145	0.62498271	0.63051111	0.67539698	0.59137273	0.54216635	0.52730322	0.46580833	0.51057374	0.59850353	0.5337339	0.50330198	0.39978966	0.41309744	0.44895798	0.43715185	0.5410071	0.46537417	0.52311987	0.50209057	0.50440782	0.51476753	0.55992055	0.57541203	0.53413188	0.4038009	0.38769028	0.41278371
0.50465345	0.45875481	0.49358425	0.50962943	0.50458813	0.41027656	0.42820922	0.43516675	0.46716484	0.376093	0.46568942	0.49898085	0.5359633	0.5054118	0.52219743	0.45891491	0.44569811	0.53035915	0.50336099	0.58818358	0.63995755	0.62407702	0.63096792	0.63945448	0.67513615	0.57698691	0.57050633	0.59697586	0.43893197	0.4795382	0.5269255	0.60246527	0.53943878	0.52354407	0.42506084	0.35201895	0.43606564	0.47252557	0.50024384	0.53959304	0.54629344	0.47932932	0.54956132	0.55113947	0.55345315	0.5580014	0.5053395	0.3332251	0.3184084	0.42098835
0.45272154	0.48167825	0.46907663	0.57042229	0.52160108	0.45036513	0.3969903	0.4228203	0.36398196	0.45854253	0.46274516	0.46624738	0.48078641	0.51651239	0.49538863	0.4857963	0.53075516	0.49424013	0.55003309	0.65358967	0.63631588	0.70849848	0.68874586	0.69682306	0.73458511	0.61786568	0.57728285	0.58143646	0.47292012	0.55300879	0.5783003	0.57667989	0.55274397	0.50313228	0.40876865	0.38145635	0.37208945	0.44018209	0.50173163	0.52669996	0.60814142	0.58911186	0.51548845	0.49098277	0.51487041	0.47898349	0.42214966	0.40923503	0.37735	0.45137003
0.43378356	0.51846439	0.52849203	0.54019773	0.51025957	0.45988542	0.45463949	0.43442208	0.40220284	0.41763639	0.47849154	0.47701716	0.47759748	0.52054912	0.4559269	0.47712347	0.48908073	0.49047482	0.49929491	0.6228478	0.72996849	0.69758946	0.71870345	0.70789701	0.6701473	0.6453383	0.52957177	0.56754011	0.58250076	0.54457712	0.626055	0.50994164	0.55835551	0.4786061	0.44491327	0.37927669	0.37672952	0.43651471	0.50414938	0.52379799	0.52474505	0.50946623	0.41736346	0.55670458	0.52985322	0.53857958	0.53095913	0.40620577	0.42539725	0.44824246
0.5114454	0.5099715	0.46031117	0.51046854	0.57005465	0.44588	0.42998883	0.39046741	0.45265368	0.4554424	0.44519722	0.52857798	0.49256894	0.47944218	0.5115934	0.49780935	0.49830264	0.49914086	0.52943456	0.63440192	0.68641293	0.69663304	0.73214799	0.77845913	0.66926533	0.63091224	0.57923681	0.55946344	0.55877101	0.60625994	0.48603308	0.49936867	0.47897813	0.49266893	0.43648767	0.41713655	0.44044799	0.4383021	0.42604721	0.43257999	0.5005033	0.52591908	0.41781563	0.46862197	0.52565837	0.56172597	0.57248276	0.48717931	0.46007454	0.43188921
0.47660008	0.43512258	0.4816736	0.51164472	0.50953114	0.40879768	0.412974	0.4465557	0.4121947	0.47501379	0.48566023	0.49015123	0.4902567	0.47548842	0.52215654	0.53219885	0.45332539	0.59541774	0.53417933	0.60329527	0.63993347	0.68152541	0.70065016	0.75216532	0.70221448	0.536879	0.52182209	0.56987572	0.57186556	0.49752662	0.48440376	0.43044811	0.47962359	0.43845779	0.49483296	0.41201726	0.44507983	0.45516896	0.3818799	0.45652932	0.42941573	0.43387088	0.35671809	0.44902229	0.55569553	0.53651422	0.5930568	0.52102011	0.51862222	0.45327598
0.47919607	0.52104688	0.48493105	0.51636755	0.46387744	0.44492441	0.42937225	0.4461005	0.44509578	0.45573992	0.44941697	0.44203362	0.42545381	0.44667283	0.51889318	0.4848049	0.41822153	0.50991207	0.54836315	0.62818778	0.67146289	0.72987318	0.79272014	0.7113294	0.65132087	0.53894138	0.55820668	0.51805907	0.582775	0.48436248	0.51320159	0.4548215	0.45638439	0.46904305	0.49578065	0.42372757	0.43942991	0.46057531	0.48735043	0.47223526	0.49994937	0.3851043	0.43838254	0.42133906	0.52655762	0.541682	0.51076299	0.58792686	0.46838465	0.38717985
0.51724243	0.52734536	0.45695713	0.52865791	0.48251671	0.43685463	0.45033163	0.39208135	0.43372434	0.40138373	0.45925432	0.54785877	0.46462727	0.45722729	0.47810104	0.46631736	0.48715478	0.53292561	0.55270803	0.62750036	0.60284674	0.70518249	0.79001677	0.61668819	0.624874	0.56080991	0.4919025	0.52368158	0.53170604	0.48788658	0.52066857	0.49487168	0.49285686	0.48312756	0.51706475	0.50297272	0.41583139	0.47738141	0.4102011	0.49435452	0.42197451	0.40320769	0.39806712	0.44111565	0.50730425	0.51567221	0.5180999	0.44558531	0.38620088	0.33614844
0.50219983	0.50566518	0.54194772	0.48561761	0.44435909	0.42573741	0.39403728	0.46089891	0.42831668	0.46130854	0.45017523	0.47283235	0.46722516	0.52713138	0.51778692	0.49985576	0.57707536	0.53555918	0.55312359	0.63097399	0.6250276	0.65061003	0.64286846	0.68752289	0.55427039	0.45315576	0.44822007	0.50954956	0.58658856	0.49649882	0.53552884	0.45984417	0.54363155	0.48508182	0.38449603	0.40023625	0.3702946	0.43770257	0.48346555	0.49082631	0.49204287	0.46576041	0.44960141	0.47451642	0.48799938	0.49746868	0.50086015	0.40453014	0.32041049	0.41977981
0.44817689	0.5225203	0.44414473	0.56437963	0.42570597	0.46863785	0.48475441	0.48820147	0.46398476	0.40630811	0.47843036	0.45059085	0.47895852	0.48946097	0.40783831	0.47384515	0.48321506	0.497913	0.52025181	0.51186556	0.62184697	0.66826493	0.65685529	0.61198282	0.56137973	0.50195026	0.47968215	0.47221902	0.50937229	0.53012478	0.53733712	0.47779346	0.49786103	0.52929503	0.37590733	0.4273122	0.37600026	0.41853175	0.4094826	0.47208166	0.48922732	0.48992971	0.51359576	0.44775033	0.50915754	0.49163669	0.4248575	0.4428477	0.41961405	0.43249717
0.57749945	0.57336044	0.49831071	0.48701388	0.54381448	0.46323314	0.52268708	0.45985666	0.48293722	0.50712293	0.45136079	0.46822292	0.47172347	0.48354256	0.53607476	0.51338065	0.44031274	0.48212525	0.52132982	0.54897428	0.58045286	0.63520038	0.54115254	0.56611353	0.50340968	0.43699676	0.50521487	0.54673553	0.54627287	0.53150177	0.57339501	0.55279654	0.53213364	0.48777467	0.41804242	0.36789081	0.37267169	0.41039664	0.34585044	0.39914244	0.50778204	0.47464174	0.43044162	0.54302937	0.47342581	0.46309787	0.48243284	0.41912526	0.42997971	0.40312377
0.55774814	0.54170531	0.53273416	0.46997845	0.49413821	0.54393971	0.47995582	0.48529816	0.52526999	0.48108777	0.46837217	0.491988	0.47877827	0.42734575	0.49028176	0.46435574	0.51677454	0.49908879	0.50842243	0.61782634	0.56551909	0.59398514	0.61813945	0.53616399	0.45998415	0.49627593	0.51626909	0.55454844	0.54368401	0.51468074	0.53928351	0.4957338	0.4806284	0.45741457	0.388304	0.4390617	0.32486475	0.34186807	0.40059751	0.40001228	0.42484808	0.41338757	0.41194138	0.42721814	0.35514411	0.39332247	0.40683353	0.45753962	0.468943	0.50715351
0.5669682	0.48933837	0.4322204	0.48659018	0.48689777	0.49661198	0.55816031	0.58226699	0.54526061	0.48292375	0.50191748	0.51260257	0.46108547	0.48078626	0.49926889	0.40811738	0.41371581	0.51431668	0.58106947	0.62928575	0.66853005	0.63687193	0.60745454	0.46765739	0.49795452	0.55370563	0.50751179	0.5336892	0.52979618	0.50008714	0.45423374	0.40071079	0.43683761	0.46580979	0.37649536	0.3524861	0.36520329	0.3717429	0.40823546	0.39596939	0.39742154	0.34496069	0.36371282	0.34223744	0.34078783	0.36194932	0.44816422	0.40066099	0.48171839	0.42301276
0.45714444	0.49025038	0.39527825	0.44795826	0.52617997	0.50459206	0.54218596	0.54514802	0.53568196	0.52064681	0.48369187	0.51188785	0.5201	0.50630528	0.50691658	0.4236525	0.3835409	0.4844259	0.5551675	0.63640273	0.72363508	0.64398253	0.56919652	0.55704337	0.48772603	0.5128631	0.59953296	0.46084687	0.55231017	0.42822608	0.40762767	0.40712389	0.44763574	0.37963876	0.41009715	0.41105837	0.43089804	0.39952046	0.39936146	0.41380525	0.39984614	0.36670715	0.35497057	0.35934773	0.38224602	0.37483609	0.41140762	0.47002119	0.44388881	0.42828169
0.4695887	0.42799652	0.44781664	0.40284157	0.45032123	0.54130977	0.53583431	0.57603836	0.55563438	0.53400594	0.47957495	0.54969704	0.54645544	0.49926615	0.52902544	0.47328803	0.40792364	0.47717836	0.5194959	0.66600138	0.66801089	0.68904358	0.5896349	0.53024334	0.4789083	0.53244698	0.5818978	0.59636146	0.46272501	0.44972473	0.36421475	0.43070999	0.46689111	0.51758355	0.38925993	0.38621548	0.428386	0.39489621	0.40641129	0.42379922	0.33917439	0.38035786	0.39584664	0.425464	0.40600151	0.32852051	0.34528404	0.3755464	0.40856579	0.40926656
0.47514144	0.46104923	0.42539093	0.46546435	0.475604	0.48697296	0.47712412	0.52696705	0.51078403	0.48881686	0.47900343	0.48687384	0.51698452	0.50293899	0.55795431	0.46544915	0.39448324	0.41305152	0.51952672	0.55606049	0.59364563	0.54477906	0.50387001	0.42826751	0.51309007	0.5311144	0.54651976	0.50389963	0.45877331	0.41060978	0.35288066	0.42883092	0.38007709	0.41393954	0.41467258	0.38224241	0.40163499	0.40439734	0.39091244	0.43600637	0.40727139	0.38878211	0.40180787	0.42614827	0.45383114	0.35400945	0.41747072	0.41718194	0.40156406	0.3750799
0.49990299	0.52587759	0.52149582	0.51690739	0.46002021	0.45155108	0.41698676	0.43171903	0.41780159	0.45987377	0.44769612	0.51428568	0.49701357	0.50588334	0.46817458	0.4809677	0.39197031	0.38076317	0.41139537	0.45576251	0.49002805	0.49514666	0.48965487	0.42944568	0.50491488	0.56534261	0.56714153	0.49518603	0.40576279	0.38070914	0.37112504	0.40866512	0.39871866	0.45194879	0.41089106	0.36794057	0.38265276	0.40324548	0.40049368	0.40780634	0.46031958	0.48050675	0.50192076	0.43786225	0.41137388	0.40351573	0.45684648	0.38236782	0.41699466	0.38678676
0.52998155	0.54577333	0.47696075	0.45403147	0.47026637	0.45826256	0.41738915	0.44331172	0.45988297	0.52762693	0.48329917	0.53152645	0.47347447	0.47419611	0.43590817	0.41111967	0.42197692	0.44572371	0.45011833	0.43141672	0.45027903	0.48273122	0.44627702	0.49400273	0.41671169	0.46563485	0.52379185	0.50985879	0.43441087	0.41499579	0.42135116	0.42798874	0.31928107	0.37445435	0.37787595	0.37235641	0.41123834	0.39899293	0.39596716	0.48325256	0.43278533	0.419938	0.4649474	0.4825584	0.43709302	0.4142558	0.41981271	0.41669947	0.44208309	0.42951027
0.54132277	0.58903503	0.52013254	0.51520604	0.50206554	0.45341668	0.39733127	0.47453824	0.44662043	0.51733691	0.50167847	0.4513275	0.46027651	0.44579142	0.51494718	0.42325938	0.40114275	0.42525843	0.42452085	0.46547291	0.46194461	0.47708285	0.44099575	0.44543535	0.52011275	0.42572838	0.48424247	0.49909264	0.39979002	0.36663234	0.39245662	0.33703551	0.33116943	0.40182528	0.34308276	0.35963523	0.38681614	0.3558377	0.37759268	0.40816009	0.4256134	0.34478197	0.3881554	0.36081502	0.39074701	0.43987441	0.40163666	0.38601503	0.411621	0.48039404
0.51214921	0.47457182	0.45772317	0.48954061	0.42830378	0.42471933	0.41163212	0.46239901	0.47645369	0.44337028	0.44036341	0.3862468	0.49512035	0.48787999	0.50594878	0.38758695	0.41173968	0.41894478	0.44077793	0.53702724	0.5382275	0.49254778	0.48129585	0.50200588	0.49548829	0.49895915	0.4950819	0.51454639	0.37508595	0.38393012	0.37998158	0.35055786	0.35975045	0.3619034	0.42203793	0.35978535	0.43616846	0.42851692	0.33330992	0.43187299	0.40633228	0.34384382	0.32561669	0.3934291	0.42846435	0.40545633	0.44719729	0.41069949	0.432778	0.42442593
0.36222285	0.42479396	0.41287425	0.43328491	0.4248603	0.40763968	0.46570891	0.44747931	0.46502227	0.49338961	0.46355653	0.53472972	0.50661784	0.47682506	0.57556808	0.48293307	0.46147308	0.49078506	0.49146667	0.54731762	0.59376329	0.48812985	0.53232855	0.50339931	0.52542603	0.53909367	0.57157654	0.50709736	0.41498664	0.35609907	0.36380568	0.38590264	0.34784058	0.35238749	0.34914258	0.3742092	0.44359058	0.37864083	0.3773675	0.38285521	0.36847371	0.39665091	0.34735507	0.39007357	0.37630105	0.40986401	0.42132631	0.43053153	0.36843178	0.42721844
0.38546342	0.44069749	0.4675774	0.44618484	0.47736529	0.42069262	0.48463815	0.40305191	0.42653653	0.48716888	0.60160351	0.60297084	0.56616306	0.51861298	0.55758494	0.47963232	0.45097867	0.46328542	0.57819694	0.57559705	0.58189428	0.5127542	0.50177056	0.49820182	0.54570955	0.51202881	0.53614062	0.45134872	0.45368329	0.37170824	0.39180881	0.3304089	0.40019262	0.36337733	0.41599181	0.38240847	0.45744243	0.37130612	0.40678906	0.36568618	0.36535385	0.32754898	0.39156666	0.38186818	0.44952935	0.45396009	0.44505045	0.40975827	0.39576903	0.37862793
0.35729873	0.39641806	0.43059492	0.48858675	0.50197041	0.4392648	0.43467247	0.46803251	0.49258676	0.54774153	0.58792257	0.64615703	0.59552729	0.55569649	0.59546232	0.49558327	0.45179841	0.52782923	0.54435498	0.56234729	0.51379752	0.45831022	0.34092921	0.41525859	0.44209087	0.42212245	0.48282155	0.44234186	0.43029848	0.37767965	0.43752295	0.37803465	0.35769939	0.4558796	0.39846176	0.40843746	0.42046005	0.38841957	0.37135494	0.39156649	0.37527412	0.32542279	0.3763082	0.37626833	0.47775859	0.46550521	0.46473625	0.35558832	0.40526649	0.40757704
0.39542004	0.42351151	0.50813168	0.48429811	0.57180977	0.4727433	0.48109552	0.43612278	0.52547616	0.59711522	0.5474807	0.61133677	0.61406422	0.57425719	0.56016117	0.4774161	0.48883602	0.54817319	0.52215469	0.4706383	0.42131343	0.41257393	0.33368954	0.35957226	0.45702982	0.39440089	0.39916489	0.40690616	0.43503475	0.43793145	0.39029706	0.38724992	0.4239085	0.43158412	0.41445959	0.41968182	0.37225226	0.41742787	0.37339634	0.40870559	0.40410373	0.41397119	0.43430844	0.46007442	0.4517045	0.42194572	0.45348749	0.39035648	0.33206674	0.42045447
0.43039787	0.46047947	0.57815409	0.52554542	0.5934853	0.50227004	0.42175698	0.46517178	0.52563226	0.56486189	0.60414994	0.61586779	0.57394361	0.49516994	0.50499803	0.39971197	0.46854585	0.44180769	0.47595602	0.46894923	0.43816754	0.43782669	0.38906509	0.42118469	0.43364689	0.42252427	0.44072878	0.41621694	0.41873553	0.4222405	0.40034726	0.42647076	0.44420737	0.39002058	0.43101099	0.38565242	0.40210512	0.35933679	0.41453496	0.48949125	0.45332837	0.45518026	0.49473789	0.45607877	0.41458043	0.38192606	0.48477527	0.45383155	0.44871831	0.36819795
0.39398727	0.50380951	0.54032099	0.56135619	0.56258208	0.55420822	0.44202033	0.44460395	0.5163728	0.54204547	0.5836274	0.56561106	0.6152752	0.46675244	0.41627032	0.46759692	0.39715767	0.45921123	0.41098711	0.37425148	0.4142395	0.42085388	0.38313872	0.43061528	0.35430464	0.36598188	0.41493469	0.47848615	0.42473888	0.47014108	0.44284415	0.40763399	0.38046476	0.51111501	0.49034119	0.41845948	0.36550823	0.41267738	0.4384259	0.49391177	0.47507465	0.46066827	0.40102091	0.38639706	0.39252594	0.36940074	0.41345683	0.40890405	0.38513678	0.34047788
0.40071622	0.48056445	0.52411014	0.5494023	0.51741701	0.50253898	0.36153582	0.40695304	0.50143689	0.51374459	0.55136454	0.48446086	0.4861097	0.45169902	0.392979	0.3646197	0.31960732	0.42854276	0.39725766	0.41106942	0.40930045	0.38794631	0.4155755	0.44784632	0.37692371	0.39982617	0.39537057	0.3862204	0.44870573	0.43157002	0.42980954	0.42354691	0.41969362	0.431337	0.43660611	0.41280615	0.42605749	0.46141955	0.52094001	0.43246177	0.54603678	0.44915184	0.38923234	0.31953064	0.35613725	0.38453823	0.41422924	0.43448937	0.44325089	0.43463233
0.30936575	0.40907845	0.48826325	0.49948245	0.4516854	0.32487589	0.36520466	0.44408482	0.45052576	0.50761998	0.48241001	0.46768418	0.44933313	0.46703929	0.51380831	0.3717185	0.39833531	0.39777669	0.40041164	0.39314461	0.45520324	0.44044331	0.39296025	0.38744757	0.3784841	0.43302977	0.37059921	0.47478727	0.39633375	0.44289953	0.4718616	0.41584247	0.41280538	0.46471983	0.42614153	0.41900262	0.40210721	0.43594292	0.49352682	0.50623077	0.44877082	0.369443	0.31690106	0.32074904	0.34776849	0.40420669	0.42517909	0.46251038	0.39001498	0.35257769
0.34535918	0.37475112	0.48279229	0.40293157	0.40181327	0.4325096	0.4118669	0.43581411	0.36976945	0.43676919	0.4244788	0.43896785	0.44012386	0.46076879	0.37823817	0.43718728	0.3762961	0.43740857	0.47072163	0.37642279	0.45531407	0.44738179	0.40082154	0.42472088	0.38274723	0.4387441	0.47793412	0.4235473	0.42885438	0.45504525	0.39852998	0.336	0.36596608	0.41266063	0.41247618	0.38340238	0.4281939	0.39037958	0.41884086	0.3789337	0.35738432	0.33776608	0.33147702	0.35151917	0.34189183	0.38893196	0.44545063	0.41003796	0.35374302	0.39136419
0.33496463	0.36416367	0.38837317	0.41884845	0.37538412	0.42884374	0.38728681	0.41134557	0.39806849	0.49621785	0.39459011	0.47795525	0.41617858	0.42282984	0.40385848	0.31895986	0.3592568	0.47091335	0.46681333	0.35661861	0.36160156	0.37650615	0.34174687	0.42637461	0.35124335	0.41036099	0.44591558	0.4034431	0.39681068	0.42956868	0.41957459	0.39309207	0.3778652	0.3443965	0.33884975	0.32908025	0.39087322	0.39916801	0.30534875	0.28101727	0.27651173	0.33211628	0.31363633	0.33480051	0.40162331	0.38746274	0.32381994	0.33580223	0.34029204	0.39004698
0.33847725	0.36269268	0.38950691	0.39759892	0.44696677	0.41814116	0.39292529	0.38593861	0.46413624	0.44565192	0.47754318	0.41508374	0.35357898	0.39695293	0.33964407	0.35206485	0.36404043	0.3934285	0.40914851	0.38468254	0.38006383	0.40026686	0.37089014	0.39942062	0.37373567	0.40496811	0.4241716	0.40426224	0.40512371	0.41041601	0.32365018	0.34119791	0.36895949	0.44185928	0.3635588	0.38109085	0.40024608	0.3643305	0.33433133	0.27077991	0.32403055	0.32874441	0.36199969	0.38723826	0.41534382	0.37383455	0.40336147	0.38099596	0.36700127	0.38325498
0.3317306	0.4037478	0.42859137	0.50025582	0.4533228	0.44960514	0.47890869	0.42391074	0.46360782	0.47848943	0.4884271	0.41204619	0.38657802	0.37572154	0.40139833	0.40527764	0.43640274	0.46047574	0.28630263	0.35679552	0.35685715	0.37282613	0.36288667	0.38177124	0.35571605	0.35425636	0.34817502	0.41549206	0.4033702	0.41169265	0.41366968	0.3702389	0.39023584	0.43568513	0.37863326	0.38730499	0.34215823	0.38472331	0.33747613	0.33853805	0.37828118	0.37320364	0.42552182	0.396635	0.41137388	0.38872859	0.4267326	0.40136889	0.39482498	0.36532849
0.37348962	0.41869867	0.46399504	0.45557716	0.48743713	0.42884219	0.40758905	0.46679211	0.39736655	0.4429124	0.45230174	0.38544145	0.40030849	0.36841887	0.40286455	0.41013217	0.37533239	0.36354679	0.26921374	0.35522336	0.27571085	0.40394422	0.48133513	0.35010499	0.29257861	0.31023169	0.30029309	0.34738618	0.41068533	0.38681659	0.41236937	0.41675466	0.3995491	0.35238507	0.4344261	0.44875678	0.44533134	0.46132603	0.50648338	0.43836328	0.43793568	0.39169872	0.42835394	0.40586272	0.36100981	0.36722457	0.39194709	0.42427593	0.38540331	0.38564652
0.42255685	0.40158111	0.39904168	0.41617963	0.46086374	0.43411639	0.45350209	0.45181698	0.47151056	0.51283622	0.44822538	0.38284501	0.36997858	0.31762448	0.36145627	0.43159327	0.36270395	0.27700686	0.26385984	0.27575392	0.3641513	0.36457276	0.49138942	0.41943276	0.32645595	0.30632275	0.34220409	0.34193727	0.39490753	0.45031562	0.37984633	0.40256459	0.42366797	0.44504571	0.41441825	0.49564025	0.5139395	0.55386382	0.51447719	0.56727999	0.50647497	0.36644772	0.4118323	0.39604881	0.36982983	0.42207235	0.44058022	0.42424354	0.37310898	0.41744068
0.382763	0.39849016	0.43411884	0.41305462	0.39618462	0.49311474	0.42976287	0.48959804	0.46559194	0.46070528	0.4375793	0.41554546	0.34864593	0.44856617	0.43735328	0.35951567	0.35080865	0.32033953	0.28485641	0.35217053	0.35224599	0.47770232	0.46924776	0.38490969	0.37889206	0.32254562	0.36415407	0.34775761	0.3806701	0.39158657	0.47130772	0.44306117	0.42884946	0.37381473	0.41718999	0.4906975	0.54524738	0.60671949	0.57088619	0.52957362	0.58070403	0.41667351	0.36440045	0.42030454	0.29711688	0.36994252	0.43920916	0.38016617	0.34341624	0.37409219
0.40430242	0.38602635	0.39692965	0.41884691	0.43598232	0.45395103	0.47545925	0.47862217	0.47086522	0.44687575	0.4899559	0.44552052	0.3631154	0.3676599	0.42976415	0.36847749	0.36033666	0.32830438	0.33290461	0.30845511	0.35822281	0.41463006	0.41874948	0.37846434	0.33179623	0.32537782	0.33997688	0.35821667	0.44499001	0.42076626	0.40157542	0.40802327	0.43441731	0.54658586	0.40901631	0.45868751	0.43388155	0.52820265	0.45975313	0.49436271	0.48687074	0.41761485	0.30687633	0.3584533	0.34004578	0.35012507	0.43256387	0.37390229	0.419386	0.42670089
0.39612317	0.43053868	0.49993375	0.44029436	0.46061268	0.38440138	0.40197206	0.42960188	0.48101538	0.46492183	0.44978797	0.36958739	0.40767726	0.36219144	0.37001774	0.33321926	0.3565391	0.32481718	0.34249932	0.3355234	0.35999981	0.39653948	0.40161943	0.42124161	0.37862498	0.33023363	0.37794572	0.36337802	0.40225768	0.40974328	0.38098824	0.41626853	0.45691454	0.35977277	0.34830639	0.42908856	0.38493297	0.42307621	0.35711995	0.43318117	0.42159763	0.36207789	0.38741341	0.3679136	0.34275371	0.42024234	0.36530548	0.43915877	0.34500846	0.35310087
0.43083507	0.49230823	0.50336295	0.48516554	0.39269674	0.4113014	0.32330254	0.39345804	0.42952079	0.42681026	0.52694237	0.42233688	0.39264134	0.3579044	0.32715443	0.33737344	0.34002098	0.3680791	0.36542946	0.4037798	0.36167806	0.36780566	0.33831605	0.4360128	0.42138249	0.34778658	0.3808074	0.40413633	0.3917135	0.41258737	0.43836129	0.43845701	0.43992579	0.43677279	0.44196862	0.37878036	0.40403655	0.40727803	0.42642808	0.3782427	0.35493025	0.3933194	0.37457645	0.40839174	0.4205876	0.41204906	0.46866289	0.3900387	0.42359871	0.3645694
0.40116322	0.49374399	0.51406264	0.44809374	0.45355943	0.46265855	0.37272543	0.42375612	0.42333972	0.42743856	0.53457296	0.49610198	0.38938808	0.42868561	0.30959517	0.37942633	0.39025083	0.34429076	0.38306525	0.39332992	0.36823162	0.40022004	0.33325085	0.4401525	0.43632552	0.3663545	0.41053784	0.39751145	0.48150626	0.42111677	0.50193417	0.46139416	0.52280694	0.51025593	0.40615505	0.39069158	0.38180903	0.43951899	0.42532706	0.39588636	0.44156411	0.40967402	0.39455822	0.39820495	0.40215579	0.44218501	0.4054043	0.47553295	0.40040532	0.34992692
0.44818863	0.48221681	0.55072969	0.47124958	0.46392447	0.43937856	0.40782553	0.44884297	0.52626878	0.47825289	0.58447272	0.50885105	0.37434265	0.37905881	0.4053888	0.42617542	0.33411968	0.31232011	0.40145209	0.37038922	0.45436361	0.41877717	0.41637161	0.43234038	0.53262013	0.42812353	0.43022832	0.48544374	0.45458269	0.46759841	0.48840931	0.46022046	0.40082607	0.39771447	0.36217615	0.40875024	0.41887653	0.47812638	0.50929314	0.45760617	0.51881391	0.54703802	0.43375614	0.46734732	0.40215454	0.46858835	0.41440177	0.43259841	0.3593235	0.37050024
0.37546518	0.43891045	0.47037941	0.44259164	0.44746703	0.49292716	0.48354271	0.62031871	0.5878011	0.63040614	0.54960972	0.50588888	0.45737338	0.44509777	0.46113753	0.37575191	0.40602139	0.3979165	0.36943483	0.48735991	0.51326519	0.44693729	0.48662677	0.41474187	0.40735212	0.42745727	0.38222098	0.37484375	0.37730059	0.43977019	0.40534309	0.45438778	0.39555788	0.42913511	0.41630021	0.41027889	0.44644478	0.54629648	0.56156796	0.54325056	0.56082094	0.52738661	0.5111444	0.45947388	0.4935832	0.40630752	0.39663365	0.41195196	0.3147268	0.33529609
0.35377935	0.39950433	0.5408265	0.45141834	0.52797008	0.56846356	0.63699478	0.68881649	0.61812794	0.74745846	0.59974062	0.54736847	0.40605474	0.487537	0.42544544	0.41056103	0.4303343	0.43544891	0.36302367	0.40445009	0.46679023	0.49530345	0.48904887	0.4834975	0.48971161	0.36083791	0.40466985	0.4160412	0.34901813	0.45647225	0.48676392	0.46808597	0.4453108	0.38413894	0.39778569	0.43334395	0.49090907	0.56807482	0.62108213	0.54417455	0.48971057	0.49760056	0.44547904	0.47543457	0.41407633	0.44702217	0.45287228	0.41183829	0.39519534	0.32373038
0.41130787	0.42847329	0.60928774	0.57883316	0.56220776	0.57729894	0.61696577	0.70449233	0.74407631	0.80508649	0.68112439	0.55979341	0.49897185	0.35091943	0.44982442	0.44640505	0.49788469	0.39119968	0.44691166	0.45248935	0.48139003	0.4656539	0.53749585	0.48651484	0.43434209	0.37537795	0.44162112	0.41228831	0.42029494	0.49547446	0.45381233	0.40391862	0.38566098	0.3929902	0.39498782	0.45570421	0.44826901	0.5055213	0.50805718	0.47994584	0.35920283	0.42832735	0.46509537	0.45390329	0.45809895	0.39469084	0.44023097	0.36724305	0.38172531	0.36774641
0.40315774	0.56211561	0.60921133	0.68680483	0.63746703	0.59956807	0.61874014	0.57910395	0.58715045	0.66686285	0.65004259	0.51301891	0.45345765	0.38071841	0.38819334	0.53871644	0.45216668	0.49167418	0.4219473	0.43014213	0.49147519	0.49653289	0.44759637	0.49017358	0.43097568	0.38609278	0.38290784	0.38158199	0.45068336	0.45653927	0.49927855	0.39243016	0.37897575	0.38637486	0.35359821	0.41682392	0.41489011	0.42920297	0.3921237	0.39434591	0.38710099	0.37284219	0.38554886	0.42314374	0.41340497	0.41825023	0.39215466	0.3444176	0.3542577	0.38707483
0.5144335	0.67399609	0.74038744	0.78339428	0.75949353	0.59372795	0.56586373	0.42492786	0.62985283	0.63937688	0.60264355	0.56016165	0.45210963	0.44633424	0.4322727	0.43432429	0.49441266	0.52968156	0.50758249	0.48477477	0.46427548	0.43025216	0.53007579	0.51251793	0.45326361	0.3853021	0.49621207	0.56361639	0.47240248	0.51748049	0.44781524	0.43167901	0.3296786	0.34501889	0.36736172	0.42554078	0.42715761	0.42225081	0.38506898	0.35153925	0.37257004	0.39301872	0.43178514	0.39354578	0.43619347	0.40317827	0.40043193	0.40937641	0.46169704	0.3977944
0.55800366	0.65585858	0.7748487	0.87091184	0.91473794	0.65270561	0.58414406	0.50174022	0.56195557	0.64793438	0.58512998	0.4923597	0.42668352	0.46272185	0.41293564	0.56291664	0.57860821	0.55097514	0.46563503	0.50580812	0.46804422	0.47642353	0.49666962	0.46814036	0.449696	0.43514544	0.44602481	0.49013954	0.55977243	0.49754524	0.48462522	0.40707791	0.40389553	0.42141601	0.47880906	0.40790492	0.45072675	0.41514573	0.47113925	0.45048863	0.50995016	0.47906756	0.43649375	0.38762945	0.39788586	0.44395563	0.41089129	0.48960221	0.41701409	0.46057484
0.52844495	0.62448144	0.78969461	0.84164542	0.89888757	0.79641593	0.6424216	0.65229338	0.60737962	0.55366129	0.6292606	0.54883492	0.45321789	0.45589277	0.41460496	0.54103476	0.58353096	0.49885461	0.4416053	0.38414761	0.43813494	0.40171403	0.41690186	0.46525261	0.49057147	0.44559881	0.42014629	0.42488652	0.5021506	0.42753348	0.4634544	0.37729818	0.42206177	0.36535335	0.46685472	0.42952648	0.48206502	0.53306782	0.55547273	0.58192033	0.55753905	0.49997407	0.43238485	0.33233434	0.41565514	0.49000666	0.44554043	0.52305406	0.50833637	0.50304043
0.47538441	0.5242607	0.7168535	0.93390572	1.0000002	0.89007473	0.80160969	0.74165082	0.75329828	0.55082589	0.56904274	0.48178214	0.42781878	0.47260797	0.43305141	0.50013596	0.53411001	0.48783112	0.38087445	0.32622674	0.43265796	0.44731858	0.48528069	0.47487703	0.41215298	0.48661327	0.49598238	0.50820035	0.34210953	0.44691208	0.40788659	0.4603337	0.44562548	0.50217128	0.41311684	0.41535822	0.53387618	0.51756066	0.6280247	0.60122454	0.60653645	0.4914571	0.46498796	0.35374722	0.39381588	0.48080158	0.37544554	0.5008207	0.51304388	0.49016753
0.4598155	0.51841217	0.57553595	0.82694125	0.85316092	0.95589417	0.94280261	0.87124383	0.704714	0.57530564	0.56682968	0.43824348	0.45690307	0.4463059	0.44155055	0.55608922	0.52545309	0.52090573	0.38951382	0.42074534	0.43590903	0.42022291	0.38323203	0.45076308	0.39830005	0.42212451	0.47696379	0.49702173	0.40220475	0.40742227	0.39712751	0.46086863	0.46894586	0.38912401	0.39526838	0.44413161	0.47917178	0.5836032	0.65242767	0.64515877	0.54343212	0.52869177	0.36199483	0.38001436	0.42987114	0.46058637	0.44499001	0.51778185	0.46469411	0.47952035
0.57456142	0.51268178	0.5593791	0.6813255	0.7963413	0.94800967	0.84622431	0.78818238	0.67240769	0.57556999	0.53709662	0.46564388	0.39437062	0.46570116	0.41753459	0.46276936	0.46713412	0.49713206	0.49338955	0.44406143	0.53172469	0.462468	0.44167966	0.45019519	0.42973876	0.47030935	0.5075205	0.44830248	0.4148345	0.46998885	0.4848856	0.41932702	0.44577995	0.46283394	0.37967521	0.43268034	0.51097769	0.5699833	0.53948563	0.61581475	0.54013163	0.34333116	0.3073194	0.40314013	0.39736462	0.44075671	0.47105485	0.44682875	0.40928099	0.40403867
0.48731926	0.53763515	0.5517168	0.57495463	0.5780881	0.59523153	0.68422961	0.56075674	0.57200909	0.49040711	0.48270831	0.4510392	0.43642998	0.49714974	0.54563892	0.5037936	0.4188768	0.42309076	0.48400325	0.59068292	0.50073767	0.48024219	0.40373638	0.37634203	0.43693712	0.45947796	0.46777183	0.53689969	0.52897304	0.47876504	0.46131077	0.39066744	0.4058798	0.34783599	0.34792078	0.48621079	0.50873178	0.48676252	0.48136124	0.45184195	0.39725366	0.41652408	0.39534196	0.43987036	0.44945961	0.47648719	0.41823408	0.42270276	0.45564055	0.42477715
0.58826667	0.59570426	0.5991146	0.50096071	0.47862101	0.43926251	0.43220633	0.50689864	0.48125985	0.41769701	0.48016471	0.53991801	0.48581836	0.54585779	0.50166368	0.4526459	0.44164881	0.46642986	0.47487676	0.4828738	0.54543507	0.50027424	0.4210411	0.3826777	0.460152	0.48124236	0.49956188	0.48224267	0.52908194	0.46846065	0.44683069	0.37944371	0.37799522	0.40174535	0.38213661	0.47589636	0.51211703	0.48685625	0.4674769	0.39984465	0.40988031	0.39902747	0.38444567	0.47343656	0.4092848	0.47214165	0.41692939	0.41337329	0.49289057	0.4626613
0.65206242	0.73740345	0.668576	0.63567781	0.53273797	0.50686443	0.3698006	0.41641235	0.43115091	0.48431376	0.50038761	0.52189434	0.54138798	0.50783372	0.51815933	0.44769064	0.4477202	0.44214454	0.45214614	0.49559408	0.4968535	0.49903342	0.50108939	0.49354336	0.49020004	0.46429026	0.54526174	0.56139481	0.54782873	0.50878501	0.51515526	0.45106441	0.37717748	0.40806991	0.43044332	0.43196857	0.57185274	0.48532176	0.46393561	0.43603688	0.469639	0.43508458	0.445263	0.44283885	0.42880681	0.43436742	0.41850656	0.45783135	0.4916577	0.45456389
0.68168062	0.69885409	0.64365947	0.59761381	0.53034943	0.45782164	0.38590202	0.42079616	0.4774166	0.51009572	0.52397108	0.52882981	0.49901327	0.52762598	0.50964487	0.50758773	0.44666108	0.3950792	0.42694488	0.45939896	0.44657999	0.42695764	0.53517056	0.51321781	0.48185349	0.54681867	0.55440158	0.57182711	0.51886445	0.51350605	0.46464351	0.52751094	0.44768384	0.48415029	0.43444261	0.40911821	0.49091223	0.47993538	0.4823328	0.52400702	0.54619265	0.46246129	0.4758797	0.38463223	0.35850206	0.39891624	0.44141072	0.44408712	0.46566933	0.42734346
0.61799687	0.60339093	0.63765901	0.59119213	0.53700435	0.53721279	0.461963	0.47572508	0.46547896	0.56273788	0.57340854	0.50757402	0.4652274	0.41913924	0.50172794	0.50745755	0.5226444	0.44937894	0.39007485	0.37595347	0.44209573	0.46935791	0.41338485	0.55169356	0.57653552	0.51910388	0.5014202	0.47314754	0.50495499	0.47135484	0.55660951	0.50591969	0.51354378	0.46399102	0.45789325	0.45071155	0.48560554	0.44794998	0.48647618	0.55211008	0.49498844	0.50964415	0.46812192	0.42511207	0.39644188	0.39440638	0.37202895	0.44706079	0.44887459	0.46080655
0.48106113	0.55845815	0.53843743	0.59703034	0.59459496	0.56539124	0.58431053	0.58459115	0.51849592	0.53777957	0.5662179	0.49355909	0.42815369	0.40088269	0.55853903	0.54432011	0.47798494	0.39396697	0.39104626	0.35389921	0.41323924	0.49057761	0.51136142	0.55600411	0.46991521	0.45494479	0.47507796	0.43176883	0.43499571	0.49000722	0.52196056	0.51211113	0.52603281	0.5397988	0.48038426	0.43819934	0.48517051	0.49367294	0.44330063	0.52174968	0.45094195	0.56954163	0.39791641	0.40058851	0.40062886	0.41108584	0.39505792	0.41608664	0.43133765	0.38811383
0.53256869	0.54813093	0.61820173	0.56110537	0.55407608	0.60299855	0.58470911	0.65145254	0.52959245	0.52494764	0.50599068	0.50242877	0.38432041	0.46798915	0.48202899	0.46656463	0.50659275	0.44246405	0.39808241	0.43676606	0.4950178	0.42417666	0.48654655	0.55982244	0.42886561	0.45252848	0.37429696	0.38908619	0.48287144	0.51794833	0.54253531	0.50139403	0.50898606	0.40538964	0.45747024	0.41525874	0.46071011	0.44297343	0.45558652	0.44612059	0.47347197	0.47814557	0.42030543	0.39021608	0.35416746	0.38170454	0.40455139	0.39562178	0.39517105	0.40651599
0.63198733	0.59646302	0.58911753	0.60636789	0.56020075	0.61551577	0.54586339	0.50170749	0.42938897	0.45684439	0.44606858	0.4531925	0.39980957	0.47531494	0.45958507	0.42657095	0.48466146	0.45641321	0.4830493	0.44254801	0.47423711	0.44558391	0.50259429	0.50670427	0.52984059	0.39129049	0.37740669	0.36639285	0.49551743	0.49086699	0.54475397	0.45914903	0.39386189	0.44392607	0.44626594	0.39961141	0.49775884	0.4370043	0.3951962	0.41363314	0.38657567	0.36944821	0.39487007	0.37294903	0.40388608	0.38234204	0.37219229	0.38315296	0.38416326	0.38664037
0.5985989	0.70127654	0.58717769	0.49551728	0.50833851	0.44343698	0.45127675	0.46705249	0.42305043	0.48790222	0.4145022	0.4020721	0.45273751	0.43342796	0.42579532	0.36869705	0.45793915	0.45974264	0.46960673	0.4521448	0.49153039	0.47889891	0.46761253	0.59587306	0.60656583	0.48531049	0.44194332	0.43039313	0.49320161	0.51732594	0.54583669	0.47075379	0.4954983	0.43169379	0.39550906	0.45960167	0.46499944	0.44267693	0.44325897	0.46153986	0.40382677	0.41647351	0.4245145	0.43026486	0.45924971	0.44920322	0.39963204	0.37050965	0.4212783	0.34275925
0.60831773	0.66762525	0.51930773	0.49941427	0.5226894	0.42852277	0.4615216	0.47187716	0.49474791	0.43496662	0.42416042	0.4153212	0.41309702	0.44879618	0.46465641	0.34533909	0.45235199	0.47374526	0.49153402	0.55704039	0.5446772	0.5039342	0.54963481	0.58953279	0.59084433	0.54536134	0.53963542	0.47206789	0.51710033	0.54420036	0.56017292	0.51547772	0.4916209	0.46952713	0.52492923	0.48454675	0.52967572	0.4748081	0.47043544	0.49830183	0.51588768	0.4706049	0.44024432	0.48246646	0.43738106	0.44921449	0.47418693	0.49135283	0.41831514	0.36243132
0.69453716	0.59165299	0.58167791	0.47993621	0.4985503	0.46583319	0.50720298	0.55154198	0.54153913	0.46745351	0.51701486	0.52470976	0.48219821	0.55706507	0.39934179	0.52653331	0.44755566	0.5007565	0.57979476	0.54937977	0.57663798	0.53113091	0.54037905	0.66165835	0.6771782	0.64196402	0.59077042	0.52828586	0.5331223	0.57507873	0.5587883	0.55652291	0.54539484	0.55172992	0.62866139	0.59522718	0.5624038	0.49271023	0.49403477	0.54324543	0.5524711	0.47600484	0.4456858	0.47873101	0.44478357	0.4460904	0.41685513	0.41779673	0.43246481	0.397028
0.58820873	0.6122241	0.49268895	0.5083676	0.57543945	0.57779998	0.61619908	0.62156141	0.65578341	0.4884567	0.51037282	0.4770886	0.47291359	0.53023821	0.46959352	0.49876365	0.50202066	0.58395958	0.5922904	0.64266723	0.60917926	0.48815629	0.56105351	0.63078737	0.72506344	0.73259991	0.55357969	0.56215316	0.50967163	0.55863309	0.60965741	0.59553516	0.60049015	0.60038167	0.56180245	0.51064378	0.53027445	0.55447954	0.51768339	0.57809752	0.57159925	0.50028503	0.5188207	0.43946734	0.44436517	0.48419455	0.4899942	0.3844569	0.40702957	0.40858838
0.56215173	0.60932446	0.47074467	0.57585531	0.53243709	0.70610732	0.7115519	0.69994718	0.62230051	0.53470516	0.50372511	0.39748764	0.45515883	0.48295727	0.41085836	0.46915883	0.5045234	0.54752791	0.57374138	0.53922331	0.524041	0.50499648	0.48106867	0.61112052	0.71212131	0.69691598	0.60344833	0.6433599	0.48821947	0.49038064	0.48563638	0.58210129	0.69033128	0.61555314	0.57861185	0.55212414	0.5314998	0.50858164	0.55395448	0.56571227	0.57449549	0.51929206	0.42316967	0.49309263	0.42918664	0.45676887	0.42782483	0.4458482	0.39167124	0.37645319
0.50659639	0.53314894	0.4507812	0.56533378	0.60287809	0.70681351	0.63464147	0.62907302	0.51669651	0.37242138	0.38750947	0.45087433	0.45171162	0.40348214	0.48041934	0.43844655	0.43157932	0.44074187	0.49039087	0.47313803	0.49199569	0.44764251	0.49737906	0.49780235	0.55785197	0.58904356	0.59487706	0.51622158	0.48993322	0.46729371	0.53160459	0.60298622	0.57799834	0.52471018	0.42118543	0.40303683	0.37943053	0.48009834	0.46749797	0.53070641	0.53730547	0.47370422	0.41758546	0.41248623	0.43643749	0.4361895	0.48306629	0.4934746	0.28967148	0.34346884
0.3627812	0.42769074	0.47509292	0.52488565	0.58141673	0.58454221	0.55424291	0.51882005	0.37694553	0.35683641	0.35225281	0.43546739	0.42244071	0.39904171	0.40069783	0.42691219	0.42825457	0.39119565	0.3905223	0.41155186	0.43695506	0.41732332	0.44456831	0.51195294	0.53131795	0.5047462	0.47278094	0.43573579	0.36669767	0.42646104	0.4877778	0.49817154	0.50660896	0.48912916	0.368981	0.41016102	0.38124648	0.39529908	0.42141747	0.49760318	0.40463352	0.39342493	0.40008727	0.44981036	0.42514801	0.44029853	0.52255857	0.41169345	0.33048469	0.37169623
0.3877168	0.48453286	0.48676598	0.53751963	0.49781221	0.51817328	0.45574239	0.37528098	0.34290954	0.39558011	0.35025686	0.38025579	0.42021948	0.43801454	0.40874335	0.38636008	0.31258944	0.39555246	0.32648447	0.35062048	0.3993873	0.41453344	0.5193013	0.49054649	0.47897443	0.47403336	0.4696908	0.4213143	0.45629725	0.43791026	0.38586253	0.44731489	0.45950708	0.43193471	0.3780728	0.34029257	0.3667618	0.40968975	0.38512081	0.4589749	0.40658203	0.39129767	0.35562557	0.4064866	0.44913688	0.43761829	0.49187005	0.4445619	0.34379607	0.39650413
0.39717457	0.49849644	0.54195589	0.52975428	0.52732265	0.53292322	0.41021764	0.39317703	0.30239069	0.33752453	0.35278672	0.44171983	0.39847636	0.41454807	0.42367548	0.36504894	0.33087003	0.36714813	0.35830986	0.40754572	0.43027762	0.45542559	0.45617327	0.47284555	0.50010586	0.45815447	0.49016753	0.43109047	0.42576092	0.41222388	0.45727161	0.44943818	0.39686897	0.43203905	0.40975827	0.39609051	0.41270149	0.39711425	0.36789078	0.45582804	0.43528709	0.47422206	0.36175698	0.41488537	0.43590662	0.43143073	0.4739874	0.48809779	0.41431263	0.41365692
0.40065175	0.46267664	0.5003168	0.51176327	0.52830064	0.5054422	0.50442809	0.47759902	0.47931603	0.35422972	0.44356865	0.3978321	0.44876164	0.4673962	0.45223966	0.43935579	0.34902072	0.4210856	0.38918108	0.35585016	0.45041317	0.49834278	0.45894113	0.44265383	0.438638	0.46359044	0.443589	0.5338037	0.50772905	0.5054391	0.4491691	0.40480086	0.46365902	0.48435804	0.41849369	0.41283137	0.38128781	0.42239559	0.41466478	0.44640502	0.48854986	0.45768154	0.44049367	0.47153559	0.40238604	0.47270313	0.48107892	0.50478542	0.48250464	0.43883911
0.36413276	0.39823595	0.4722147	0.55840647	0.55306047	0.58897239	0.6220355	0.64058787	0.48761177	0.49722007	0.43579739	0.50913179	0.47628111	0.44199646	0.4886429	0.45950305	0.44275719	0.42304772	0.43486008	0.43893516	0.41800508	0.46803522	0.43823105	0.46213061	0.47368619	0.42270669	0.57428384	0.48272878	0.54039121	0.50939524	0.44890168	0.50446969	0.40260583	0.49885932	0.47020647	0.50004971	0.42455661	0.40879065	0.41625693	0.45561481	0.50823331	0.46913108	0.40168619	0.40267271	0.43832475	0.43469951	0.49410814	0.52246046	0.47321412	0.44984469
0.3735286	0.39542007	0.46589524	0.53829896	0.5952453	0.63541728	0.71765858	0.75139344	0.71594459	0.56114912	0.55130142	0.49949628	0.49503854	0.54746842	0.52488858	0.48352653	0.44833079	0.45814434	0.48226294	0.40647969	0.47474739	0.52147341	0.37400723	0.45245439	0.43418422	0.51592624	0.52939594	0.49799466	0.50237733	0.49646211	0.44986796	0.47783282	0.49344444	0.57987732	0.46138495	0.43467808	0.42435142	0.43618584	0.4914028	0.52720118	0.58014512	0.49251455	0.4194496	0.43184456	0.48326203	0.44637793	0.49764621	0.56336921	0.48005435	0.51569277
0.43003598	0.50699908	0.53630704	0.52860183	0.61526835	0.62016398	0.74183553	0.62044597	0.67625016	0.59001452	0.5293901	0.46997535	0.45197898	0.47566798	0.42115757	0.47039205	0.41158724	0.39928028	0.38133258	0.47408748	0.47692418	0.46957663	0.42609051	0.38042673	0.41365364	0.42524025	0.42382026	0.45305318	0.44644907	0.46833578	0.43948993	0.45858666	0.47488126	0.4820565	0.42937893	0.39007583	0.37188929	0.42471215	0.53765929	0.5094704	0.54207057	0.51251775	0.4768649	0.43056101	0.42439327	0.45324057	0.53050083	0.45574316	0.49280348	0.51041245
0.43287975	0.48339176	0.43990448	0.57309383	0.56918508	0.626284	0.57774353	0.58972096	0.52395552	0.50035721	0.53290021	0.43115285	0.39770499	0.35829237	0.38563699	0.35970548	0.36507225	0.44029555	0.44516444	0.42163074	0.46980393	0.40885726	0.38842207	0.40829921	0.34563491	0.39687616	0.37312806	0.35736334	0.3234401	0.38961986	0.40688142	0.45944768	0.47387061	0.43874601	0.43136522	0.40501392	0.40403146	0.43041539	0.5375824	0.55540407	0.54305375	0.56135905	0.46124846	0.51225752	0.5063442	0.46606442	0.46298301	0.45146909	0.43341619	0.50668466
0.3652291	0.44342655	0.4324545	0.43136987	0.5453251	0.56168592	0.51187772	0.54884887	0.44975975	0.4504362	0.40753293	0.37782821	0.34576017	0.36574477	0.36415109	0.35140136	0.38977283	0.4137027	0.40923426	0.43884018	0.46063718	0.46204031	0.43958852	0.38640112	0.31836697	0.31067336	0.31106368	0.31750402	0.33973831	0.42037532	0.45075163	0.39139447	0.42943552	0.39182314	0.41986653	0.4028756	0.38821626	0.49909979	0.5246045	0.48957855	0.57230204	0.43421644	0.46262956	0.5083248	0.43659288	0.41571561	0.48318532	0.39754218	0.49430794	0.5311293
0.43634969	0.39045307	0.42084783	0.47973555	0.44741705	0.42220876	0.5021733	0.50581324	0.47242352	0.44863299	0.45058587	0.43397158	0.32661071	0.32285479	0.34062147	0.34296042	0.40642616	0.38418472	0.4327946	0.42151678	0.49293607	0.48676753	0.35245878	0.33394757	0.3158882	0.32990697	0.31990576	0.34530979	0.4117071	0.47460383	0.43595698	0.47429675	0.4240278	0.43144804	0.36107183	0.34122953	0.42136213	0.43971366	0.55091006	0.48870873	0.5443812	0.51166844	0.55860138	0.47253439	0.52483404	0.51486909	0.41154549	0.45115474	0.46937475	0.51287407
0.39281276	0.43889096	0.48190135	0.48440933	0.49673906	0.46376887	0.40190333	0.42257011	0.40622929	0.415288	0.41864109	0.39283428	0.34387562	0.37563348	0.41969159	0.40388817	0.41440335	0.39597893	0.36011666	0.35854268	0.40953121	0.47544235	0.41022536	0.33897811	0.37134042	0.30029142	0.31925032	0.30229077	0.43632898	0.44326809	0.47185254	0.42184216	0.41380391	0.37259439	0.43113703	0.42843902	0.51272351	0.4994525	0.50936818	0.45870164	0.43776339	0.511751	0.5476163	0.56674737	0.54289931	0.51753461	0.48773852	0.52862394	0.50789064	0.49996385
0.37175697	0.44547251	0.50107342	0.49784112	0.48348075	0.40410933	0.37117001	0.39807305	0.423417	0.39969692	0.37721965	0.35072315	0.32584414	0.39336619	0.41826215	0.4462525	0.52993983	0.45629179	0.38466468	0.4012163	0.40288204	0.46635231	0.42949927	0.33625293	0.32764757	0.3619172	0.35769117	0.40351549	0.40979481	0.44548756	0.54046249	0.37621385	0.40926421	0.42936385	0.45067063	0.46662286	0.50777245	0.53552777	0.44144747	0.40164658	0.45607924	0.47061563	0.5092839	0.59534985	0.49938244	0.45126981	0.42759919	0.48886043	0.57594973	0.55129349
0.32819209	0.47483379	0.44540548	0.54051065	0.57079518	0.42736816	0.41124725	0.52185518	0.50769043	0.43045044	0.41544732	0.36586449	0.37606695	0.40568241	0.40087473	0.52286077	0.52057987	0.44648442	0.379715	0.38094753	0.43260497	0.46717313	0.39291793	0.32884249	0.35885704	0.42990819	0.40036282	0.47147048	0.49553818	0.48401198	0.44414076	0.42888489	0.39494807	0.35428157	0.49664482	0.51151842	0.49650946	0.47414789	0.38624948	0.47065815	0.4662945	0.50050139	0.43604034	0.47842556	0.41743135	0.46347839	0.46108142	0.58792424	0.58288711	0.56046814
0.38835248	0.53297627	0.49484766	0.55917501	0.51708281	0.42996329	0.47667328	0.47605336	0.44604939	0.4707278	0.42792803	0.34820282	0.3439588	0.39458016	0.43741119	0.40627611	0.45379543	0.51913029	0.37485605	0.43378711	0.42048934	0.42073435	0.43526977	0.39410958	0.36726534	0.39232379	0.42641902	0.42773217	0.48627684	0.44775194	0.43551806	0.37134078	0.44497892	0.52720904	0.4023757	0.45045939	0.46036634	0.41111377	0.40799382	0.41427496	0.44692516	0.39489976	0.374957	0.42332807	0.38232109	0.40131989	0.44286507	0.5856266	0.57014364	0.59321421
0.33812359	0.53503472	0.52214742	0.45818436	0.50092971	0.50933218	0.44908309	0.47199285	0.43555048	0.4382388	0.3973963	0.32069147	0.35667026	0.38429669	0.34425673	0.41136593	0.44727537	0.4494893	0.42702085	0.41329986	0.44095406	0.45256814	0.47499898	0.41162246	0.36810169	0.35411313	0.4825494	0.44466925	0.39573413	0.38913277	0.41562682	0.42088327	0.48419049	0.38376674	0.53570133	0.41794503	0.46064797	0.41918057	0.42496425	0.41586041	0.38018209	0.3725	0.39331946	0.38690948	0.41041136	0.47614619	0.51461351	0.65596712	0.51190311	0.57243192
0.50375116	0.50908685	0.49479431	0.45210189	0.507478	0.41891667	0.45887583	0.49626616	0.5168221	0.50599128	0.38443866	0.36281794	0.38943642	0.32695889	0.35567719	0.44525507	0.46967843	0.48068625	0.35793349	0.42338315	0.51425481	0.48753726	0.40718657	0.42932418	0.40780762	0.42298365	0.3912141	0.48118287	0.41159365	0.39240912	0.37835038	0.46884438	0.40053135	0.42585555	0.50675881	0.43884298	0.46345553	0.44971597	0.49850336	0.47314781	0.45458815	0.4326365	0.4145796	0.39380395	0.4264439	0.45567298	0.53217715	0.63936263	0.63842231	0.54405552
0.54621255	0.56296581	0.52886307	0.43907556	0.52165586	0.43634808	0.43957874	0.49603707	0.51374704	0.43544748	0.42098907	0.37931174	0.39318857	0.34909856	0.3921169	0.40691131	0.44699943	0.42754081	0.46071559	0.45130301	0.51727748	0.53370583	0.51535928	0.42258656	0.48831692	0.46885717	0.49490118	0.46875694	0.35856268	0.39766124	0.44573295	0.42880756	0.46658969	0.4631767	0.45363843	0.48619798	0.41253999	0.4407953	0.4934386	0.56175697	0.48966956	0.3618553	0.3824034	0.46557009	0.41422477	0.46953741	0.52253771	0.55309612	0.54516059	0.54782873
0.52790302	0.46630386	0.49807307	0.47712624	0.55925572	0.42208213	0.44808847	0.43786398	0.55243862	0.4827815	0.38998005	0.38607633	0.41179064	0.44347349	0.48234865	0.44343618	0.42626438	0.47141996	0.46224865	0.50009698	0.5322665	0.53553164	0.42171842	0.47272673	0.43002495	0.48707077	0.50124758	0.45840511	0.40468898	0.44153696	0.46848068	0.50044769	0.47532392	0.5612846	0.5269289	0.50911802	0.50607532	0.51262683	0.54871035	0.58844113	0.51122117	0.48650444	0.49558309	0.49058971	0.47797379	0.52920491	0.52866048	0.53614265	0.55110174	0.51499599
0.5889132	0.45130375	0.49009103	0.56389898	0.43695	0.49128222	0.4573223	0.47020519	0.58183843	0.47947186	0.46711963	0.44282833	0.42501208	0.44609115	0.42605618	0.51264942	0.48601633	0.4940919	0.46890613	0.46785203	0.51631677	0.51607186	0.50709897	0.47076628	0.50711191	0.47826165	0.50361955	0.45754388	0.49346322	0.47762856	0.48490995	0.50543553	0.511769	0.43092647	0.55305731	0.49411675	0.45328748	0.43235686	0.52606624	0.50744903	0.45836708	0.49260324	0.43264338	0.46492583	0.45431709	0.53654712	0.50181812	0.4792777	0.47031385	0.50063241
0.45415419	0.48543116	0.5724259	0.59621441	0.50470263	0.48853275	0.41431069	0.48162854	0.53662598	0.5261445	0.45402175	0.45615357	0.44147339	0.48849082	0.4834176	0.45283598	0.45036885	0.51909387	0.47455785	0.47934124	0.53805238	0.5281539	0.47599384	0.42936847	0.4587349	0.50007105	0.57640553	0.47046393	0.42335522	0.4767507	0.46556848	0.4866384	0.49587435	0.5284701	0.43972239	0.4295854	0.41101715	0.46401188	0.4501594	0.46584654	0.4479267	0.41794327	0.51308352	0.50580621	0.41596359	0.45572168	0.41629598	0.43332407	0.45258588	0.44727206
0.4545393	0.50329703	0.57767129	0.59467638	0.52209669	0.45942801	0.46192396	0.46157077	0.47271734	0.43597919	0.51720089	0.41079098	0.45634896	0.44911349	0.55311507	0.43437502	0.4110924	0.46983838	0.50009155	0.51826489	0.58519328	0.46188825	0.39303082	0.52787894	0.46771154	0.48421636	0.46551788	0.51067799	0.46549895	0.48544624	0.52062976	0.48343328	0.48166296	0.49742916	0.40789682	0.40086037	0.42155942	0.42487231	0.3961176	0.39583018	0.47940126	0.46146452	0.47974867	0.47094375	0.40425962	0.40154967	0.44099545	0.43702736	0.42265555	0.45396158
0.4516789	0.35720891	0.51056689	0.55743921	0.51546323	0.44150731	0.38325667	0.48345551	0.58715242	0.53119808	0.47605023	0.49010837	0.43881837	0.45468313	0.46743679	0.45569065	0.38007724	0.41837227	0.43482155	0.54135036	0.5571602	0.45187664	0.41452691	0.4766899	0.52921265	0.49684924	0.48408884	0.44842136	0.44305339	0.47480166	0.56337261	0.52923912	0.54512471	0.50372064	0.3840813	0.44165683	0.32609355	0.30833614	0.39690936	0.44985691	0.49996844	0.40814039	0.43988773	0.45360082	0.39858913	0.42067805	0.38996017	0.43672305	0.43194652	0.40400606
[truncated: 36 more columns]
