# Supplementary material for: Evidence for saddle point-driven charge density wave on the surface of heavily hole-doped iron arsenide superconductors
Source: Nat Commun. 2025 Jan 2;16:253. doi: 10.1038/s41467-024-55368-7 (PMC11695596; doi:10.1038/s41467-024-55368-7)
Supplement: Supplementary file 3 — Source Data [file 41467_2024_55368_MOESM3_ESM.zip › Source Data File/Figure 2d - L map at p4mV.txt]

Map_positive4_c
0.68426001	0.65157038	0.69825995	0.72197199	0.74082893	0.70820749	0.71265817	0.65820861	0.6622318	0.71281081	0.70725483	0.80389309	0.8037641	0.84901416	0.81201559	0.69910336	0.80654818	0.71059752	0.70713955	0.66939777	0.7064594	0.75174683	0.79786128	0.81142628	0.76019853	0.70450801	0.71489352	0.62083757	0.65381354	0.60259813	0.65436119	0.67867649	0.70019501	0.67650408	0.62022644	0.67370492	0.67150795	0.7520864	0.68020141	0.73017633	0.74418694	0.65394384	0.70613158	0.7154845	0.68558174	0.61280096	0.65079778	0.64034098	0.68695134	0.7497136
0.67878908	0.72176725	0.71612775	0.71905023	0.75458902	0.71180397	0.66634512	0.67522031	0.73196471	0.75003201	0.84173852	0.83297634	0.84135711	0.6949985	0.70505589	0.72713643	0.68795055	0.81018454	0.76010543	0.76082736	0.73010927	0.69532061	0.83830458	0.82687271	0.76945984	0.75732547	0.71409661	0.66628712	0.68146813	0.66659832	0.66223848	0.69666427	0.6413095	0.6761502	0.6437397	0.60305208	0.66817319	0.71604466	0.68108606	0.67674047	0.67944628	0.65851104	0.70141774	0.68008322	0.68531549	0.64938015	0.55084926	0.66870034	0.64615238	0.7227301
0.75104874	0.72020596	0.72504789	0.70549196	0.67480242	0.74980551	0.69725108	0.71985638	0.7276144	0.85343885	0.84727341	0.89392453	0.81585771	0.71200931	0.66373694	0.71940589	0.76553786	0.81303829	0.74824995	0.7265299	0.69342041	0.80443203	0.75529152	0.79200047	0.83004797	0.73970282	0.69899142	0.7247842	0.67279887	0.62884736	0.66143346	0.65422243	0.6455127	0.63513631	0.64116985	0.60671777	0.68527281	0.65532285	0.66842008	0.65230936	0.71455753	0.64842492	0.66529059	0.64448929	0.6821273	0.66097444	0.62983781	0.66385555	0.70193183	0.70759219
0.71538466	0.73114079	0.69132787	0.73180324	0.71903265	0.75838727	0.7511642	0.69344079	0.75065023	0.84329462	0.89371902	0.87981051	0.77728021	0.76902717	0.70973843	0.80976582	0.74969149	0.8580721	0.76361364	0.6932016	0.80251527	0.72493422	0.76178509	0.75940448	0.76818585	0.70867938	0.73497403	0.7324298	0.73638886	0.71651077	0.67277217	0.69405133	0.64506906	0.63610125	0.67801386	0.68345737	0.67326498	0.70205629	0.66688162	0.67137319	0.70844012	0.65348941	0.70746768	0.71885484	0.72503412	0.61922461	0.64189404	0.63801277	0.72764492	0.74428338
0.76931429	0.73414153	0.72250319	0.72785932	0.79338282	0.79078907	0.8234241	0.7989338	0.74954122	0.8433401	0.87930006	0.90863711	0.78003603	0.78998345	0.81039143	0.77613467	0.76548326	0.86225849	0.73817259	0.68592131	0.61454713	0.66736013	0.75179297	0.82281327	0.77164608	0.89714634	0.81293559	0.71504247	0.70390612	0.75319672	0.6847198	0.6237101	0.66203332	0.63454831	0.6775279	0.70894283	0.697846	0.74569893	0.66462344	0.66339314	0.68282729	0.72183841	0.76596051	0.73540866	0.65010732	0.62789869	0.72825062	0.66651446	0.72354889	0.75909126
0.77912712	0.76206863	0.77093887	0.75920272	0.73784459	0.87017107	0.86096317	0.82195985	0.79970008	0.82434756	0.80068356	0.79048234	0.82755238	0.76287264	0.74842572	0.79549801	0.81686676	0.72703332	0.67541862	0.80254984	0.80559558	0.64903003	0.68215185	0.7295292	0.80975378	0.91904032	0.77705938	0.80713701	0.70535225	0.71731579	0.72160912	0.7097978	0.71329629	0.67986715	0.73548317	0.79356593	0.7695033	0.70086318	0.69710851	0.71921527	0.77760762	0.76050133	0.84142148	0.70485324	0.7193765	0.69012433	0.77091992	0.76886058	0.80510688	0.7776078
0.78288221	0.8257913	0.7968542	0.6843949	0.78401816	0.83113152	0.88696516	0.87090576	0.7750389	0.68767011	0.74271572	0.80004191	0.76216531	0.73750281	0.75330889	0.82067513	0.72265011	0.73401624	0.55038327	0.62742645	0.72444117	0.64242721	0.68784869	0.67757761	0.78276908	0.75608373	0.7851249	0.74293184	0.7779482	0.72560573	0.67069823	0.63799685	0.64729196	0.65508044	0.71315539	0.69176495	0.76932877	0.78440046	0.72312701	0.73345035	0.69786084	0.77917856	0.78644794	0.77106059	0.73082358	0.67900652	0.73400056	0.81568521	0.8500098	0.81684238
0.80722255	0.79483145	0.80926132	0.72624576	0.79722232	0.85881829	0.88658643	0.85532582	0.78032768	0.73664874	0.70763135	0.78217793	0.76787573	0.78358024	0.77183026	0.78384352	0.70944858	0.74066907	0.65338141	0.59964377	0.68789089	0.71152639	0.78204334	0.81175989	0.718297	0.70787644	0.75780094	0.70908797	0.6571216	0.70098913	0.67860657	0.64693701	0.67148346	0.76585335	0.74069786	0.75833142	0.78221875	0.73073852	0.72336608	0.70980471	0.69184792	0.7554847	0.80388075	0.83051038	0.63520789	0.62243944	0.73883724	0.75652713	0.81714171	0.80444396
0.80292481	0.86074042	0.80224866	0.70136034	0.80506587	0.87050939	0.8599112	0.85294908	0.72541058	0.68030792	0.73322213	0.75218689	0.78427601	0.80135334	0.72754604	0.72045887	0.67093241	0.70871413	0.6841203	0.68418598	0.69674134	0.69568455	0.75240326	0.83742595	0.70692599	0.72861338	0.67125344	0.70946467	0.65484565	0.61496091	0.66675854	0.61603987	0.61595976	0.67408168	0.70382935	0.70030129	0.72434247	0.73798096	0.65855682	0.64541429	0.69170815	0.77364498	0.73551446	0.76607388	0.72881621	0.65920258	0.69092417	0.74500895	0.80193794	0.74932975
0.78497207	0.73496383	0.77349377	0.88305676	0.81431818	0.81963497	0.80525362	0.73201168	0.71233958	0.71368539	0.78196496	0.7826342	0.75998849	0.69102645	0.67958742	0.67122984	0.69343787	0.74139047	0.72137207	0.72528136	0.76925009	0.75955009	0.83444357	0.79176813	0.75789243	0.65879977	0.64685321	0.62638193	0.68400246	0.61580807	0.6892271	0.66261911	0.68670458	0.72917515	0.68809462	0.71780699	0.69847864	0.6507833	0.6289075	0.60137659	0.68815285	0.7374599	0.8201052	0.71390176	0.71802306	0.67809314	0.76233906	0.71745253	0.74178374	0.76519299
0.72450984	0.77464807	0.76894778	0.80939895	0.87845123	0.79171276	0.72206742	0.71960968	0.69069874	0.80722213	0.81911379	0.7827574	0.74897277	0.66446018	0.62475669	0.76814377	0.66946495	0.72223717	0.8050794	0.71142054	0.68233126	0.8441866	0.9064272	0.76739985	0.80178863	0.72135496	0.63674635	0.65873522	0.61942488	0.62002832	0.63805294	0.62603939	0.6700775	0.68425345	0.77794582	0.72601998	0.72566622	0.67187595	0.62154561	0.6187672	0.63681155	0.70803159	0.81288391	0.78033656	0.72824848	0.67756629	0.75446022	0.76868933	0.80419755	0.76832849
0.75675881	0.74425799	0.81387514	0.85488963	0.86590034	0.78348243	0.69934583	0.66904938	0.74738449	0.79322106	0.81330115	0.78727144	0.7254613	0.67211914	0.72461253	0.76580727	0.78844291	0.74538869	0.78220683	0.72992527	0.75415987	0.80658859	0.85397422	0.88010931	0.76754361	0.74903142	0.62894356	0.63812602	0.71124315	0.64744365	0.70801628	0.70781255	0.74115211	0.74876392	0.75697845	0.79254127	0.73660332	0.64888215	0.58076108	0.64773053	0.62248147	0.63218117	0.77845722	0.81271672	0.78473037	0.75658375	0.65164268	0.73586655	0.81821477	0.74237186
0.82038593	0.81488085	0.78507477	0.82077926	0.74570364	0.71481901	0.72946525	0.7429074	0.70922452	0.79728538	0.80360103	0.71423805	0.62040699	0.57654679	0.60942084	0.70061475	0.75052822	0.77299219	0.75759715	0.78352499	0.69436967	0.79528052	0.75250101	0.85283929	0.81652433	0.72901672	0.72252184	0.71372736	0.71930903	0.68795091	0.73185682	0.68915111	0.73159844	0.78190273	0.76121402	0.79168028	0.66524309	0.64666688	0.59746754	0.57697397	0.61361939	0.71390802	0.74378544	0.74953216	0.66240627	0.66328847	0.68803042	0.67877966	0.73701882	0.80854803
0.84856749	0.81374019	0.76495868	0.70380998	0.66944957	0.72436225	0.75558072	0.761944	0.77576828	0.75066179	0.74878371	0.65847468	0.51684815	0.59170949	0.66688854	0.64214379	0.77228248	0.75429523	0.71346152	0.69333088	0.72236848	0.73517448	0.87387651	0.94913733	0.8183322	0.72395784	0.77090162	0.72428495	0.68819278	0.69903654	0.72460586	0.76237196	0.74774015	0.74749404	0.73265666	0.71271628	0.74385643	0.63786966	0.64171231	0.58051372	0.65416324	0.66200316	0.75480646	0.73234725	0.66617453	0.611296	0.65478182	0.69215482	0.67798096	0.72101039
0.76682514	0.79793417	0.65998572	0.67481351	0.68909824	0.78916067	0.79972768	0.78785682	0.74018598	0.72621137	0.6756767	0.62940806	0.63368136	0.59352964	0.63359547	0.70868641	0.74758542	0.68903553	0.6177811	0.60706502	0.67443126	0.83594859	0.97578084	0.87829977	0.87793171	0.72664499	0.73335123	0.72542673	0.74879152	0.74255753	0.76257938	0.69385356	0.6792894	0.7178371	0.69615293	0.78427839	0.79228264	0.6978637	0.57983387	0.61289966	0.59538352	0.6761958	0.70990723	0.69377106	0.70911801	0.6307795	0.6214174	0.61358547	0.58791971	0.6251567
0.75879467	0.74204689	0.69588298	0.62898254	0.71273243	0.6996333	0.78388488	0.77857137	0.62220913	0.60930055	0.57885814	0.64650697	0.58739364	0.5385921	0.62827027	0.69382435	0.65265208	0.60258043	0.65002871	0.63795894	0.69952148	0.82727265	0.86358833	0.79862577	0.78772461	0.72599858	0.68063653	0.67384559	0.75342834	0.75516975	0.76245886	0.68258238	0.64830655	0.66621417	0.72328496	0.73174506	0.75659961	0.71820825	0.59789878	0.56046903	0.63251966	0.69487703	0.69818097	0.71166402	0.63190508	0.60814279	0.63250226	0.65335667	0.60002744	0.56173295
0.72613311	0.63828468	0.66485763	0.64071405	0.67573595	0.68279046	0.67718524	0.66747099	0.53421938	0.54264504	0.71340173	0.6584121	0.67988718	0.65957111	0.74346656	0.64785177	0.70377541	0.53822386	0.58212638	0.64110219	0.65271151	0.81165665	0.81459486	0.73756737	0.72573227	0.62090838	0.68791795	0.72491854	0.77107656	0.7423982	0.74199831	0.6615606	0.62088412	0.6666407	0.7423467	0.78866446	0.72416449	0.75864911	0.6194585	0.58502942	0.62045711	0.60100263	0.6594947	0.69233751	0.72217405	0.70498025	0.68564427	0.61924124	0.65928936	0.58015698
0.67520607	0.66670209	0.72074521	0.66763902	0.6589402	0.70336425	0.59520811	0.61552256	0.60367841	0.57131231	0.62100464	0.61123329	0.61529464	0.67762393	0.70169991	0.69654089	0.5907355	0.58519173	0.66825634	0.59289598	0.58755302	0.73093438	0.80747199	0.76113528	0.69859451	0.67422801	0.65642262	0.68212962	0.8023985	0.75234675	0.7363916	0.63118583	0.64684558	0.67335916	0.72415936	0.81277084	0.79448026	0.75066811	0.70956177	0.62872857	0.64569539	0.63151824	0.61910206	0.70372212	0.73204917	0.72327554	0.76253575	0.66138697	0.63894212	0.65156543
0.6447311	0.67109895	0.72042137	0.71997058	0.67662078	0.68048495	0.6351006	0.5750398	0.6290617	0.61636591	0.67290056	0.64233798	0.65189874	0.65848446	0.66502756	0.76739931	0.59075934	0.59265518	0.65136939	0.61743331	0.58017969	0.6931864	0.76191813	0.72579831	0.65770108	0.67536199	0.63846439	0.78866625	0.80459362	0.76370907	0.69501477	0.62065172	0.62415999	0.61910874	0.74706644	0.81336749	0.80609924	0.77306324	0.6842519	0.67022175	0.67857051	0.6938749	0.70288688	0.73554331	0.72651035	0.80658829	0.76735932	0.73782688	0.67102891	0.67771184
0.60026968	0.67453343	0.69964486	0.70408523	0.74416584	0.62666833	0.57697338	0.57472515	0.64320213	0.72611266	0.69467521	0.69880509	0.65599406	0.71977091	0.64930373	0.67000675	0.65383983	0.60329324	0.5643779	0.5801205	0.60633057	0.69919777	0.70071018	0.87446415	0.78374457	0.755862	0.75669998	0.83806676	0.79239774	0.68185109	0.69931686	0.64489043	0.6713472	0.65414101	0.73845953	0.77679241	0.81437904	0.72652882	0.7244969	0.68707377	0.70032746	0.73523724	0.76394439	0.79943812	0.72420049	0.77305716	0.74872369	0.75266665	0.72226804	0.76481903
0.60856992	0.67802906	0.67408711	0.71912187	0.66710025	0.56116194	0.52495199	0.56750858	0.63762677	0.6716274	0.63930756	0.69053078	0.62484658	0.62944442	0.67256391	0.65078282	0.67035079	0.66572666	0.59695572	0.60261047	0.61615086	0.66015738	0.6950658	0.74930805	0.81106174	0.77597916	0.79946172	0.80231029	0.7686336	0.7323007	0.68989098	0.66066533	0.65848213	0.67434686	0.69252211	0.73214275	0.74940699	0.73226088	0.67261678	0.67809433	0.75776583	0.86690283	0.78586209	0.79889226	0.70879149	0.71007818	0.76360577	0.77115041	0.7568211	0.74194407
0.67049444	0.75013554	0.73733097	0.67778158	0.61347014	0.60222602	0.61904216	0.56183094	0.64965373	0.70012152	0.74204808	0.6260469	0.53506529	0.55253446	0.70805562	0.6982944	0.70805496	0.73309278	0.64080977	0.5991444	0.65428519	0.84670854	0.79651237	0.76371294	0.72336501	0.72998041	0.72924232	0.78456849	0.72998452	0.74550563	0.66850078	0.66915441	0.64567339	0.67912018	0.75198716	0.77222019	0.74932581	0.7026037	0.68399835	0.65408677	0.75211477	0.805525	0.81768149	0.71436983	0.65538365	0.70697027	0.67763293	0.77424508	0.76995587	0.73352557
0.64723015	0.73950773	0.66186088	0.68825853	0.57906604	0.55868268	0.53226155	0.55951291	0.6070388	0.62385309	0.67785203	0.59118849	0.52138329	0.58753091	0.61826223	0.76012588	0.83805251	0.73138785	0.7193467	0.66868854	0.72210526	0.78029108	0.82630759	0.77109456	0.71051109	0.65945238	0.66524655	0.71357268	0.80344105	0.74932981	0.71354264	0.63445568	0.67481703	0.68290263	0.7239908	0.7880258	0.73652428	0.66000009	0.67498976	0.67593902	0.7291851	0.77536255	0.76549524	0.73898542	0.66751516	0.59068042	0.6704551	0.7852428	0.78087759	0.77796555
0.6110549	0.72967815	0.63333583	0.67410457	0.56767476	0.59916735	0.59774399	0.54852551	0.58831757	0.61450887	0.52406371	0.53943843	0.5557555	0.54852742	0.60942733	0.69396502	0.77762967	0.80034232	0.74420339	0.70493203	0.75099546	0.84482819	0.85125417	0.80243641	0.71617919	0.6029104	0.62408715	0.66365582	0.79887831	0.78121138	0.73536366	0.67103302	0.66574365	0.7135666	0.74243009	0.77029604	0.76582646	0.71349472	0.67549276	0.71028399	0.74689776	0.7084657	0.81039429	0.70679992	0.70294505	0.64555031	0.71988392	0.76022428	0.82098967	0.83789933
0.60674268	0.55752075	0.52684259	0.56770945	0.56315893	0.61668622	0.61049724	0.62614924	0.58977437	0.59693575	0.54465735	0.56191444	0.52564824	0.57992929	0.65930873	0.68092501	0.75644457	0.7502864	0.71116114	0.72521973	0.79938281	0.86376286	0.84309036	0.80761367	0.66763318	0.65429831	0.64752203	0.69480926	0.81305516	0.81119686	0.75298411	0.73220986	0.6775896	0.7170701	0.75922793	0.77330387	0.80857384	0.72003937	0.71711594	0.64066768	0.71169788	0.76110893	0.72830439	0.72641504	0.65275478	0.64258742	0.7289471	0.75252515	0.81212568	0.85203433
0.60625482	0.63149673	0.69371563	0.59170234	0.64706099	0.61733413	0.60022396	0.60566962	0.60169905	0.59615761	0.57987517	0.59368515	0.67219633	0.6137737	0.70287931	0.75215691	0.73789644	0.76402986	0.74294418	0.77130532	0.758892	0.85937029	0.89592206	0.77486652	0.72046775	0.67970866	0.71118748	0.76807672	0.83244109	0.84955895	0.83298236	0.73974735	0.78873461	0.76013499	0.76549011	0.78332233	0.78065437	0.73928946	0.70122319	0.68628418	0.75141591	0.72483712	0.74765301	0.73768944	0.61608309	0.59338713	0.70190883	0.80021173	0.85330832	0.84811062
0.63675463	0.60213566	0.59615332	0.62839526	0.7461527	0.59571218	0.5839268	0.63796866	0.60353631	0.59074998	0.60790747	0.7268647	0.73417252	0.79792857	0.77448332	0.72767854	0.70321733	0.72744048	0.73623061	0.75830692	0.75384098	0.80665517	0.7923981	0.78241044	0.79512978	0.7586233	0.79565525	0.81426811	0.834382	0.86470509	0.82791853	0.83758777	0.83605409	0.78200603	0.76853383	0.77891147	0.80671483	0.74268055	0.68883097	0.68607694	0.69481754	0.72028744	0.74191421	0.66454405	0.61751294	0.5911212	0.62958258	0.77363032	0.83922213	0.8506875
0.57567954	0.59790993	0.69713956	0.75519532	0.65601307	0.59021276	0.58069658	0.57490331	0.57825917	0.66808981	0.633636	0.78073406	0.82709748	0.79674274	0.79389918	0.75283223	0.72609556	0.71420491	0.77204317	0.72932595	0.73845482	0.73573047	0.73016703	0.76821572	0.80167705	0.84001058	0.83017904	0.83044815	0.82685137	0.78968185	0.84883147	0.81854576	0.84040052	0.74669528	0.75640911	0.78964931	0.72759539	0.76671052	0.68451613	0.62689453	0.70760995	0.70441622	0.71031612	0.7118355	0.6803776	0.58617932	0.63897884	0.80936521	0.85301656	0.83873826
0.64622974	0.67379403	0.7039851	0.67522675	0.67534405	0.53549403	0.55504394	0.55415261	0.62422895	0.69453478	0.73322564	0.7957117	0.84665406	0.77260548	0.78367925	0.72787029	0.78555787	0.79710364	0.753892	0.79393589	0.75518632	0.70123672	0.69920504	0.7468549	0.82342714	0.83524746	0.86528772	0.85121071	0.78986007	0.74510413	0.74199623	0.81405854	0.75402933	0.75608581	0.70393449	0.76471823	0.77241546	0.70225763	0.64442223	0.61582702	0.72047406	0.7164638	0.73883152	0.65196568	0.66520101	0.59453809	0.66103697	0.80979866	0.8429392	0.90741348
0.62319463	0.6911974	0.67321301	0.71879268	0.66525239	0.60636979	0.56082606	0.63984841	0.70517266	0.73384005	0.75811458	0.75178701	0.71506643	0.6141178	0.69025904	0.7098676	0.67523956	0.7474342	0.73622811	0.72703499	0.69519264	0.66459239	0.67521793	0.67711818	0.75085753	0.77528876	0.81280285	0.73808616	0.72548735	0.73967648	0.73631084	0.70693338	0.67033708	0.65216094	0.61475706	0.72399712	0.76987082	0.64827245	0.6348868	0.60349458	0.60330296	0.62396175	0.59986669	0.69544327	0.65260625	0.62787634	0.75784427	0.87082517	0.91880649	0.87990111
0.68423676	0.64109498	0.66182119	0.67149615	0.61619824	0.5672909	0.59879589	0.60463476	0.71212626	0.82663846	0.86194259	0.7548126	0.60682833	0.59138834	0.60336041	0.64675188	0.72941417	0.69031602	0.72133148	0.72421908	0.69476473	0.71731907	0.73872989	0.7052356	0.7681784	0.74256873	0.76933807	0.74812639	0.77258945	0.72985464	0.75961417	0.65823561	0.61859787	0.63311297	0.68481314	0.76146817	0.78482831	0.70887566	0.64224851	0.60594267	0.60559827	0.63886535	0.63216227	0.62477344	0.72607261	0.71611923	0.79164392	0.90485418	0.88843769	0.84070307
0.69132239	0.61332363	0.6596809	0.61209846	0.64898854	0.6184516	0.59247321	0.63273668	0.76591402	0.85915631	0.80047953	0.72419107	0.58786023	0.56621248	0.62266964	0.66279763	0.67601556	0.68859649	0.67033076	0.68887752	0.73992616	0.75078982	0.73453474	0.7427842	0.71416199	0.72327584	0.70786166	0.77379489	0.77775335	0.76520306	0.76702344	0.70844239	0.654724	0.61673105	0.69368505	0.75308466	0.81241101	0.74741316	0.64121729	0.56508195	0.73068398	0.61816931	0.63730025	0.71993268	0.75574267	0.73465264	0.81677204	0.85876769	0.84237993	0.78877062
0.6811316	0.67539591	0.68845767	0.65121222	0.65980244	0.67455333	0.67566776	0.71388149	0.74785703	0.84520501	0.79861611	0.68446219	0.62626868	0.59185153	0.67198491	0.69589144	0.7224524	0.63866949	0.62858868	0.6493693	0.71100295	0.7561726	0.82325369	0.79788905	0.74575806	0.69540817	0.62321496	0.68630677	0.76694965	0.79213244	0.83336848	0.68630904	0.66100514	0.67912281	0.72946036	0.78114331	0.77624136	0.68917221	0.56666917	0.58426738	0.63617313	0.63532174	0.7752226	0.6933288	0.71040761	0.65712738	0.77927566	0.81151247	0.79284948	0.73062825
0.77350157	0.72578788	0.65116465	0.64667922	0.69710952	0.7186172	0.75867325	0.7974183	0.81608909	0.77607656	0.71941906	0.65854877	0.68381202	0.64218026	0.71041679	0.73013693	0.74888527	0.68744713	0.63402486	0.60717541	0.63568175	0.82080805	0.8634944	0.79708278	0.77724737	0.66143727	0.62346959	0.75347745	0.75468057	0.80164856	0.82678163	0.70163316	0.7298947	0.66569847	0.79622793	0.80171841	0.75890297	0.65405428	0.65546679	0.59463471	0.61539137	0.69670725	0.81551504	0.76782405	0.71103781	0.77206099	0.75358868	0.79836571	0.78779006	0.78005856
0.85678667	0.82080191	0.76162452	0.67557847	0.6989876	0.8057335	0.85204655	0.90610868	0.78626436	0.7552796	0.71810681	0.71593541	0.67660141	0.67150319	0.71998149	0.75932086	0.75726295	0.70405507	0.55465323	0.62267947	0.67412609	0.73475546	0.8354091	0.89602476	0.8187201	0.62527877	0.68911469	0.66440529	0.69588155	0.76452327	0.79661107	0.70893157	0.72552937	0.71713221	0.74585074	0.75433743	0.76719695	0.72433656	0.5885371	0.63968801	0.6489892	0.67904675	0.7372362	0.73442519	0.73069417	0.73990887	0.73391092	0.78964776	0.80716068	0.80929601
0.85599339	0.87017304	0.77474332	0.70858234	0.74192047	0.81984651	0.86550683	0.82001239	0.7713722	0.73911655	0.72356355	0.75701225	0.73492891	0.73100257	0.75230759	0.73591816	0.74015522	0.65544033	0.57826912	0.60849208	0.56414646	0.68244123	0.76107687	0.79903805	0.78501076	0.73915571	0.65904325	0.73102158	0.7134015	0.67929435	0.62923288	0.69879758	0.67430967	0.70855558	0.69713944	0.72921079	0.75358409	0.69239259	0.57304603	0.60884607	0.67848682	0.76392204	0.7700581	0.72375923	0.72282535	0.76388985	0.75954014	0.7765457	0.82888103	0.83274406
0.84677112	0.84069574	0.76967198	0.78723985	0.79024887	0.76571137	0.78882933	0.75222117	0.74814838	0.7569539	0.75884849	0.70523232	0.7379806	0.73110294	0.71335924	0.6743542	0.67397219	0.72120446	0.58694768	0.57822698	0.57989097	0.63562924	0.73233062	0.7882669	0.76754767	0.73646462	0.71203947	0.65141892	0.65792656	0.59983963	0.620278	0.61358541	0.62538421	0.68840694	0.69523621	0.71788532	0.72003835	0.61564147	0.59213525	0.56703639	0.70281333	0.74029177	0.86057806	0.71380854	0.66047138	0.64438456	0.68570322	0.80899119	0.8327806	0.82901335
0.78751516	0.76291758	0.80464989	0.80828363	0.76531535	0.69133389	0.64773518	0.6453979	0.71605885	0.83557415	0.86862391	0.77574462	0.75479496	0.70499396	0.69037855	0.61266202	0.63152468	0.62860405	0.65796179	0.65277261	0.61676013	0.61048055	0.68967521	0.76609308	0.84712368	0.78486282	0.74187869	0.65724885	0.55813724	0.5487783	0.59109497	0.60105294	0.53076065	0.61922884	0.72755873	0.72693855	0.68371546	0.64651984	0.62125993	0.65080446	0.68212265	0.84079838	0.83999842	0.67812395	0.72839063	0.74132031	0.70821875	0.79573065	0.87649834	0.87612289
0.73022622	0.70816106	0.79683346	0.78524011	0.76737052	0.6024847	0.6099242	0.58227843	0.69714493	0.83595639	0.84908813	0.84669185	0.73426151	0.69071943	0.65798181	0.609038	0.64716262	0.65952516	0.67189515	0.66193426	0.67089909	0.64615053	0.68566829	0.72495705	0.82615858	0.83647984	0.80595005	0.76764059	0.52078658	0.56957793	0.56910735	0.5661608	0.59513652	0.63584042	0.72881728	0.74626476	0.72562575	0.62457699	0.58889878	0.645549	0.73522931	0.82213438	0.81301904	0.76332533	0.73578995	0.67942268	0.73597544	0.83873421	0.85294271	0.79135609
0.71308279	0.71493381	0.81530786	0.82510889	0.825279	0.6112054	0.57155299	0.59764993	0.6626147	0.83224523	0.89524245	0.87905699	0.79994345	0.75860107	0.68151635	0.65568835	0.71019542	0.69730812	0.72448862	0.75591648	0.69208264	0.66191298	0.72739691	0.76481652	0.86479437	0.87268698	0.82279736	0.77762818	0.7015177	0.58542633	0.69055367	0.65158892	0.64669842	0.77114701	0.77781546	0.73758215	0.77260333	0.67648232	0.5741092	0.629448	0.77118045	0.72785127	0.81531191	0.80729216	0.80222392	0.7401613	0.78159422	0.81474507	0.81766075	0.79082173
0.67903852	0.70255268	0.8361339	0.82129616	0.72172898	0.61963218	0.55195177	0.60852528	0.66053843	0.80064636	0.83048022	0.87142241	0.85424328	0.79403776	0.80042398	0.74474716	0.74403352	0.75437933	0.79206556	0.76755029	0.73698342	0.68147343	0.69919038	0.81050825	0.82315278	0.8145954	0.81313992	0.77786517	0.77276587	0.64151824	0.7239455	0.72880346	0.74863148	0.73856938	0.78818643	0.7986474	0.75278252	0.59878415	0.49956781	0.56420928	0.66530395	0.75366974	0.75599611	0.78674853	0.8039431	0.79478461	0.76000118	0.83086705	0.78730369	0.75596815
0.71407717	0.76528352	0.86991215	0.83661008	0.7456274	0.57990652	0.62527412	0.58867848	0.71113002	0.88009942	0.83674043	0.93404466	0.83485174	0.86719644	0.81383306	0.82703638	0.78310692	0.81046224	0.7853483	0.77043378	0.72671998	0.72443879	0.77234524	0.7460627	0.77549124	0.76630908	0.75060856	0.79281396	0.7588259	0.78560066	0.79573083	0.7361486	0.80351645	0.7454437	0.74212676	0.70993185	0.70649034	0.67279887	0.58623785	0.58046883	0.57830149	0.70445257	0.71110588	0.81266809	0.75782788	0.77454609	0.79067212	0.77366447	0.85172802	0.80466288
0.72941577	0.84274018	0.80711889	0.81835538	0.75694376	0.65821606	0.63721651	0.61472249	0.77034277	0.87006086	0.8067798	0.88009387	0.85259116	0.82089108	0.83762538	0.87551284	0.83038944	0.79485911	0.75693953	0.72428912	0.71271169	0.81601423	0.76927233	0.7737056	0.7677263	0.68691254	0.73091912	0.735255	0.75550538	0.71503055	0.83249545	0.76370525	0.81556332	0.78836668	0.68301535	0.64134657	0.72484839	0.60106182	0.63825643	0.61818618	0.65078938	0.66430378	0.71855503	0.69862312	0.70676076	0.6580897	0.71420461	0.77247387	0.81732076	0.79347378
0.76582128	0.73770118	0.84579873	0.82557929	0.78294265	0.73466575	0.67692524	0.7472735	0.85350049	0.83132631	0.80519497	0.7715503	0.76129472	0.74384439	0.75224543	0.78953481	0.79584301	0.74203074	0.67865211	0.6820246	0.65183264	0.70968151	0.76695436	0.73791313	0.64946651	0.62065816	0.6243217	0.71361792	0.66304153	0.70271641	0.73975235	0.74600577	0.69866306	0.64328343	0.62491328	0.61665082	0.70868844	0.63203466	0.67081952	0.7120803	0.6606878	0.63869244	0.71085823	0.63620758	0.67109829	0.60572195	0.72905314	0.79899502	0.8526842	0.85931408
0.81623107	0.79305202	0.67633629	0.7823804	0.87451649	0.77553654	0.76183701	0.75994825	0.83354098	0.77697736	0.59736198	0.73731405	0.6310972	0.69226336	0.71381778	0.74236971	0.74004894	0.68874097	0.64652014	0.63509947	0.61387289	0.69361609	0.78206527	0.75328791	0.62346184	0.60754514	0.60663533	0.5931797	0.65508455	0.75935102	0.7589891	0.67290229	0.63668257	0.58111596	0.61217028	0.60580963	0.59490132	0.69143116	0.68392164	0.70733017	0.70344543	0.70552373	0.68264019	0.67921752	0.59822106	0.55971158	0.69710106	0.78632873	0.87481624	0.84176892
0.78826457	0.79722923	0.72815317	0.77853292	0.63632154	0.82130051	0.78572071	0.80322838	0.76968503	0.78784901	0.70168889	0.69132459	0.66158944	0.61180991	0.73021907	0.7955634	0.75827396	0.75758958	0.6664294	0.66224694	0.63420659	0.70877111	0.80803478	0.78208107	0.61419642	0.59164143	0.66473353	0.63657981	0.65426272	0.6665985	0.71330994	0.69284856	0.63837332	0.66528165	0.71381235	0.64369732	0.69655997	0.69767123	0.65437686	0.75519544	0.77488416	0.73783779	0.77515894	0.65343666	0.5937025	0.55193001	0.6296826	0.81040937	0.86112362	0.86138481
0.82643801	0.79795229	0.72552156	0.74747884	0.78619599	0.83014679	0.81197912	0.77757525	0.82547712	0.77105266	0.76852638	0.67639786	0.59999216	0.58886367	0.75611073	0.8177374	0.84348494	0.76446342	0.67313319	0.68278694	0.71153432	0.76224166	0.79699087	0.7597335	0.70093399	0.62065011	0.65103316	0.7043038	0.70126957	0.72575855	0.71836829	0.63752341	0.65121937	0.70427644	0.77273995	0.71352601	0.68055457	0.71123034	0.70060569	0.74023658	0.79656297	0.77797604	0.76169932	0.71426415	0.61235362	0.58789974	0.703924	0.74224716	0.86282712	0.88837653
0.80378205	0.74616778	0.830845	0.72427666	0.83026558	0.81084007	0.85388124	0.80639195	0.72608048	0.77615064	0.72996759	0.77825105	0.72308832	0.71364987	0.73839033	0.78450578	0.76781803	0.71687734	0.69735581	0.69255364	0.69195694	0.75264829	0.74440116	0.79236275	0.72044432	0.74390936	0.64335853	0.75685871	0.7515099	0.7403723	0.7127642	0.71246582	0.67820859	0.70526779	0.79331636	0.78620476	0.78337741	0.70759493	0.65519172	0.58589232	0.69460219	0.74474519	0.75668979	0.76144087	0.66487992	0.64365667	0.70904899	0.7479617	0.77901149	0.80872673
0.64586449	0.74853909	0.76358932	0.70951045	0.75604349	0.84718627	0.8445248	0.82477468	0.82930571	0.78152865	0.76408273	0.83934957	0.75079733	0.71431136	0.7533921	0.73296869	0.81473547	0.75191981	0.77606004	0.73147202	0.69838649	0.72981417	0.77381974	0.76700616	0.7633757	0.74770826	0.76950723	0.76032043	0.7425561	0.73944962	0.72844803	0.72476912	0.70638824	0.74040496	0.85496593	0.7726655	0.69437242	0.69693297	0.59834898	0.53589123	0.6822871	0.69510698	0.76827002	0.73845148	0.71705812	0.76015526	0.70691615	0.76443911	0.78492659	0.7306847
0.6121828	0.78949881	0.77101213	0.75392175	0.75419939	0.73816395	0.70286095	0.69109339	0.82296187	0.78541714	0.82734179	0.80253232	0.75808561	0.69974726	0.80086881	0.75528252	0.83078122	0.7390117	0.73857099	0.66501594	0.67173195	0.69167137	0.69984519	0.75562775	0.77142763	0.76169056	0.69331169	0.77749997	0.7769233	0.76784956	0.78201866	0.67798465	0.6206159	0.73609138	0.73271674	0.6705209	0.70485222	0.6188333	0.53628153	0.51117539	0.57341039	0.63987458	0.672517	0.75909954	0.69430667	0.75668782	0.7565124	0.72698504	0.69832182	0.74139881
0.65217173	0.63287675	0.72262949	0.84933853	0.74512225	0.70362461	0.73040015	0.61848289	0.74981624	0.79095685	0.76031846	0.78307551	0.72022778	0.71409494	0.75564975	0.77119428	0.79477388	0.73897827	0.69388479	0.63349205	0.65116614	0.61841214	0.67521733	0.75314939	0.721641	0.73301119	0.68387288	0.68652666	0.7461099	0.79457277	0.81675529	0.74379259	0.65656704	0.65780866	0.72890681	0.68458921	0.71590066	0.61663115	0.53375947	0.59388721	0.62884277	0.65133327	0.66655982	0.73313671	0.76986814	0.74735832	0.77156848	0.75146478	0.72238559	0.6975565
0.65564811	0.67307717	0.71352798	0.74873585	0.72574753	0.68232632	0.64825034	0.66272813	0.64700776	0.66126072	0.71110147	0.73348069	0.64699882	0.72033107	0.71435106	0.76063991	0.71905541	0.74432272	0.64754015	0.61797667	0.57831883	0.64458966	0.64169824	0.70051414	0.66959125	0.69636047	0.65194374	0.67375195	0.78602791	0.76467007	0.82204604	0.7381621	0.5995177	0.61963177	0.67908096	0.69949901	0.6933198	0.60738915	0.58660823	0.55618578	0.63244963	0.69750625	0.73779595	0.71043968	0.73296046	0.75328624	0.77355599	0.74441504	0.70171666	0.66310102
0.69084543	0.68659157	0.74002689	0.74435604	0.71209627	0.68100965	0.66000801	0.63772529	0.71294051	0.64322871	0.6955269	0.67899156	0.65555096	0.72271842	0.77039641	0.74649602	0.79190946	0.78904933	0.64571524	0.62826782	0.64894176	0.62685287	0.68646872	0.69549197	0.74650031	0.63410079	0.59350151	0.74953574	0.79351306	0.80138147	0.75728154	0.69077402	0.61994976	0.61551964	0.68666261	0.72652119	0.72799617	0.6687277	0.58499044	0.61108845	0.7026341	0.71760678	0.7063719	0.70673209	0.68279433	0.71085846	0.72928137	0.75547487	0.79226649	0.72561985
0.74368608	0.79199326	0.72837812	0.74370027	0.72927332	0.62319994	0.5966211	0.64603758	0.71020621	0.74364227	0.69631499	0.74045169	0.70078236	0.7083748	0.76326036	0.769674	0.75468785	0.77223253	0.66456401	0.58285081	0.64767629	0.71001339	0.73259348	0.72268361	0.71199185	0.6389631	0.61383408	0.71611947	0.70411676	0.79773742	0.72784251	0.64390004	0.63320953	0.6904434	0.70001918	0.80399108	0.77085835	0.73484814	0.68898499	0.71521538	0.77431327	0.78406352	0.70955378	0.65346342	0.5633983	0.59363574	0.62873995	0.72617918	0.78969407	0.77391112
0.82867557	0.79809612	0.70988256	0.84884745	0.68963796	0.62486637	0.64714718	0.58007175	0.65965599	0.70088851	0.71079898	0.7769475	0.77897501	0.75774103	0.84028411	0.8579188	0.73657709	0.80140752	0.60065782	0.64520723	0.7162177	0.70028007	0.75149709	0.76765776	0.67394882	0.6109907	0.65475279	0.64509481	0.74288666	0.64188361	0.62969464	0.66731465	0.53963554	0.63420898	0.77298152	0.79342055	0.75432914	0.79554242	0.69737804	0.74523526	0.82470292	0.79676294	0.72828865	0.66398054	0.54442608	0.54735065	0.59788209	0.71838289	0.8029815	0.76631731
0.93167144	0.86942846	0.82455087	0.72922355	0.70353478	0.58780748	0.59257829	0.58207357	0.66581297	0.75530261	0.76528877	0.75636327	0.80482721	0.83426386	0.83762109	0.8383109	0.76378882	0.73182678	0.64732331	0.61263877	0.61527365	0.70377392	0.75776905	0.73698121	0.67031753	0.63623416	0.59662205	0.65169889	0.69583118	0.75851601	0.64948511	0.58570641	0.63337851	0.64497572	0.78865093	0.79937053	0.8112731	0.71972698	0.71646714	0.82038504	0.81455183	0.8704071	0.78710133	0.7137363	0.6353581	0.4867864	0.56927896	0.66948909	0.70737565	0.77593005
0.91135144	0.88082713	0.90507644	0.83023834	0.68474805	0.58391005	0.60259813	0.69841021	0.67768317	0.82763124	0.84182352	0.85734195	0.75159931	0.80737984	0.8751263	0.81069064	0.74838936	0.78658921	0.61254203	0.69193172	0.68634021	0.71670741	0.69666642	0.70330888	0.68235433	0.59043163	0.58846676	0.62372118	0.68225056	0.68328851	0.6678642	0.61707163	0.57731539	0.63752645	0.69912976	0.73245817	0.71383339	0.66871256	0.63991523	0.63292974	0.71184546	0.82602131	0.76639748	0.73660713	0.55047345	0.5161168	0.5379138	0.65360135	0.64746916	0.70224142
0.85923201	0.87174481	0.94160694	0.93977487	0.8344304	0.74925029	0.56222916	0.59654748	0.71577102	0.73718226	0.80648506	0.82492656	0.74780291	0.72226757	0.78463495	0.77169335	0.75232351	0.73122746	0.63697785	0.57762998	0.66445208	0.63291186	0.62764424	0.69530469	0.65476024	0.60106158	0.57520598	0.62306279	0.62584561	0.60106778	0.60773081	0.62388754	0.54733407	0.58341771	0.60411417	0.66792935	0.6169793	0.60976678	0.55127132	0.56646264	0.67394018	0.77363086	0.73002398	0.73166269	0.59667319	0.49812204	0.5730992	0.61050397	0.67118299	0.72703886
0.71789998	0.89466929	0.94363928	0.93514115	0.87175256	0.69675261	0.60483044	0.66575927	0.75134218	0.84596401	0.8339923	0.72858751	0.64272374	0.58689213	0.68671072	0.77781111	0.78110051	0.73779702	0.66935867	0.63876581	0.60471117	0.58628964	0.59147567	0.61798394	0.62634313	0.59332496	0.57302183	0.61206043	0.67207986	0.62977511	0.60731304	0.62640053	0.64167589	0.58606857	0.65236449	0.64676619	0.64895403	0.60828167	0.56068516	0.60436088	0.66272789	0.73484856	0.78073674	0.70419961	0.66315734	0.62316829	0.58343816	0.63843304	0.65133965	0.72236526
0.76599836	0.81402737	0.97019881	0.98133999	0.91887486	0.73113769	0.60749418	0.6229341	0.78409088	0.82260853	0.83790588	0.67247772	0.63279831	0.61480516	0.64929074	0.7510854	0.80822229	0.79082662	0.68294257	0.64081651	0.60250276	0.6663875	0.60541475	0.61208397	0.60783565	0.5970242	0.57640481	0.6196565	0.65700573	0.62993884	0.63950717	0.6398198	0.56755763	0.6271112	0.61653858	0.64496148	0.6612711	0.6046114	0.56019521	0.61285484	0.67918026	0.74437988	0.76367539	0.77356714	0.68074584	0.72381979	0.60641921	0.6912027	0.67947376	0.69054389
0.75946492	0.8587563	0.92818862	0.95835954	0.84007078	0.66740626	0.65367138	0.65126616	0.83666849	0.83901012	0.84870833	0.70055658	0.61230612	0.60498977	0.74916357	0.79831672	0.84509611	0.83151913	0.72444749	0.68795675	0.6703369	0.70142347	0.68052769	0.69284183	0.61807233	0.53713816	0.60369831	0.6306144	0.67872512	0.67953163	0.6592713	0.65798163	0.58545756	0.58042848	0.72455943	0.79038435	0.69397926	0.7336778	0.71775746	0.67823213	0.73031932	0.75065935	0.79103011	0.77186471	0.75275773	0.76275909	0.72457606	0.74225885	0.77684408	0.79045826
0.79663426	0.80402839	0.90318477	0.8872835	0.77952009	0.69536555	0.67538214	0.70180053	0.80508143	0.87765396	0.8823818	0.76887566	0.64319855	0.65453809	0.69559109	0.71897161	0.80832773	0.83105147	0.73425794	0.7208674	0.80812871	0.83866549	0.76136899	0.70919454	0.64272922	0.58099204	0.56671596	0.65271842	0.69661349	0.71418375	0.67523211	0.6216445	0.62233239	0.61660546	0.70936972	0.84279096	0.85739702	0.77643949	0.61952907	0.71054733	0.73399723	0.75851846	0.79243308	0.72330105	0.73857301	0.74422801	0.7298317	0.81708527	0.83808845	0.79875982
0.8394053	0.88074368	0.84000623	0.82685751	0.72670215	0.69159198	0.70052379	0.66695589	0.80486882	0.88510442	0.85912991	0.73113579	0.61269385	0.69381303	0.72883463	0.73173469	0.78387707	0.76122278	0.73466384	0.8130421	0.83938628	0.82543135	0.78878802	0.71146834	0.62212169	0.6115303	0.60837299	0.64552057	0.7193467	0.71279514	0.68098962	0.53384548	0.56690276	0.6198144	0.7356286	0.79378331	0.82512975	0.75060868	0.71068466	0.66906244	0.78435361	0.80348688	0.77608246	0.78974783	0.72782177	0.7406137	0.77807361	0.76913762	0.87302727	0.84839404
0.85727394	0.86783528	0.83363289	0.73868567	0.78862554	0.60684901	0.67875051	0.55486846	0.67074114	0.76771891	0.73856264	0.72757959	0.6764403	0.71833187	0.70404124	0.71932262	0.68913716	0.66629386	0.68151265	0.72825342	0.78758794	0.78652602	0.72652745	0.71392232	0.66399288	0.63276619	0.65713382	0.71631795	0.71810734	0.66348976	0.62620133	0.59385586	0.58681661	0.59029508	0.63866323	0.67843151	0.70001179	0.71219838	0.66117901	0.67386645	0.69231027	0.75401169	0.79597431	0.75476795	0.66394424	0.55865854	0.72617143	0.80254257	0.79910147	0.79003
0.74271679	0.7406767	0.72166067	0.80830729	0.75828671	0.65362442	0.66752076	0.63324183	0.51526749	0.67365658	0.74541515	0.72007275	0.69335836	0.61707067	0.64268744	0.64709574	0.59233737	0.56679493	0.65254951	0.67603862	0.75297666	0.67354381	0.70829952	0.64541572	0.66312164	0.55225158	0.51376015	0.63156122	0.67736119	0.68570578	0.59682542	0.58165526	0.50496274	0.5789237	0.58330774	0.5633108	0.60650241	0.65088719	0.63368797	0.60868543	0.71607757	0.70616829	0.71725714	0.71558607	0.63344979	0.64806426	0.70745015	0.75837582	0.81103867	0.77624267
0.67143542	0.67396486	0.7427212	0.67946404	0.7770412	0.62834877	0.56620598	0.53592896	0.47528535	0.46186095	0.62767386	0.63011634	0.62456393	0.61719573	0.60187542	0.56610906	0.54947209	0.58201557	0.53085357	0.64209557	0.65870792	0.73730147	0.65751576	0.64906132	0.61754495	0.59937996	0.59723896	0.63378996	0.66198254	0.65943485	0.69477957	0.59340668	0.58676654	0.54267496	0.60104984	0.5745061	0.66454673	0.64877665	0.60132819	0.67252225	0.70399052	0.74969131	0.6956135	0.71168959	0.65223891	0.63341308	0.68927813	0.80252963	0.77946585	0.74848294
0.67643934	0.6535762	0.70751506	0.73537987	0.68797147	0.69849551	0.62283927	0.54286861	0.50517368	0.51808304	0.6040706	0.61391258	0.63972926	0.57704371	0.62567514	0.65172857	0.61962003	0.57670933	0.59814179	0.62018269	0.63630062	0.74811363	0.68611562	0.64358962	0.64840472	0.57085711	0.59341019	0.66990429	0.70071632	0.68805283	0.72153085	0.65306443	0.60650504	0.64349157	0.58982235	0.59819543	0.65666038	0.65927196	0.65660942	0.60988462	0.7503975	0.76559567	0.74976188	0.76933676	0.68084401	0.72239757	0.75124705	0.76457745	0.79656273	0.7107091
0.66704136	0.68602717	0.72583371	0.7213608	0.71274096	0.65729386	0.5939461	0.5987184	0.56071687	0.60662675	0.59886712	0.61921036	0.62881505	0.64957821	0.62906629	0.69405019	0.63521004	0.67829019	0.61606663	0.63947648	0.73301584	0.73162675	0.76348114	0.68189698	0.66670036	0.58467871	0.54303002	0.67386335	0.69941765	0.73960036	0.7208755	0.69814837	0.66729218	0.70475036	0.6420539	0.62455171	0.67991042	0.66404033	0.6520707	0.66035658	0.72547632	0.7502324	0.75928271	0.81420141	0.62010127	0.68808299	0.77776325	0.80560756	0.80878913	0.81221372
0.73840189	0.69319814	0.77012396	0.80664194	0.74057168	0.640751	0.57171154	0.6561963	0.63445735	0.72016227	0.71930718	0.70201159	0.61727995	0.66132486	0.75391269	0.76244062	0.79325998	0.74947429	0.65418214	0.65032673	0.69452095	0.79982394	0.82376623	0.76283216	0.62341815	0.597983	0.53119648	0.64878976	0.74373728	0.76970762	0.75379872	0.75646526	0.75624692	0.78599799	0.769651	0.74010026	0.72107083	0.73572111	0.63057458	0.68448412	0.7472648	0.80662	0.83918583	0.73741877	0.62023568	0.67404681	0.70493084	0.85787356	0.82301623	0.8497389
0.71930802	0.7666474	0.89180148	0.83179891	0.76932275	0.64785188	0.67098463	0.69127685	0.68680751	0.76907969	0.7670387	0.76422489	0.64066607	0.64382648	0.75702649	0.77196079	0.80272675	0.75389045	0.7105481	0.69857162	0.71010602	0.87911564	0.90204245	0.80455583	0.71593529	0.61190784	0.53800845	0.6477499	0.72044355	0.76793623	0.74883002	0.7133913	0.77147555	0.74560916	0.78667361	0.77612752	0.77038288	0.76207966	0.67173469	0.68065387	0.78446484	0.84096879	0.82856816	0.87468934	0.74806178	0.76464254	0.74610299	0.76480526	0.80791837	0.76519847
0.68422878	0.78536296	0.87879384	0.88005561	0.80472279	0.73685366	0.61468816	0.63477725	0.75223631	0.75263667	0.78336948	0.71357894	0.67298031	0.67614323	0.72373217	0.74477071	0.74577272	0.75375718	0.65493256	0.62397337	0.67277557	0.83124173	0.83472997	0.80632138	0.71599424	0.60220885	0.58029759	0.6341629	0.73388022	0.7424494	0.6843645	0.66113454	0.64929193	0.69400257	0.81365842	0.82480174	0.76184517	0.71082646	0.71770507	0.71873605	0.75343794	0.84548497	0.77800149	0.79109013	0.65047753	0.62989867	0.72180116	0.70600039	0.65768307	0.70961213
0.67681998	0.78579777	0.89561933	0.91938752	0.84295565	0.73577273	0.58109063	0.56578636	0.68808609	0.76485914	0.750696	0.75002396	0.6600585	0.57565606	0.61126876	0.66980577	0.69957572	0.71585381	0.6036908	0.56256634	0.58943647	0.74852747	0.77699208	0.7276541	0.58086139	0.61451286	0.58868706	0.65909582	0.73335767	0.74430162	0.69645053	0.6007272	0.63600355	0.65575123	0.78499186	0.79028141	0.80244589	0.6591469	0.66606975	0.71628577	0.73146874	0.78369856	0.79951656	0.74750125	0.62571776	0.59791267	0.66616082	0.73411846	0.71200252	0.78037643
0.67854512	0.72890687	0.85942829	0.98888028	0.86339444	0.75202775	0.56178206	0.63874489	0.64876914	0.75381726	0.77485853	0.69975346	0.64201325	0.63983703	0.64568466	0.67496514	0.64544874	0.64659148	0.57671565	0.48653638	0.62978697	0.73196059	0.74082285	0.71340644	0.66269565	0.5246802	0.60610974	0.6944418	0.73301417	0.78514415	0.69922006	0.60989237	0.59489411	0.62791544	0.71305192	0.80392182	0.80332959	0.75262272	0.667229	0.69010019	0.76923078	0.78810787	0.78535336	0.7154932	0.65070343	0.64675963	0.64907438	0.68907034	0.73935395	0.77562535
0.70860422	0.78647536	0.92922151	0.95455366	0.9196229	0.70615214	0.61888528	0.66530102	0.67928421	0.75176966	0.78886652	0.72504598	0.70613027	0.63883072	0.68758649	0.67241496	0.714257	0.67827868	0.58692479	0.57143569	0.63340116	0.77089912	0.7281146	0.6456666	0.5703842	0.58134449	0.58116078	0.64563113	0.79521614	0.80089825	0.73620331	0.68948346	0.63540149	0.68838125	0.77947408	0.86621153	0.78144521	0.72562063	0.68249363	0.73842633	0.77154434	0.8055526	0.82997692	0.79262292	0.74037403	0.72983491	0.67753369	0.70715886	0.71177953	0.73748714
0.66886592	0.70512092	0.92832536	0.99932516	0.92386788	0.8089239	0.71294725	0.68946791	0.74332798	0.79379869	0.78092986	0.76706392	0.68627214	0.6273486	0.66666782	0.72033161	0.732409	0.70112318	0.66834891	0.67273104	0.75037938	0.79557544	0.76609987	0.75639397	0.59017879	0.55587548	0.57479501	0.66989124	0.72164232	0.83957475	0.78876173	0.75122672	0.70694798	0.72456145	0.84446859	0.7423135	0.77943122	0.84106773	0.77682036	0.81392884	0.85949665	0.85564965	0.8410936	0.82637644	0.78464758	0.72892058	0.75669402	0.77077192	0.79202569	0.70285708
0.66805112	0.79154027	0.90734756	0.94625711	0.90334368	0.82635361	0.76846337	0.79117155	0.77866638	0.85904866	0.83091664	0.71985096	0.73427618	0.68747842	0.72444612	0.83030248	0.8267554	0.79273254	0.77044183	0.81176305	0.84994167	0.87881774	0.78227144	0.74846679	0.62548822	0.59454399	0.65417475	0.71952224	0.75015402	0.82626116	0.87526053	0.83348912	0.78380167	0.85234606	0.85807055	0.8051421	0.78118294	0.81931293	0.80629349	0.81453508	0.85063547	0.85977525	0.86160487	0.87146658	0.73790085	0.73610777	0.80829567	0.79979748	0.77819568	0.7243771
0.73968351	0.76589203	0.93140948	0.92127162	0.86494374	0.83968055	0.73320621	0.81512159	0.84511864	0.88852435	0.86587888	0.75909042	0.63988751	0.68397111	0.75417089	0.8573128	0.93769687	0.85129905	0.84897298	0.83730561	0.865215	0.84836096	0.87206692	0.77364069	0.66842133	0.58938771	0.62672216	0.62913728	0.77180958	0.87007624	0.86436468	0.78247935	0.80766112	0.76799035	0.82834548	0.78348041	0.83438945	0.76576036	0.7746684	0.8056317	0.80762041	0.78287441	0.76006222	0.71126258	0.76543146	0.75637537	0.84336901	0.82884568	0.80530262	0.77307808
0.74477142	0.87550116	0.87498945	0.86718357	0.80939358	0.79213917	0.74912977	0.76130998	0.89318401	0.82288533	0.83985597	0.76232845	0.66770482	0.77045733	0.75060338	0.88729072	1.0000006	0.86409259	0.80938488	0.68039507	0.78183329	0.87174755	0.9224236	0.86970878	0.73178959	0.65388894	0.66551399	0.5929175	0.82094312	0.79315829	0.79589039	0.67116541	0.71763086	0.75466865	0.84365278	0.83834738	0.8214134	0.77675855	0.74883837	0.73017931	0.7353605	0.69054461	0.69409728	0.66876662	0.69005197	0.70262414	0.74405372	0.79499811	0.71598816	0.67396677
0.79824096	0.85470176	0.81948864	0.82727897	0.79828364	0.69473052	0.65140331	0.71560091	0.79091358	0.90056735	0.83490187	0.7718665	0.6643452	0.6875031	0.75159425	0.82377237	0.89468068	0.78164536	0.65933681	0.61108917	0.59882307	0.80647111	0.91278154	0.93300229	0.75923097	0.62236619	0.60736454	0.66911054	0.77660125	0.82470936	0.76794523	0.66555804	0.64999527	0.70432895	0.81702	0.84185147	0.8658554	0.74966007	0.63864356	0.64571643	0.70294172	0.58295089	0.62151015	0.61906844	0.61020291	0.66287106	0.68495619	0.72205973	0.75461191	0.72114074
0.82663679	0.83825111	0.81730872	0.83770627	0.75327349	0.65887177	0.55872887	0.66716051	0.74759841	0.87771207	0.82483017	0.72182113	0.67158711	0.69355935	0.70898539	0.85302413	0.82338023	0.70378625	0.60927778	0.50519186	0.60367876	0.77341503	0.91099048	0.94164491	0.78762156	0.63790524	0.67550951	0.74851555	0.81268948	0.79938775	0.77488583	0.68459779	0.59789783	0.61965579	0.8500644	0.92025983	0.89281535	0.78001875	0.68131453	0.68866193	0.7140131	0.69191575	0.6279124	0.64826709	0.71875632	0.66215175	0.6974082	0.73598588	0.73609489	0.72923166
0.810893	0.89148217	0.82549882	0.81019115	0.75163245	0.66509855	0.59462005	0.63971788	0.72875208	0.84698117	0.82318419	0.70777261	0.6870296	0.66728705	0.70549554	0.84560776	0.78246891	0.76278013	0.5915302	0.51960337	0.57962579	0.75711548	0.90137327	0.90920031	0.839477	0.67072195	0.63980037	0.74550939	0.85804605	0.86195821	0.81449544	0.67943513	0.67403305	0.74201149	0.82174248	0.88960421	0.86313331	0.79859751	0.73799378	0.71657902	0.72928786	0.66346276	0.69907099	0.69396263	0.71931297	0.72846437	0.69875383	0.76831824	0.72662032	0.7832737
0.74171495	0.80793518	0.86624354	0.82330608	0.75332093	0.67353183	0.61593366	0.65724725	0.76140189	0.87567037	0.81838346	0.71352524	0.6191349	0.64984739	0.69587022	0.81499392	0.82142723	0.75790972	0.64271694	0.56241	0.60646254	0.75588638	0.88867867	0.85858315	0.79477292	0.67019939	0.69966143	0.73018616	0.86781144	0.86797118	0.79269111	0.68947506	0.63901764	0.67907023	0.75548172	0.88761938	0.8808943	0.82415205	0.71367234	0.72598845	0.74999595	0.6970641	0.73844063	0.73450321	0.75895011	0.78529984	0.80084139	0.79334116	0.72974062	0.79594725
0.61553007	0.6845597	0.85009038	0.81015158	0.76160008	0.68410933	0.65785909	0.67946333	0.7909469	0.85894895	0.75418741	0.68791032	0.58319372	0.61802465	0.72816688	0.77359957	0.81842297	0.76441032	0.68177491	0.65222245	0.66571879	0.76159102	0.83163452	0.83229691	0.79095078	0.71705294	0.6479103	0.75145942	0.80965447	0.91740918	0.77908069	0.70895141	0.66630805	0.68238884	0.78211236	0.77198446	0.78306019	0.76695842	0.72723794	0.66547859	0.75645381	0.72458547	0.75429326	0.79508734	0.76276219	0.80381465	0.77352673	0.78806108	0.70676857	0.72989291
0.62876964	0.65913409	0.79062366	0.78772438	0.76629496	0.73208153	0.70350248	0.74511808	0.8431074	0.82386678	0.75208664	0.63170666	0.67030019	0.65822464	0.66754216	0.83223182	0.8284843	0.84603679	0.71603841	0.70405203	0.73024923	0.76721478	0.77153695	0.8335402	0.74856657	0.68942297	0.69676113	0.73101908	0.75322652	0.8098529	0.77547234	0.6974169	0.69808018	0.68184024	0.70012826	0.74329841	0.68687278	0.72924244	0.75429326	0.73105168	0.73649365	0.78704298	0.78482938	0.763717	0.78852999	0.78719461	0.74152374	0.67689085	0.59778553	0.60821271
0.66976607	0.65313154	0.77090818	0.8131482	0.73822558	0.75563693	0.78271347	0.75882626	0.80843478	0.8021909	0.71822238	0.65340507	0.61252999	0.59160721	0.68625456	0.80815667	0.79119372	0.75207871	0.71096021	0.69743371	0.66069227	0.77066833	0.79317701	0.82154006	0.74999011	0.69055814	0.68965381	0.67549872	0.68462449	0.69194841	0.71839142	0.64128554	0.62775183	0.62833256	0.69452572	0.60716373	0.61622596	0.63728607	0.63499022	0.66029537	0.69878936	0.70858389	0.64767122	0.7631427	0.75070262	0.76637858	0.6913653	0.66746444	0.54923552	0.5255304
0.60743201	0.6582914	0.70665711	0.66904545	0.7217471	0.72521621	0.68911713	0.76603758	0.76324236	0.76655012	0.71677601	0.6738469	0.65283906	0.64299512	0.71355557	0.71434307	0.78636205	0.79312223	0.72127026	0.68045902	0.7315771	0.74926335	0.80419183	0.81683159	0.71509814	0.61076427	0.63549328	0.66309434	0.64622653	0.69123411	0.71354759	0.63860983	0.67806947	0.63153183	0.62019724	0.5186004	0.59137082	0.56912392	0.59831125	0.61077738	0.70997781	0.65344292	0.6725232	0.71341652	0.75597602	0.78328335	0.71499723	0.64466619	0.59101266	0.57769275
[truncated: 36 more columns]
