# Supplementary material for: Evidence for saddle point-driven charge density wave on the surface of heavily hole-doped iron arsenide superconductors
Source: Nat Commun. 2025 Jan 2;16:253. doi: 10.1038/s41467-024-55368-7 (PMC11695596; doi:10.1038/s41467-024-55368-7)
Supplement: Supplementary file 3 — Source Data [file 41467_2024_55368_MOESM3_ESM.zip › Source Data File/Figure 2g - g_q cut long Gamma-M n80 to p80 mV.txt]

largerange_Energycut
0.040514443	0.023022844	0.039459892	0.03629731	0.05335068	0.048311036	0.03255152	0.027343949	0.042611167	0.034679957	0.038422287	0.030023497	0.028564122	0.028946435	0.037018865	0.039899629	0.019404767	0.033367321	0.038943052	0.059670098	0.043724842	0.039961468	0.046857003	0.027994465	0.027824711		0.02627667	0.03244137	0.037915077	0.026432982	0.020087082	0.022045385	0.026840584	0.025827382	0.038809936	0.030498866	0.023231575	0.017797004	0.036773421	0.033909209	0.02286051	0.040261023	0.031857517	0.031296588	0.038373619	0.022280417	0.041421924	0.022695253	0.050919782	0.040301751
0.05364199	0.032603513	0.024380842	0.023746004	0.038457617	0.036187019	0.036483455	0.037020899	0.021572385	0.023434401	0.026174301	0.02439831	0.027643396	0.032874376	0.020361328	0.029910438	0.025966249	0.022563208	0.036146063	0.032517668	0.025428221	0.018618278	0.029015075	0.026147546	0.025002386		0.025201846	0.026378268	0.0164425	0.025185039	0.028784852	0.030283567	0.044369444	0.019415814	0.041429166	0.042502262	0.032985043	0.024935029	0.029219337	0.038042683	0.022226192	0.03617638	0.037929006	0.033225436	0.035884637	0.026861141	0.045981962	0.025054319	0.041443251	0.056589093
0.030147202	0.038839098	0.030845877	0.021949975	0.029596498	0.024214873	0.048005834	0.027366854	0.037146255	0.03231563	0.031475164	0.03903994	0.026281325	0.02652549	0.034603439	0.050726548	0.037520897	0.039858539	0.057628304	0.040045872	0.041313075	0.04501804	0.042252459	0.041313797	0.028071539		0.027625846	0.029448317	0.029333552	0.033665501	0.039546434	0.028464366	0.050303657	0.030764496	0.053686358	0.053528212	0.032657199	0.031004149	0.026083194	0.046385743	0.031406492	0.045317058	0.049925912	0.043255951	0.038102273	0.025784137	0.040648166	0.035347685	0.0391565	0.039581012
0.038903244	0.023274019	0.02782321	0.033481136	0.033916563	0.043095361	0.019494949	0.024576828	0.023968928	0.021571353	0.023641294	0.02738223	0.025937904	0.026332641	0.02903631	0.04080639	0.032162163	0.029535159	0.031266995	0.034104366	0.034690246	0.043090314	0.038575299	0.035247028	0.033239618		0.033755194	0.029090488	0.03444967	0.029337073	0.039508328	0.038891628	0.047805332	0.037480287	0.043270253	0.055371527	0.046365719	0.0163687	0.026305076	0.044199999	0.034604333	0.053898759	0.041246589	0.031682808	0.028445583	0.037276156	0.064080872	0.035874903	0.0345576	0.031741977
0.036547311	0.029370327	0.019311497	0.032404091	0.039058283	0.046168424	0.034958147	0.022393344	0.02573484	0.024516135	0.030037371	0.025109701	0.028870204	0.033194568	0.021054393	0.034141202	0.029617399	0.024170352	0.027616765	0.019468524	0.018171687	0.030381184	0.032391887	0.04347251	0.02844893		0.027200762	0.039531365	0.03430552	0.030419752	0.033548567	0.039813023	0.051299576	0.018376192	0.035823394	0.038615204	0.035479672	0.024575815	0.035696819	0.032483969	0.031894501	0.041560728	0.040243547	0.042244334	0.038660664	0.044819016	0.047424499	0.034355421	0.031719051	0.021989461
0.037024625	0.035176761	0.04581397	0.029936764	0.049789373	0.064437293	0.026938124	0.037396416	0.045230862	0.025243497	0.040155329	0.021967925	0.044454649	0.029476313	0.026777867	0.033828717	0.023122633	0.026354261	0.029550442	0.020810511	0.021608917	0.023670383	0.031416729	0.03259461	0.037829962		0.028593469	0.045189563	0.034970634	0.031244487	0.036209259	0.028949443	0.041992463	0.02368932	0.045758706	0.036314137	0.036438759	0.022048926	0.045772351	0.039071739	0.030026624	0.036939856	0.031689819	0.030086469	0.046481021	0.050806388	0.025722997	0.035988532	0.043097403	0.028003059
0.042504743	0.045295343	0.049371492	0.026592119	0.037176851	0.058591358	0.021968089	0.03463855	0.03436473	0.023405446	0.026170716	0.021770019	0.017977776	0.031505153	0.028266532	0.026121302	0.018000755	0.023883762	0.030008238	0.028091934	0.027626077	0.01985874	0.020379009	0.026911417	0.021011258		0.017649047	0.026200728	0.022678034	0.012744647	0.015295544	0.017346108	0.028702399	0.03496293	0.052623514	0.037663009	0.023343161	0.021441704	0.029300652	0.042952403	0.025238927	0.04351582	0.035217829	0.037242576	0.041894063	0.044108011	0.037660703	0.026050828	0.026125384	0.047660217
0.042530425	0.050117083	0.038901776	0.041414548	0.043345369	0.0299362	0.029665982	0.019989546	0.027502829	0.036624137	0.028867224	0.031005898	0.02970016	0.041012783	0.023220012	0.0176004	0.023741851	0.032790903	0.026976842	0.023535458	0.029695507	0.027741754	0.022330912	0.032311276	0.032326758		0.021053236	0.027031589	0.034903258	0.027781779	0.02190036	0.022003638	0.027434846	0.02697394	0.038574692	0.04835416	0.019115329	0.034059223	0.029846353	0.040718578	0.025805315	0.026872637	0.029318888	0.0333312	0.043024596	0.044288386	0.038652711	0.033330023	0.031310119	0.048893362
0.032843824	0.035235014	0.028241271	0.029291663	0.043419391	0.040623024	0.027843928	0.015678464	0.020383466	0.043120276	0.031122109	0.050538566	0.041240871	0.029197235	0.028355615	0.024155268	0.035364348	0.031447779	0.038984332	0.029326858	0.036149036	0.031633779	0.02088601	0.041363318	0.035691094		0.026348427	0.027372602	0.037212159	0.030419702	0.030821912	0.027410405	0.034789871	0.018563032	0.035423249	0.037123941	0.026525408	0.035634931	0.030288966	0.029369045	0.021980911	0.027052747	0.03149065	0.034916192	0.049287304	0.032333639	0.045023233	0.031033339	0.017248353	0.050679114
0.039483096	0.03108507	0.02857947	0.054730196	0.03881909	0.035745785	0.024300341	0.018937975	0.028021818	0.029173799	0.031205595	0.046671335	0.034741759	0.031310998	0.03111154	0.025246982	0.033316217	0.027927713	0.033508476	0.028034981	0.030276241	0.032210827	0.027522765	0.035184253	0.033801012		0.022061611	0.030933844	0.023387128	0.019572688	0.022628829	0.026520785	0.028111927	0.02777029	0.030286536	0.030229209	0.024362663	0.025522068	0.03336357	0.024679158	0.032986075	0.024057098	0.024335189	0.022114607	0.037260134	0.044179607	0.039862387	0.017177533	0.025857866	0.037022054
0.042091027	0.030148208	0.04908682	0.046839543	0.033830576	0.035762008	0.029340178	0.026427632	0.03820651	0.032858882	0.032548457	0.030264121	0.031230755	0.036273438	0.029930681	0.026411319	0.032443207	0.037168078	0.028689556	0.028618485	0.027324341	0.035687543	0.028402422	0.034674019	0.034465495		0.019946797	0.038658842	0.026824279	0.02438722	0.014808547	0.028659079	0.018782692	0.034915101	0.022872126	0.028637938	0.019251296	0.03806274	0.042278651	0.035664309	0.024391832	0.027090581	0.026678029	0.042038031	0.050828006	0.042506047	0.03043199	0.026901009	0.023550957	0.046216603
0.038878135	0.020169765	0.033183005	0.03993956	0.025227491	0.03745104	0.049473688	0.038444497	0.0329924	0.031879086	0.029774388	0.048233561	0.032449085	0.032729927	0.041624598	0.02462	0.023560952	0.033015639	0.035421547	0.034827415	0.02760707	0.039809868	0.039172322	0.019452829	0.040497344		0.019614572	0.030179039	0.033392489	0.02418578	0.025880715	0.030335683	0.030940931	0.029605279	0.024163825	0.033407059	0.036844727	0.047403924	0.034710895	0.053456992	0.029246561	0.026575128	0.032193303	0.044396941	0.036933269	0.053509846	0.041080102	0.030022271	0.036668908	0.039740294
0.049120858	0.0292255	0.042228766	0.021386856	0.034360547	0.032141775	0.052212894	0.032243963	0.055070955	0.033814192	0.022659488	0.046553642	0.021413317	0.035257865	0.038779728	0.030299231	0.026806513	0.023013109	0.029646572	0.031690821	0.028318327	0.034121118	0.035305083	0.035892308	0.02920986		0.01707604	0.015845319	0.02337721	0.024196314	0.023155402	0.0219454	0.030747101	0.041926768	0.022466756	0.022097789	0.041647226	0.03771342	0.024302928	0.038493842	0.034160014	0.035911776	0.041262623	0.031997502	0.026359309	0.043431059	0.032240763	0.033712342	0.032578763	0.030111214
0.048522562	0.034696821	0.043050006	0.036898103	0.032964777	0.031900957	0.028362159	0.021327082	0.041600391	0.039330527	0.034118466	0.03405324	0.033217769	0.029232202	0.026285581	0.028668586	0.026859816	0.013584835	0.01343998	0.031890303	0.02246853	0.030218167	0.025674857	0.022353463	0.028969044		0.016988507	0.024984805	0.025264975	0.010807497	0.022270612	0.023602182	0.021825075	0.040993992	0.029592752	0.035501804	0.050793435	0.026141461	0.041383091	0.042184249	0.028077338	0.030443538	0.038419854	0.040142212	0.025985805	0.035702713	0.042575527	0.027796511	0.025651149	0.041583154
0.039823215	0.039937004	0.044759408	0.021064015	0.037907347	0.028382504	0.020226918	0.025764868	0.030142969	0.037942644	0.020358935	0.044364959	0.032579347	0.028592493	0.036238711	0.028205683	0.031460788	0.033267327	0.025812389	0.030495446	0.028316019	0.022933463	0.01884827	0.029698323	0.031590972		0.02480007	0.025343366	0.019854041	0.016295018	0.02576473	0.030840794	0.020651964	0.040571451	0.025990505	0.019181063	0.053854361	0.042129204	0.03802735	0.042563386	0.033281565	0.030348109	0.03692985	0.024427719	0.03221349	0.034480352	0.04819366	0.030652182	0.022414597	0.032571927
0.045534633	0.02910641	0.032223105	0.025159867	0.033277445	0.039047174	0.028833197	0.0257765	0.029535634	0.022971321	0.023850145	0.032697704	0.048177417	0.030715289	0.026845153	0.031642597	0.044785574	0.047863379	0.045390956	0.047770135	0.052363392	0.041988268	0.035609473	0.042405486	0.039844591		0.034477323	0.030174429	0.035343681	0.027613202	0.035929978	0.034160793	0.038601302	0.049191445	0.012866612	0.02865871	0.043504294	0.032097738	0.031926449	0.031198956	0.029792514	0.029528415	0.033324763	0.039418936	0.037456021	0.057218235	0.037145194	0.031149678	0.027804708	0.028391493
0.054865733	0.032675363	0.033712789	0.038329694	0.030997926	0.037981853	0.031437177	0.025701629	0.029827448	0.020203691	0.033094827	0.030276865	0.042071652	0.026991619	0.04180735	0.018805783	0.039339695	0.040759638	0.042164177	0.046340693	0.047449119	0.048278421	0.050065171	0.034860112	0.039541911		0.02410352	0.012176175	0.036239795	0.035267226	0.030293964	0.026697373	0.033458512	0.032527748	0.019028954	0.033597719	0.034008812	0.019859307	0.03444298	0.024810504	0.040185325	0.030303394	0.027481977	0.029952206	0.027995568	0.055571884	0.045049205	0.042862553	0.036926042	0.032285456
0.032545272	0.0369999	0.031830125	0.035956394	0.038726058	0.033182308	0.031104656	0.044335626	0.046529964	0.028634632	0.039477386	0.0280175	0.029543113	0.025619041	0.0375822	0.025595443	0.034687113	0.030549303	0.033893399	0.038623545	0.030183811	0.043675486	0.045928139	0.029983651	0.040302865		0.021799076	0.028032241	0.035567481	0.026425406	0.031666107	0.023951858	0.020985169	0.024256343	0.021798084	0.034243193	0.032906663	0.021003067	0.034278139	0.03228816	0.031606559	0.030209254	0.031039983	0.036002025	0.02248266	0.040745225	0.027205897	0.034469977	0.028942302	0.02215996
0.02602102	0.04996052	0.039777946	0.048363261	0.02998643	0.04508381	0.045089159	0.032572493	0.032944486	0.039235305	0.051938049	0.040006366	0.04454203	0.050471116	0.042280722	0.052848622	0.045145478	0.029629217	0.037468627	0.046453811	0.044252008	0.042096175	0.037140686	0.041445564	0.020860156		0.027337035	0.034467753	0.021654731	0.026428064	0.024842042	0.02852032	0.02822955	0.03082416	0.025039654	0.045352709	0.033415448	0.017439416	0.036683913	0.039339177	0.027127268	0.053780291	0.034498762	0.033188205	0.017325616	0.036257371	0.025991853	0.037921663	0.037527893	0.021734895
0.041640881	0.040014792	0.049459107	0.046997752	0.036682237	0.050722703	0.055718392	0.026513129	0.025603173	0.047820564	0.047862459	0.034782257	0.025274532	0.033613458	0.03658063	0.039886083	0.040556259	0.02552106	0.030677859	0.022203166	0.032791488	0.031596091	0.02954722	0.026260674	0.025496522		0.027535941	0.014471836	0.026899576	0.022312516	0.030772209	0.025771812	0.025175959	0.045740027	0.034915797	0.029608645	0.021821871	0.030658422	0.032242503	0.050389111	0.033423342	0.050015733	0.022772247	0.031461105	0.019315438	0.047890082	0.033829134	0.031001227	0.034959681	0.043245632
0.051949903	0.029249234	0.043447074	0.045557085	0.026424825	0.042910647	0.037680309	0.031058257	0.035510473	0.047391459	0.045127612	0.037918817	0.027647873	0.03487587	0.026894728	0.028998772	0.041386046	0.023563948	0.02572372	0.019988151	0.031991713	0.034606136	0.034012709	0.033157129	0.03050047		0.028554378	0.029510869	0.026845716	0.027427958	0.032599121	0.021676561	0.023488713	0.012231805	0.036315978	0.030219615	0.021349115	0.038644832	0.032003511	0.036919359	0.027471418	0.039989468	0.029817844	0.031982079	0.015467105	0.040982544	0.032339506	0.034594785	0.046143703	0.033209674
0.035182033	0.027195871	0.042436045	0.041814763	0.041352898	0.042552724	0.044300564	0.032384973	0.030578565	0.034034152	0.034556147	0.038213868	0.022109022	0.027624927	0.016942002	0.019893933	0.025343258	0.020763373	0.018914377	0.025749434	0.030324345	0.045119651	0.034723721	0.050876152	0.029729521		0.030311801	0.0454343	0.022191044	0.035760764	0.033839155	0.020164507	0.027821092	0.030200839	0.042534243	0.034604575	0.026693646	0.038388573	0.021010088	0.030458612	0.030095993	0.037119757	0.032507967	0.032179222	0.030332293	0.037682671	0.030781059	0.046135783	0.053162914	0.03078606
0.038676064	0.033140074	0.042129178	0.04577174	0.059325974	0.034255642	0.046328485	0.024508428	0.038216207	0.037305072	0.032072425	0.030460145	0.029502427	0.041363582	0.024910344	0.031459592	0.035505597	0.02215939	0.036812264	0.038994763	0.028543293	0.028400095	0.026064519	0.047050826	0.049112204		0.023160998	0.056744214	0.021068091	0.032791238	0.026722541	0.012974265	0.032685414	0.040324535	0.02645715	0.029986739	0.036220528	0.024471523	0.018291613	0.040437017	0.045732871	0.030791633	0.039743632	0.039730947	0.035554193	0.026973028	0.038714726	0.039703697	0.054342978	0.025558699
0.030068779	0.035664622	0.05789645	0.048558466	0.053107653	0.03215757	0.041102808	0.033259533	0.044158243	0.048284516	0.059935641	0.037769165	0.024423622	0.018944455	0.036849655	0.021204142	0.036151987	0.02243381	0.031490561	0.035251379	0.025224585	0.025368141	0.032992583	0.045982398	0.0458409		0.015356922	0.043321442	0.025769597	0.028002376	0.030013677	0.028139934	0.036487866	0.036913551	0.035971016	0.027964139	0.021062437	0.032286618	0.031718839	0.044874135	0.017833175	0.034016505	0.021927906	0.022136649	0.041893814	0.054118473	0.03087401	0.029581618	0.047094159	0.039467171
0.075651199	0.074102916	0.063873321	0.086544842	0.082200542	0.063993484	0.068613298	0.063722685	0.048683029	0.058151599	0.072977588	0.038888551	0.032539025	0.041415825	0.042003717	0.028526742	0.029647741	0.036964044	0.038458664	0.03281948	0.028859193	0.029540127	0.048866294	0.038905095	0.033205222		0.028259557	0.019619713	0.032387275	0.030867472	0.040369887	0.046279959	0.043072123	0.054788411	0.066747554	0.057176001	0.047635175	0.053427897	0.069337666	0.051923718	0.050046243	0.058355175	0.051423285	0.038057268	0.045877557	0.073173545	0.07163614	0.049581178	0.061990783	0.063450024
0.076904669	0.08563605	0.073788561	0.087570667	0.072818831	0.0641663	0.074611686	0.056372706	0.064494647	0.056705926	0.066281967	0.044889949	0.038369909	0.041210406	0.048246328	0.032323569	0.046455223	0.033249896	0.041363843	0.040246174	0.028940942	0.030474631	0.048109017	0.045534775	0.040519282		0.029921209	0.030185023	0.024706246	0.036079183	0.044854783	0.036950376	0.057810873	0.050167181	0.057674285	0.070854522	0.05607634	0.051786155	0.057610299	0.046960205	0.055098619	0.038577646	0.045774434	0.053625315	0.05253173	0.05199796	0.064788021	0.051341798	0.060800586	0.060722612
0.0452599	0.049611811	0.054928746	0.056306183	0.027615387	0.038569812	0.046071898	0.047523949	0.035278317	0.040074203	0.036184762	0.040793128	0.022932852	0.033855435	0.035329066	0.026596021	0.025418602	0.020051433	0.027956717	0.047258887	0.033396553	0.044763297	0.054217264	0.035289612	0.027470497		0.017619332	0.029516745	0.024820117	0.025278661	0.020936098	0.02731489	0.028596422	0.040306069	0.043111764	0.02463376	0.043064054	0.051960669	0.021150347	0.023867134	0.021906385	0.035602491	0.036599837	0.037440877	0.042441525	0.02658491	0.0388637	0.030823911	0.037765674	0.050250575
0.031321719	0.038175132	0.044669852	0.04813423	0.030911174	0.035157509	0.039015431	0.028050736	0.014360284	0.033647042	0.031809475	0.041269559	0.037605863	0.033780195	0.03208711	0.039585523	0.021628637	0.02390499	0.027768428	0.033808991	0.032313854	0.039966077	0.03859644	0.02816307	0.041626297		0.02456275	0.033028867	0.021423465	0.02061565	0.025498236	0.027423248	0.023532134	0.041667577	0.026955198	0.037500147	0.028318746	0.031948764	0.037259798	0.016463334	0.010621743	0.022317559	0.029688008	0.039112579	0.039607435	0.032827795	0.035385922	0.021424579	0.051878609	0.040547408
0.018974638	0.032539722	0.024730751	0.044869248	0.030366918	0.026473491	0.039330233	0.03881827	0.022390611	0.026679274	0.034344871	0.039827343	0.038727906	0.04457175	0.030991444	0.029446714	0.037898421	0.033485431	0.037119921	0.043647598	0.040409006	0.043259274	0.052479077	0.034625862	0.032045938		0.024862358	0.022340344	0.03292001	0.029929794	0.031073935	0.019132137	0.02960665	0.043783758	0.035559841	0.040100124	0.038455859	0.021935936	0.029497553	0.016811453	0.017414903	0.039259478	0.021816006	0.050415069	0.052962363	0.032648783	0.031389594	0.03792784	0.025610859	0.047517288
0.033195768	0.025384266	0.031563431	0.029317606	0.024102736	0.049546294	0.022244534	0.033253785	0.019664548	0.017778652	0.030550398	0.025344273	0.034882054	0.032086372	0.02488976	0.026994137	0.024127215	0.024174964	0.0282513	0.044821009	0.031856027	0.044339549	0.043788753	0.035978474	0.039170682		0.024091057	0.021991648	0.032947745	0.022973789	0.023154413	0.025005072	0.023948221	0.036820889	0.02910006	0.019564813	0.045156032	0.032300219	0.017153731	0.031508103	0.028799046	0.031179098	0.02693758	0.046753984	0.029894946	0.031114176	0.042219598	0.024250133	0.031828236	0.041511558
0.03610665	0.03525348	0.039314609	0.030287774	0.034542635	0.028187109	0.036963273	0.026649829	0.039013214	0.026755802	0.021611532	0.029629072	0.031189853	0.02826643	0.023459237	0.026080424	0.027947688	0.023498436	0.02335665	0.033585854	0.022592915	0.02705263	0.020088244	0.034276377	0.038877301		0.032418676	0.030650895	0.024322689	0.033569422	0.033794332	0.035301019	0.038085505	0.034153674	0.035420969	0.020798139	0.030437967	0.028636737	0.020751411	0.039331529	0.029922578	0.0180906	0.035871383	0.042010684	0.023173038	0.033122007	0.047091424	0.032976825	0.042069085	0.054242995
0.038745001	0.037710615	0.04260378	0.029266356	0.031515632	0.032581307	0.02057375	0.024470929	0.040585227	0.037187215	0.03797977	0.024952339	0.041569341	0.033878546	0.02408943	0.024617953	0.044700492	0.040650144	0.03441152	0.035605781	0.043001361	0.039984375	0.039627008	0.054812308	0.031828538		0.024534948	0.030512966	0.022013063	0.028246645	0.023250302	0.023880456	0.031397399	0.028278062	0.034009665	0.028545275	0.035444077	0.031032445	0.020112855	0.053518184	0.032979731	0.020441974	0.03696169	0.031828135	0.03260906	0.024674539	0.043149728	0.05788115	0.044409264	0.034901954
0.028129889	0.041829415	0.054087769	0.026681731	0.033490613	0.036012094	0.036120955	0.02800025	0.038624998	0.036095213	0.030873708	0.022838859	0.027601367	0.037748527	0.040775456	0.022818392	0.036233578	0.03287388	0.031561468	0.044581842	0.043681171	0.041790463	0.033159103	0.05807744	0.030019671		0.033802338	0.027739644	0.035897899	0.025420424	0.023490861	0.015871469	0.029422017	0.022168398	0.041662518	0.042109933	0.054181758	0.038073964	0.02478186	0.05742342	0.034256872	0.036777094	0.028425464	0.047393072	0.048786305	0.034007087	0.041544922	0.040027022	0.032500982	0.038809285
0.022336891	0.031921625	0.036535196	0.035255976	0.024245294	0.029330868	0.033063903	0.030203875	0.035293262	0.038274996	0.023723399	0.040886439	0.040720545	0.030979004	0.048460152	0.031940617	0.037267052	0.029539108	0.032420803	0.03613513	0.035150968	0.037522722	0.034272429	0.04337471	0.03186141		0.026713295	0.022473577	0.040771339	0.023965804	0.030575782	0.020007674	0.035671983	0.023228966	0.032302529	0.045216277	0.036377661	0.023967419	0.033494119	0.030352842	0.02929792	0.03816621	0.030472582	0.030842271	0.034948248	0.044330955	0.042469628	0.043593112	0.04331997	0.036564667
0.042947952	0.031944688	0.038203735	0.025488071	0.028568067	0.039003234	0.027078604	0.036697645	0.029492697	0.028886674	0.041643497	0.049871311	0.043881927	0.040670514	0.038074117	0.036333289	0.031710029	0.034478512	0.040553614	0.036587957	0.031647712	0.036079217	0.025069315	0.036531895	0.044373557		0.031681806	0.033380702	0.02635104	0.031785969	0.024941523	0.025570486	0.036503471	0.038467165	0.021389768	0.023265867	0.029941181	0.040810168	0.024915492	0.035176873	0.024238067	0.037903011	0.049955878	0.023805486	0.034173168	0.043999564	0.049194001	0.0423536	0.0586293	0.020823725
0.05308044	0.032954976	0.033386748	0.023304272	0.045046039	0.035372075	0.032004721	0.040516958	0.039329704	0.026861399	0.033817925	0.028040471	0.025708323	0.034032527	0.0217866	0.025665332	0.021825572	0.03114292	0.034979619	0.026148714	0.033465099	0.0406413	0.027758403	0.028503025	0.031120988		0.036769666	0.036010176	0.032471307	0.030832939	0.036229767	0.029686172	0.04334946	0.02720841	0.029716551	0.032575469	0.038376309	0.042956602	0.033540498	0.046535648	0.027640967	0.046508405	0.022481991	0.033055816	0.0239622	0.042003043	0.039525472	0.049765296	0.052964982	0.038910586
0.045809366	0.038195901	0.02997756	0.025973491	0.033174463	0.042391621	0.039268855	0.039711479	0.046590731	0.020217825	0.038432285	0.047291335	0.032552116	0.045097411	0.023514992	0.030598247	0.025617706	0.030285861	0.032491215	0.028684128	0.035418604	0.037433412	0.03542307	0.037658386	0.034903601		0.02043405	0.022637554	0.036649916	0.020686736	0.031846769	0.03988453	0.039632678	0.017726766	0.032597244	0.055374116	0.021592591	0.048080128	0.028592357	0.038704202	0.019507075	0.033048846	0.042532161	0.028874444	0.026081512	0.030266751	0.035911687	0.029447015	0.042793188	0.046175823
0.033038639	0.037563518	0.030849753	0.030077586	0.035829876	0.039511543	0.041732602	0.022215325	0.018341234	0.031709611	0.035909355	0.034620855	0.020794375	0.034646407	0.030937452	0.03182118	0.024869321	0.024446927	0.033703454	0.023480434	0.018392261	0.021584086	0.027154936	0.026979072	0.030527381		0.030083928	0.017622208	0.027976429	0.015318107	0.024104042	0.023441808	0.026261672	0.026305432	0.019262094	0.046146311	0.033371817	0.025532605	0.034287378	0.01940028	0.027986936	0.034239002	0.041068882	0.027387245	0.032208093	0.03175021	0.046730194	0.04392897	0.042532921	0.049004368
0.057999641	0.032192525	0.033613499	0.011538636	0.029388206	0.032799486	0.043039851	0.03891423	0.014111515	0.04017498	0.029164882	0.023175431	0.031440686	0.022240251	0.018897282	0.027207585	0.034562014	0.033933699	0.0292175	0.025197905	0.027037986	0.017608734	0.024410101	0.039288536	0.03710774		0.019801915	0.028136492	0.028690616	0.029577995	0.029511107	0.023045059	0.022857705	0.022293366	0.019605754	0.035599887	0.033898246	0.030725114	0.026313001	0.033713054	0.038745724	0.04161758	0.038755547	0.025248326	0.039682176	0.041445922	0.037232403	0.045502495	0.032026697	0.029592752
0.054223221	0.03300453	0.034021098	0.016450882	0.020224869	0.025080159	0.042299125	0.037375148	0.015578951	0.031998105	0.036205612	0.031497043	0.042184271	0.030472668	0.028423665	0.039664697	0.04814133	0.044495791	0.038959134	0.036010601	0.034481466	0.027547525	0.035877384	0.035220258	0.040486973		0.02715404	0.037316006	0.036860205	0.041889921	0.030660903	0.0281594	0.029464746	0.03473182	0.037443936	0.045202821	0.026676148	0.030055176	0.02052974	0.044405263	0.030211775	0.036779467	0.046349321	0.047940291	0.046079308	0.022905666	0.053210128	0.021854697	0.041409165	0.036998235
0.046654005	0.032617878	0.017993366	0.02824983	0.035144158	0.020515511	0.033679489	0.043518141	0.033465795	0.026763935	0.028983293	0.029946381	0.029418059	0.028060947	0.038103063	0.038851883	0.051497374	0.045342337	0.041048732	0.041821834	0.042404693	0.043432012	0.048111361	0.036271423	0.046128813		0.021955468	0.033918831	0.038422391	0.03430542	0.030078333	0.025749698	0.024143165	0.032201666	0.043987967	0.033871997	0.034236725	0.027269278	0.023794025	0.035168592	0.033941656	0.03679299	0.036251083	0.030393228	0.033158705	0.042182036	0.037731595	0.032045461	0.029825754	0.037343778
0.035642833	0.035267044	0.026441	0.031467788	0.031407803	0.024703126	0.028805867	0.034681413	0.040798411	0.033684783	0.026019728	0.043584596	0.031270813	0.028760508	0.036528677	0.026651232	0.039796658	0.044051379	0.032703385	0.034186848	0.036030974	0.040425215	0.042983916	0.022906292	0.034536339		0.029172216	0.036401246	0.03449386	0.034316834	0.030730613	0.027922159	0.037246346	0.038813557	0.041723892	0.037900273	0.01486901	0.02547409	0.023904303	0.03385587	0.035851646	0.037386481	0.043512013	0.023756726	0.023648256	0.038123854	0.041550335	0.038687412	0.035746891	0.026446711
0.058430374	0.047476176	0.025136909	0.026152002	0.028261794	0.029270694	0.056896213	0.029736262	0.02143801	0.028222414	0.017299542	0.04499346	0.037238259	0.032649264	0.023687012	0.03415563	0.039331675	0.041662026	0.039602034	0.042169802	0.042852819	0.048005134	0.039690446	0.040961832	0.0349802		0.040432435	0.033266395	0.037104663	0.039761268	0.048806209	0.043761984	0.051845703	0.054319564	0.064567864	0.049710296	0.047111847	0.039377023	0.038606279	0.041720495	0.037786175	0.052298289	0.046854701	0.0408682	0.041846186	0.029727165	0.071389139	0.050859883	0.045425881	0.023035418
0.059339773	0.053255178	0.033158455	0.041949913	0.037172399	0.042144984	0.033283558	0.017130014	0.03040882	0.030769018	0.029814139	0.026701553	0.04044801	0.030068766	0.029402809	0.037232321	0.038142394	0.026981415	0.038751412	0.052261401	0.048916597	0.039913062	0.043013413	0.044355746	0.022400893		0.031099599	0.03686545	0.029736031	0.041473813	0.044397376	0.031658456	0.04089671	0.047173973	0.054139972	0.030864155	0.044775642	0.041236624	0.035061818	0.047076568	0.032749437	0.044892501	0.04304732	0.021326765	0.03364709	0.035038929	0.033406675	0.032578323	0.058880955	0.048979562
0.040092636	0.034887951	0.057722796	0.014326172	0.022366686	0.020126704	0.044678304	0.034833241	0.030123387	0.034655828	0.037025664	0.029939022	0.034736764	0.0301023	0.030635854	0.043280423	0.031268239	0.024437206	0.032339144	0.037877589	0.039088693	0.031972449	0.042558465	0.036578592	0.039097488		0.035649218	0.048628807	0.040474955	0.043184824	0.03772492	0.034581441	0.052807417	0.046396896	0.045354199	0.030616557	0.037846562	0.03335119	0.040164694	0.041352343	0.041355334	0.035388619	0.05728833	0.040991969	0.017758096	0.03645914	0.033227328	0.032890793	0.047835547	0.038709775
0.045088276	0.036730692	0.046500988	0.036048263	0.026089959	0.030051654	0.04282558	0.03835851	0.03088141	0.04377481	0.03768114	0.040913958	0.040552542	0.029947922	0.03399488	0.029728647	0.022138411	0.019139767	0.021405695	0.026334448	0.027427508	0.02694145	0.039863952	0.030284114	0.049937736		0.031089609	0.034461811	0.048736084	0.037731856	0.039003506	0.04657587	0.045179639	0.049671408	0.029447149	0.030416315	0.035651069	0.03783438	0.03083102	0.033796526	0.028584488	0.030744419	0.058376256	0.04439028	0.026584122	0.037186179	0.039292607	0.026549034	0.04258747	0.030689973
0.040179241	0.045450673	0.066058315	0.038728319	0.023576798	0.047016177	0.037189241	0.039506704	0.032677922	0.040081654	0.042446759	0.02791838	0.037115719	0.030500796	0.03263256	0.038263038	0.027248677	0.039218053	0.019053236	0.036363587	0.024270508	0.028079689	0.03777948	0.035162017	0.047908623		0.027194081	0.033390708	0.041546024	0.039994601	0.037017334	0.03701954	0.028811993	0.037347246	0.028212421	0.033030514	0.043655511	0.035253547	0.029353494	0.034896482	0.040108364	0.041111887	0.033624515	0.031696811	0.036490176	0.032725494	0.02161474	0.045455284	0.040390406	0.036106836
0.048263576	0.051545009	0.088416509	0.04850664	0.046766907	0.056070156	0.038420416	0.039195586	0.026887186	0.04160884	0.029595083	0.028535837	0.03600812	0.028859185	0.039265551	0.03311244	0.042018965	0.033029892	0.026368523	0.034911957	0.030552104	0.031482432	0.038659412	0.032580674	0.046713706		0.024496822	0.021153146	0.035483651	0.023529137	0.043597195	0.027036209	0.031542718	0.038683921	0.032497715	0.042784072	0.037466265	0.035586361	0.030661402	0.035864189	0.024216028	0.045684788	0.030346712	0.040701453	0.028584464	0.033925463	0.028456355	0.050715934	0.0419783	0.050341088
0.041431725	0.036972456	0.051414277	0.060113829	0.057946183	0.03993389	0.047422733	0.044032987	0.027414408	0.037762821	0.030961815	0.039877806	0.035768002	0.031012367	0.04264899	0.040260371	0.04207902	0.039298303	0.041482378	0.052435506	0.045230642	0.045518812	0.044193	0.032203306	0.04991632		0.024243031	0.038892671	0.032075264	0.030944834	0.05054643	0.057219837	0.054773949	0.045353774	0.041669451	0.058173578	0.054059867	0.052552544	0.038796093	0.058465805	0.032721803	0.080543935	0.052786373	0.059032694	0.056191411	0.044522069	0.052441303	0.062606633	0.051632788	0.062027704
0.3598299	0.38580748	0.41208252	0.39436653	0.39416131	0.37638441	0.36132944	0.33648923	0.30061334	0.28076342	0.24423853	0.2136776	0.20635717	0.18498296	0.15283503	0.16423318	0.14495613	0.15110858	0.13963993	0.10329802	0.07772702	0.043394871	0.058985148	0.11235482	0.15300757		0.14971949	0.14606358	0.14532158	0.17411627	0.22159012	0.26220095	0.25386652	0.28698891	0.28779182	0.30772623	0.31468588	0.30735162	0.33587396	0.34509462	0.33600628	0.33854109	0.34985361	0.35568565	0.36303037	0.39719084	0.3885797	0.40765995	0.41130078	0.41228658
0.9999913	1.0472863	1.0594182	1.0730814	1.0323306	1.0079703	0.93577391	0.87710327	0.79672801	0.71983629	0.64699739	0.58845794	0.50622964	0.4591423	0.39649078	0.3808026	0.38140914	0.34582892	0.29801536	0.22884148	0.1498673	0.079675943	0.11467927	0.23998849	0.43633637		0.38422504	0.31148258	0.30998605	0.41672039	0.54233557	0.6274038	0.69210273	0.73165143	0.76304966	0.80360746	0.8201713	0.81393379	0.83307809	0.87443805	0.88196272	0.89310014	0.9369477	0.96214736	0.98033589	1.0052311	1.010956	1.0371621	1.0503819	1.0894269
0.74333799	0.76841456	0.75702453	0.78557992	0.73670471	0.7405073	0.66788328	0.64897031	0.57247931	0.53066039	0.48087338	0.4414354	0.37565416	0.33615056	0.31245422	0.28931257	0.29789719	0.25815338	0.22480087	0.1891059	0.140148	0.092462927	0.10546049	0.15896815	0.33169097		0.3040328	0.22434708	0.21954347	0.30087164	0.39248136	0.43401161	0.50132066	0.52654517	0.54212952	0.58139151	0.56665075	0.58251595	0.58172607	0.63045883	0.63032007	0.6397211	0.66747695	0.69847167	0.69677943	0.70341682	0.70758951	0.73587155	0.73208809	0.75073415
0.20110646	0.20204319	0.2166709	0.22066601	0.21480078	0.20258018	0.17336573	0.17749563	0.15025814	0.14189254	0.12240278	0.13040328	0.12275197	0.094631173	0.094437085	0.091502063	0.092795946	0.089280948	0.070918098	0.075420946	0.059119239	0.054390345	0.049849078	0.063173011	0.086180203		0.088787787	0.044014368	0.070763491	0.068112247	0.10214043	0.10390221	0.12845708	0.15723442	0.13614015	0.14558846	0.14432828	0.1389706	0.15399575	0.18214931	0.16463308	0.14833401	0.14583132	0.17324315	0.17447582	0.148422	0.14904375	0.16285791	0.15543823	0.16959257
0.0849948	0.094730735	0.11775164	0.11334566	0.10277729	0.098631144	0.078448981	0.077995948	0.062114265	0.079147942	0.067796089	0.064622603	0.06654568	0.047838394	0.055479832	0.055041838	0.053850267	0.075282313	0.062021628	0.063459262	0.042600375	0.053773895	0.040068053	0.036606263	0.073150262		0.035713803	0.051545098	0.035926033	0.048664548	0.052226946	0.055148061	0.055256654	0.0613853	0.061140042	0.046362542	0.0635878	0.067536391	0.073106259	0.099943191	0.08519946	0.083261892	0.09234494	0.095980681	0.094989486	0.099900633	0.10160621	0.092166193	0.089513212	0.090007335
0.055740215	0.092319608	0.049949102	0.072891243	0.05088716	0.052313238	0.054868132	0.045091391	0.041998893	0.03990696	0.042593431	0.039773833	0.040049892	0.03370855	0.024642218	0.02987601	0.020652255	0.041619744	0.046868477	0.048751708	0.040793654	0.046753209	0.043080516	0.030883711	0.044324152		0.029112624	0.042192373	0.039596699	0.041836429	0.05430235	0.061605986	0.069937065	0.076347448	0.06434039	0.063606359	0.05023367	0.050990038	0.047810808	0.038887057	0.063088521	0.090356581	0.057892047	0.055093896	0.055175021	0.064237967	0.084179103	0.083957665	0.062706597	0.06856253
0.075643569	0.078186378	0.065726958	0.069884397	0.053136095	0.068916075	0.068243526	0.069642201	0.052138641	0.062549718	0.055425458	0.071269542	0.043970376	0.035424843	0.032089237	0.032474138	0.027162878	0.028155446	0.033855166	0.036350355	0.046689801	0.053588543	0.046892554	0.055290665	0.058516227		0.01971562	0.051877331	0.046135016	0.04643397	0.044317912	0.052193318	0.047402322	0.051477242	0.043449461	0.0462653	0.044472843	0.04261386	0.058322553	0.034944866	0.042124771	0.06831333	0.059730638	0.084779866	0.044672877	0.047360815	0.050704196	0.086723551	0.056555476	0.064148396
0.069606915	0.069772355	0.067464404	0.049129825	0.050008398	0.075728357	0.072452866	0.04194434	0.053217761	0.041817818	0.046279512	0.042859983	0.04809311	0.037698515	0.040237699	0.048235316	0.051642716	0.049645472	0.035472419	0.044070497	0.050813545	0.044080783	0.045678742	0.056796033	0.038612153		0.036944665	0.042639386	0.024722233	0.048565697	0.035223119	0.05121959	0.038041379	0.047194526	0.045440629	0.037787326	0.03497678	0.037360117	0.038755972	0.060136646	0.049258817	0.049668822	0.037134189	0.055227973	0.037917208	0.036882557	0.038396765	0.080325447	0.040636234	0.062134594
0.047156747	0.049297355	0.063909464	0.064704947	0.032114234	0.062563702	0.067765743	0.052319385	0.04094309	0.05630666	0.044095092	0.044272114	0.046030495	0.028366927	0.022182573	0.034485213	0.034713898	0.026727498	0.029261811	0.047164276	0.032086704	0.040685613	0.053621076	0.035273675	0.055740502		0.051021393	0.059069198	0.043940023	0.061948936	0.05530338	0.041803185	0.039916307	0.033949729	0.058349643	0.04214365	0.025370361	0.043224491	0.045988895	0.05812908	0.065333351	0.073183179	0.042806484	0.06133287	0.046865791	0.058474876	0.051263925	0.049027916	0.056855924	0.059316676
0.070401065	0.041460536	0.036290705	0.032119848	0.035466008	0.024081212	0.03637626	0.033825085	0.039620794	0.017741246	0.033245508	0.039784878	0.025526449	0.032768514	0.029168898	0.028730728	0.046330452	0.047060996	0.049789745	0.073124699	0.055268928	0.068179771	0.068859428	0.054476861	0.059473835		0.044432335	0.04269233	0.042294495	0.051099937	0.048516344	0.046420854	0.058927566	0.04050133	0.062403172	0.054958854	0.038196303	0.051221453	0.062141303	0.057298943	0.04822905	0.057415504	0.063117109	0.052492157	0.057379179	0.035954978	0.026226267	0.07661093	0.068716072	0.061804231
0.089066401	0.070451118	0.081460603	0.053195253	0.043886509	0.054166853	0.048352811	0.044340447	0.052527316	0.046635643	0.050551742	0.055229541	0.042008728	0.037742902	0.040354304	0.031801786	0.029897334	0.032558616	0.039555702	0.047580585	0.037531205	0.052567642	0.05183484	0.039357468	0.025416337		0.027188186	0.047421467	0.056159969	0.064710282	0.056945335	0.063261181	0.070504785	0.05774641	0.052369487	0.04072348	0.051474538	0.068394855	0.049618598	0.076095358	0.065845199	0.045671768	0.050728288	0.0394882	0.044430044	0.045245975	0.048418082	0.070693687	0.067054681	0.061297067
0.06618759	0.037934635	0.045899943	0.049616259	0.045468219	0.048689127	0.046608746	0.038177229	0.025097748	0.030335998	0.035177026	0.050493542	0.027963627	0.045005172	0.032920394	0.026427682	0.032587852	0.027147783	0.033850275	0.028140238	0.031773422	0.038511533	0.053058114	0.027314207	0.041245181		0.034593839	0.040080234	0.05433879	0.042192046	0.049058918	0.055060834	0.042383023	0.048918586	0.027200557	0.031503689	0.034230899	0.040034108	0.035381582	0.044759542	0.051192105	0.048876386	0.050755914	0.038957823	0.039659526	0.056349799	0.038880695	0.074750029	0.05445186	0.041777372
0.063453883	0.043144196	0.040279295	0.037901305	0.064146519	0.028810075	0.03972543	0.051749077	0.042916883	0.050059106	0.037986994	0.053648364	0.03574869	0.0500989	0.048030034	0.038757678	0.045751005	0.047566645	0.044099659	0.032769073	0.035177629	0.053977165	0.064387172	0.039434381	0.043248609		0.030657085	0.040299397	0.050792534	0.05002027	0.045624174	0.033953156	0.031853151	0.04501019	0.04716716	0.054783013	0.040475905	0.052493423	0.040244106	0.05554112	0.061221201	0.055456012	0.051002905	0.062221393	0.062823877	0.051137265	0.051856477	0.063483968	0.075412907	0.054416046
0.055207547	0.034657285	0.047786497	0.041140769	0.054648004	0.039602734	0.038518604	0.055386674	0.050351273	0.058137532	0.058339495	0.059572708	0.026943659	0.044754319	0.052848719	0.044702541	0.053495329	0.041535351	0.03734808	0.02201144	0.027277503	0.042256508	0.051705364	0.041578934	0.024520986		0.034869056	0.038057409	0.04716887	0.047414195	0.054795399	0.039862521	0.024540214	0.056237418	0.039497808	0.049911197	0.028287301	0.038839202	0.037030071	0.048313241	0.040639315	0.04425877	0.042779036	0.050538652	0.053698264	0.048105482	0.051705416	0.061404314	0.069770627	0.10327714
0.040087003	0.03296607	0.044652533	0.051815052	0.055043593	0.034088612	0.058280278	0.033695303	0.055424739	0.08050479	0.057409711	0.061078567	0.039101467	0.048932541	0.04493336	0.036484133	0.037909891	0.035390805	0.027077984	0.027718585	0.021214282	0.02308978	0.025806712	0.042644471	0.033751145		0.042619307	0.050023824	0.041234724	0.043308694	0.04282767	0.038823403	0.02906158	0.034169476	0.024182437	0.042501442	0.03329663	0.033227056	0.038199745	0.028561637	0.030814303	0.035941429	0.048312265	0.059065074	0.044410221	0.049720932	0.032386538	0.064713463	0.062814333	0.062821344
0.039981399	0.038643472	0.044191051	0.050566409	0.063123569	0.047530126	0.046236873	0.039301246	0.033730041	0.04537059	0.039071556	0.03665458	0.058230214	0.043387562	0.036948569	0.022260755	0.030709181	0.027210554	0.038803224	0.036015853	0.029681949	0.027544351	0.029607974	0.035413634	0.027836304		0.029108051	0.045953218	0.032472774	0.044629075	0.029772008	0.037339225	0.03313582	0.030644735	0.037758604	0.025404269	0.029860569	0.030192504	0.025913421	0.028892705	0.046145517	0.036218639	0.038650483	0.062514901	0.046255827	0.038133547	0.046470817	0.045749385	0.056512829	0.066016629
0.039797589	0.029862139	0.033329085	0.036909275	0.065406971	0.035933152	0.040113438	0.040145852	0.044586834	0.037174758	0.057886746	0.04084339	0.051181514	0.054257561	0.026366023	0.023278533	0.023010992	0.01328077	0.023710055	0.029811664	0.018119277	0.03356706	0.040423587	0.056243598	0.042723063		0.029770331	0.039675962	0.036755688	0.040736172	0.038350504	0.037802462	0.045195144	0.042655353	0.050918095	0.039006382	0.036410607	0.037482489	0.029832011	0.02156469	0.033817898	0.030986689	0.03177093	0.029059879	0.037442256	0.037749514	0.032160625	0.047665361	0.027436469	0.036164533
0.030412393	0.035462081	0.042357054	0.038444992	0.038413346	0.042940378	0.034918278	0.030476358	0.055581972	0.033960674	0.046736296	0.033248484	0.041820571	0.046844706	0.026738249	0.033474281	0.034054331	0.024874821	0.028833592	0.031855788	0.020428501	0.038097329	0.044278733	0.063105419	0.052156981		0.02624345	0.048210178	0.031033007	0.03002527	0.038373459	0.034182459	0.035400618	0.042947087	0.040421505	0.045829054	0.033635817	0.043948561	0.044111773	0.042086139	0.026480803	0.037442964	0.034476981	0.032647852	0.034488019	0.029524419	0.040115416	0.030265881	0.051990103	0.037090808
0.045882396	0.054688457	0.050293636	0.030625749	0.036495037	0.032359697	0.05084379	0.05529457	0.037491724	0.03215789	0.039532881	0.032220438	0.043474928	0.041031517	0.028681803	0.043650873	0.029003536	0.024148727	0.022498686	0.032031503	0.021433122	0.032227013	0.041410442	0.049876858	0.0323084		0.024426857	0.037295189	0.035492525	0.023095228	0.027414201	0.02543167	0.027698174	0.027613316	0.036156926	0.016384387	0.024858832	0.019618068	0.031271212	0.025794193	0.020754758	0.02931905	0.030167377	0.022443851	0.025724776	0.038156629	0.033440772	0.053768598	0.040631611	0.059928317
0.048110686	0.053138088	0.050487436	0.027405277	0.025848525	0.028268432	0.030240383	0.057662807	0.030297551	0.03841994	0.059900474	0.049623072	0.044602271	0.038137134	0.047398299	0.055218797	0.034448713	0.035687465	0.04194222	0.041368812	0.043289401	0.040217228	0.051507197	0.052978735	0.025254929		0.031370308	0.030169634	0.025072055	0.021467825	0.024540622	0.030414755	0.031998321	0.032731041	0.02831598	0.036672946	0.032005701	0.017193111	0.035006091	0.032814685	0.027417967	0.038881414	0.036641747	0.027451701	0.029232958	0.050311252	0.031605925	0.054177202	0.050341051	0.056207351
0.026142862	0.055172414	0.03275349	0.045127414	0.049059656	0.039395604	0.034467041	0.037146989	0.0346555	0.032452788	0.044562217	0.032951396	0.033462863	0.027328497	0.057762001	0.0378929	0.022234287	0.031057872	0.042710889	0.040652797	0.040991787	0.030041797	0.038995948	0.025925806	0.035055961		0.03474097	0.038381279	0.041941412	0.045340326	0.040864941	0.040346123	0.048421197	0.049787473	0.036166329	0.033302311	0.02786099	0.024084279	0.034631807	0.034320179	0.021800974	0.034904443	0.044887643	0.029672995	0.041118331	0.051329575	0.03647488	0.048374381	0.044453748	0.054295633
0.04374649	0.027097281	0.042887297	0.031726092	0.036035296	0.03240604	0.028529126	0.029333234	0.039086219	0.019019982	0.043347117	0.033751495	0.026811551	0.035111107	0.044200949	0.030111909	0.02605742	0.03187605	0.030705096	0.033289995	0.034621645	0.029735144	0.035982851	0.060597736	0.033944361		0.039293472	0.042389296	0.030863816	0.036091935	0.031597286	0.034281965	0.045477461	0.065002322	0.041479114	0.035393011	0.039765563	0.033158023	0.024331603	0.029546028	0.026745655	0.041265551	0.038220078	0.035591304	0.030356668	0.029581457	0.029065169	0.039904017	0.045541067	0.060674507
0.030773362	0.032826722	0.048726112	0.028456222	0.025433745	0.025489062	0.034666177	0.032615848	0.030923679	0.041963689	0.037313316	0.027081676	0.021507565	0.03837499	0.038826194	0.026360659	0.028908605	0.021696128	0.040810015	0.034103047	0.040102031	0.033437319	0.031720575	0.049979415	0.037775621		0.048181258	0.03198006	0.018140104	0.026270011	0.031372432	0.029926287	0.035523158	0.059609964	0.027461708	0.019518301	0.018344114	0.038869806	0.039212491	0.033409648	0.034930766	0.04135149	0.045474313	0.051958036	0.036503267	0.024550499	0.035999127	0.036697093	0.033467721	0.031799939
0.052764591	0.031730566	0.037579667	0.025301898	0.037331857	0.039065763	0.05005144	0.05223063	0.034557462	0.030521587	0.034681652	0.031350382	0.042392068	0.0440531	0.044528943	0.035242379	0.044095401	0.045882694	0.052028611	0.040562656	0.052143354	0.04662475	0.044239637	0.059404861	0.02787582		0.032648008	0.049106177	0.045735683	0.054689161	0.05477168	0.046504449	0.037188441	0.051807251	0.047994897	0.026782362	0.022107733	0.03407466	0.033214163	0.029756172	0.025013139	0.024690611	0.042228661	0.035034575	0.035247047	0.060309149	0.042994455	0.050693147	0.026194604	0.034320779
0.03579402	0.041441925	0.027631857	0.029462289	0.032332048	0.047429539	0.041044023	0.043760721	0.023310015	0.027043192	0.034098435	0.031655144	0.038718045	0.054129787	0.052304294	0.033756666	0.034319136	0.033798311	0.046523727	0.032455586	0.039099507	0.044772267	0.023117768	0.043073334	0.035462063		0.039165653	0.05225959	0.053279858	0.057491045	0.060515802	0.043831661	0.041029692	0.066968039	0.044606701	0.037063628	0.026602659	0.044190854	0.038607687	0.032415021	0.034758713	0.02614779	0.028759127	0.015425962	0.028471366	0.034937304	0.045610297	0.033566203	0.02257666	0.037076648
0.016491711	0.03830247	0.035379775	0.049305171	0.032074925	0.04494714	0.056569595	0.044319078	0.037632309	0.032840841	0.043052692	0.032811768	0.032729492	0.037298772	0.03634347	0.030851191	0.046629407	0.025198665	0.046916086	0.03941695	0.042590994	0.038803354	0.03311795	0.030527338	0.03585368		0.03631866	0.042307477	0.039009947	0.039101556	0.041035406	0.03768906	0.038397156	0.053021088	0.042872045	0.045062311	0.028524244	0.05340682	0.034818757	0.041190073	0.038428541	0.035505731	0.034313038	0.03615725	0.030037049	0.034809589	0.027044896	0.032773726	0.038262349	0.029279649
0.03935124	0.046825971	0.039726406	0.056125797	0.043775514	0.037099209	0.042197041	0.019025335	0.029686192	0.034411538	0.063011132	0.032915775	0.033510309	0.034595408	0.043137651	0.038912959	0.046377253	0.023562217	0.032083809	0.025349686	0.030529201	0.027967958	0.029366059	0.042961575	0.039349873		0.053992487	0.026081601	0.040093765	0.040191624	0.038809586	0.035332289	0.03586559	0.047667623	0.033211924	0.039607923	0.032058813	0.052024174	0.045836363	0.041577332	0.032042947	0.053619638	0.050469186	0.056729395	0.054603048	0.03341927	0.045181841	0.06011539	0.040817946	0.055811036
0.023940202	0.050054442	0.042455722	0.055012733	0.034282014	0.051938396	0.03820803	0.042111877	0.0501615	0.030957017	0.057241276	0.051361494	0.049957283	0.047055371	0.049618918	0.055782717	0.042961754	0.045249194	0.039014783	0.047034539	0.038753375	0.042466581	0.03499176	0.045797996	0.044231303		0.046954215	0.040705726	0.032066327	0.029296672	0.024765093	0.025217487	0.030698054	0.047596235	0.023687465	0.029877804	0.031103779	0.038202379	0.040526439	0.026869701	0.043643788	0.034739845	0.036094945	0.034126982	0.048397161	0.040371653	0.04835768	0.056743544	0.052027926	0.052583873
0.042749636	0.02673872	0.036529358	0.049780883	0.038577393	0.033982888	0.04934521	0.046364445	0.044728383	0.024523281	0.032290094	0.033570446	0.025671937	0.046442617	0.039397657	0.043667547	0.046990547	0.065627486	0.060339626	0.052155461	0.046159845	0.043182548	0.026786959	0.048291206	0.040895533		0.045413379	0.068749793	0.037490088	0.044924892	0.030450523	0.038286302	0.035681393	0.051462069	0.046347406	0.041021716	0.036885448	0.050275203	0.045751926	0.049079295	0.043066394	0.029771004	0.040509325	0.022751458	0.05585495	0.051991768	0.042903401	0.05481812	0.048236374	0.037497137
0.031299923	0.036461513	0.037588656	0.024204107	0.025427081	0.030217072	0.024164494	0.038987361	0.035964042	0.044088408	0.038945712	0.052413821	0.047804512	0.054281592	0.075815491	0.062584303	0.063948676	0.051302373	0.062788017	0.053073041	0.049488157	0.051389139	0.032273211	0.053131219	0.058378901		0.057426561	0.062422033	0.049281418	0.051150996	0.049039017	0.045924004	0.041861169	0.067533664	0.053172849	0.040602271	0.043502912	0.050082911	0.045604698	0.030621834	0.034896858	0.02714722	0.032070041	0.034886811	0.048330452	0.045461606	0.052432936	0.044755816	0.03851296	0.031421646
0.043251637	0.059273902	0.056530051	0.035491847	0.039897043	0.035545882	0.039665233	0.056414705	0.053234097	0.049481884	0.051839255	0.033432126	0.066880047	0.065909803	0.076813787	0.076252304	0.070950292	0.043819308	0.056232404	0.04493472	0.050143056	0.055582743	0.045128308	0.063742302	0.042638525		0.069000281	0.031840302	0.035549451	0.040126599	0.043326262	0.054023083	0.047907069	0.057961412	0.04708337	0.039406125	0.049360778	0.045448121	0.0425147	0.035398211	0.047369063	0.02562812	0.041750614	0.039455868	0.042575773	0.046747264	0.059267666	0.028074266	0.041067429	0.041019365
0.047909435	0.052373871	0.031745665	0.024300143	0.043522332	0.044748303	0.038648669	0.038414903	0.039414216	0.044288918	0.059998073	0.026794158	0.045019329	0.038161311	0.039814748	0.043244362	0.036557063	0.051482398	0.049231626	0.0392734	0.040025964	0.038834672	0.042690631	0.048961036	0.060613032		0.064472064	0.045369089	0.03453901	0.041059572	0.041417584	0.036533974	0.052162778	0.049891174	0.040064506	0.050255731	0.034815859	0.041296326	0.032132085	0.028443962	0.036750492	0.031606346	0.03516373	0.03087957	0.043414786	0.041856404	0.056316536	0.040039208	0.031862512	0.023601519
0.055777449	0.040919002	0.033094473	0.028904973	0.041654292	0.035189804	0.029926045	0.049800985	0.034054808	0.038643155	0.047483716	0.032529727	0.039973326	0.04038946	0.048690494	0.036490493	0.04053434	0.060929917	0.050687619	0.058224902	0.052058671	0.045209009	0.053806696	0.03981683	0.037719823		0.058812343	0.04017264	0.05867536	0.062832534	0.077825159	0.076830022	0.076366805	0.079366341	0.059717182	0.060620021	0.065916844	0.051147323	0.048185449	0.043992154	0.039173052	0.037561767	0.041811787	0.039671708	0.055315763	0.042163014	0.029091833	0.054374505	0.058593899	0.040228721
0.043283515	0.05817211	0.043020263	0.052301779	0.054550219	0.060270131	0.064445838	0.043772016	0.064334132	0.077929713	0.034969829	0.058124773	0.056865223	0.036916655	0.04005963	0.036079578	0.040212303	0.036220275	0.028741689	0.02214933	0.041405659	0.040501516	0.06120307	0.066990174	0.051424157		0.055745322	0.053777456	0.059566066	0.054188047	0.053376615	0.062275566	0.068145745	0.059593428	0.071347319	0.067201376	0.072481208	0.066487379	0.043472022	0.066482157	0.059044678	0.049399983	0.054154377	0.053226274	0.06005653	0.065725811	0.035060819	0.069394276	0.035426565	0.046900839
0.042058155	0.051630326	0.057024341	0.055979021	0.081189349	0.088136926	0.085034929	0.060874313	0.091416016	0.11056788	0.056692943	0.091747873	0.084830768	0.076132447	0.064287163	0.076211922	0.089225002	0.096362159	0.079239734	0.066958651	0.070618331	0.061499715	0.075876042	0.08796896	0.029132769		0.050664909	0.07268776	0.084385388	0.063938163	0.065634206	0.058998838	0.046539411	0.049434241	0.057346817	0.048081748	0.044020679	0.064958997	0.063526735	0.067009009	0.073665015	0.059652232	0.042188443	0.048554711	0.060043607	0.065131523	0.058805555	0.059722267	0.045009613	0.051888667
0.048408758	0.039590601	0.073087342	0.05153292	0.072792992	0.063318826	0.064657323	0.072353065	0.080737449	0.096894041	0.070458852	0.094099388	0.10970613	0.10049134	0.075904094	0.11539654	0.11299451	0.11615265	0.11480346	0.10631468	0.11500711	0.12079358	0.13663082	0.1303885	0.073681869		0.10595515	0.087417006	0.093650348	0.086747475	0.089523993	0.085596263	0.060690433	0.079641454	0.05944157	0.058530912	0.061410099	0.072114021	0.074437782	0.071764521	0.077569924	0.080689125	0.052031498	0.060443614	0.057253018	0.073380917	0.064894661	0.0477456	0.067108937	0.06037838
0.056135356	0.043847103	0.088608146	0.050245255	0.062848836	0.058909979	0.063353337	0.061678439	0.066891007	0.087116979	0.073892139	0.079930551	0.099376522	0.086295195	0.080503494	0.11174972	0.10828331	0.10027601	0.099749349	0.096620671	0.10810468	0.11968806	0.13507959	0.1174491	0.13316567		0.13753895	0.091742292	0.11447784	0.11032331	0.11914191	0.10183768	0.091168128	0.095176689	0.078075893	0.084248967	0.088391602	0.092395566	0.11177193	0.097042769	0.090999	0.077731676	0.080158226	0.089187399	0.0903899	0.080146782	0.074257061	0.06896054	0.08562497	0.052505217
0.058716323	0.041754913	0.07452587	0.056333512	0.048636191	0.078415088	0.089384839	0.10172913	0.089884467	0.086590484	0.11220523	0.11150367	0.12551591	0.12450331	0.11087785	0.096348651	0.075022064	0.076930732	0.063829362	0.068221636	0.055900469	0.059829172	0.0537384	0.082485691	0.19879016		0.20256838	0.12726106	0.15975507	0.15507844	0.16244656	0.13638082	0.11210492	0.11822467	0.092705697	0.092307061	0.099585757	0.10564595	0.14161763	0.10817154	0.14375633	0.11096627	0.1135461	0.093866669	0.11091199	0.099751599	0.10232789	0.096277319	0.10234407	0.05539643
0.11285651	0.11051489	0.12077643	0.11793515	0.13948315	0.14334437	0.15587904	0.19626273	0.20136705	0.19202265	0.17486365	0.19330084	0.17464033	0.15368347	0.13196559	0.1268387	0.10732881	0.10849917	0.11582675	0.12296426	0.098646127	0.096324451	0.1108835	0.11777413	0.27660501		0.29173416	0.25374818	0.25247261	0.21532343	0.19949065	0.17470226	0.16265132	0.18366383	0.14339304	0.14978237	0.11724557	0.13894558	0.15472734	0.1635187	0.1967276	0.20162381	0.2304318	0.19646312	0.18349636	0.19923846	0.20347753	0.18942748	0.19418743	0.13788933
0.25496331	0.27425572	0.32722911	0.34440163	0.39062098	0.41790479	0.43258196	0.47788674	0.49649936	0.50940472	0.50114226	0.48499486	0.44222215	0.3787272	0.32568774	0.25128052	0.18609026	0.14776489	0.13091421	0.1433222	0.11616355	0.13610877	0.1869401	0.13302605	0.29383197		0.25765517	0.31060755	0.30060413	0.2419465	0.2284482	0.22901063	0.26199833	0.31273371	0.31629777	0.29364949	0.23345575	0.20595416	0.21432666	0.20584382	0.21353823	0.22675402	0.25181618	0.24267013	0.22573061	0.23298085	0.22946377	0.22453292	0.24676128	0.21929325
0.25454324	0.27739066	0.31156871	0.36301553	0.38738331	0.43498674	0.45246175	0.48070616	0.52913237	0.51294565	0.51722652	0.49276182	0.44703889	0.38572437	0.29454213	0.23724994	0.20444335	0.19214046	0.17877454	0.17616889	0.18247251	0.17577821	0.22268562	0.22531959	0.13424104		0.11182889	0.24418624	0.24491128	0.22385395	0.18858995	0.18890725	0.25486609	0.29004937	0.32782707	0.30214429	0.26470327	0.23108689	0.19352876	0.19388248	0.17112063	0.17740403	0.16619475	0.15928245	0.15697654	0.14340849	0.16172947	0.13178283	0.12078321	0.14291331
0.12371447	0.13387617	0.13411418	0.15692979	0.13491243	0.15549685	0.17905685	0.17832033	0.19808444	0.16688125	0.16848205	0.17779854	0.16078009	0.13982612	0.10073063	0.13307853	0.13678166	0.15412019	0.12867732	0.13471501	0.13153544	0.131005	0.18160066	0.17323485	0.23075809		0.28077644	0.27450791	0.27347565	0.26052263	0.25310352	0.24123707	0.22807333	0.23841049	0.20116273	0.19160046	0.18294875	0.18618611	0.17314078	0.16381519	0.17796387	0.17173474	0.17163655	0.15301722	0.16358176	0.14894225	0.17405827	0.15429205	0.12952094	0.11410417
0.060338065	0.06444896	0.11467825	0.068762541	0.087892123	0.074648537	0.10271143	0.092250936	0.11042581	0.095096216	0.10062772	0.1128767	0.10519508	0.098675124	0.10093579	0.11037122	0.092503898	0.080265209	0.085111648	0.072192125	0.083303645	0.081891559	0.1071936	0.073288672	0.17797938		0.16372208	0.14208391	0.18117641	0.19052464	0.22791265	0.20293975	0.16968504	0.16991919	0.12877043	0.1245257	0.11744512	0.11267893	0.10045975	0.10588114	0.1105239	0.10001584	0.094032079	0.088961877	0.085266583	0.093555287	0.093413152	0.083387822	0.066668965	0.078766018
0.08801093	0.068589538	0.098110661	0.091763981	0.069278732	0.078926347	0.077822141	0.07851658	0.099052943	0.074715711	0.08878766	0.078352615	0.081078634	0.088840395	0.095271327	0.078025848	0.065037824	0.077200502	0.08329957	0.077908069	0.0924301	0.091173746	0.099910952	0.11114158	0.11639932		0.10073753	0.070295304	0.070057385	0.069644585	0.080028325	0.070069298	0.075750276	0.09291929	0.08202783	0.076021686	0.082320914	0.081111476	0.088878863	0.089369841	0.087176785	0.093552291	0.1003273	0.097016685	0.087623835	0.07665547	0.064384192	0.066254087	0.064098701	0.067010984
0.066073209	0.067060739	0.081065238	0.089824833	0.045536593	0.07639493	0.059642863	0.077921852	0.085336559	0.074366152	0.081467256	0.086081482	0.059127804	0.079448476	0.078390189	0.059040572	0.067155004	0.07383167	0.064805254	0.060383521	0.091426402	0.10568604	0.11404186	0.12541735	0.11546509		0.10585666	0.12613185	0.10281523	0.090884216	0.068747766	0.076366439	0.08354155	0.07749711	0.075689331	0.071062654	0.054561716	0.064728253	0.065987155	0.074697547	0.075702138	0.071117774	0.052559506	0.065159865	0.063909613	0.060976002	0.06393455	0.065195374	0.069127455	0.040117666
0.077974357	0.094106548	0.05084138	0.079638854	0.06531591	0.089315586	0.082278617	0.094784684	0.1057091	0.11008324	0.1061615	0.095514841	0.10928032	0.11907675	0.14629084	0.14561656	0.13601613	0.13279846	0.11842244	0.092941992	0.076114625	0.056249	0.068049714	0.071343556	0.16368218		0.12970059	0.10101521	0.086965702	0.08375743	0.086999431	0.10076835	0.12183915	0.097635932	0.085597195	0.092957206	0.093473531	0.08287546	0.0714304	0.080101982	0.0664507	0.063547008	0.08071892	0.094892062	0.090984367	0.071476884	0.081628963	0.049246624	0.05379669	0.059178378
0.091207385	0.12582797	0.10424886	0.09602093	0.10119796	0.1337139	0.11707588	0.14188939	0.13486695	0.15570652	0.14704192	0.17030555	0.1830187	0.18004465	0.20245877	0.1963491	0.19250983	0.16891579	0.1507639	0.13766652	0.12178151	0.091632791	0.074159488	0.067201391	0.19408795		0.17298216	0.1163071	0.1291959	0.13408422	0.14948647	0.1817013	0.21418689	0.19444565	0.20702556	0.19068003	0.20286629	0.19814909	0.17281076	0.18584937	0.20193252	0.18507317	0.18758099	0.19688205	0.19651455	0.14705616	0.13712351	0.13482922	0.1167483	0.12213144
0.044806089	0.091404177	0.07377436	0.073648386	0.072314091	0.09162695	0.091026098	0.050093565	0.069434993	0.072066791	0.064389937	0.05593536	0.062185317	0.060211882	0.052141935	0.057447702	0.069854058	0.076056838	0.071946241	0.068452112	0.084788658	0.086373381	0.087630816	0.080399066	0.14289483		0.13603738	0.13020347	0.1177869	0.13885829	0.15295415	0.16104364	0.18047023	0.17694849	0.18820177	0.17696588	0.20298506	0.20109391	0.17102957	0.19847701	0.20006236	0.19133019	0.19618642	0.21091659	0.18039156	0.17036888	0.13301511	0.14129597	0.11269678	0.10238198
0.074411213	0.096638568	0.085229278	0.083362192	0.086969331	0.084033124	0.096501768	0.070366539	0.10367727	0.10522912	0.099047929	0.083455235	0.10116404	0.10070639	0.11200155	0.13767283	0.13351974	0.13828313	0.14871269	0.14122553	0.1326905	0.13042559	0.15126446	0.1343874	0.15885554		0.1466542	0.14019315	0.11428138	0.097846024	0.10243338	0.10778578	0.1161514	0.12820418	0.11749987	0.13982742	0.15241604	0.18284567	0.15965751	0.18239976	0.15832628	0.17444567	0.17945772	0.19318129	0.16849154	0.17598334	0.14973763	0.14267947	0.12333819	0.11111308
0.083415963	0.072066255	0.070690364	0.08949019	0.063653953	0.071689844	0.073214442	0.081063136	0.083661899	0.080333374	0.086048566	0.10143053	0.095114559	0.11085581	0.10656166	0.11990181	0.10848472	0.12034496	0.10484581	0.11259073	0.11522044	0.13898867	0.16650319	0.1568478	0.12283254		0.099847861	0.15369485	0.14710352	0.11350667	0.099460773	0.10035648	0.10199872	0.096933514	0.091405988	0.12128726	0.11429051	0.12731005	0.12936707	0.12384447	0.15275219	0.14645055	0.14464128	0.14770938	0.1574627	0.15105729	0.15361205	0.12632956	0.13110957	0.12698445
0.12989134	0.13436665	0.13185552	0.152017	0.13048227	0.14996439	0.14904973	0.14031804	0.15584308	0.1270494	0.15995108	0.15073751	0.13933098	0.17815724	0.18863337	0.19711435	0.20586145	0.20266975	0.18162012	0.17730564	0.16678734	0.14745894	0.1426964	0.12117767	0.19271044		0.18129265	0.1638898	0.16764504	0.14854306	0.12807588	0.13162771	0.13443476	0.13161525	0.14172861	0.15982287	0.15898825	0.18799976	0.20666592	0.18044533	0.22416158	0.21008377	0.19884425	0.19825937	0.20898636	0.22930692	0.22227535	0.20055318	0.19472775	0.19609332
0.10350281	0.10817821	0.093010262	0.11493374	0.10170096	0.11531146	0.11613579	0.1098984	0.12996162	0.098052092	0.12210897	0.10893282	0.1162379	0.11462551	0.13159485	0.12823197	0.13221264	0.12568319	0.13237019	0.13158989	0.12497703	0.11780553	0.11531447	0.087459154	0.14827649		0.14248571	0.14277941	0.15387858	0.16562891	0.16286391	0.1750326	0.15518016	0.16259217	0.17455724	0.16621172	0.18330567	0.17434642	0.19820093	0.21233135	0.20324032	0.19145878	0.21814986	0.22204863	0.21862613	0.23468095	0.23301727	0.22887772	0.25838268	0.24248892
0.1095502	0.11910579	0.099159688	0.10672413	0.11805137	0.12982953	0.10557928	0.12896655	0.14115217	0.12967823	0.11601546	0.12793179	0.1366809	0.1408876	0.15747841	0.15693729	0.1538807	0.14254194	0.1426581	0.12986663	0.1086015	0.089887761	0.070303172	0.091188356	0.11325569		0.11445177	0.10954995	0.10881005	0.12910186	0.12778485	0.12303615	0.13614531	0.10472288	0.1210314	0.12775627	0.11832006	0.12442753	0.12308954	0.15311693	0.16233496	0.18181604	0.207499	0.22128139	0.2146512	0.22618863	0.24820672	0.24850872	0.27259886	0.26178592
0.13042952	0.1439946	0.14108516	0.15024468	0.17583936	0.1694763	0.14668855	0.17918016	0.17976493	0.17580692	0.18033023	0.18013161	0.17376649	0.20052953	0.20539056	0.21275787	0.2168055	0.23105398	0.21083708	0.18923655	0.16395663	0.1454673	0.13785224	0.11277629	0.16979924		0.16784446	0.16633868	0.18407795	0.20852619	0.19735734	0.18010828	0.18833056	0.15721415	0.15581235	0.14723051	0.14567877	0.1993185	0.18196048	0.1772522	0.21400201	0.2292743	0.22575778	0.25644609	0.22104377	0.2339516	0.23259109	0.24159263	0.23437226	0.23397081
0.11102661	0.14126633	0.14047627	0.15328647	0.16288196	0.15533304	0.14157087	0.14364266	0.17029153	0.17169136	0.16477838	0.1237945	0.14609221	0.15403324	0.15819857	0.15712988	0.17579785	0.17991528	0.17228034	0.12890367	0.12123192	0.10875042	0.1174388	0.10474054	0.12164465		0.13068883	0.12953497	0.16298299	0.17985657	0.17012991	0.15943812	0.14488892	0.13708891	0.10801886	0.11332978	0.14454952	0.15135773	0.19655477	0.17503278	0.19966449	0.1979828	0.20378168	0.20496085	0.22840974	0.23490302	0.22648562	0.24378608	0.22276856	0.22205158
0.11843964	0.13233636	0.1418246	0.1459105	0.15630487	0.15022087	0.14319818	0.13343878	0.14777391	0.16385949	0.1493617	0.15213516	0.15182254	0.14635441	0.15723547	0.16119662	0.16044034	0.13886037	0.14168222	0.12263854	0.12189542	0.11414496	0.12431116	0.11871704	0.10748687		0.13676593	0.12573142	0.14692771	0.15848838	0.14998226	0.1459046	0.13813399	0.12989925	0.13433549	0.12859957	0.14548737	0.15109999	0.16635315	0.15852226	0.15262236	0.168257	0.15501849	0.16054419	0.17717174	0.17549801	0.2013264	0.20113906	0.19444498	0.18877339
0.16185793	0.18476859	0.17946213	0.15961564	0.18543768	0.19238801	0.16060954	0.19921003	0.19648242	0.20296158	0.20219263	0.17624065	0.18567626	0.19927871	0.2328544	0.24794143	0.25415224	0.24177988	0.22415154	0.19678614	0.18598334	0.16904123	0.15120816	0.15995188	0.12848544		0.10774511	0.16088454	0.17904618	0.17827572	0.17322117	0.16777964	0.18131705	0.1784945	0.16846289	0.18739524	0.18503475	0.19218782	0.21287906	0.21039774	0.25013709	0.23115137	0.25072971	0.28220576	0.25291207	0.27226597	0.28336024	0.2931855	0.28888923	0.31357318
0.10633792	0.12561481	0.10644479	0.12035804	0.1323826	0.12935452	0.12281947	0.12800094	0.14915173	0.15642318	0.15794685	0.14419383	0.14544946	0.14609376	0.1523169	0.15618208	0.17564774	0.17366372	0.17721893	0.17064004	0.18500252	0.19572502	0.21211229	0.18166688	0.15066127		0.12912433	0.16470559	0.18355581	0.20063718	0.19527879	0.18122755	0.18317424	0.1957887	0.15129313	0.16028625	0.15890194	0.1514208	0.18560761	0.15975831	0.17582539	0.16154253	0.15053485	0.17317067	0.16636238	0.16349728	0.16869004	0.2041731	0.19626486	0.19180185
0.068291895	0.10071754	0.13295694	0.094599575	0.11549115	0.10453197	0.11266899	0.10890785	0.12786041	0.10976976	0.087709762	0.10750658	0.10862915	0.13560781	0.13999176	0.13286811	0.14939126	0.15394266	0.16280258	0.14645676	0.15148845	0.15701628	0.16071758	0.14729431	0.17678477		0.19951791	0.090521686	0.096032552	0.10864606	0.10413451	0.0985495	0.10325457	0.12151331	0.098439679	0.097266704	0.094715692	0.09343715	0.097606592	0.091504976	0.11076645	0.11275351	0.10986555	0.11962363	0.1214923	0.12471823	0.14349265	0.16325381	0.13932809	0.15134007
0.19422829	0.19139066	0.22860536	0.22332713	0.21182497	0.2045633	0.20237984	0.19743992	0.19685763	0.19160411	0.21365634	0.21681799	0.21600521	0.20675296	0.20413452	0.21860816	0.22250527	0.20492567	0.21007314	0.18841012	0.17485596	0.1623649	0.14580791	0.14668345	0.23120551		0.29026419	0.1295245	0.12415484	0.14241859	0.13052891	0.1346298	0.15256523	0.16416632	0.16276489	0.15488429	0.16011499	0.17001872	0.18476914	0.20559867	0.20536992	0.22097264	0.23827252	0.26448867	0.24275637	0.24340896	0.22763692	0.22105026	0.24106634	0.23939349
0.24133752	0.25598368	0.27761188	0.27660534	0.25051686	0.25385615	0.25347862	0.24298364	0.25331712	0.25378811	0.25086126	0.25438249	0.25686908	0.26976988	0.23259617	0.24399114	0.25357619	0.25011277	0.24472205	0.21459365	0.19853035	0.16556105	0.15845978	0.14423656	0.29854828		0.34050193	0.18360916	0.18930241	0.20135954	0.20201431	0.20473786	0.19459569	0.20788822	0.18436874	0.1873748	0.18584111	0.1987651	0.20861329	0.22577301	0.22725877	0.24854065	0.26096287	0.25926235	0.26814038	0.26077333	0.25809801	0.2373652	0.25017166	0.24662364
0.13535707	0.15218827	0.16511489	0.15003468	0.13992713	0.15713616	0.17250313	0.16009839	0.14980075	0.16357015	0.15155776	0.13441317	0.13821895	0.15916838	0.1574527	0.16237682	0.1544749	0.15999575	0.15842856	0.14689921	0.14932267	0.15853012	0.17955194	0.1638135	0.26677909		0.30414739	0.18690594	0.17262566	0.19088404	0.19190533	0.15885709	0.15568177	0.1709937	0.16634311	0.16697878	0.15096334	0.15296263	0.16313972	0.16330604	0.17117009	0.17158264	0.18471627	0.18559378	0.19360624	0.20149963	0.19970384	0.18575799	0.18945003	0.18152952
0.23556732	0.24614462	0.23838535	0.24700843	0.24373512	0.26533607	0.26661783	0.28493538	0.24514954	0.26460221	0.2447776	0.24291109	0.24921608	0.24007134	0.23971874	0.23814698	0.22600187	0.22704242	0.21557881	0.24306117	0.2545307	0.27975333	0.28298271	0.24874373	0.23324955		0.27057692	0.19064488	0.23576812	0.23783395	0.24359672	0.26271886	0.26997665	0.28408727	0.28431052	0.28463036	0.23055397	0.24015464	0.23873422	0.22615224	0.24542934	0.22758238	0.23186421	0.20397395	0.21203209	0.22367969	0.22222655	0.19741949	0.19841576	0.19780661
0.22787902	0.19943957	0.18942256	0.2171564	0.22332203	0.20072179	0.23809147	0.22562677	0.20365532	0.19581023	0.18980199	0.21387957	0.21868765	0.2235063	0.24385332	0.25184456	0.25202498	0.27798539	0.28108957	0.29932314	0.30116579	0.30179799	0.26945055	0.22892992	0.24393418		0.26736835	0.17355871	0.2115531	0.21140045	0.19839615	0.1898116	0.19987148	0.18820813	0.20657821	0.20000309	0.16800168	0.18877748	0.2036843	0.20564418	0.21518156	0.21761118	0.23076519	0.22793128	0.2236958	0.20614304	0.20865604	0.22034328	0.2312779	0.22564316
0.32122937	0.33583996	0.35328194	0.365639	0.33549693	0.32100818	0.35157424	0.35357818	0.33383358	0.34089571	0.3251197	0.33732173	0.33769354	0.32760984	0.32331705	0.31127283	0.30056402	0.29555747	0.27905121	0.27892646	0.27235708	0.26036316	0.2428413	0.2198493	0.40493977		0.36766797	0.24851611	0.30420148	0.28036824	0.23734707	0.21721211	0.21987249	0.21576481	0.22083759	0.21755321	0.18995373	0.19827776	0.19751564	0.19452636	0.19161314	0.17939501	0.179618	0.18298176	0.17950603	0.15944481	0.15977989	0.16535391	0.15853876	0.15084796
0.32004485	0.34281835	0.33592761	0.32630485	0.31915948	0.32267851	0.33959165	0.33718929	0.32669994	0.3092559	0.31843156	0.32222661	0.29819563	0.29731199	0.27166218	0.24710624	0.22239673	0.20449641	0.18090349	0.17742561	0.18058717	0.20322263	0.25907353	0.22172879	0.42494157		0.44090137	0.17794195	0.22956629	0.21089163	0.16806705	0.17492688	0.18026893	0.15340237	0.15766218	0.1444681	0.14377619	0.15294224	0.14825365	0.15956976	0.16277853	0.14966509	0.1575229	0.15271592	0.15953244	0.15559714	0.13932052	0.14710073	0.13217235	0.14165726
0.57560724	0.58631873	0.58044326	0.57728422	0.58804268	0.59029895	0.57012439	0.57553041	0.57108498	0.5982849	0.56766111	0.57093972	0.54541016	0.54071951	0.49001002	0.43970862	0.36625871	0.30157238	0.27231112	0.23709604	0.21190335	0.15800688	0.1783323	0.14760645	0.69893414		0.72430086	0.26347378	0.33115458	0.25993013	0.20049384	0.23684753	0.2931453	0.2860201	0.28649017	0.27224591	0.24704212	0.25110361	0.22836606	0.24676077	0.25378713	0.24751855	0.23836523	0.2142394	0.20072444	0.19608597	0.16928454	0.200304	0.17147517	0.17584021
0.36755639	0.35049933	0.35895866	0.37219617	0.37405458	0.35738495	0.35853156	0.36952597	0.36860722	0.37954462	0.35973859	0.36804593	0.36174762	0.34781519	0.33190775	0.31580842	0.28645247	0.26016659	0.26324323	0.28547215	0.28759927	0.26669341	0.24927434	0.20229641	0.47699672		0.47359815	0.23854764	0.25278082	0.22408438	0.21900235	0.24112664	0.26899925	0.26291677	0.2272419	0.23918794	0.20068236	0.19310595	0.17633548	0.17645824	0.17720196	0.17546049	0.17310689	0.16217449	0.13287607	0.1575529	0.13790838	0.11176588	0.1191431	0.10842011
0.40998805	0.41502249	0.45098785	0.3884106	0.39794168	0.43323413	0.41684747	0.42610878	0.41494846	0.41278672	0.42609042	0.41994718	0.39522037	0.37906855	0.355638	0.3202219	0.29870102	0.29319534	0.28301382	0.25570595	0.24426076	0.20619854	0.18341373	0.20680882	0.50997216		0.50517201	0.33315474	0.38461918	0.3626692	0.33910829	0.33347374	0.32170549	0.27530879	0.27191487	0.2558445	0.24716766	0.25725803	0.22424653	0.23192242	0.23011073	0.21842146	0.21096209	0.22286335	0.19763115	0.18213907	0.20157053	0.19313498	0.20394447	0.17909297
0.31697506	0.30810288	0.3227556	0.29146492	0.28658202	0.29729629	0.30058509	0.26497367	0.28762949	0.27150729	0.26224563	0.25845915	0.24670313	0.22490166	0.23871908	0.2592324	0.30104178	0.3680149	0.39772961	0.3875466	0.39600798	0.38943791	0.40643322	0.27961186	0.54745311		0.48048693	0.28590977	0.33073997	0.39275691	0.46445614	0.49288428	0.48179364	0.42020294	0.41761643	0.42070138	0.39507285	0.39161676	0.37707767	0.36485228	0.35861343	0.33705765	0.32773352	0.30922261	0.29369816	0.25736848	0.25025439	0.26165491	0.24175555	0.25048649
0.37878448	0.38135424	0.36918586	0.37453616	0.38240129	0.38212606	0.3645353	0.36636481	0.38173026	0.39102122	0.37967145	0.37908021	0.37861082	0.34765363	0.32689965	0.31371564	0.34261066	0.4032104	0.46233574	0.50067383	0.53417665	0.55728382	0.55900562	0.40991932	0.69437534		0.72225034	0.34962389	0.41438502	0.51182717	0.58197641	0.58590937	0.53802568	0.48023275	0.45728531	0.45786175	0.44883186	0.43285966	0.42063436	0.41278923	0.40425611	0.38148263	0.35974362	0.34156409	0.31458116	0.29981267	0.26772359	0.24723125	0.20917867	0.2321061
0.39179271	0.43662497	0.42586055	0.43524799	0.41090068	0.44025806	0.44032815	0.44938117	0.43235403	0.44238484	0.4518221	0.44904789	0.43815038	0.42011324	0.41091579	0.40791583	0.45710918	0.51235878	0.55741602	0.59927064	0.63996845	0.68490756	0.73341835	0.58617675	0.5860225		0.53896803	0.55264223	0.62608778	0.68950409	0.6738776	0.6497649	0.58079606	0.51504844	0.50029075	0.49174762	0.4895407	0.46727982	0.43753883	0.42458495	0.39687684	0.37736481	0.36192545	0.3302803	0.33117315	0.2918334	0.2607373	0.28980243	0.23847243	0.23790902
0.40611047	0.41931224	0.41428378	0.42341354	0.42217252	0.43411043	0.42460325	0.41159141	0.42656857	0.41931349	0.42291707	0.43405685	0.4069446	0.39109844	0.3971734	0.40612516	0.46891889	0.52834719	0.58327204	0.6219039	0.66539586	0.71142066	0.79517978	0.66645783	0.66254014		0.61716706	0.54647195	0.66495341	0.70208532	0.68879533	0.64046484	0.55006117	0.48543304	0.47904429	0.46208903	0.46066037	0.4403019	0.40335295	0.39775631	0.37410092	0.35410866	0.32820275	0.31754681	0.30378136	0.2690604	0.27334717	0.26090604	0.24027067	0.2278726
0.6096155	0.65489197	0.65108109	0.66079009	0.64347064	0.65915173	0.6413455	0.65380895	0.66223103	0.65927941	0.64921463	0.63271302	0.61736757	0.60225457	0.56238228	0.54066849	0.57129425	0.61042172	0.66782933	0.7004354	0.73510522	0.76100165	0.79783905	0.66964573	0.79717308		0.71819848	0.61349744	0.77376103	0.73876327	0.69386035	0.60640371	0.51135427	0.47443983	0.4528653	0.41082928	0.37444726	0.38376129	0.36578667	0.38371199	0.34594348	0.33592606	0.31680942	0.28996196	0.27385342	0.2629357	0.24671699	0.23906781	0.20885165	0.24102776
0.50571901	0.52071977	0.50788873	0.5368427	0.52001059	0.53331321	0.52385712	0.52641976	0.55128562	0.56154573	0.55131137	0.52707672	0.53720146	0.52293974	0.49780253	0.52347702	0.59224772	0.67289084	0.75636339	0.7974053	0.82861936	0.83694696	0.82596523	0.61993331	0.71936715		0.62488616	0.57344073	0.67480195	0.64837104	0.67487043	0.63535881	0.54464632	0.48527172	0.46719208	0.4407526	0.42540908	0.4180049	0.39218912	0.40453133	0.38467354	0.36597553	0.33154079	0.3190963	0.30052716	0.28702953	0.26889735	0.27694836	0.24792704	0.27572361
0.56694317	0.58773822	0.56810534	0.58846599	0.57591766	0.57956254	0.56998038	0.56352437	0.58131939	0.58315206	0.59453028	0.57682157	0.56839752	0.54391813	0.49331602	0.52365643	0.58637094	0.69349241	0.79035968	0.87169808	0.92684162	0.96152985	0.93783951	0.7276879	0.99572027		0.87762129	0.66153061	0.73507041	0.79986942	0.79121816	0.72034645	0.61298877	0.5763948	0.55639023	0.55006528	0.53198004	0.50054759	0.46696883	0.44826749	0.44278568	0.43070859	0.41544876	0.41796774	0.38886669	0.38932717	0.33572018	0.34624863	0.33090127	0.35327214
0.45389095	0.47812122	0.47096661	0.46530324	0.46026722	0.45522761	0.46099696	0.44983116	0.45713305	0.44974381	0.44517657	0.44914973	0.43241265	0.41080266	0.44322056	0.55120999	0.68311763	0.84759563	1.0081999	1.1335592	1.2393678	1.3110597	1.3172121	1.0248246	0.74371183		0.70571804	0.86192721	0.99409688	1.0560523	1.0043024	0.85956442	0.70535964	0.63830554	0.5802272	0.5768671	0.55172145	0.51366448	0.47672671	0.43803623	0.40917489	0.38270137	0.37253746	0.36188686	0.32034403	0.32282382	0.30594411	0.31687617	0.31400755	0.32058212
0.57862711	0.58931875	0.62034863	0.60706753	0.60617465	0.59881222	0.58732426	0.59468395	0.62217426	0.59699506	0.5778808	0.57541096	0.58953148	0.64221185	0.73697817	0.91107017	1.1256561	1.354947	1.5684896	1.7479669	1.8789861	1.9493847	1.9168154	1.5100129	0.63874799		0.50678933	0.98654938	1.2376047	1.3163974	1.3034358	1.1409993	0.98281717	0.88582522	0.80687112	0.80081582	0.76604849	0.72382683	0.68131691	0.62897646	0.57620168	0.51930749	0.51540577	0.49217317	0.42732546	0.41597942	0.40894371	0.39860055	0.39865842	0.36127436
0.58062834	0.59174961	0.60144937	0.59224147	0.56942725	0.55686545	0.55521125	0.54504251	0.59257108	0.58700937	0.51793343	0.53614074	0.51027381	0.60351813	0.72822541	0.97692072	1.2670442	1.5799737	1.8527695	2.070967	2.2266018	2.3272581	2.3371506	1.8371724	0.6704784		0.50825149	1.1213435	1.4382148	1.5907518	1.6393542	1.5019207	1.3194019	1.1739985	1.0994803	1.114629	1.0417521	1.0316827	0.97171777	0.9350934	0.8576802	0.77922297	0.75719595	0.6846754	0.63633746	0.60035092	0.5871073	0.54254138	0.56977975	0.486287
0.57862699	0.58931875	0.62034863	0.60706753	0.60617465	0.59881234	0.58732426	0.59468395	0.62217426	0.59699506	0.57788074	0.57541096	0.58953148	0.64221185	0.73697823	0.91107017	1.1256562	1.3549471	1.5684896	1.7479666	1.8789861	1.9493847	1.9168156	1.5100129	0.63874799		0.50678933	0.9865495	1.2376047	1.3163974	1.3034358	1.1409992	0.98281717	0.88582516	0.80687112	0.80081582	0.76604849	0.72382683	0.68131691	0.62897646	0.57620162	0.51930749	0.51540577	0.49217317	0.42732543	0.41597939	0.40894371	0.39860052	0.39865842	0.36127436
0.45389101	0.47812122	0.47096661	0.46530324	0.46026722	0.45522755	0.46099696	0.44983116	0.45713305	0.44974381	0.44517657	0.44914973	0.43241265	0.41080263	0.44322056	0.55120999	0.68311763	0.84759563	1.0082	1.1335592	1.2393677	1.3110598	1.3172121	1.0248246	0.74371189		0.70571804	0.86192721	0.99409699	1.0560523	1.0043024	0.85956436	0.70535958	0.63830549	0.58022714	0.5768671	0.55172145	0.51366448	0.47672677	0.43803626	0.40917489	0.38270137	0.37253746	0.36188686	0.32034403	0.32282382	0.30594411	0.31687617	0.31400755	0.32058212
0.56694317	0.58773822	0.56810528	0.58846599	0.5759176	0.57956266	0.56998038	0.56352437	0.58131939	0.58315206	0.59453034	0.57682151	0.56839752	0.54391813	0.49331602	0.52365643	0.58637094	0.69349235	0.79035974	0.87169802	0.92684168	0.96152985	0.93783951	0.72768784	0.99572027		0.87762129	0.66153061	0.73507041	0.79986936	0.79121816	0.72034645	0.61298871	0.5763948	0.55639017	0.55006528	0.53198004	0.50054759	0.46696886	0.44826743	0.44278568	0.43070868	0.41544878	0.41796771	0.38886669	0.38932714	0.33572012	0.34624863	0.33090129	0.35327217
0.50571895	0.52071983	0.50788879	0.5368427	0.52001059	0.53331321	0.52385712	0.52641976	0.55128562	0.56154573	0.55131149	0.52707678	0.53720146	0.52293974	0.4978025	0.52347702	0.59224772	0.67289072	0.75636333	0.79740536	0.8286193	0.83694696	0.82596523	0.61993331	0.71936709		0.62488616	0.57344073	0.67480177	0.6483711	0.67487049	0.63535881	0.54464632	0.48527178	0.46719214	0.4407526	0.42540905	0.41800493	0.39218912	0.4045313	0.38467354	0.36597553	0.33154079	0.31909627	0.30052719	0.28702956	0.26889732	0.27694836	0.24792704	0.27572364
0.60961545	0.65489197	0.65108114	0.66079009	0.64347064	0.65915179	0.64134556	0.65380895	0.66223097	0.65927947	0.64921451	0.63271308	0.61736757	0.60225451	0.56238222	0.54066849	0.57129419	0.61042166	0.66782939	0.7004354	0.73510516	0.76100165	0.79783905	0.66964573	0.7971732		0.71819848	0.6134975	0.77376103	0.73876327	0.69386029	0.60640371	0.51135433	0.47443983	0.45286524	0.41082937	0.37444729	0.38376129	0.36578667	0.38371196	0.34594348	0.33592609	0.31680942	0.28996193	0.27385342	0.2629357	0.24671705	0.23906781	0.20885164	0.24102776
0.40611047	0.41931224	0.41428378	0.42341354	0.42217246	0.43411046	0.42460325	0.41159138	0.42656857	0.41931349	0.42291704	0.43405685	0.4069446	0.39109844	0.39717337	0.40612519	0.46891895	0.52834725	0.58327204	0.6219039	0.66539586	0.71142066	0.79517984	0.66645783	0.66254014		0.61716706	0.54647201	0.66495341	0.70208538	0.68879539	0.64046484	0.55006123	0.48543298	0.47904429	0.46208909	0.46066037	0.44030187	0.40335292	0.39775628	0.37410095	0.35410863	0.32820275	0.31754681	0.30378136	0.26906043	0.27334717	0.26090604	0.2402707	0.2278726
0.39179271	0.43662497	0.42586049	0.43524799	0.41090071	0.44025809	0.44032818	0.44938117	0.432354	0.44238484	0.4518221	0.44904795	0.43815041	0.42011324	0.41091579	0.40791583	0.45710918	0.51235878	0.55741602	0.5992707	0.6399684	0.68490756	0.73341835	0.58617675	0.5860225		0.53896797	0.55264217	0.62608778	0.68950409	0.6738776	0.6497649	0.580796	0.51504844	0.50029081	0.49174768	0.48954067	0.46727982	0.43753877	0.42458493	0.39687684	0.37736481	0.36192548	0.3302803	0.33117321	0.29183337	0.26073727	0.2898024	0.23847243	0.23790902
0.37878445	0.3813543	0.36918589	0.37453616	0.38240129	0.38212609	0.36453533	0.36636484	0.38173029	0.39102125	0.37967145	0.37908021	0.37861085	0.34765363	0.32689959	0.31371567	0.34261072	0.4032104	0.46233574	0.50067383	0.53417659	0.55728382	0.55900562	0.40991932	0.69437534		0.72225034	0.34962389	0.41438499	0.51182717	0.58197635	0.58590937	0.53802574	0.48023275	0.45728528	0.45786181	0.4488318	0.43285963	0.42063436	0.4127892	0.40425608	0.38148263	0.35974362	0.34156409	0.31458113	0.29981267	0.26772359	0.24723126	0.2091787	0.2321061
0.31697506	0.30810291	0.32275563	0.29146501	0.28658199	0.29729629	0.30058506	0.26497367	0.28762949	0.27150729	0.2622456	0.25845912	0.24670315	0.22490166	0.23871908	0.2592324	0.30104178	0.36801487	0.39772967	0.38754663	0.39600798	0.38943794	0.40643322	0.27961186	0.54745311		0.48048699	0.28590977	0.33073997	0.39275691	0.46445614	0.49288434	0.48179364	0.42020291	0.41761643	0.42070141	0.39507285	0.39161676	0.37707761	0.36485231	0.35861343	0.33705762	0.32773352	0.30922261	0.29369813	0.25736848	0.25025433	0.26165491	0.24175555	0.25048649
0.40998808	0.41502246	0.45098785	0.3884106	0.39794165	0.43323416	0.41684744	0.42610872	0.41494846	0.41278669	0.42609042	0.41994721	0.39522037	0.37906855	0.355638	0.3202219	0.29870105	0.29319534	0.28301382	0.25570601	0.24426076	0.20619854	0.18341373	0.20680882	0.50997216		0.50517201	0.33315468	0.38461918	0.36266923	0.33910826	0.33347371	0.32170549	0.27530879	0.27191484	0.2558445	0.24716766	0.25725803	0.22424653	0.23192242	0.23011072	0.21842146	0.21096209	0.22286332	0.19763117	0.18213907	0.20157051	0.19313498	0.20394447	0.179093
0.36755639	0.35049939	0.35895866	0.3721962	0.37405455	0.35738495	0.35853156	0.36952597	0.36860722	0.37954465	0.35973859	0.3680459	0.36174759	0.34781519	0.33190775	0.31580842	0.2864525	0.26016659	0.26324323	0.28547212	0.28759927	0.26669341	0.24927434	0.20229639	0.47699672		0.47359815	0.23854764	0.2527808	0.22408438	0.21900235	0.24112661	0.26899925	0.26291677	0.2272419	0.23918794	0.20068234	0.19310595	0.17633547	0.17645824	0.17720196	0.1754605	0.17310688	0.16217449	0.13287608	0.1575529	0.13790838	0.11176588	0.1191431	0.10842011
0.57560718	0.58631873	0.58044326	0.57728416	0.58804268	0.59029889	0.57012439	0.57553041	0.57108498	0.5982849	0.56766111	0.57093972	0.54541022	0.54071951	0.49000996	0.43970859	0.36625871	0.30157238	0.27231112	0.23709604	0.21190338	0.15800688	0.1783323	0.14760645	0.69893408		0.72430086	0.26347381	0.33115458	0.25993013	0.20049384	0.23684753	0.2931453	0.2860201	0.28649017	0.27224594	0.24704212	0.25110361	0.22836603	0.2467608	0.25378713	0.24751855	0.23836522	0.2142394	0.20072442	0.19608597	0.16928454	0.200304	0.17147517	0.17584021
0.32004485	0.34281835	0.33592761	0.32630482	0.31915948	0.32267851	0.33959171	0.33718932	0.32669991	0.3092559	0.31843162	0.32222661	0.29819563	0.29731199	0.27166218	0.24710624	0.22239672	0.20449643	0.18090352	0.17742561	0.18058717	0.20322262	0.25907353	0.2217288	0.4249416		0.4409014	0.17794195	0.22956629	0.21089165	0.16806705	0.17492689	0.18026893	0.15340237	0.15766218	0.14446808	0.14377619	0.15294224	0.14825365	0.15956974	0.16277856	0.14966509	0.15752292	0.15271592	0.15953246	0.15559714	0.13932054	0.14710076	0.13217235	0.14165726
0.32122937	0.33583996	0.35328194	0.36563903	0.33549693	0.32100815	0.35157421	0.35357815	0.33383358	0.34089571	0.3251197	0.33732173	0.33769351	0.32760984	0.32331705	0.31127286	0.30056402	0.29555741	0.27905121	0.27892646	0.27235708	0.26036319	0.2428413	0.21984926	0.40493977		0.367668	0.24851611	0.30420148	0.28036827	0.23734704	0.21721213	0.21987249	0.21576479	0.22083758	0.21755318	0.18995374	0.19827776	0.19751564	0.19452637	0.19161315	0.17939501	0.17961803	0.18298176	0.17950603	0.15944482	0.15977989	0.16535391	0.15853876	0.15084796
0.22787905	0.19943959	0.18942256	0.21715643	0.22332206	0.20072176	0.2380915	0.22562677	0.20365532	0.19581024	0.18980198	0.21387956	0.21868764	0.22350627	0.24385332	0.25184456	0.25202498	0.27798539	0.28108957	0.29932314	0.30116576	0.30179802	0.26945055	0.22892992	0.24393418		0.26736835	0.17355871	0.2115531	0.21140043	0.19839616	0.18981162	0.19987148	0.18820813	0.20657821	0.2000031	0.1680017	0.18877746	0.2036843	0.20564418	0.21518153	0.21761118	0.23076519	0.22793131	0.2236958	0.20614304	0.20865609	0.22034328	0.2312779	0.22564316
0.23556732	0.24614462	0.23838538	0.24700846	0.24373512	0.2653361	0.26661783	0.28493536	0.24514957	0.26460221	0.2447776	0.24291109	0.24921608	0.24007134	0.23971874	0.23814699	0.22600187	0.22704242	0.21557879	0.24306118	0.2545307	0.27975333	0.28298271	0.24874376	0.23324955		0.27057692	0.19064489	0.23576812	0.23783395	0.24359672	0.26271886	0.26997665	0.28408727	0.28431055	0.28463036	0.23055397	0.24015464	0.23873422	0.22615224	0.24542934	0.22758238	0.23186421	0.20397392	0.21203212	0.22367969	0.22222653	0.19741952	0.19841579	0.19780661
0.13535707	0.15218827	0.16511486	0.1500347	0.1399271	0.15713616	0.17250311	0.16009839	0.14980075	0.16357015	0.15155776	0.13441317	0.13821894	0.15916836	0.1574527	0.16237682	0.15447491	0.15999575	0.15842856	0.14689921	0.14932267	0.15853012	0.17955194	0.1638135	0.26677907		0.30414739	0.18690592	0.17262566	0.19088404	0.19190533	0.15885709	0.15568177	0.1709937	0.16634308	0.16697878	0.15096334	0.15296263	0.16313972	0.16330604	0.17117009	0.17158264	0.18471625	0.18559378	0.19360626	0.20149964	0.19970384	0.18575799	0.18945003	0.18152954
0.24133749	0.25598368	0.27761188	0.27660528	0.25051686	0.25385615	0.25347862	0.24298364	0.25331712	0.25378811	0.25086126	0.25438252	0.25686908	0.26976988	0.23259617	0.24399114	0.25357619	0.25011277	0.24472205	0.21459366	0.19853035	0.16556104	0.15845978	0.14423655	0.29854831		0.34050202	0.18360914	0.18930241	0.20135954	0.20201428	0.20473786	0.19459569	0.20788822	0.18436873	0.1873748	0.18584108	0.1987651	0.20861329	0.22577304	0.22725877	0.24854065	0.26096284	0.25926238	0.26814035	0.26077333	0.25809801	0.2373652	0.25017166	0.24662364
0.19422826	0.19139065	0.22860536	0.22332712	0.21182497	0.2045633	0.20237987	0.19743994	0.19685763	0.19160411	0.21365634	0.216818	0.21600518	0.20675296	0.20413451	0.21860814	0.22250524	0.20492567	0.21007314	0.18841013	0.17485596	0.16236489	0.14580791	0.14668342	0.23120548		0.29026419	0.1295245	0.12415484	0.14241858	0.13052891	0.1346298	0.15256523	0.1641663	0.16276491	0.15488429	0.16011499	0.17001873	0.18476914	0.20559865	0.2053699	0.22097264	0.23827252	0.2644887	0.24275637	0.24340896	0.22763689	0.22105026	0.24106634	0.23939352
0.068291888	0.10071754	0.13295692	0.094599575	0.11549115	0.10453197	0.11266899	0.10890783	0.12786044	0.10976975	0.087709755	0.10750659	0.10862917	0.13560779	0.13999176	0.13286811	0.14939126	0.15394264	0.16280256	0.14645679	0.15148845	0.15701628	0.16071759	0.1472943	0.17678477		0.19951791	0.090521693	0.096032545	0.10864605	0.10413451	0.098549522	0.10325458	0.12151333	0.098439679	0.097266704	0.094715692	0.09343715	0.097606592	0.091504969	0.11076643	0.11275353	0.10986555	0.11962363	0.1214923	0.12471821	0.14349265	0.1632538	0.13932809	0.15134007
0.10633792	0.12561481	0.10644479	0.12035804	0.1323826	0.12935452	0.12281947	0.12800093	0.14915174	0.1564232	0.15794684	0.14419383	0.14544946	0.14609376	0.15231688	0.15618208	0.17564777	0.17366371	0.1772189	0.17064004	0.18500251	0.19572502	0.21211228	0.18166688	0.15066127		0.12912433	0.16470557	0.1835558	0.20063716	0.19527879	0.18122756	0.18317424	0.19578868	0.15129313	0.16028625	0.15890193	0.1514208	0.18560763	0.1597583	0.17582539	0.16154253	0.15053485	0.17317067	0.16636238	0.16349728	0.16869003	0.2041731	0.19626485	0.19180186
0.16185795	0.18476859	0.17946212	0.15961564	0.18543768	0.192388	0.16060954	0.19921003	0.19648242	0.20296158	0.20219265	0.17624065	0.18567626	0.1992787	0.2328544	0.24794143	0.25415227	0.24177988	0.22415154	0.19678615	0.18598334	0.16904123	0.15120816	0.15995187	0.12848544		0.1077451	0.16088454	0.17904617	0.17827572	0.17322117	0.16777964	0.18131705	0.17849447	0.1684629	0.18739526	0.18503474	0.19218783	0.21287906	0.21039774	0.25013709	0.23115131	0.25072974	0.28220576	0.25291207	0.27226597	0.28336024	0.29318547	0.2888892	0.31357318
0.11843964	0.13233638	0.1418246	0.1459105	0.15630491	0.15022089	0.14319818	0.13343878	0.14777391	0.1638595	0.1493617	0.15213513	0.15182254	0.14635441	0.15723547	0.1611966	0.16044033	0.13886037	0.14168222	0.12263852	0.12189542	0.11414496	0.12431115	0.11871704	0.10748686		0.13676593	0.12573142	0.1469277	0.15848838	0.14998226	0.14590462	0.13813399	0.12989925	0.1343355	0.12859957	0.14548737	0.15109998	0.16635317	0.15852226	0.15262236	0.16825698	0.15501849	0.16054419	0.17717174	0.17549804	0.20132641	0.20113908	0.19444498	0.18877339
0.11102663	0.14126633	0.14047629	0.15328647	0.16288196	0.15533304	0.14157085	0.14364269	0.17029153	0.17169134	0.1647784	0.12379452	0.14609221	0.15403323	0.15819858	0.15712987	0.17579783	0.17991529	0.17228033	0.12890366	0.12123192	0.1087504	0.1174388	0.10474055	0.12164465		0.13068883	0.12953499	0.16298297	0.17985655	0.1701299	0.15943813	0.14488892	0.13708891	0.10801887	0.11332978	0.14454952	0.15135773	0.19655477	0.17503276	0.1996645	0.1979828	0.20378168	0.20496087	0.22840974	0.23490299	0.22648564	0.2437861	0.22276856	0.22205158
0.13042951	0.14399461	0.14108516	0.15024471	0.17583938	0.1694763	0.14668857	0.17918015	0.17976494	0.17580692	0.18033023	0.18013161	0.17376649	0.20052955	0.20539054	0.21275789	0.2168055	0.23105398	0.2108371	0.18923655	0.16395664	0.1454673	0.13785224	0.11277629	0.16979925		0.16784447	0.16633868	0.18407795	0.20852618	0.19735734	0.18010829	0.18833055	0.15721416	0.15581235	0.14723052	0.14567876	0.19931848	0.18196048	0.17725219	0.21400201	0.22927427	0.22575778	0.25644609	0.22104378	0.2339516	0.23259109	0.24159263	0.23437226	0.23397081
0.1095502	0.1191058	0.099159688	0.10672413	0.11805137	0.12982953	0.10557928	0.12896655	0.14115217	0.12967823	0.11601546	0.12793179	0.13668092	0.1408876	0.15747841	0.15693729	0.1538807	0.14254193	0.1426581	0.12986663	0.10860151	0.089887761	0.070303172	0.091188364	0.11325571		0.11445177	0.10954994	0.10881005	0.12910186	0.12778485	0.12303615	0.13614531	0.10472289	0.12103139	0.1277563	0.11832006	0.12442753	0.12308954	0.15311694	0.16233498	0.18181604	0.207499	0.22128139	0.2146512	0.22618861	0.24820672	0.24850872	0.27259886	0.26178595
0.1035028	0.10817821	0.093010262	0.11493374	0.10170096	0.11531146	0.11613579	0.1098984	0.12996161	0.098052092	0.12210898	0.10893282	0.1162379	0.11462551	0.13159485	0.12823197	0.13221265	0.1256832	0.13237019	0.13158989	0.12497703	0.11780555	0.11531447	0.087459162	0.14827651		0.14248571	0.14277941	0.15387858	0.16562892	0.16286391	0.1750326	0.15518016	0.16259217	0.17455724	0.16621172	0.18330567	0.1743464	0.19820093	0.21233135	0.20324031	0.19145878	0.21814987	0.22204861	0.21862613	0.23468095	0.23301725	0.22887772	0.25838268	0.24248892
0.12989134	0.13436663	0.13185552	0.15201701	0.13048229	0.14996441	0.14904973	0.14031804	0.15584308	0.12704942	0.15995109	0.15073751	0.13933098	0.17815726	0.18863337	0.1971143	0.20586143	0.20266975	0.18162014	0.17730562	0.16678733	0.14745894	0.1426964	0.12117769	0.19271044		0.18129267	0.1638898	0.16764502	0.14854306	0.12807588	0.13162771	0.13443476	0.13161525	0.14172861	0.15982287	0.15898825	0.18799976	0.20666592	0.18044534	0.22416158	0.21008375	0.19884425	0.19825937	0.20898639	0.22930692	0.22227535	0.20055319	0.19472775	0.19609331
0.083415963	0.072066255	0.070690364	0.08949019	0.063653946	0.071689844	0.073214449	0.081063151	0.083661899	0.080333374	0.086048566	0.10143053	0.095114566	0.11085582	0.10656166	0.11990181	0.10848473	0.12034496	0.10484581	0.11259073	0.11522043	0.13898867	0.16650318	0.1568478	0.12283255		0.099847846	0.15369485	0.14710353	0.11350667	0.099460773	0.10035648	0.10199872	0.096933521	0.091405988	0.12128726	0.11429051	0.12731005	0.12936707	0.12384449	0.15275219	0.14645055	0.14464128	0.14770938	0.1574627	0.15105729	0.15361206	0.12632956	0.13110957	0.12698445
0.074411213	0.096638568	0.085229278	0.083362192	0.086969331	0.084033132	0.09650176	0.070366539	0.10367727	0.10522912	0.099047929	0.083455235	0.10116404	0.10070639	0.11200157	0.13767283	0.13351975	0.13828312	0.14871271	0.14122553	0.1326905	0.1304256	0.15126444	0.1343874	0.15885554		0.1466542	0.14019316	0.11428138	0.097846016	0.10243338	0.10778578	0.11615139	0.12820418	0.11749987	0.13982742	0.15241604	0.18284567	0.15965751	0.18239976	0.15832628	0.17444569	0.17945771	0.19318129	0.16849154	0.17598334	0.14973763	0.14267945	0.1233382	0.11111308
0.044806089	0.091404185	0.07377436	0.073648386	0.072314091	0.091626957	0.091026098	0.050093569	0.069434993	0.072066799	0.064389937	0.055935353	0.062185317	0.060211882	0.052141935	0.057447694	0.069854066	0.076056838	0.071946241	0.068452105	0.084788665	0.086373381	0.087630816	0.080399066	0.14289483		0.13603739	0.13020344	0.1177869	0.13885829	0.15295412	0.16104367	0.18047023	0.17694847	0.18820176	0.17696589	0.20298505	0.20109391	0.1710296	0.198477	0.20006238	0.19133019	0.19618641	0.21091661	0.18039156	0.17036888	0.13301511	0.14129598	0.11269677	0.10238197
0.091207385	0.12582797	0.10424885	0.09602093	0.10119796	0.13371393	0.11707587	0.14188939	0.13486695	0.15570651	0.14704192	0.17030555	0.1830187	0.18004465	0.20245878	0.19634913	0.19250983	0.16891579	0.1507639	0.13766652	0.12178151	0.091632783	0.074159488	0.067201383	0.19408795		0.17298216	0.11630709	0.1291959	0.13408422	0.14948647	0.18170129	0.21418691	0.19444565	0.20702557	0.19068004	0.20286629	0.19814909	0.17281076	0.18584937	0.20193252	0.18507317	0.18758099	0.19688205	0.19651453	0.14705616	0.13712351	0.13482921	0.1167483	0.12213144
0.077974357	0.094106548	0.050841384	0.079638854	0.065315895	0.089315593	0.082278617	0.094784684	0.10570911	0.11008324	0.1061615	0.095514834	0.10928032	0.11907675	0.14629082	0.14561656	0.13601613	0.13279846	0.11842244	0.092941992	0.076114632	0.056249	0.068049714	0.071343549	0.16368216		0.12970059	0.1010152	0.086965702	0.08375743	0.086999439	0.10076835	0.12183915	0.09763594	0.085597195	0.092957206	0.093473539	0.08287546	0.0714304	0.080101982	0.0664507	0.063547008	0.08071892	0.094892062	0.090984367	0.071476892	0.081628956	0.049246617	0.05379669	0.059178386
0.066073194	0.067060739	0.081065238	0.089824848	0.045536593	0.07639493	0.059642855	0.077921852	0.085336551	0.074366152	0.081467256	0.086081475	0.059127804	0.079448476	0.078390189	0.059040572	0.067155011	0.073831663	0.064805254	0.060383528	0.091426395	0.10568604	0.11404186	0.12541735	0.1154651		0.10585667	0.12613186	0.10281523	0.090884216	0.068747774	0.076366439	0.08354155	0.07749711	0.075689331	0.071062654	0.054561712	0.064728253	0.065987155	0.074697562	0.075702123	0.071117766	0.052559499	0.06515985	0.063909613	0.060975995	0.06393455	0.065195374	0.069127455	0.040117662
0.08801093	0.068589538	0.098110661	0.091763981	0.069278732	0.078926347	0.077822134	0.07851658	0.099052943	0.074715711	0.08878766	0.078352608	0.081078634	0.088840388	0.095271327	0.07802584	0.065037824	0.077200502	0.08329957	0.077908069	0.092430092	0.091173746	0.099910952	0.11114158	0.11639932		0.10073753	0.070295312	0.070057385	0.069644585	0.08002834	0.070069298	0.075750262	0.092919283	0.08202783	0.076021686	0.082320914	0.081111476	0.088878855	0.089369841	0.087176792	0.093552291	0.1003273	0.097016677	0.087623835	0.07665547	0.064384192	0.066254087	0.064098701	0.067010984
0.060338065	0.06444896	0.11467825	0.068762541	0.08789213	0.074648544	0.10271144	0.092250943	0.11042581	0.095096216	0.10062773	0.11287671	0.10519508	0.098675109	0.10093578	0.11037122	0.092503898	0.080265209	0.085111648	0.072192132	0.083303645	0.081891559	0.1071936	0.073288672	0.17797936		0.16372208	0.14208391	0.18117641	0.19052461	0.22791265	0.20293975	0.16968504	0.16991918	0.12877043	0.1245257	0.11744511	0.11267893	0.10045976	0.10588114	0.1105239	0.10001583	0.094032079	0.088961877	0.08526659	0.093555287	0.093413152	0.083387822	0.066668965	0.078766018
0.12371448	0.13387617	0.13411418	0.15692978	0.13491243	0.15549684	0.17905681	0.17832032	0.19808443	0.16688123	0.16848204	0.17779854	0.16078007	0.13982612	0.10073063	0.13307852	0.13678166	0.15412019	0.12867732	0.13471501	0.13153544	0.131005	0.18160066	0.17323482	0.23075809		0.28077638	0.27450791	0.27347565	0.26052263	0.25310352	0.24123707	0.2280733	0.23841046	0.20116271	0.19160047	0.18294875	0.18618611	0.17314078	0.16381517	0.17796385	0.17173472	0.17163655	0.15301722	0.16358176	0.14894225	0.17405827	0.15429206	0.12952094	0.11410418
0.25454324	0.27739063	0.31156871	0.36301553	0.38738328	0.43498677	0.45246175	0.48070616	0.52913237	0.51294571	0.51722652	0.49276176	0.44703889	0.38572434	0.29454213	0.23724994	0.20444335	0.19214046	0.17877454	0.17616889	0.18247251	0.17577823	0.22268562	0.22531959	0.13424103		0.11182889	0.24418624	0.24491131	0.22385395	0.18858993	0.18890724	0.25486609	0.29004937	0.32782707	0.30214429	0.26470327	0.23108687	0.19352876	0.19388247	0.17112063	0.17740405	0.16619472	0.15928245	0.15697654	0.14340851	0.16172947	0.13178283	0.12078319	0.14291331
0.25496331	0.27425575	0.32722911	0.34440163	0.39062098	0.41790479	0.43258196	0.4778868	0.49649936	0.50940466	0.50114226	0.48499486	0.44222218	0.3787272	0.32568774	0.25128055	0.18609026	0.14776492	0.13091421	0.14332218	0.11616355	0.13610877	0.18694007	0.13302605	0.29383197		0.25765517	0.31060758	0.30060413	0.24194652	0.2284482	0.22901063	0.2619983	0.31273371	0.31629777	0.29364949	0.23345575	0.20595416	0.21432666	0.20584381	0.21353823	0.22675402	0.25181618	0.24267016	0.22573058	0.23298085	0.22946377	0.22453295	0.24676128	0.21929322
0.1128565	0.11051489	0.12077644	0.11793515	0.13948315	0.14334437	0.15587902	0.19626275	0.20136704	0.19202267	0.17486365	0.19330084	0.17464031	0.15368348	0.13196559	0.1268387	0.10732881	0.10849917	0.11582675	0.12296426	0.098646127	0.096324459	0.1108835	0.11777413	0.27660504		0.29173416	0.25374818	0.25247261	0.21532343	0.19949065	0.17470224	0.1626513	0.18366382	0.14339304	0.14978239	0.11724557	0.13894558	0.15472734	0.16351868	0.19672759	0.20162381	0.23043177	0.19646312	0.18349639	0.19923843	0.20347753	0.18942748	0.19418742	0.13788931
0.05871632	0.041754913	0.07452587	0.056333512	0.048636191	0.078415088	0.089384839	0.10172913	0.089884482	0.086590491	0.11220524	0.11150367	0.12551591	0.12450331	0.11087785	0.096348651	0.075022072	0.076930732	0.063829362	0.068221629	0.055900469	0.059829172	0.0537384	0.082485691	0.19879018		0.20256838	0.12726107	0.15975508	0.15507844	0.16244654	0.13638082	0.11210492	0.11822467	0.092705689	0.092307054	0.099585757	0.10564594	0.14161763	0.10817155	0.14375634	0.11096627	0.11354612	0.093866669	0.11091198	0.099751607	0.1023279	0.096277319	0.10234407	0.055396434
0.056135349	0.043847103	0.088608146	0.050245259	0.062848844	0.058909979	0.063353337	0.061678439	0.066891007	0.087116979	0.073892139	0.079930551	0.099376522	0.086295187	0.080503501	0.11174972	0.1082833	0.100276	0.099749342	0.096620671	0.10810468	0.11968806	0.13507959	0.1174491	0.13316567		0.13753894	0.091742292	0.11447785	0.1103233	0.11914192	0.10183769	0.091168128	0.095176682	0.078075893	0.084248975	0.088391609	0.092395566	0.11177193	0.097042769	0.090999007	0.077731676	0.080158226	0.089187406	0.0903899	0.080146782	0.074257053	0.068960533	0.085624963	0.052505217
0.048408758	0.039590601	0.073087342	0.05153292	0.072792992	0.063318826	0.064657323	0.072353065	0.080737449	0.096894048	0.070458852	0.094099395	0.10970612	0.10049133	0.075904094	0.11539654	0.11299452	0.11615264	0.11480346	0.10631469	0.11500711	0.12079358	0.13663082	0.13038848	0.073681869		0.10595515	0.087417014	0.093650356	0.086747468	0.089524001	0.085596249	0.06069044	0.079641454	0.05944157	0.058530919	0.061410099	0.072114013	0.074437782	0.071764521	0.077569924	0.080689117	0.052031498	0.060443614	0.057253018	0.073380917	0.064894669	0.0477456	0.067108937	0.060378373
0.042058151	0.051630322	0.057024341	0.055979021	0.081189349	0.088136919	0.085034937	0.060874313	0.091416031	0.11056789	0.056692943	0.09174785	0.084830776	0.076132439	0.064287148	0.076211929	0.089225002	0.096362166	0.079239726	0.066958651	0.070618339	0.061499722	0.075876042	0.087968968	0.02913277		0.050664917	0.07268776	0.084385388	0.063938163	0.065634206	0.058998838	0.046539411	0.049434241	0.057346817	0.048081741	0.044020679	0.064958997	0.063526727	0.067009009	0.073665015	0.059652232	0.042188443	0.048554711	0.060043607	0.065131515	0.058805559	0.059722267	0.045009609	0.051888671
0.043283511	0.05817211	0.043020263	0.052301776	0.054550216	0.060270138	0.064445838	0.043772008	0.064334139	0.077929713	0.034969829	0.058124773	0.056865215	0.036916647	0.04005963	0.036079578	0.0402123	0.036220275	0.028741689	0.022149328	0.041405655	0.040501516	0.06120307	0.066990174	0.051424157		0.055745322	0.05377746	0.059566066	0.054188047	0.053376619	0.062275566	0.068145745	0.059593428	0.071347319	0.067201376	0.0724812	0.066487379	0.043472022	0.066482157	0.059044678	0.049399983	0.054154377	0.053226274	0.06005653	0.065725803	0.035060819	0.069394276	0.035426565	0.046900839
0.055777442	0.040919002	0.033094477	0.028904973	0.041654292	0.035189804	0.029926045	0.049800985	0.034054801	0.038643155	0.047483716	0.032529727	0.039973326	0.040389456	0.04869049	0.036490493	0.04053434	0.060929917	0.050687619	0.058224909	0.052058667	0.045209013	0.0538067	0.03981683	0.037719823		0.058812346	0.04017264	0.05867536	0.062832534	0.077825159	0.076830022	0.076366812	0.079366349	0.059717175	0.060620021	0.065916844	0.051147331	0.048185449	0.043992151	0.039173055	0.037561767	0.04181179	0.039671708	0.055315759	0.042163014	0.029091833	0.054374505	0.058593899	0.04022871
0.047909435	0.052373875	0.031745665	0.024300143	0.043522332	0.044748306	0.038648665	0.038414914	0.039414216	0.044288922	0.059998073	0.026794154	0.045019329	0.038161315	0.039814748	0.043244362	0.036557063	0.051482398	0.049231626	0.039273404	0.040025968	0.038834669	0.042690627	0.048961036	0.060613032		0.064472064	0.045369092	0.03453901	0.04105958	0.041417588	0.036533974	0.052162778	0.049891174	0.040064514	0.050255731	0.034815859	0.041296329	0.032132085	0.028443962	0.036750492	0.031606346	0.035163734	0.03087957	0.043414786	0.041856397	0.056316543	0.040039208	0.031862512	0.023601519
0.043251641	0.059273902	0.056530043	0.035491847	0.039897043	0.035545882	0.039665237	0.056414701	0.053234097	0.049481884	0.051839255	0.03343213	0.066880055	0.065909803	0.076813787	0.076252311	0.070950292	0.043819312	0.056232397	0.04493472	0.050143059	0.055582747	0.045128305	0.063742302	0.042638522		0.069000281	0.031840302	0.035549451	0.040126599	0.043326255	0.054023087	0.047907077	0.057961412	0.04708337	0.039406125	0.049360778	0.045448121	0.0425147	0.035398211	0.047369063	0.025628118	0.041750614	0.039455865	0.042575777	0.046747264	0.059267666	0.028074266	0.041067425	0.041019365
0.031299923	0.036461513	0.037588656	0.024204107	0.025427086	0.030217072	0.02416449	0.038987361	0.035964038	0.044088412	0.038945708	0.052413821	0.04780452	0.054281589	0.075815491	0.062584303	0.063948676	0.051302373	0.062788017	0.053073041	0.049488164	0.051389139	0.032273211	0.053131219	0.058378905		0.057426553	0.062422033	0.049281426	0.051150993	0.049039014	0.045924	0.041861173	0.067533664	0.053172845	0.040602267	0.043502912	0.050082911	0.045604698	0.03062183	0.034896854	0.027147222	0.032070041	0.034886811	0.048330452	0.04546161	0.052432939	0.044755816	0.038512956	0.031421643
0.042749636	0.026738718	0.036529358	0.049780879	0.038577389	0.033982895	0.04934521	0.046364445	0.044728383	0.024523279	0.032290094	0.033570446	0.025671935	0.04644262	0.039397653	0.043667547	0.046990544	0.065627493	0.060339622	0.052155465	0.046159845	0.043182548	0.026786955	0.048291206	0.040895537		0.045413375	0.068749785	0.037490088	0.044924896	0.030450523	0.038286302	0.035681389	0.051462073	0.046347409	0.041021716	0.036885448	0.050275199	0.045751926	0.049079295	0.043066394	0.029771008	0.040509325	0.02275146	0.05585495	0.051991768	0.042903397	0.05481812	0.048236374	0.03749714
0.023940198	0.05005445	0.042455722	0.055012729	0.034282014	0.051938396	0.038208026	0.042111877	0.050161503	0.030957017	0.057241276	0.051361494	0.04995729	0.047055375	0.049618918	0.055782728	0.042961754	0.045249205	0.039014783	0.047034539	0.038753379	0.042466577	0.034991764	0.045798	0.044231303		0.046954218	0.040705726	0.032066327	0.029296674	0.024765093	0.025217487	0.030698054	0.047596235	0.023687467	0.029877804	0.031103779	0.038202379	0.040526439	0.026869703	0.043643788	0.034739845	0.036094945	0.034126982	0.048397161	0.040371656	0.048357677	0.056743544	0.052027926	0.052583873
0.03935124	0.046825971	0.039726406	0.056125797	0.043775514	0.037099205	0.042197041	0.019025335	0.029686192	0.034411538	0.063011132	0.032915775	0.033510312	0.034595411	0.043137651	0.038912959	0.04637726	0.023562217	0.032083813	0.025349688	0.030529201	0.027967962	0.029366059	0.042961575	0.039349873		0.053992487	0.026081603	0.040093765	0.040191621	0.038809586	0.035332289	0.03586559	0.047667623	0.033211924	0.039607923	0.032058813	0.052024171	0.045836363	0.041577332	0.032042947	0.053619631	0.050469186	0.056729395	0.054603048	0.033419266	0.045181841	0.06011539	0.040817946	0.055811036
0.016491709	0.03830247	0.035379775	0.049305171	0.032074925	0.044947136	0.056569587	0.044319082	0.037632309	0.032840841	0.043052692	0.032811768	0.032729492	0.037298772	0.03634347	0.030851191	0.046629407	0.025198663	0.046916083	0.039416954	0.042590994	0.038803361	0.03311795	0.030527346	0.035853676		0.03631866	0.042307477	0.039009947	0.039101552	0.041035406	0.037689056	0.038397152	0.053021088	0.042872045	0.045062311	0.028524244	0.053406809	0.034818757	0.041190073	0.038428538	0.035505731	0.034313038	0.03615725	0.030037049	0.034809589	0.027044896	0.032773733	0.038262345	0.029279649
0.03579402	0.041441921	0.027631857	0.029462289	0.032332048	0.047429536	0.041044027	0.043760724	0.023310015	0.027043192	0.034098435	0.03165514	0.038718045	0.054129791	0.052304283	0.033756662	0.034319136	0.033798311	0.046523727	0.03245559	0.039099507	0.044772267	0.023117766	0.04307333	0.035462063		0.039165653	0.05225959	0.053279858	0.057491045	0.060515802	0.043831658	0.041029692	0.066968039	0.044606689	0.037063628	0.026602659	0.04419085	0.03860769	0.032415021	0.034758717	0.026147788	0.028759127	0.015425961	0.028471362	0.034937304	0.045610294	0.033566207	0.022576664	0.037076645
0.052764591	0.031730562	0.037579663	0.025301896	0.037331857	0.039065763	0.05005144	0.052230634	0.034557462	0.030521587	0.034681652	0.031350382	0.042392064	0.0440531	0.044528943	0.035242382	0.044095401	0.045882694	0.052028615	0.040562656	0.052143358	0.046624754	0.044239637	0.059404854	0.02787582		0.032648008	0.049106177	0.045735683	0.054689161	0.054771688	0.046504449	0.037188441	0.051807247	0.047994897	0.026782362	0.022107732	0.03407466	0.033214163	0.029756168	0.025013139	0.024690609	0.042228661	0.035034578	0.03524705	0.060309149	0.042994455	0.050693143	0.026194606	0.034320779
0.030773364	0.032826722	0.048726112	0.028456222	0.025433745	0.025489062	0.034666169	0.032615852	0.030923679	0.041963685	0.037313316	0.027081674	0.021507563	0.038374994	0.038826194	0.026360657	0.028908601	0.021696128	0.040810015	0.034103043	0.040102031	0.033437319	0.031720575	0.049979415	0.037775613		0.048181254	0.03198006	0.018140104	0.026270011	0.031372432	0.029926285	0.035523161	0.059609964	0.027461708	0.019518301	0.018344115	0.038869806	0.039212491	0.033409648	0.034930766	0.041351493	0.045474317	0.051958039	0.036503267	0.024550501	0.035999127	0.036697093	0.033467721	0.031799939
0.043746479	0.027097281	0.042887293	0.031726092	0.036035299	0.03240604	0.02852913	0.029333234	0.039086219	0.019019982	0.04334712	0.033751495	0.026811551	0.035111107	0.044200949	0.030111909	0.02605742	0.031876054	0.0307051	0.033289995	0.034621652	0.029735144	0.035982851	0.060597736	0.033944361		0.039293475	0.0423893	0.030863816	0.036091935	0.031597286	0.034281965	0.045477461	0.065002322	0.041479114	0.035393015	0.039765563	0.033158023	0.024331603	0.029546032	0.026745655	0.041265551	0.038220078	0.035591304	0.030356668	0.029581457	0.029065169	0.039904013	0.045541067	0.060674507
0.02614286	0.055172414	0.03275349	0.045127418	0.049059656	0.039395604	0.034467038	0.037146989	0.0346555	0.032452788	0.044562217	0.032951392	0.033462863	0.027328497	0.057762001	0.037892897	0.022234287	0.031057872	0.042710885	0.040652797	0.040991783	0.030041801	0.038995948	0.025925808	0.035055961		0.03474097	0.038381282	0.041941412	0.045340326	0.040864941	0.040346127	0.048421197	0.049787469	0.036166329	0.033302311	0.02786099	0.024084279	0.034631807	0.034320179	0.021800976	0.034904443	0.044887647	0.029672995	0.041118335	0.051329568	0.03647488	0.048374377	0.044453748	0.054295633
0.048110683	0.053138088	0.050487436	0.027405275	0.025848527	0.028268432	0.030240383	0.057662807	0.030297548	0.03841994	0.059900474	0.049623076	0.044602271	0.038137134	0.047398295	0.055218793	0.034448713	0.035687465	0.04194222	0.041368812	0.043289401	0.040217228	0.051507197	0.052978735	0.025254928		0.031370308	0.030169634	0.025072057	0.021467824	0.024540622	0.030414755	0.031998321	0.032731045	0.028315982	0.036672946	0.032005705	0.017193111	0.035006091	0.032814685	0.027417967	0.038881414	0.036641747	0.0274517	0.029232958	0.050311252	0.031605925	0.054177199	0.050341055	0.056207351
0.045882396	0.054688457	0.050293636	0.030625753	0.036495037	0.032359701	0.050843794	0.055294573	0.037491724	0.03215789	0.039532881	0.032220438	0.043474928	0.041031517	0.028681796	0.043650873	0.029003536	0.024148727	0.022498684	0.032031499	0.021433121	0.03222701	0.041410446	0.049876846	0.032308392		0.024426857	0.037295189	0.035492521	0.023095226	0.027414197	0.025431672	0.027698176	0.027613318	0.03615693	0.016384387	0.024858832	0.019618068	0.031271208	0.025794195	0.02075476	0.029319054	0.030167373	0.022443851	0.025724776	0.038156629	0.033440772	0.053768598	0.040631611	0.059928317
0.030412393	0.035462081	0.042357054	0.038444996	0.038413342	0.042940378	0.034918278	0.030476358	0.055581972	0.033960678	0.046736304	0.033248484	0.041820571	0.04684471	0.026738249	0.033474281	0.034054331	0.024874821	0.028833592	0.031855788	0.020428501	0.038097337	0.044278733	0.063105412	0.052156974		0.026243448	0.048210174	0.031033007	0.03002527	0.038373459	0.034182459	0.035400618	0.042947087	0.040421505	0.045829054	0.033635817	0.043948565	0.044111766	0.042086143	0.026480805	0.037442967	0.034476981	0.032647852	0.034488019	0.029524418	0.040115416	0.030265881	0.051990103	0.037090812
0.039797589	0.029862143	0.033329085	0.036909278	0.065406978	0.035933152	0.040113442	0.040145852	0.044586841	0.037174758	0.057886742	0.040843394	0.051181514	0.054257561	0.026366025	0.023278533	0.023010997	0.01328077	0.023710055	0.029811664	0.018119276	0.03356706	0.040423587	0.056243598	0.04272306		0.029770328	0.039675962	0.036755685	0.040736172	0.038350504	0.037802465	0.045195144	0.042655353	0.050918095	0.039006382	0.036410607	0.037482481	0.029832011	0.02156469	0.033817895	0.030986689	0.031770926	0.029059879	0.037442256	0.037749514	0.032160625	0.047665361	0.027436469	0.036164533
0.039981399	0.038643468	0.044191055	0.050566409	0.063123569	0.047530122	0.046236865	0.03930125	0.033730041	0.045370594	0.039071556	0.036654584	0.058230214	0.043387555	0.036948569	0.022260757	0.030709177	0.027210554	0.038803227	0.036015853	0.029681945	0.027544351	0.029607974	0.035413634	0.027836306		0.029108051	0.045953218	0.032472771	0.044629078	0.029772008	0.037339222	0.033135816	0.030644735	0.037758604	0.025404269	0.029860565	0.030192504	0.025913421	0.028892705	0.046145521	0.036218639	0.038650483	0.062514901	0.046255827	0.038133547	0.046470817	0.045749385	0.056512829	0.066016629
0.040087003	0.03296607	0.044652533	0.051815052	0.055043589	0.034088612	0.058280278	0.033695303	0.055424739	0.08050479	0.057409704	0.06107856	0.039101467	0.048932541	0.04493336	0.036484133	0.037909891	0.035390805	0.027077984	0.027718587	0.021214282	0.02308978	0.025806714	0.042644471	0.033751145		0.042619307	0.050023824	0.04123472	0.04330869	0.04282767	0.0388234	0.02906158	0.034169476	0.024182437	0.042501442	0.033296634	0.033227056	0.038199745	0.028561641	0.030814303	0.035941429	0.048312265	0.059065066	0.044410225	0.049720932	0.032386538	0.064713463	0.062814333	0.062821344
0.055207547	0.034657281	0.047786485	0.041140769	0.054648004	0.039602738	0.0385186	0.05538667	0.050351273	0.058137532	0.058339503	0.059572708	0.026943659	0.044754315	0.052848719	0.044702541	0.053495329	0.041535348	0.03734808	0.02201144	0.027277503	0.042256512	0.051705368	0.041578934	0.024520986		0.034869056	0.038057409	0.047168873	0.047414191	0.054795399	0.039862517	0.024540214	0.056237418	0.039497808	0.049911208	0.028287305	0.038839202	0.037030075	0.048313245	0.040639315	0.04425877	0.042779032	0.050538648	0.053698264	0.048105482	0.051705416	0.061404314	0.069770627	0.10327714
0.063453883	0.043144196	0.040279303	0.037901308	0.064146519	0.028810075	0.03972543	0.051749077	0.042916879	0.050059106	0.037986998	0.053648364	0.03574869	0.0500989	0.048030034	0.038757674	0.045751013	0.047566641	0.044099662	0.032769073	0.035177629	0.053977158	0.064387172	0.039434388	0.043248601		0.030657085	0.040299401	0.050792534	0.050020266	0.04562417	0.03395316	0.031853154	0.04501019	0.04716716	0.054783013	0.040475909	0.052493423	0.040244106	0.055541124	0.061221201	0.055456012	0.051002905	0.0622214	0.062823884	0.051137265	0.051856477	0.063483968	0.075412907	0.054416038
0.06618759	0.037934635	0.045899943	0.049616259	0.045468215	0.048689127	0.046608746	0.038177226	0.025097748	0.030335994	0.035177026	0.050493546	0.027963627	0.045005169	0.03292039	0.026427681	0.032587852	0.027147783	0.033850275	0.028140238	0.031773426	0.038511533	0.053058114	0.027314207	0.041245181		0.034593839	0.040080234	0.054338787	0.042192046	0.049058918	0.05506083	0.042383023	0.04891859	0.027200557	0.031503689	0.034230899	0.040034108	0.035381582	0.044759542	0.051192105	0.048876386	0.050755918	0.038957827	0.03965953	0.056349792	0.038880695	0.074750029	0.054451857	0.041777372
0.089066409	0.070451126	0.08146061	0.053195249	0.043886505	0.054166853	0.048352811	0.044340447	0.05252732	0.046635643	0.050551742	0.055229545	0.042008728	0.037742902	0.040354304	0.031801786	0.02989733	0.032558616	0.039555702	0.047580585	0.037531201	0.052567642	0.05183484	0.039357468	0.025416337		0.027188186	0.04742147	0.056159962	0.064710282	0.056945339	0.063261189	0.070504785	0.05774641	0.052369494	0.04072348	0.051474534	0.068394855	0.049618594	0.076095372	0.065845199	0.045671768	0.050728288	0.0394882	0.044430044	0.045245975	0.04841809	0.070693694	0.067054681	0.061297059
0.070401058	0.041460536	0.036290701	0.032119848	0.035466008	0.024081217	0.03637626	0.033825085	0.039620798	0.017741246	0.033245508	0.039784882	0.025526449	0.032768514	0.029168902	0.028730728	0.046330452	0.047060996	0.049789745	0.073124699	0.055268928	0.068179771	0.068859421	0.054476861	0.059473835		0.044432331	0.04269233	0.042294495	0.051099926	0.048516337	0.046420857	0.058927566	0.04050133	0.062403172	0.054958854	0.038196303	0.051221453	0.062141303	0.057298943	0.048229046	0.057415504	0.063117109	0.05249216	0.057379179	0.035954978	0.026226269	0.076610923	0.068716072	0.061804231
0.047156747	0.049297351	0.063909464	0.064704947	0.032114234	0.062563702	0.067765728	0.052319385	0.04094309	0.05630666	0.04409508	0.044272114	0.046030499	0.028366927	0.022182573	0.03448521	0.034713894	0.026727499	0.029261811	0.047164276	0.032086704	0.040685609	0.053621072	0.035273675	0.055740509		0.05102139	0.059069198	0.043940023	0.061948944	0.05530338	0.041803185	0.039916307	0.033949729	0.058349643	0.042143654	0.025370361	0.043224491	0.045988891	0.05812908	0.065333351	0.073183171	0.042806484	0.06133287	0.046865795	0.058474876	0.051263925	0.049027916	0.056855924	0.059316676
0.069606915	0.069772363	0.067464404	0.049129829	0.050008401	0.075728349	0.072452873	0.041944332	0.053217761	0.041817818	0.046279509	0.042859983	0.04809311	0.037698511	0.040237699	0.048235312	0.051642723	0.049645465	0.035472423	0.044070501	0.050813541	0.044080783	0.045678746	0.056796037	0.038612153		0.036944661	0.042639386	0.024722235	0.048565697	0.035223119	0.05121959	0.038041379	0.047194529	0.045440629	0.037787326	0.03497678	0.037360117	0.038755972	0.060136653	0.049258817	0.049668819	0.037134189	0.055227976	0.037917204	0.036882557	0.038396765	0.080325447	0.040636234	0.062134586
0.075643569	0.078186385	0.065726958	0.069884397	0.053136095	0.068916082	0.068243526	0.069642201	0.052138645	0.062549718	0.055425461	0.071269549	0.04397038	0.035424843	0.032089241	0.032474138	0.027162878	0.028155446	0.033855166	0.036350355	0.046689801	0.053588543	0.046892557	0.055290665	0.058516227		0.01971562	0.051877327	0.04613502	0.046433978	0.044317912	0.052193318	0.047402319	0.051477242	0.043449461	0.0462653	0.044472847	0.04261386	0.05832256	0.034944866	0.042124778	0.068313338	0.059730638	0.084779859	0.044672869	0.047360815	0.0507042	0.086723551	0.056555469	0.064148396
0.055740211	0.092319615	0.049949098	0.072891243	0.05088716	0.052313242	0.054868132	0.045091387	0.041998897	0.039906964	0.042593423	0.039773833	0.040049888	0.033708546	0.024642218	0.029876014	0.020652255	0.041619748	0.046868473	0.048751708	0.040793654	0.046753209	0.043080512	0.030883715	0.044324152		0.029112624	0.042192377	0.039596699	0.041836426	0.054302353	0.061605994	0.069937065	0.076347455	0.06434039	0.063606359	0.050233666	0.050990038	0.047810815	0.038887057	0.063088521	0.090356573	0.057892047	0.055093903	0.055175025	0.064237967	0.084179103	0.083957672	0.062706597	0.068562537
0.0849948	0.094730742	0.11775166	0.11334566	0.1027773	0.098631136	0.078448966	0.077995948	0.062114265	0.079147942	0.067796089	0.064622596	0.066545673	0.047838394	0.055479832	0.055041838	0.053850267	0.075282305	0.062021628	0.063459262	0.042600371	0.053773895	0.040068053	0.036606263	0.073150262		0.035713807	0.051545102	0.035926033	0.048664548	0.052226949	0.055148065	0.055256654	0.061385307	0.061140042	0.046362545	0.063587807	0.067536399	0.073106259	0.099943198	0.08519946	0.083261885	0.092344932	0.095980689	0.094989501	0.099900626	0.10160623	0.092166185	0.089513227	0.090007335
0.20110646	0.20204322	0.21667087	0.22066599	0.21480076	0.20258018	0.17336574	0.17749563	0.15025812	0.14189254	0.12240278	0.13040328	0.12275195	0.094631165	0.094437085	0.091502063	0.092795961	0.089280948	0.070918098	0.075420961	0.059119247	0.054390345	0.049849082	0.063173011	0.086180203		0.088787787	0.044014368	0.070763484	0.068112254	0.10214043	0.10390221	0.12845708	0.1572344	0.13614015	0.14558846	0.14432831	0.1389706	0.15399577	0.18214931	0.16463308	0.14833403	0.14583132	0.17324317	0.17447582	0.148422	0.14904375	0.16285789	0.15543823	0.16959259
0.74333799	0.76841456	0.75702447	0.78557992	0.73670471	0.7405073	0.66788328	0.64897031	0.57247931	0.53066039	0.48087344	0.4414354	0.37565416	0.33615056	0.31245416	0.28931257	0.29789716	0.25815338	0.22480087	0.1891059	0.140148	0.092462912	0.10546049	0.15896815	0.331691		0.3040328	0.22434708	0.21954347	0.30087164	0.39248136	0.43401158	0.5013206	0.52654517	0.54212958	0.58139151	0.56665075	0.58251584	0.58172601	0.63045889	0.63032007	0.6397211	0.66747695	0.69847167	0.69677949	0.70341694	0.70758957	0.73587155	0.73208803	0.75073415
0.9999913	1.0472863	1.0594182	1.0730815	1.0323309	1.0079703	0.93577391	0.87710333	0.79672796	0.71983635	0.64699739	0.58845788	0.50622964	0.45914227	0.39649078	0.3808026	0.38140911	0.34582895	0.29801536	0.22884151	0.1498673	0.07967595	0.11467927	0.23998846	0.43633637		0.38422504	0.31148261	0.30998605	0.41672039	0.54233563	0.62740374	0.69210273	0.73165143	0.76304966	0.80360752	0.82017124	0.81393373	0.83307815	0.87443799	0.88196266	0.89310002	0.9369477	0.96214736	0.98033589	1.005231	1.010956	1.0371618	1.050382	1.0894269
0.35982993	0.38580748	0.41208249	0.39436653	0.39416131	0.37638447	0.36132944	0.3364892	0.30061334	0.28076348	0.2442385	0.21367759	0.20635715	0.18498297	0.15283503	0.16423318	0.14495614	0.15110859	0.13963993	0.10329802	0.07772702	0.043394867	0.058985148	0.11235484	0.15300757		0.14971949	0.14606358	0.14532158	0.17411628	0.22159012	0.26220098	0.25386652	0.28698891	0.28779182	0.30772617	0.31468588	0.30735162	0.33587387	0.34509462	0.33600637	0.33854109	0.34985361	0.35568562	0.3630304	0.39719084	0.38857967	0.40765992	0.41130081	0.41228658
0.041431729	0.036972452	0.051414277	0.060113829	0.057946183	0.03993389	0.047422729	0.044032987	0.027414408	0.037762821	0.030961815	0.039877798	0.035768002	0.031012364	0.04264899	0.040260371	0.042079024	0.0392983	0.041482378	0.05243551	0.045230649	0.045518812	0.044193	0.032203306	0.049916323		0.024243031	0.038892671	0.03207526	0.030944834	0.05054643	0.057219837	0.054773945	0.045353774	0.041669451	0.058173571	0.054059871	0.052552544	0.038796093	0.058465812	0.032721806	0.080543943	0.052786376	0.059032694	0.056191411	0.044522066	0.052441299	0.062606625	0.051632784	0.062027711
0.04826358	0.051545009	0.088416517	0.04850664	0.046766911	0.056070164	0.03842042	0.039195586	0.026887186	0.041608844	0.029595083	0.028535837	0.03600812	0.028859179	0.039265551	0.033112444	0.042018969	0.033029892	0.026368527	0.034911957	0.030552108	0.031482432	0.038659416	0.03258067	0.046713706		0.024496822	0.021153146	0.035483651	0.023529137	0.043597195	0.027036209	0.031542718	0.038683921	0.032497719	0.042784065	0.037466265	0.035586365	0.030661408	0.035864189	0.02421603	0.045684788	0.030346712	0.040701449	0.028584464	0.033925463	0.028456355	0.050715934	0.0419783	0.050341088
0.040179241	0.045450676	0.066058315	0.038728319	0.023576802	0.047016177	0.037189241	0.039506707	0.032677919	0.040081654	0.042446762	0.027918376	0.037115719	0.030500796	0.03263256	0.038263042	0.027248675	0.039218053	0.019053236	0.036363583	0.024270508	0.028079692	0.03777948	0.035162013	0.047908623		0.027194077	0.033390712	0.041546021	0.039994605	0.037017334	0.037019547	0.028811993	0.037347246	0.028212417	0.033030514	0.043655511	0.035253551	0.029353494	0.034896482	0.040108368	0.041111887	0.033624515	0.031696815	0.036490176	0.032725494	0.02161474	0.045455281	0.040390406	0.036106829
0.04508828	0.036730692	0.046500988	0.036048263	0.026089955	0.030051654	0.042825583	0.038358502	0.030881412	0.04377481	0.037681136	0.040913951	0.040552545	0.029947925	0.03399488	0.029728647	0.022138409	0.019139767	0.021405693	0.026334446	0.027427508	0.02694145	0.039863955	0.030284114	0.049937736		0.031089609	0.034461811	0.048736084	0.037731852	0.039003506	0.046575859	0.045179639	0.049671412	0.029447149	0.030416315	0.035651073	0.03783438	0.030831024	0.033796526	0.028584488	0.030744419	0.058376264	0.04439028	0.026584122	0.037186172	0.039292607	0.026549034	0.04258747	0.030689973
0.040092636	0.034887943	0.057722796	0.014326172	0.022366688	0.020126706	0.044678304	0.034833241	0.030123383	0.034655828	0.037025664	0.029939026	0.034736764	0.030102301	0.030635854	0.043280423	0.031268239	0.02443721	0.032339144	0.037877589	0.039088696	0.031972449	0.042558461	0.036578592	0.039097488		0.035649218	0.048628807	0.040474955	0.043184817	0.037724923	0.034581441	0.052807417	0.046396893	0.045354199	0.030616557	0.037846562	0.03335119	0.040164698	0.041352343	0.041355334	0.035388611	0.057288323	0.040991969	0.017758092	0.036459144	0.033227328	0.032890789	0.047835547	0.038709771
0.059339773	0.053255178	0.033158459	0.041949913	0.037172399	0.042144984	0.033283558	0.017130014	0.030408816	0.030769018	0.029814135	0.026701551	0.040448006	0.030068766	0.029402809	0.037232321	0.038142394	0.026981415	0.038751416	0.052261405	0.048916597	0.039913062	0.043013416	0.044355746	0.02240089		0.031099599	0.03686545	0.029736027	0.041473813	0.044397373	0.031658459	0.04089671	0.047173981	0.054139972	0.030864155	0.044775642	0.041236624	0.035061818	0.047076568	0.032749437	0.044892494	0.04304732	0.021326765	0.033647086	0.035038929	0.033406675	0.032578327	0.058880955	0.048979562
0.058430374	0.047476176	0.025136907	0.026151996	0.028261794	0.02927069	0.056896213	0.029736266	0.02143801	0.028222414	0.017299542	0.04499346	0.037238266	0.03264926	0.023687012	0.03415563	0.039331675	0.041662026	0.03960203	0.042169802	0.042852826	0.04800513	0.039690446	0.040961832	0.0349802		0.040432435	0.033266395	0.037104663	0.039761268	0.048806209	0.043761984	0.051845703	0.054319568	0.064567864	0.049710296	0.047111847	0.039377019	0.038606275	0.041720495	0.037786171	0.052298293	0.046854701	0.040868204	0.041846186	0.029727165	0.071389146	0.050859876	0.045425881	0.023035418
0.035642833	0.035267044	0.026441002	0.031467792	0.031407803	0.024703126	0.028805863	0.034681413	0.040798411	0.033684783	0.02601973	0.043584596	0.031270817	0.028760508	0.036528677	0.026651228	0.039796658	0.044051379	0.032703377	0.034186848	0.036030971	0.040425215	0.042983916	0.022906292	0.034536336		0.029172219	0.036401246	0.03449386	0.034316838	0.030730613	0.027922159	0.037246343	0.038813557	0.041723885	0.037900273	0.01486901	0.02547409	0.023904303	0.033855874	0.03585165	0.037386477	0.043512017	0.023756722	0.023648255	0.03812385	0.041550335	0.038687412	0.035746891	0.026446708
0.046654005	0.032617878	0.017993366	0.028249826	0.035144158	0.020515513	0.033679489	0.043518141	0.033465795	0.026763933	0.028983289	0.029946381	0.029418059	0.028060947	0.038103063	0.038851883	0.05149737	0.045342337	0.041048728	0.04182183	0.042404693	0.043432016	0.048111364	0.036271419	0.046128813		0.021955468	0.033918835	0.038422391	0.03430542	0.030078333	0.025749698	0.024143169	0.032201666	0.043987967	0.033871993	0.034236725	0.027269278	0.023794023	0.035168592	0.033941656	0.03679299	0.036251083	0.030393228	0.033158697	0.042182036	0.037731595	0.032045465	0.029825751	0.037343781
0.054223221	0.03300453	0.034021098	0.016450882	0.020224871	0.025080159	0.042299122	0.037375152	0.015578951	0.031998098	0.036205612	0.031497043	0.042184271	0.030472666	0.028423665	0.039664697	0.04814133	0.044495791	0.038959134	0.036010597	0.034481462	0.027547525	0.035877384	0.035220258	0.040486977		0.027154038	0.037316009	0.036860205	0.041889921	0.030660907	0.0281594	0.02946475	0.03473182	0.037443936	0.045202821	0.026676148	0.030055176	0.020529741	0.044405263	0.030211778	0.036779471	0.046349317	0.047940291	0.046079308	0.022905666	0.053210128	0.021854697	0.041409165	0.036998235
0.057999641	0.032192525	0.033613499	0.011538637	0.029388202	0.032799482	0.043039855	0.03891423	0.014111515	0.04017498	0.029164882	0.023175431	0.031440686	0.022240255	0.018897282	0.027207587	0.03456201	0.033933699	0.029217504	0.025197905	0.027037984	0.017608734	0.024410099	0.039288539	0.03710774		0.019801915	0.028136492	0.028690612	0.029577998	0.029511107	0.023045061	0.022857703	0.022293366	0.019605754	0.035599887	0.033898246	0.030725114	0.026313001	0.033713054	0.038745727	0.04161758	0.038755547	0.025248326	0.039682176	0.041445922	0.037232403	0.045502495	0.032026697	0.029592752
0.033038639	0.037563518	0.030849753	0.03007759	0.035829876	0.039511543	0.041732602	0.022215325	0.018341234	0.031709611	0.035909351	0.034620855	0.020794375	0.034646407	0.030937452	0.03182118	0.024869319	0.024446927	0.033703454	0.023480434	0.018392261	0.021584086	0.027154936	0.026979068	0.030527381		0.030083928	0.017622204	0.027976429	0.015318107	0.02410404	0.023441808	0.026261672	0.026305428	0.019262094	0.046146311	0.033371821	0.025532605	0.034287382	0.01940028	0.027986936	0.034238998	0.041068882	0.027387248	0.032208089	0.03175021	0.046730191	0.04392897	0.042532917	0.049004368
0.04580937	0.038195901	0.02997756	0.025973493	0.033174463	0.042391621	0.039268855	0.039711479	0.046590731	0.020217823	0.038432278	0.047291335	0.032552116	0.045097411	0.023514992	0.030598247	0.025617708	0.030285861	0.032491215	0.028684128	0.0354186	0.037433408	0.03542307	0.03765839	0.034903601		0.02043405	0.022637554	0.036649916	0.020686736	0.031846769	0.03988453	0.039632678	0.017726766	0.032597244	0.055374116	0.021592593	0.048080128	0.028592357	0.038704202	0.019507073	0.033048846	0.042532165	0.028874444	0.026081514	0.030266751	0.035911683	0.029447015	0.042793188	0.046175826
0.053080432	0.03295498	0.033386748	0.023304272	0.045046039	0.035372071	0.032004721	0.040516958	0.0393297	0.026861398	0.033817928	0.028040471	0.025708321	0.034032527	0.0217866	0.025665332	0.021825572	0.03114292	0.034979623	0.026148714	0.033465102	0.040641304	0.027758403	0.028503029	0.031120993		0.036769666	0.03601018	0.032471307	0.030832939	0.036229763	0.029686172	0.04334946	0.027208408	0.029716551	0.032575473	0.038376309	0.042956602	0.033540498	0.046535648	0.027640967	0.046508405	0.022481995	0.033055816	0.0239622	0.042003043	0.039525475	0.049765304	0.052964978	0.038910586
0.042947959	0.031944692	0.038203735	0.025488073	0.028568067	0.039003231	0.027078604	0.036697645	0.029492691	0.028886672	0.041643497	0.049871311	0.043881923	0.040670518	0.038074113	0.036333289	0.031710029	0.034478512	0.040553607	0.036587957	0.031647712	0.036079217	0.025069315	0.036531895	0.044373561		0.031681806	0.033380702	0.02635104	0.031785965	0.024941523	0.025570486	0.036503475	0.038467169	0.021389768	0.023265868	0.029941181	0.040810164	0.024915494	0.035176873	0.024238067	0.037903011	0.049955882	0.023805486	0.034173165	0.043999564	0.049194001	0.042353604	0.0586293	0.020823725
0.022336891	0.031921625	0.036535196	0.03525598	0.024245294	0.029330872	0.033063903	0.030203875	0.035293262	0.038274996	0.023723399	0.040886439	0.040720545	0.030979	0.048460145	0.031940617	0.037267052	0.029539101	0.032420803	0.03613513	0.035150968	0.037522726	0.034272432	0.043374717	0.03186141		0.026713293	0.022473579	0.040771339	0.023965804	0.030575786	0.020007676	0.035671979	0.023228964	0.032302529	0.045216277	0.036377661	0.023967419	0.033494119	0.030352842	0.029297916	0.03816621	0.030472582	0.030842271	0.034948248	0.044330958	0.042469628	0.043593109	0.04331997	0.036564667
0.028129889	0.041829418	0.054087769	0.026681727	0.033490613	0.036012094	0.036120955	0.028000252	0.038624998	0.036095213	0.030873708	0.022838855	0.027601363	0.037748527	0.040775456	0.02281839	0.036233585	0.03287388	0.031561464	0.044581845	0.043681167	0.04179047	0.033159103	0.05807744	0.030019671		0.033802338	0.027739646	0.035897899	0.025420422	0.023490861	0.015871471	0.029422021	0.022168398	0.041662518	0.042109933	0.054181755	0.038073968	0.02478186	0.05742342	0.034256872	0.036777094	0.028425464	0.047393072	0.048786305	0.034007087	0.041544918	0.040027022	0.032500982	0.038809285
0.038745001	0.037710618	0.04260378	0.029266356	0.031515628	0.032581303	0.020573748	0.024470929	0.040585227	0.037187215	0.03797977	0.024952341	0.041569341	0.033878546	0.024089431	0.024617953	0.044700492	0.040650144	0.03441152	0.035605777	0.043001361	0.039984372	0.039627008	0.054812312	0.031828538		0.024534948	0.030512966	0.022013063	0.028246645	0.023250304	0.023880456	0.031397399	0.028278062	0.034009665	0.028545275	0.035444077	0.031032449	0.020112855	0.053518187	0.032979734	0.020441974	0.03696169	0.031828135	0.03260906	0.024674537	0.043149732	0.05788115	0.044409264	0.034901954
0.036106654	0.03525348	0.039314613	0.030287774	0.034542631	0.028187113	0.036963273	0.026649829	0.039013218	0.026755802	0.021611532	0.029629072	0.031189853	0.02826643	0.023459237	0.026080424	0.027947688	0.023498436	0.02335665	0.033585854	0.022592915	0.02705263	0.020088244	0.034276377	0.038877301		0.032418676	0.030650899	0.024322689	0.033569422	0.033794332	0.035301019	0.038085505	0.034153674	0.035420969	0.020798141	0.030437967	0.028636737	0.020751411	0.039331529	0.029922578	0.0180906	0.035871383	0.042010684	0.023173038	0.033122007	0.047091424	0.032976825	0.042069085	0.054242998
0.033195771	0.025384266	0.031563435	0.029317606	0.024102736	0.049546298	0.022244534	0.033253785	0.019664548	0.01777865	0.030550398	0.025344271	0.034882054	0.032086372	0.02488976	0.026994132	0.024127215	0.024174964	0.0282513	0.044821013	0.03185603	0.044339553	0.043788753	0.035978474	0.039170682		0.024091057	0.021991648	0.032947749	0.022973791	0.023154413	0.02500507	0.023948221	0.036820889	0.02910006	0.019564815	0.045156032	0.032300219	0.017153731	0.031508107	0.028799046	0.031179098	0.02693758	0.046753988	0.02989495	0.031114172	0.042219594	0.024250133	0.031828236	0.041511558
0.018974638	0.032539722	0.024730749	0.044869248	0.030366918	0.026473491	0.039330237	0.03881827	0.022390611	0.026679272	0.034344867	0.039827339	0.038727906	0.04457175	0.030991441	0.029446714	0.037898421	0.033485431	0.037119921	0.043647598	0.04040901	0.043259274	0.052479077	0.034625866	0.032045938		0.02486236	0.022340346	0.03292001	0.029929794	0.031073935	0.019132141	0.02960665	0.043783758	0.035559841	0.040100124	0.038455863	0.021935936	0.029497553	0.016811453	0.017414903	0.039259478	0.021816006	0.050415069	0.052962363	0.032648791	0.031389594	0.03792784	0.025610855	0.047517285
0.031321719	0.038175132	0.044669848	0.04813423	0.030911177	0.035157513	0.039015431	0.028050736	0.014360284	0.033647038	0.031809475	0.041269559	0.037605867	0.033780195	0.03208711	0.039585523	0.021628637	0.023904989	0.027768426	0.033808995	0.032313857	0.039966077	0.03859644	0.02816307	0.041626297		0.024562748	0.033028875	0.021423465	0.020615648	0.025498236	0.027423248	0.023532134	0.041667581	0.026955202	0.037500143	0.028318748	0.031948764	0.037259798	0.016463334	0.010621743	0.022317559	0.029688012	0.039112575	0.039607443	0.032827795	0.035385922	0.021424577	0.051878612	0.040547412
0.0452599	0.049611811	0.054928746	0.056306191	0.027615387	0.038569812	0.046071898	0.047523949	0.03527832	0.040074211	0.036184758	0.040793128	0.022932854	0.033855435	0.035329062	0.026596017	0.0254186	0.020051433	0.027956717	0.047258887	0.033396553	0.044763297	0.054217264	0.035289612	0.027470497		0.017619332	0.029516745	0.024820117	0.025278663	0.020936096	0.027314892	0.028596422	0.040306069	0.043111764	0.024633758	0.043064058	0.051960666	0.021150347	0.023867134	0.021906387	0.035602491	0.036599837	0.037440874	0.042441521	0.02658491	0.0388637	0.030823911	0.037765671	0.050250575
0.076904669	0.085636057	0.073788561	0.087570667	0.072818823	0.0641663	0.074611679	0.056372713	0.064494647	0.056705926	0.066281967	0.044889942	0.038369909	0.041210406	0.048246328	0.032323569	0.046455223	0.033249896	0.041363843	0.040246174	0.028940942	0.030474631	0.048109017	0.045534775	0.040519282		0.029921213	0.030185023	0.024706246	0.036079183	0.04485479	0.03695038	0.057810873	0.050167181	0.057674278	0.070854522	0.056076333	0.051786155	0.057610292	0.046960209	0.055098616	0.038577646	0.045774434	0.053625323	0.052531734	0.051997963	0.064788021	0.051341798	0.06080059	0.060722612
0.075651199	0.074102908	0.063873328	0.086544834	0.082200542	0.063993484	0.068613313	0.063722685	0.048683029	0.058151592	0.072977595	0.038888551	0.032539021	0.041415825	0.042003717	0.028526742	0.029647741	0.036964044	0.038458664	0.032819472	0.028859193	0.029540131	0.048866302	0.038905095	0.033205222		0.028259557	0.019619714	0.032387275	0.030867472	0.040369887	0.046279956	0.043072131	0.054788411	0.066747546	0.057176009	0.047635179	0.053427901	0.069337666	0.051923718	0.050046243	0.058355171	0.051423289	0.038057268	0.045877557	0.073173545	0.07163614	0.049581178	0.061990783	0.063450031
0.030068776	0.035664622	0.05789645	0.048558466	0.053107645	0.032157566	0.041102812	0.033259533	0.044158243	0.048284516	0.059935641	0.037769165	0.02442362	0.018944457	0.036849655	0.021204146	0.03615199	0.022433808	0.031490561	0.035251383	0.025224585	0.025368141	0.032992583	0.045982398	0.045840897		0.015356922	0.043321442	0.025769595	0.028002376	0.03001368	0.028139938	0.036487866	0.036913551	0.035971019	0.027964136	0.021062436	0.032286618	0.031718835	0.044874143	0.017833175	0.034016505	0.021927908	0.022136651	0.041893817	0.054118473	0.03087401	0.029581618	0.047094159	0.039467171
0.038676064	0.033140074	0.042129181	0.04577174	0.059325974	0.034255642	0.046328485	0.024508426	0.038216203	0.037305072	0.032072425	0.030460145	0.029502431	0.041363582	0.024910344	0.031459592	0.035505597	0.02215939	0.036812268	0.038994763	0.028543293	0.028400095	0.026064519	0.047050826	0.049112208		0.023160996	0.056744214	0.021068091	0.032791238	0.026722543	0.012974265	0.032685414	0.040324535	0.026457151	0.029986743	0.036220524	0.024471523	0.018291613	0.040437017	0.045732871	0.030791633	0.039743632	0.039730951	0.035554197	0.02697303	0.038714726	0.039703693	0.054342981	0.025558701
0.035182029	0.027195871	0.042436045	0.041814767	0.041352894	0.042552724	0.044300567	0.032384973	0.030578565	0.034034148	0.034556147	0.038213868	0.022109021	0.027624926	0.016942	0.019893935	0.025343258	0.020763369	0.018914377	0.025749434	0.030324349	0.045119654	0.034723721	0.050876152	0.029729519		0.030311801	0.0454343	0.022191042	0.035760764	0.033839155	0.020164507	0.02782109	0.030200839	0.042534243	0.034604579	0.026693648	0.038388573	0.021010088	0.030458612	0.030095993	0.037119757	0.032507963	0.032179222	0.030332293	0.037682671	0.030781059	0.046135779	0.053162914	0.030786056
0.051949903	0.029249234	0.043447074	0.045557085	0.026424825	0.042910643	0.037680309	0.031058257	0.035510473	0.047391459	0.045127612	0.037918817	0.027647873	0.03487587	0.02689473	0.028998777	0.041386046	0.023563948	0.02572372	0.019988153	0.031991716	0.034606129	0.034012709	0.033157129	0.030500473		0.028554374	0.029510869	0.026845718	0.027427962	0.032599121	0.021676561	0.023488713	0.012231805	0.036315978	0.030219615	0.021349115	0.038644835	0.032003511	0.036919359	0.027471418	0.039989471	0.02981784	0.031982079	0.015467105	0.040982544	0.03233951	0.034594782	0.046143699	0.033209674
0.041640881	0.040014792	0.049459111	0.046997752	0.036682237	0.050722703	0.055718385	0.026513131	0.025603175	0.047820564	0.047862459	0.034782261	0.025274536	0.033613455	0.03658063	0.039886083	0.040556259	0.025521059	0.030677859	0.022203162	0.032791488	0.031596091	0.029547218	0.026260674	0.025496522		0.027535943	0.014471838	0.026899574	0.022312518	0.030772209	0.025771812	0.025175957	0.045740023	0.034915794	0.029608645	0.021821871	0.030658422	0.032242503	0.050389115	0.033423342	0.050015736	0.022772247	0.031461101	0.019315436	0.047890082	0.033829134	0.031001227	0.034959685	0.043245632
0.026021019	0.04996052	0.039777946	0.048363265	0.02998643	0.04508381	0.045089159	0.032572493	0.032944489	0.039235305	0.051938049	0.040006366	0.044542026	0.050471116	0.042280715	0.052848626	0.045145478	0.029629214	0.03746862	0.046453815	0.044252008	0.042096172	0.037140682	0.041445568	0.020860154		0.027337035	0.034467753	0.021654733	0.026428064	0.024842044	0.02852032	0.028229553	0.03082416	0.025039658	0.045352705	0.033415448	0.017439416	0.03668391	0.039339177	0.027127272	0.053780291	0.034498762	0.033188209	0.017325616	0.036257368	0.025991851	0.037921663	0.037527893	0.021734895
0.032545272	0.0369999	0.031830125	0.035956394	0.038726058	0.033182304	0.031104656	0.04433563	0.046529964	0.028634634	0.039477386	0.0280175	0.029543113	0.025619041	0.037582204	0.025595443	0.034687113	0.030549303	0.033893399	0.038623545	0.030183811	0.043675486	0.045928136	0.029983651	0.040302865		0.021799074	0.02803224	0.035567481	0.026425408	0.031666111	0.023951858	0.020985171	0.024256341	0.021798084	0.034243196	0.032906663	0.021003069	0.034278143	0.032288164	0.031606562	0.030209254	0.031039987	0.036002025	0.02248266	0.040745225	0.027205901	0.034469977	0.028942298	0.022159962
0.054865733	0.032675363	0.033712789	0.038329694	0.03099793	0.037981853	0.031437177	0.025701629	0.029827448	0.020203693	0.033094827	0.030276868	0.042071655	0.026991619	0.041807357	0.018805787	0.039339695	0.040759638	0.042164177	0.046340685	0.047449116	0.048278425	0.050065175	0.034860112	0.039541919		0.02410352	0.012176175	0.036239795	0.035267226	0.030293964	0.026697373	0.033458512	0.032527748	0.019028954	0.033597719	0.034008812	0.019859307	0.03444298	0.024810504	0.040185325	0.030303398	0.027481977	0.029952206	0.027995568	0.055571884	0.045049202	0.042862557	0.036926042	0.032285456
0.045534633	0.02910641	0.032223105	0.025159867	0.033277445	0.039047178	0.028833194	0.025776498	0.029535634	0.022971321	0.023850147	0.032697704	0.048177417	0.030715289	0.026845152	0.031642593	0.044785574	0.047863379	0.045390952	0.047770135	0.052363392	0.041988268	0.035609469	0.042405486	0.039844591		0.03447732	0.030174429	0.035343681	0.027613202	0.035929978	0.034160797	0.038601309	0.049191445	0.012866613	0.02865871	0.04350429	0.032097738	0.031926449	0.031198956	0.029792514	0.029528415	0.033324763	0.039418936	0.037456028	0.057218235	0.037145197	0.031149678	0.027804708	0.028391493
0.039823215	0.039937004	0.044759408	0.021064015	0.037907347	0.028382504	0.020226916	0.025764866	0.030142972	0.037942644	0.020358935	0.044364952	0.032579347	0.028592493	0.036238715	0.028205683	0.031460784	0.033267327	0.025812391	0.030495446	0.028316023	0.022933463	0.018848268	0.02969832	0.031590972		0.02480007	0.025343366	0.019854041	0.016295018	0.025764732	0.030840794	0.020651966	0.040571444	0.025990505	0.019181062	0.053854361	0.042129204	0.03802735	0.04256339	0.033281565	0.030348109	0.03692985	0.024427719	0.03221349	0.034480356	0.04819366	0.030652182	0.022414597	0.032571923
0.048522554	0.034696825	0.043050006	0.036898103	0.032964777	0.031900957	0.028362159	0.021327082	0.041600395	0.039330523	0.03411847	0.03405324	0.033217769	0.029232202	0.026285581	0.028668586	0.026859818	0.013584835	0.01343998	0.031890303	0.022468528	0.030218167	0.025674857	0.022353467	0.028969044		0.016988507	0.024984805	0.025264973	0.010807497	0.022270611	0.023602182	0.021825075	0.040993992	0.029592749	0.035501804	0.050793435	0.026141461	0.041383088	0.042184249	0.028077342	0.030443542	0.038419854	0.04014222	0.025985805	0.035702713	0.042575527	0.027796511	0.025651151	0.041583154
0.049120858	0.029225497	0.042228766	0.021386856	0.034360547	0.032141775	0.052212894	0.032243963	0.055070955	0.033814192	0.022659488	0.046553645	0.021413319	0.035257865	0.038779728	0.030299228	0.026806513	0.023013109	0.029646572	0.031690821	0.028318327	0.034121122	0.035305087	0.035892308	0.029209856		0.01707604	0.015845321	0.023377206	0.024196314	0.023155404	0.0219454	0.030747101	0.041926768	0.022466756	0.022097787	0.041647226	0.037713416	0.024302926	0.038493842	0.034160014	0.03591178	0.041262623	0.031997502	0.026359312	0.043431055	0.032240763	0.033712342	0.032578763	0.030111212
0.038878135	0.020169765	0.033183012	0.03993956	0.025227489	0.03745104	0.049473688	0.038444497	0.0329924	0.031879086	0.029774392	0.048233561	0.032449085	0.032729927	0.041624602	0.02462	0.023560956	0.033015639	0.035421543	0.034827415	0.027607072	0.039809868	0.039172322	0.019452829	0.040497344		0.019614572	0.030179035	0.033392493	0.02418578	0.025880715	0.030335683	0.030940931	0.029605281	0.024163827	0.033407059	0.036844727	0.047403928	0.034710895	0.053456988	0.029246561	0.026575128	0.032193299	0.044396944	0.036933266	0.053509846	0.041080099	0.030022275	0.036668908	0.039740298
0.042091031	0.030148208	0.049086828	0.046839543	0.033830576	0.035762008	0.029340174	0.026427632	0.038206514	0.032858882	0.032548457	0.030264121	0.031230755	0.036273438	0.029930681	0.026411321	0.032443207	0.037168078	0.028689554	0.028618483	0.027324345	0.035687543	0.028402422	0.034674015	0.034465499		0.019946797	0.038658846	0.026824281	0.024387222	0.014808547	0.028659079	0.018782692	0.034915105	0.022872124	0.028637938	0.019251296	0.03806274	0.042278651	0.035664309	0.024391832	0.027090583	0.026678029	0.042038038	0.050828006	0.042506043	0.03043199	0.026901005	0.023550957	0.046216603
0.039483093	0.03108507	0.02857947	0.054730196	0.038819082	0.035745781	0.024300341	0.018937975	0.028021814	0.029173799	0.031205595	0.046671338	0.034741759	0.031310994	0.03111154	0.025246982	0.033316217	0.027927713	0.033508476	0.028034981	0.030276237	0.032210823	0.027522769	0.035184253	0.033801008		0.022061607	0.030933848	0.023387128	0.019572688	0.022628829	0.026520785	0.028111927	0.027770288	0.030286536	0.030229209	0.024362663	0.025522066	0.033363573	0.024679158	0.032986075	0.024057098	0.024335189	0.022114607	0.037260134	0.044179603	0.039862391	0.017177531	0.025857864	0.037022054
0.032843824	0.035235014	0.028241267	0.029291663	0.043419391	0.040623024	0.02784393	0.015678464	0.020383468	0.043120276	0.031122109	0.050538559	0.041240867	0.029197235	0.028355615	0.024155268	0.035364348	0.031447783	0.038984325	0.029326858	0.036149036	0.031633776	0.02088601	0.041363321	0.035691094		0.026348427	0.027372604	0.037212159	0.030419698	0.030821914	0.027410407	0.034789871	0.01856303	0.035423253	0.037123941	0.026525406	0.035634931	0.030288966	0.029369047	0.02198091	0.027052747	0.031490654	0.034916192	0.049287304	0.032333635	0.045023233	0.031033339	0.017248353	0.050679117
0.042530425	0.050117083	0.038901776	0.041414548	0.043345369	0.0299362	0.029665982	0.019989546	0.027502829	0.036624137	0.028867224	0.031005898	0.02970016	0.041012786	0.023220012	0.017600402	0.023741849	0.032790903	0.026976837	0.02353546	0.029695507	0.027741756	0.022330912	0.032311276	0.032326758		0.021053238	0.027031589	0.034903262	0.027781777	0.021900358	0.022003638	0.027434846	0.02697394	0.038574692	0.048354153	0.019115329	0.034059219	0.029846353	0.040718578	0.025805317	0.026872637	0.029318888	0.0333312	0.043024603	0.044288386	0.038652711	0.033330023	0.031310119	0.048893366
0.042504743	0.04529535	0.049371492	0.026592119	0.037176851	0.058591351	0.021968091	0.03463855	0.03436473	0.023405446	0.026170718	0.021770019	0.017977776	0.031505156	0.028266536	0.026121302	0.018000754	0.023883762	0.030008238	0.028091934	0.027626077	0.019858742	0.020379009	0.026911417	0.021011258		0.017649047	0.02620073	0.022678034	0.012744647	0.015295544	0.017346108	0.028702399	0.03496293	0.052623514	0.037663005	0.023343163	0.021441704	0.029300652	0.042952403	0.025238926	0.043515824	0.035217829	0.037242573	0.041894063	0.044108011	0.037660707	0.026050827	0.026125386	0.047660224
0.037024628	0.035176761	0.045813974	0.029936764	0.049789373	0.064437293	0.026938124	0.037396416	0.045230865	0.025243497	0.040155333	0.021967921	0.044454653	0.029476313	0.026777869	0.033828717	0.023122633	0.026354261	0.029550442	0.020810511	0.021608917	0.023670381	0.031416729	0.03259461	0.037829965		0.028593469	0.045189556	0.034970634	0.031244487	0.036209259	0.028949443	0.041992463	0.023689318	0.045758706	0.036314137	0.036438756	0.022048926	0.045772348	0.039071739	0.030026624	0.036939856	0.031689823	0.030086469	0.046481028	0.050806388	0.025722997	0.035988532	0.043097403	0.028003059
0.036547311	0.029370327	0.019311495	0.032404091	0.039058283	0.046168428	0.034958143	0.022393344	0.025734844	0.024516135	0.030037371	0.025109701	0.028870204	0.033194568	0.021054395	0.034141202	0.029617399	0.024170352	0.027616765	0.019468524	0.018171687	0.030381184	0.032391887	0.04347251	0.02844893		0.02720076	0.039531365	0.034305517	0.030419752	0.033548567	0.039813019	0.051299576	0.018376192	0.035823401	0.038615208	0.035479669	0.024575815	0.035696819	0.032483965	0.031894501	0.041560728	0.040243544	0.042244334	0.038660664	0.044819016	0.047424499	0.034355421	0.031719051	0.021989461
0.038903244	0.023274019	0.02782321	0.033481136	0.033916563	0.043095365	0.019494951	0.024576828	0.023968929	0.021571353	0.023641294	0.02738223	0.025937904	0.026332639	0.02903631	0.04080639	0.032162163	0.029535159	0.031266991	0.034104366	0.034690246	0.043090317	0.038575299	0.035247032	0.033239625		0.033755194	0.029090488	0.03444967	0.029337073	0.039508332	0.038891628	0.047805328	0.037480287	0.043270253	0.055371523	0.046365723	0.0163687	0.026305078	0.044199999	0.03460433	0.053898759	0.041246589	0.031682808	0.028445583	0.03727616	0.064080879	0.035874903	0.0345576	0.03174198
0.030147199	0.038839098	0.030845877	0.021949975	0.029596498	0.024214873	0.048005834	0.027366854	0.037146255	0.03231563	0.031475164	0.03903994	0.026281325	0.026525496	0.034603439	0.050726552	0.037520904	0.039858539	0.057628296	0.040045872	0.041313075	0.045018043	0.042252459	0.041313797	0.028071539		0.027625844	0.029448317	0.029333552	0.033665501	0.039546434	0.028464366	0.05030366	0.030764498	0.053686358	0.053528208	0.032657199	0.031004146	0.026083192	0.046385746	0.031406492	0.045317054	0.049925916	0.043255948	0.038102273	0.025784139	0.040648166	0.035347685	0.039156497	0.039581001
0.053641997	0.032603513	0.024380838	0.023746004	0.038457617	0.036187015	0.036483455	0.037020899	0.021572383	0.023434401	0.026174301	0.024398312	0.027643397	0.032874379	0.020361328	0.029910438	0.025966251	0.022563208	0.036146063	0.032517668	0.025428222	0.018618278	0.029015079	0.026147544	0.025002386		0.025201846	0.026378268	0.016442498	0.025185039	0.028784856	0.030283567	0.044369444	0.019415814	0.041429166	0.042502262	0.032985043	0.024935031	0.029219337	0.038042683	0.022226192	0.03617638	0.037929002	0.033225436	0.035884637	0.026861144	0.045981962	0.025054319	0.041443251	0.056589101
0.040514443	0.023022845	0.039459892	0.03629731	0.05335068	0.048311032	0.03255152	0.027343951	0.042611171	0.034679957	0.03842229	0.030023497	0.028564122	0.028946439	0.037018865	0.039899629	0.019404767	0.033367321	0.038943052	0.059670106	0.043724839	0.039961472	0.046856999	0.027994465	0.027824707		0.02627667	0.03244137	0.037915077	0.02643298	0.020087082	0.022045383	0.026840582	0.025827384	0.03880994	0.03049887	0.023231575	0.017797004	0.036773425	0.033909213	0.02286051	0.040261023	0.031857509	0.031296585	0.038373619	0.022280419	0.04142192	0.022695249	0.050919779	0.040301751
0.047374483	0.012277222	0.045884546	0.02310998	0.039027121	0.039606597	0.02459323	0.024976922	0.047980778	0.036884226	0.039085642	0.044261359	0.030002648	0.037626494	0.048697166	0.026839981	0.032563623	0.031432074	0.04133207	0.054638095	0.027814759	0.022360135	0.021554263	0.027145186	0.034922771		0.030215969	0.031938091	0.021947185	0.027803469	0.021040063	0.023128234	0.019517092	0.0097684963	0.044390056	0.030622216	0.028660458	0.01827951	0.021282919	0.026949706	0.035534818	0.056445058	0.041652068	0.029315609	0.039524779	0.033989318	0.04791734	0.021532165	0.03624722	0.033073012
[truncated: 1 more columns]
