# Supplementary material for: Evidence for saddle point-driven charge density wave on the surface of heavily hole-doped iron arsenide superconductors
Source: Nat Commun. 2025 Jan 2;16:253. doi: 10.1038/s41467-024-55368-7 (PMC11695596; doi:10.1038/s41467-024-55368-7)
Supplement: Supplementary file 3 — Source Data [file 41467_2024_55368_MOESM3_ESM.zip › Source Data File/Figure 3a - gcc map - 10 K.txt]

Topomap10K
0.49000227	0.51011145	0.52857852	0.48984018	0.50623018	0.5106737	0.45396796	0.50112736	0.47154534	0.48906174	0.51940328	0.49623072	0.48068729	0.47314063	0.50786531	0.50009435	0.47795013	0.46505806	0.50420457	0.50955868	0.49329844	0.46321347	0.42933804	0.46938777	0.46079409	0.41624737	0.41862518	0.45553592	0.44552761	0.43766868	0.45038244	0.41158849	0.39967558	0.36109656	0.36028719	0.34614292	0.35079348	0.33124688	0.36183801	0.3763611	0.42622945	0.42445904	0.40405858	0.41308257	0.40643704	0.40472424	0.3801789	0.37389213	0.36743218	0.37785417
0.49453074	0.4996607	0.48594096	0.48317775	0.48333776	0.47014928	0.4866043	0.49865839	0.41822663	0.44451344	0.44268182	0.45069516	0.47256964	0.47475147	0.46100715	0.45050451	0.42941484	0.45367783	0.48384532	0.46268994	0.44483009	0.43245211	0.41827181	0.43074578	0.4126029	0.38443434	0.41179153	0.38640535	0.41347653	0.39106092	0.42632398	0.42022404	0.38112092	0.36191681	0.36825988	0.35325429	0.33855385	0.32274991	0.32453474	0.36154202	0.40184963	0.38538384	0.38606399	0.41944158	0.38286939	0.39197075	0.36827865	0.35041559	0.34384513	0.32939404
0.49094293	0.48092601	0.49559417	0.4807705	0.46510115	0.48039776	0.41530511	0.46033764	0.42348093	0.42836308	0.41778606	0.44534498	0.44437361	0.4886325	0.4518069	0.42892727	0.43676221	0.44919294	0.47050256	0.43816003	0.43874153	0.41835627	0.40322334	0.40625903	0.40605563	0.39649516	0.39308065	0.39152467	0.40488991	0.42466494	0.3823927	0.40215316	0.38136551	0.34997934	0.33735415	0.35329598	0.32365787	0.32574368	0.32757604	0.33452994	0.36639923	0.42181641	0.40423635	0.36747348	0.35206786	0.34965634	0.33925933	0.33634168	0.32675466	0.32710135
0.48172233	0.46586543	0.48059621	0.49115509	0.45375073	0.46241185	0.45165831	0.43914661	0.43673375	0.42042699	0.41521299	0.45836359	0.45150793	0.4748964	0.43533248	0.45333421	0.45990542	0.44133419	0.47363704	0.43939722	0.42670232	0.41405731	0.39701229	0.39304024	0.40107372	0.40353614	0.40917742	0.38548568	0.37657025	0.43409577	0.38310426	0.40020913	0.39427632	0.33715364	0.35687104	0.35303301	0.34689534	0.32210851	0.33219033	0.34619683	0.36051753	0.39572141	0.3968724	0.3897531	0.43979686	0.39947647	0.4016653	0.34487963	0.34174371	0.3083747
0.48865452	0.4892585	0.4814781	0.48723394	0.44813672	0.44392294	0.46104631	0.44782805	0.43860802	0.40614772	0.39469585	0.43981975	0.43649974	0.46248433	0.45591289	0.42552125	0.43741783	0.45333788	0.47231051	0.43870273	0.43600032	0.40348697	0.40073267	0.40222591	0.40035051	0.4016971	0.3807472	0.38741064	0.4336471	0.42045298	0.4042325	0.41288826	0.38769513	0.35646534	0.35317186	0.38003811	0.34533489	0.31338298	0.33200109	0.33537734	0.36623544	0.42815691	0.41776586	0.4380618	0.34117579	0.38021475	0.36796242	0.34831223	0.33259025	0.33457723
0.48877227	0.4861685	0.50379831	0.48703149	0.44853815	0.45287073	0.4591735	0.45584208	0.44761735	0.41374448	0.43831974	0.41256249	0.45995694	0.46417138	0.43146724	0.46374789	0.43485248	0.45950833	0.47866821	0.46216616	0.44158161	0.42059857	0.42432144	0.40113673	0.42413464	0.41851529	0.38430744	0.39063859	0.40257236	0.40772092	0.40843853	0.3804701	0.37446162	0.37764993	0.37966451	0.37048241	0.36390296	0.3398563	0.34056085	0.35974565	0.38213781	0.42912683	0.43227172	0.38440093	0.38615566	0.38576466	0.37015074	0.36650184	0.32975867	0.33367458
0.4774389	0.48937759	0.4767499	0.48266387	0.47577095	0.44829309	0.46351254	0.45080644	0.44591349	0.4490836	0.43911913	0.44124812	0.45300686	0.48431405	0.4484598	0.46738702	0.44794059	0.44553125	0.45162353	0.45782009	0.44476569	0.43250805	0.42772752	0.4329744	0.4314222	0.41214463	0.3990261	0.38487875	0.41490871	0.39310464	0.37019703	0.36654726	0.38289064	0.38351265	0.37383229	0.37697297	0.3715153	0.36377665	0.36613676	0.37142959	0.40025753	0.41493633	0.37355638	0.40799648	0.40673956	0.37450996	0.38488036	0.36934048	0.36435497	0.33963415
0.43719605	0.45025507	0.47951722	0.45027462	0.46435249	0.4409166	0.4507392	0.44915771	0.44697803	0.45018074	0.41316268	0.40966219	0.42796469	0.37893197	0.42631751	0.45426017	0.43037009	0.41624802	0.43958977	0.44598907	0.44939357	0.43761328	0.41728055	0.43986595	0.4376514	0.41294992	0.39652824	0.36495841	0.36803895	0.38604361	0.38093188	0.36980587	0.37192756	0.37810969	0.38535693	0.40490094	0.3927016	0.38558069	0.37000781	0.37994525	0.41011965	0.3897467	0.38932011	0.38861865	0.40085253	0.40295142	0.41094583	0.38780847	0.38548797	0.355717
0.43306229	0.44731393	0.44186911	0.43091798	0.42063552	0.41179782	0.45741269	0.45049924	0.45539367	0.42745835	0.41023663	0.41106889	0.4301486	0.39934641	0.41973695	0.41550326	0.38259649	0.40997878	0.41269425	0.43969715	0.43409622	0.44528934	0.43569562	0.42318273	0.4516893	0.41727772	0.3781836	0.33415917	0.35424489	0.36769903	0.3792164	0.34719649	0.3590183	0.3906458	0.39962441	0.41827396	0.43316281	0.40033981	0.39619344	0.38836956	0.39331785	0.36610729	0.41180751	0.38233304	0.39705038	0.42031312	0.4299044	0.37368864	0.38495293	0.37114519
0.41844094	0.41330662	0.43694568	0.4282904	0.42107582	0.42819634	0.40864086	0.44597971	0.45921239	0.43604955	0.42950064	0.40187353	0.42174217	0.3899394	0.39757252	0.39005864	0.37195733	0.42045385	0.40802193	0.41371539	0.43452615	0.41695899	0.44215286	0.4366923	0.43179563	0.4242624	0.37685469	0.3879551	0.3491784	0.36333561	0.38656366	0.33291277	0.36473343	0.38349828	0.4171609	0.42964178	0.43352526	0.4260439	0.40384892	0.39409506	0.40249097	0.36323491	0.38209197	0.38969904	0.41632667	0.41978326	0.43502724	0.40210614	0.4014039	0.35797939
0.4288134	0.41956523	0.4354153	0.41941693	0.41485471	0.40423861	0.41169396	0.45445397	0.42331144	0.43452001	0.43250886	0.38484722	0.4233672	0.38152629	0.40942621	0.38249511	0.3894442	0.38850152	0.41155827	0.42393374	0.4321855	0.43247756	0.45304263	0.4409163	0.41770419	0.44350457	0.41872978	0.40398026	0.36414048	0.3496519	0.38221592	0.3679992	0.37217933	0.38845211	0.42001301	0.4402734	0.42116183	0.4374488	0.41300541	0.40179071	0.41922247	0.39432141	0.38110256	0.36289805	0.40008199	0.4343884	0.46231562	0.42303473	0.38126552	0.37245047
0.4131158	0.4380205	0.42732897	0.39520043	0.40617248	0.42725208	0.40718699	0.44246888	0.44555572	0.44411662	0.43320286	0.42657366	0.42919374	0.37323606	0.37622392	0.39000219	0.39315403	0.38011193	0.42986295	0.44025025	0.44210359	0.428527	0.44163936	0.4411591	0.44319418	0.41835624	0.40880802	0.41032836	0.38997552	0.37919798	0.39988878	0.3946915	0.37368786	0.40133539	0.40234274	0.4568795	0.44398749	0.44211388	0.41485268	0.41378281	0.41203988	0.39755112	0.37787527	0.38334158	0.42191347	0.42881134	0.43336919	0.44147858	0.40920267	0.38909081
0.42779869	0.41114736	0.41651422	0.39030269	0.40145007	0.41541281	0.45648837	0.4720929	0.45477566	0.44297284	0.44690153	0.41036257	0.43417215	0.37778914	0.39350638	0.39092657	0.35907671	0.36956048	0.40952185	0.40706098	0.43415627	0.44507754	0.42459929	0.44701067	0.43666527	0.42755234	0.4217574	0.40593499	0.40431169	0.41168839	0.40872318	0.40052614	0.40103632	0.39441568	0.41336012	0.40815994	0.42857775	0.42998737	0.40717286	0.36603063	0.36418083	0.38265538	0.38665953	0.37270457	0.41971493	0.40103471	0.43249297	0.4285306	0.42863777	0.40099254
0.42283487	0.39520219	0.38641042	0.39504868	0.39138168	0.37111458	0.40756905	0.42312399	0.47221673	0.44173431	0.43402818	0.41021264	0.40697339	0.3987121	0.37985772	0.38998386	0.33848384	0.38476202	0.40465564	0.41716468	0.3879621	0.42434654	0.402435	0.42131841	0.42360675	0.4275741	0.41444442	0.40784335	0.40118703	0.44026944	0.40933734	0.41062659	0.3930386	0.39200562	0.39459687	0.40035155	0.40770823	0.38324898	0.39604926	0.37457687	0.38325322	0.3906832	0.37502512	0.34167022	0.37974662	0.4157396	0.42827597	0.40036255	0.40285596	0.41951191
0.37065449	0.40288961	0.38137591	0.37458295	0.377359	0.38228506	0.39034134	0.40632427	0.45355666	0.41541502	0.42247158	0.41642639	0.39896566	0.39240998	0.37807989	0.37546858	0.3756859	0.3769497	0.3890278	0.40593913	0.42746311	0.39089561	0.38348404	0.41511089	0.3895807	0.41384605	0.39698827	0.40164933	0.40808058	0.41936415	0.41314682	0.43217555	0.40369678	0.38199484	0.3660574	0.3454951	0.35648865	0.3648437	0.36031306	0.37836394	0.38831389	0.38830107	0.33113644	0.33344483	0.38053718	0.37427843	0.39032951	0.39645869	0.39905936	0.37803233
0.39250854	0.39812395	0.39015287	0.37352964	0.32793844	0.32682028	0.4052026	0.39066428	0.45198026	0.3870461	0.41250482	0.41408157	0.39091036	0.4145864	0.39826429	0.38539711	0.36423141	0.39470565	0.41176331	0.40427411	0.40435165	0.38309959	0.38715959	0.37746966	0.41107231	0.39721268	0.40546638	0.4023169	0.39075786	0.41252843	0.4201206	0.43015024	0.40548864	0.38720936	0.3797991	0.34413946	0.34169799	0.33636075	0.36796471	0.40393335	0.38118356	0.37287658	0.40835232	0.39838624	0.40106103	0.38633424	0.37128046	0.36760473	0.37235081	0.37028039
0.39776748	0.39919585	0.38496119	0.36575603	0.39035311	0.37362951	0.41750476	0.37693107	0.44201484	0.43270579	0.4373832	0.41175577	0.41103315	0.40543589	0.40416747	0.38352075	0.36989537	0.35917175	0.39700669	0.4091129	0.41990599	0.39073294	0.38131082	0.38454923	0.40743324	0.40017796	0.39297366	0.396492	0.42733622	0.44543013	0.41273701	0.42212701	0.38509578	0.41941988	0.36872858	0.36680099	0.33607855	0.37103418	0.37932438	0.39829713	0.41343239	0.37370408	0.38815963	0.39193088	0.37884557	0.38356516	0.38189918	0.38199037	0.37104675	0.37518728
0.39578003	0.40157038	0.39602625	0.38939565	0.3768481	0.40401548	0.44219697	0.40981427	0.43883696	0.42210355	0.42611	0.40292341	0.40648487	0.42342013	0.42334956	0.40184084	0.39534059	0.40833935	0.39400241	0.42047906	0.41057414	0.40784684	0.40038356	0.40520707	0.40545869	0.41239989	0.39325255	0.38545877	0.40015575	0.4423694	0.42208055	0.41122913	0.40351933	0.39886162	0.39182219	0.37381423	0.38207603	0.37918323	0.39009801	0.39398104	0.43284273	0.41141152	0.43185136	0.363282	0.39030164	0.38245049	0.38163736	0.393785	0.3832396	0.4016223
0.39414746	0.41786978	0.41145286	0.41128942	0.40937692	0.42421404	0.42375004	0.45039377	0.44956738	0.39724848	0.41589808	0.40081897	0.41423997	0.42956406	0.41037792	0.38305447	0.40304863	0.41104794	0.40724719	0.41169417	0.3988927	0.39390853	0.38557628	0.39365637	0.39609605	0.43620339	0.39377418	0.41068465	0.39966828	0.40695703	0.42518565	0.38997626	0.37380502	0.38345516	0.37586856	0.36430413	0.39409575	0.38555521	0.39923733	0.40702903	0.42310268	0.42202187	0.40765324	0.40968519	0.39040804	0.39377427	0.40551251	0.40604949	0.37038937	0.37018976
0.37694958	0.3916412	0.39468431	0.40637824	0.44494095	0.42045546	0.41663575	0.44563574	0.44286817	0.41228434	0.41790029	0.40688455	0.41701558	0.42339543	0.43461651	0.4456917	0.41572669	0.41750544	0.41325101	0.41370311	0.38426912	0.38136634	0.38185227	0.37120992	0.38999522	0.4170644	0.39320287	0.37335575	0.39239368	0.37398735	0.36440402	0.36423445	0.36238125	0.36509311	0.34437972	0.38195688	0.40081757	0.37787545	0.39870834	0.40050769	0.42927903	0.42796388	0.40804458	0.42432141	0.37914249	0.44612616	0.39108101	0.40681985	0.3709738	0.35985747
0.38972378	0.40284494	0.4077993	0.4144963	0.38887885	0.42145699	0.42800689	0.43247932	0.42096734	0.4139424	0.4029851	0.43018821	0.42046487	0.40944543	0.42331871	0.43160829	0.42859504	0.40989468	0.40637183	0.39145988	0.38665706	0.37001869	0.35778385	0.36715561	0.39143416	0.39785776	0.39991826	0.34920874	0.36457846	0.38356689	0.38694298	0.36565283	0.36959234	0.3525123	0.36141723	0.38626507	0.42036605	0.3646996	0.39810553	0.4025206	0.43013871	0.43171588	0.39080331	0.42556566	0.37254459	0.3903915	0.3917641	0.39776048	0.35983574	0.37704715
0.37365544	0.40080693	0.39277419	0.41736281	0.45158869	0.40931883	0.44372314	0.42679736	0.41845372	0.42659459	0.40847725	0.43616197	0.41487616	0.43103915	0.4114219	0.44718868	0.41689536	0.39977264	0.41536167	0.40011984	0.38138226	0.38367158	0.38010296	0.39866313	0.39548242	0.39160982	0.41161734	0.40902036	0.38517383	0.37955111	0.37035209	0.36074626	0.35457778	0.34830362	0.33459935	0.38698927	0.41498324	0.37828359	0.38022527	0.42072231	0.41286105	0.4637126	0.39910448	0.39653492	0.42485031	0.40233022	0.42488793	0.38127315	0.38513112	0.38657573
0.37049165	0.40401348	0.4021959	0.4213078	0.42607725	0.42781118	0.44507617	0.44385105	0.44182068	0.42202005	0.38763672	0.44577032	0.43430746	0.4158628	0.45371068	0.44427544	0.45046568	0.42272568	0.40858957	0.4174687	0.38017362	0.39151847	0.38696694	0.41720107	0.41126189	0.39285544	0.38749948	0.38920748	0.39524689	0.38054457	0.40279064	0.37267119	0.33199027	0.3785525	0.358509	0.37370697	0.3906635	0.37825987	0.39576837	0.39662024	0.43301991	0.42707354	0.41384637	0.38731629	0.41267803	0.40549907	0.40468386	0.43529212	0.39115995	0.39479765
0.38930178	0.39342627	0.40482479	0.41469434	0.43383613	0.42021745	0.4380689	0.44773033	0.44941324	0.41299716	0.40931529	0.45866895	0.43028003	0.44995219	0.42463064	0.44813398	0.42079547	0.44109643	0.42058334	0.41386166	0.39037788	0.37931013	0.39224401	0.41739833	0.40942338	0.41207534	0.39837012	0.38010859	0.38800174	0.41597879	0.4077985	0.39025825	0.38029855	0.36578065	0.38151714	0.37975419	0.40623522	0.40416855	0.37617198	0.40004367	0.43923402	0.43834543	0.40436131	0.42610818	0.41359526	0.41983318	0.43328387	0.4298183	0.40042913	0.41827834
0.39310575	0.39852604	0.41305539	0.40279835	0.41412783	0.40878662	0.42986771	0.43496323	0.42520145	0.41770566	0.42293552	0.42561716	0.44015524	0.46036556	0.4394635	0.43252853	0.42323801	0.41861582	0.40382919	0.41022307	0.42275539	0.40750551	0.40642613	0.39519143	0.42014426	0.40640405	0.40221125	0.42030507	0.39746675	0.41517013	0.38407105	0.39471826	0.38293937	0.36690763	0.37105888	0.40689343	0.38349491	0.37067264	0.38587403	0.4052842	0.41321701	0.42191213	0.42414707	0.41691932	0.4241654	0.43665707	0.45105523	0.41504189	0.408535	0.41172028
0.3888889	0.38325179	0.38971081	0.38673446	0.39146343	0.36477944	0.41395718	0.40784743	0.44246319	0.42034528	0.42594415	0.45482796	0.4589355	0.45692003	0.46688193	0.45315588	0.42932731	0.41691372	0.42720068	0.42024225	0.41892213	0.39834005	0.42276305	0.39307773	0.40801018	0.40117577	0.41825956	0.41258121	0.41138858	0.42597741	0.40758747	0.4022758	0.37409377	0.39454192	0.3953231	0.38034618	0.37742755	0.37132806	0.3544206	0.36517301	0.40150267	0.39000976	0.43004158	0.40808442	0.4032144	0.41692406	0.43938109	0.41619441	0.41211435	0.41396916
0.38717133	0.38443643	0.39763734	0.37493619	0.36755785	0.36900133	0.39172918	0.38988972	0.40824947	0.39745945	0.41868338	0.46815795	0.47228944	0.48255011	0.43965715	0.46526372	0.41609186	0.42327359	0.43415105	0.41249004	0.41915366	0.38033241	0.4175162	0.40212455	0.4225679	0.40144771	0.38317493	0.37066415	0.41124311	0.4259679	0.4025715	0.40215746	0.39826038	0.38440454	0.39526108	0.38241753	0.38678467	0.37188956	0.36923975	0.39312011	0.38038477	0.42171654	0.40990695	0.34652284	0.39220363	0.40848243	0.40085381	0.39578611	0.39921352	0.42102605
0.41737559	0.39113134	0.40309832	0.38711989	0.37485531	0.34584877	0.39405435	0.38321778	0.42142132	0.39545703	0.45772558	0.43840963	0.46501878	0.48372018	0.45899561	0.46007675	0.43600512	0.43346673	0.44297576	0.42856815	0.43005368	0.4055568	0.40303874	0.39689678	0.39847928	0.39902869	0.39527187	0.38768801	0.38951823	0.40149796	0.39290893	0.39410594	0.41757536	0.37882486	0.42638808	0.40121189	0.3850241	0.3773351	0.37031764	0.37483421	0.38591149	0.4164573	0.39055389	0.37866479	0.36812311	0.42994478	0.40434039	0.4078275	0.40443143	0.3871001
0.40314189	0.41199398	0.39671984	0.39833301	0.39823219	0.36349678	0.37755927	0.40929231	0.4231067	0.40485159	0.42734978	0.43989581	0.47388393	0.48475546	0.47934455	0.47217554	0.46290049	0.45754695	0.43827149	0.43412226	0.45092824	0.40441602	0.42340633	0.41839555	0.40277827	0.43174261	0.40000421	0.40187463	0.40968141	0.40384364	0.4039005	0.41097841	0.40498561	0.40678644	0.40488929	0.41653547	0.39554852	0.39468873	0.38331687	0.42102745	0.4285785	0.4182339	0.40370578	0.39413482	0.42011282	0.42196119	0.44175559	0.41938171	0.40311942	0.3951824
0.42561913	0.44219926	0.43849295	0.3954441	0.39095032	0.37349612	0.40499657	0.40428886	0.40732202	0.39224172	0.4246563	0.43995452	0.45546272	0.49027634	0.48341447	0.46378446	0.45899913	0.44066995	0.44815391	0.41560611	0.45013976	0.41630086	0.42187425	0.42314291	0.40624472	0.41472581	0.40345371	0.39570859	0.41369078	0.41903308	0.39484864	0.41117194	0.3884472	0.3977766	0.41595343	0.41918617	0.42266268	0.3998729	0.3929742	0.4001483	0.41167986	0.39975777	0.39888167	0.3877221	0.3868649	0.42132777	0.41659474	0.4092539	0.39591488	0.38815421
0.43834805	0.42905828	0.41308606	0.43501151	0.38709393	0.37995777	0.382613	0.39456785	0.39514926	0.42080587	0.41398209	0.43318024	0.45456749	0.46573457	0.4557628	0.46293572	0.46862736	0.4422695	0.47411591	0.44850296	0.43315956	0.42757753	0.41040361	0.4328669	0.43685916	0.42080033	0.42141041	0.39815354	0.38401476	0.38738725	0.35369837	0.38284373	0.37108907	0.37451541	0.40615952	0.40748787	0.41607958	0.41462964	0.40187043	0.40753576	0.40503591	0.4154743	0.37756765	0.37869009	0.39926589	0.38176769	0.4337244	0.41715318	0.3960849	0.37448803
0.4241184	0.44324756	0.43548405	0.40747955	0.39866987	0.37787801	0.40437216	0.39033866	0.40372479	0.38747963	0.41268948	0.42397761	0.42182648	0.42507812	0.45081449	0.41571769	0.44127181	0.44287577	0.4452484	0.42090183	0.41994101	0.41240361	0.39163572	0.4441781	0.45119503	0.42238471	0.40007299	0.37642202	0.36577752	0.3738699	0.38725007	0.35574242	0.34694389	0.36252046	0.39190194	0.37901923	0.39597237	0.40527856	0.38564146	0.39074644	0.40500385	0.39496195	0.36434636	0.37406242	0.39042896	0.36599621	0.40602994	0.39015928	0.4036898	0.35769567
0.39635551	0.43940595	0.43006104	0.42304274	0.38729161	0.39718312	0.39272013	0.3984299	0.4051615	0.36833811	0.38592285	0.3809621	0.41477633	0.45566016	0.42226732	0.39597535	0.43655324	0.41730639	0.43171343	0.41494608	0.41707462	0.42783219	0.38562861	0.42288065	0.41929829	0.39644155	0.40682155	0.36884704	0.37656918	0.37689242	0.36708203	0.35657415	0.3590489	0.35043567	0.38350999	0.36606187	0.36059192	0.36014596	0.38652331	0.37241471	0.38473681	0.39360952	0.37745079	0.36434552	0.38971239	0.39763871	0.41001025	0.41102219	0.37532237	0.35821718
0.40820944	0.4241606	0.4326916	0.43285182	0.41970849	0.40791014	0.43782458	0.41358513	0.4104479	0.39399308	0.41634607	0.38572031	0.40612456	0.40689224	0.43098313	0.42391783	0.42545104	0.40636712	0.42490754	0.43112949	0.42215765	0.39251429	0.38620543	0.40785745	0.41000903	0.41760457	0.3968792	0.38389462	0.38366157	0.38065451	0.38896123	0.36766466	0.35872895	0.34560704	0.36200759	0.34500545	0.33780232	0.38473371	0.36579445	0.3896789	0.40920016	0.37516025	0.36235517	0.37681568	0.36542964	0.4075827	0.42963672	0.38063273	0.40261716	0.40007967
0.41569692	0.44575286	0.45153034	0.42988119	0.43156934	0.42462477	0.4386909	0.41516224	0.42238995	0.41997749	0.39453059	0.38650611	0.39283377	0.40109003	0.40973079	0.39178863	0.41716754	0.40960753	0.44993827	0.41528198	0.39883661	0.41578299	0.39763954	0.42769507	0.42706263	0.43947974	0.43759915	0.40646279	0.40918326	0.40153551	0.40037128	0.3805837	0.36891842	0.35255235	0.37485024	0.35328189	0.36029142	0.33885351	0.36017331	0.36678156	0.39849353	0.3876164	0.3815881	0.38656849	0.38976845	0.40601772	0.39334032	0.41030464	0.40850002	0.41070849
0.40170425	0.4289957	0.43864056	0.43854079	0.43651769	0.43460217	0.45347121	0.43886188	0.44814971	0.41149098	0.39098936	0.40236333	0.40100983	0.39091897	0.40715036	0.38471645	0.38638419	0.41797984	0.41582215	0.42589837	0.41093999	0.41879678	0.39288062	0.44377118	0.43509424	0.44637457	0.4282575	0.40065143	0.41105151	0.41829479	0.40414825	0.38912997	0.38079524	0.36967099	0.38616511	0.37093437	0.35263824	0.32801071	0.34194601	0.37215841	0.4106518	0.4181886	0.39685625	0.40474492	0.41945508	0.411138	0.44654995	0.42085996	0.40130469	0.3782469
0.41300958	0.42485228	0.43520877	0.43032297	0.42925301	0.41382828	0.43192664	0.46101752	0.43149617	0.38258365	0.41064236	0.38820085	0.40048653	0.39242384	0.4077737	0.40179926	0.39258438	0.40369579	0.40586403	0.41000789	0.40513173	0.40537992	0.41960382	0.40992069	0.41434652	0.42918652	0.41456729	0.41107541	0.43837881	0.45227626	0.41856185	0.40467381	0.38251501	0.35549355	0.38007694	0.35761347	0.33718708	0.36518967	0.33748433	0.37978387	0.38612854	0.39380255	0.39563093	0.38471496	0.41553408	0.43068856	0.44001463	0.418318	0.39010468	0.38790512
0.39689153	0.40131813	0.40956306	0.40838781	0.40472457	0.40077725	0.4503746	0.41446391	0.4226248	0.38725367	0.39673653	0.40199229	0.42466277	0.41067252	0.41918057	0.3942568	0.38793615	0.37554747	0.39922097	0.40845847	0.39897925	0.40130302	0.384868	0.39515287	0.42872816	0.38676822	0.40265763	0.39991277	0.43135446	0.43496779	0.40456849	0.40858757	0.38313264	0.35621199	0.34280589	0.34659442	0.36311373	0.36092159	0.33544883	0.35754704	0.35493875	0.37023365	0.40742835	0.40568811	0.39406431	0.40491575	0.404854	0.39262262	0.38429105	0.39462805
0.39453495	0.40402412	0.40781912	0.41019383	0.41680041	0.38913196	0.42943174	0.38757119	0.42865637	0.38234422	0.41874176	0.42302272	0.40723252	0.42473769	0.38717735	0.4003652	0.40552178	0.36965528	0.40299988	0.39273801	0.37524885	0.40005437	0.42877984	0.39917204	0.41447443	0.41248378	0.39990124	0.37296525	0.40054098	0.43946421	0.41277	0.38628638	0.37488401	0.40213472	0.38543591	0.38634777	0.33392748	0.35162857	0.34779653	0.35434842	0.37032032	0.36895806	0.37882662	0.38687944	0.39055669	0.39580208	0.40089867	0.39780137	0.37976235	0.40217996
0.38206887	0.39517063	0.42122278	0.39209297	0.39517701	0.38293102	0.42419097	0.40105242	0.43663463	0.4093326	0.41300038	0.42273307	0.43341374	0.42568374	0.41372353	0.4117589	0.40787837	0.39754936	0.40787259	0.38570994	0.38858747	0.35630697	0.41282737	0.41361472	0.43702894	0.41440845	0.40195265	0.39965355	0.43267068	0.40996486	0.41627282	0.40537035	0.39087224	0.37656063	0.37081826	0.3848578	0.38203251	0.3695353	0.35138488	0.37720424	0.36548334	0.36471355	0.36625943	0.39555049	0.41135693	0.41352919	0.38037154	0.38201824	0.37689596	0.3782995
0.37888169	0.3954801	0.39562419	0.41572574	0.40481454	0.39544821	0.39845979	0.40033838	0.43578455	0.39904633	0.40177444	0.43772218	0.44224933	0.45613909	0.45941681	0.39309216	0.39973727	0.383656	0.40789366	0.38982141	0.37817141	0.38161975	0.41462779	0.39503402	0.43405116	0.38927147	0.3724848	0.39941975	0.41732788	0.41951245	0.37978026	0.40318382	0.39999452	0.40527675	0.37615445	0.40676981	0.38792908	0.38650757	0.34950677	0.3760336	0.37787229	0.36785495	0.35997012	0.37419859	0.37744024	0.39688283	0.41035062	0.41531122	0.38506809	0.40324378
0.40634301	0.41758177	0.40632552	0.41560027	0.39108932	0.40112281	0.41529685	0.43211716	0.39617115	0.39911467	0.41073227	0.41590065	0.45541251	0.44063938	0.43522245	0.44001088	0.42951629	0.40865511	0.39352718	0.39253354	0.39564043	0.37517321	0.38972709	0.35245955	0.43095419	0.40362662	0.33933106	0.38698587	0.38746488	0.38771653	0.39972231	0.38063085	0.40447104	0.39409342	0.41472325	0.41156489	0.39938575	0.37808123	0.37920424	0.36390471	0.35945916	0.36811551	0.34355545	0.32214743	0.35990641	0.37787884	0.39721632	0.39753711	0.38724428	0.38870686
0.42217866	0.40692562	0.40398401	0.40437132	0.42195225	0.40056738	0.39260888	0.43273979	0.40695113	0.41300136	0.41247037	0.42008349	0.43098339	0.43358344	0.43469667	0.3938612	0.41805261	0.39588612	0.38145423	0.39378056	0.35497627	0.37650707	0.36256114	0.38359794	0.37054867	0.42579544	0.38523716	0.35868555	0.37683994	0.3733488	0.37613967	0.37098765	0.37387794	0.3812331	0.42845711	0.4352248	0.42296341	0.39541247	0.37970835	0.37686324	0.34682864	0.33770168	0.32878786	0.31159657	0.34182301	0.36223641	0.33746839	0.39440009	0.35510051	0.37513334
0.38182801	0.41697228	0.3957451	0.39919683	0.39705393	0.40036309	0.39175564	0.39704475	0.38733763	0.38669524	0.38416225	0.39054814	0.41965041	0.41981292	0.43771791	0.38777018	0.40801793	0.39303032	0.38414285	0.37431622	0.32971179	0.35833248	0.37368289	0.37261736	0.38826185	0.40522182	0.38668314	0.37286749	0.35097587	0.38157398	0.36920929	0.37647039	0.34217989	0.37200841	0.41627207	0.44627535	0.4389976	0.41124624	0.38808611	0.35634291	0.33599573	0.33841074	0.32962373	0.31493238	0.35023019	0.35148439	0.36074227	0.39538831	0.38523906	0.38341877
0.40843371	0.42181075	0.42809665	0.39490241	0.42081964	0.40804642	0.38136172	0.39476502	0.38682419	0.39413393	0.37069255	0.37192529	0.41079783	0.41306624	0.39290273	0.40546575	0.38360527	0.38601041	0.37837246	0.37909049	0.36488262	0.3584277	0.35759166	0.34924585	0.36963671	0.3835122	0.37708235	0.33132803	0.3842355	0.3632161	0.38629669	0.35392106	0.36673528	0.35411966	0.43625683	0.44485387	0.41968679	0.38481036	0.38980052	0.37528813	0.36630481	0.34365478	0.3345162	0.34084183	0.32588392	0.366225	0.31237116	0.38587213	0.36948398	0.36260799
0.38900563	0.39450836	0.43272769	0.40489936	0.40750414	0.40749437	0.40531027	0.40828887	0.39889771	0.38253647	0.38773522	0.37498504	0.3801612	0.42666778	0.38917217	0.38291121	0.39285305	0.39348224	0.39633703	0.38328466	0.34874558	0.37128457	0.34348494	0.38497391	0.37929392	0.39050278	0.36901322	0.36342889	0.38212135	0.39348909	0.36908302	0.35986888	0.38931721	0.36488152	0.39215213	0.43797755	0.41881049	0.38965416	0.40411615	0.3580018	0.39103779	0.33334553	0.36242694	0.32872775	0.3189908	0.36310065	0.37536925	0.37928635	0.36409158	0.4078913
0.42901844	0.39805415	0.41354567	0.41993955	0.4030005	0.41704082	0.39490426	0.41156727	0.38896856	0.39338705	0.38323477	0.37734783	0.38582832	0.39133877	0.35644355	0.38209012	0.39128301	0.40705398	0.38538921	0.39955592	0.378102	0.36669794	0.38328317	0.36291218	0.37906393	0.3914651	0.36139202	0.34663707	0.39561126	0.41178122	0.36260954	0.37397087	0.37664685	0.370841	0.40007472	0.43580806	0.41120088	0.3781552	0.41166428	0.40063518	0.38000342	0.37792811	0.35474646	0.34949267	0.37325555	0.38342813	0.38823846	0.42749017	0.39500874	0.38349146
0.39990687	0.41220737	0.42512545	0.4024685	0.40945381	0.41565633	0.42948514	0.41814068	0.39498454	0.39805439	0.38244519	0.38016903	0.38064963	0.36515453	0.3697145	0.40328792	0.38454798	0.38363418	0.38999569	0.42362589	0.42339194	0.41125	0.38302967	0.33275339	0.37055075	0.38570711	0.38480148	0.38917786	0.39425552	0.40416619	0.39421093	0.41157055	0.38073558	0.38728946	0.39146781	0.38775876	0.38949001	0.39607403	0.40146017	0.3822456	0.38150504	0.39821836	0.37320393	0.37100983	0.37264985	0.38690823	0.4062604	0.4280296	0.38582113	0.39201307
0.40667	0.40990445	0.41694018	0.39927402	0.3930591	0.38995796	0.42460892	0.45337635	0.43407327	0.4103567	0.38879275	0.39033449	0.36300117	0.38668069	0.36418188	0.36694458	0.36482212	0.40059385	0.39949596	0.42183149	0.4206776	0.39844418	0.38731274	0.36908191	0.39734301	0.3697874	0.38131908	0.36544684	0.37851888	0.41024506	0.41831622	0.42346361	0.36999357	0.37289736	0.38073131	0.37605029	0.36611497	0.33354521	0.36351573	0.3802993	0.39093149	0.42164329	0.390524	0.39121312	0.39206916	0.40926492	0.39605713	0.4085831	0.39891934	0.39816302
0.38289744	0.41798064	0.38466671	0.38074046	0.36740881	0.38055229	0.418073	0.43619049	0.42798936	0.40747333	0.40284234	0.37584141	0.3861835	0.37570688	0.37814748	0.36369303	0.38090962	0.38224396	0.38354975	0.39966187	0.41981804	0.40968144	0.39231211	0.37633023	0.37275517	0.36156264	0.37412849	0.35995862	0.37954623	0.37513828	0.4362441	0.38833955	0.35224193	0.35973209	0.38328117	0.37596419	0.35973164	0.35174641	0.36988103	0.36989629	0.40132725	0.40077689	0.38225755	0.41002622	0.40320766	0.41225308	0.40025601	0.40437052	0.40557325	0.40420395
0.41465187	0.41057867	0.37498546	0.35728431	0.38936368	0.36824572	0.42347932	0.42248833	0.45283952	0.40557754	0.37816891	0.3919839	0.39257729	0.39787996	0.38799897	0.37389395	0.38385683	0.37774584	0.41269359	0.4237358	0.43054345	0.43776828	0.37983584	0.39541167	0.36087483	0.36627048	0.37336156	0.36556709	0.36306167	0.36133155	0.40595686	0.39934635	0.36820292	0.3838554	0.38236377	0.36943606	0.36047682	0.34322178	0.33367357	0.36250985	0.39741999	0.38858381	0.38941297	0.39378417	0.40547818	0.4200092	0.41882548	0.41005823	0.39650804	0.42600906
0.3996684	0.39344272	0.36122224	0.39147493	0.37684149	0.37675765	0.43571776	0.42153963	0.44653156	0.42506522	0.39682436	0.41745695	0.40998116	0.41962492	0.4075374	0.39534634	0.39294446	0.39780802	0.41787541	0.41000995	0.42323527	0.41479015	0.41396561	0.38109189	0.38832703	0.38244864	0.37596044	0.34670937	0.34336165	0.38897899	0.43359622	0.40579686	0.38212657	0.39922917	0.38644424	0.38445583	0.35833684	0.36054465	0.35437465	0.37278071	0.39443561	0.41358778	0.39105412	0.38582987	0.39690885	0.42476287	0.40809914	0.4119302	0.402702	0.39149296
0.38726291	0.41209552	0.40576982	0.3889305	0.38034666	0.3881501	0.42894503	0.44559494	0.43677562	0.43309093	0.42224288	0.42379427	0.40937167	0.40583587	0.42741928	0.40460595	0.3901028	0.4054479	0.41330656	0.40821543	0.43986422	0.42606962	0.40974754	0.39983329	0.40996543	0.4006803	0.38051328	0.38576514	0.38612658	0.40266398	0.39490855	0.41351435	0.39897445	0.40029398	0.39405945	0.40707794	0.38482186	0.37288502	0.36993676	0.38978893	0.41568539	0.41252798	0.39585254	0.40534234	0.39592823	0.40560192	0.42147189	0.39755517	0.39636141	0.42011362
0.38337955	0.40002465	0.39274031	0.4131805	0.3876279	0.38338757	0.40984556	0.43630251	0.40966052	0.43421248	0.44526142	0.40648222	0.43193641	0.43147519	0.41809797	0.42434365	0.40452591	0.40391064	0.40153199	0.41692463	0.41175646	0.40326726	0.39701045	0.39820173	0.43681934	0.39809963	0.37234962	0.38154933	0.38124508	0.38128212	0.40787914	0.39440697	0.38686424	0.40109089	0.4006359	0.40907782	0.41859782	0.39367864	0.4140642	0.40808931	0.40242222	0.4252665	0.41520795	0.38997456	0.40596554	0.42150509	0.41091758	0.36912155	0.38453442	0.384451
0.38498059	0.39331329	0.39947233	0.3718119	0.3675389	0.36294371	0.41110331	0.40726984	0.40812078	0.42689234	0.42146909	0.41200882	0.43059659	0.46097636	0.41385004	0.41893321	0.4010489	0.4177013	0.40280226	0.39905095	0.37570199	0.38783062	0.36493576	0.38735861	0.42187393	0.41288716	0.38336247	0.38772401	0.38252506	0.38062426	0.37603775	0.3648116	0.36684191	0.38128817	0.38428032	0.40876079	0.38853395	0.39599708	0.3872754	0.39806566	0.39203376	0.38631043	0.39227092	0.36255005	0.36830726	0.37429196	0.37365389	0.37031659	0.37074545	0.36403793
0.3781544	0.38552997	0.38767102	0.36740136	0.34143764	0.34121174	0.37830484	0.40546712	0.38750559	0.36385125	0.40426865	0.3712678	0.4542399	0.4321577	0.42480421	0.42287487	0.3878594	0.39594531	0.39463645	0.37683633	0.36645865	0.39127165	0.37810993	0.38827264	0.40887332	0.44257236	0.38483393	0.40246367	0.34149313	0.37380984	0.35317585	0.35491219	0.36032504	0.35612267	0.37163916	0.40646353	0.3487179	0.38895458	0.38892224	0.39450184	0.39257729	0.3801474	0.37580645	0.36292225	0.37447974	0.40912256	0.38104492	0.38462633	0.3825334	0.40247086
0.36947387	0.41266841	0.40069467	0.40138972	0.41737777	0.36884809	0.38813192	0.3868165	0.37483487	0.39165387	0.37806851	0.36925787	0.38595498	0.40983233	0.4060446	0.39021933	0.40379509	0.37885687	0.38666004	0.38478914	0.34565935	0.33654135	0.40634334	0.42377469	0.4281919	0.43344581	0.41006315	0.36967716	0.38256511	0.37934244	0.3773618	0.35894448	0.36298281	0.35848758	0.36269915	0.40625244	0.35896322	0.38496807	0.36274084	0.35008794	0.38778487	0.40117362	0.38962111	0.34322137	0.34928656	0.39775097	0.39457291	0.40936229	0.37055561	0.41710487
0.37934628	0.42142636	0.38802123	0.39944696	0.37655967	0.37897006	0.38888142	0.38659567	0.39646307	0.38893849	0.37637225	0.37974226	0.40621218	0.44980955	0.39174861	0.40090635	0.41215867	0.38930479	0.3937462	0.3770175	0.39487818	0.35849854	0.41104192	0.42747879	0.40611538	0.43431458	0.40948528	0.3974444	0.38740301	0.3921032	0.38580114	0.35961729	0.35053802	0.36460638	0.39182195	0.42926806	0.38860574	0.34005892	0.3976087	0.39132154	0.38598952	0.4088749	0.38663203	0.37529168	0.35159975	0.40446213	0.42390943	0.40890479	0.41099566	0.41419524
0.36570299	0.38848847	0.39018756	0.4122901	0.41145387	0.40004966	0.38734412	0.39494506	0.41882223	0.38357574	0.38253254	0.38392261	0.38232264	0.40418679	0.38581651	0.38139364	0.39740074	0.39037988	0.38479078	0.38698959	0.38768825	0.37383348	0.38290638	0.40554625	0.42066318	0.44184068	0.40762779	0.38588488	0.39971668	0.4064939	0.3899197	0.37795857	0.38692904	0.36693099	0.34589952	0.37474871	0.37640232	0.35054314	0.35582137	0.36438721	0.39988899	0.38851151	0.3789624	0.40456262	0.39868081	0.42588156	0.42306679	0.42470127	0.38389337	0.38698921
0.39825052	0.39931643	0.39268285	0.39915466	0.40517187	0.39502698	0.40944299	0.38593033	0.40646872	0.38987541	0.38257447	0.37235829	0.36908603	0.37738895	0.35988352	0.36314055	0.35890287	0.36174166	0.38895997	0.37783048	0.38774192	0.41001394	0.37438828	0.40106082	0.4369548	0.39775234	0.41222307	0.40397164	0.41716337	0.40835088	0.407646	0.3840676	0.39245528	0.36045539	0.37415341	0.34477824	0.34427062	0.34479547	0.32692391	0.34814274	0.37684458	0.38855183	0.39431745	0.37882537	0.41054991	0.41426721	0.42102537	0.42757642	0.39606532	0.39685363
0.39489308	0.39468756	0.4017092	0.38428456	0.39987835	0.39772883	0.42737865	0.40093002	0.37119609	0.3802163	0.39311773	0.34079361	0.35262245	0.35769022	0.35023227	0.33988172	0.34209326	0.35419601	0.35023922	0.37555522	0.41425437	0.39180371	0.36574763	0.39438567	0.40985179	0.38553765	0.39068398	0.39090219	0.40670243	0.39828604	0.39929	0.40609118	0.36314777	0.34587675	0.35696149	0.33403206	0.32105392	0.32591164	0.30428246	0.3410362	0.35341033	0.37694815	0.35512549	0.38113508	0.42019293	0.44720423	0.44618934	0.41064876	0.40744579	0.40481389
0.40243727	0.3960439	0.41534317	0.38763383	0.36857542	0.40416297	0.4446359	0.38022736	0.40701261	0.39938384	0.36148289	0.36442113	0.37346619	0.34559715	0.35611674	0.35012922	0.34744805	0.36123282	0.38045883	0.37210843	0.40868825	0.3945505	0.40414828	0.40285745	0.37506765	0.38622993	0.38499612	0.39844042	0.41737911	0.36533967	0.43462572	0.36808562	0.36029345	0.35429826	0.33771652	0.33914995	0.32753366	0.33030301	0.30052051	0.35524112	0.37438676	0.37745851	0.40092218	0.39905146	0.40089437	0.44104475	0.42840537	0.43222365	0.39652669	0.39772552
0.39647228	0.3978056	0.41901535	0.38125634	0.38852361	0.39498127	0.41280419	0.40265968	0.44008839	0.37365323	0.36457968	0.36770475	0.35786656	0.36461222	0.36831883	0.3513597	0.35203123	0.34001541	0.39466736	0.41876605	0.43280849	0.39642084	0.36785683	0.3858861	0.36540067	0.38501105	0.3868303	0.38126862	0.40919071	0.38822156	0.42566833	0.36934319	0.34961307	0.358677	0.34604529	0.34972516	0.35199994	0.35453176	0.3116737	0.34841791	0.35241097	0.34269166	0.36180404	0.40811008	0.41415361	0.44938618	0.43695533	0.42519161	0.40186852	0.43074369
0.39402539	0.40883839	0.4061861	0.41541278	0.39941823	0.40101078	0.39921296	0.41556063	0.38537121	0.39011464	0.34182459	0.37018579	0.3663291	0.37456283	0.36781126	0.38360977	0.35336375	0.34538788	0.4059518	0.3986707	0.4193455	0.41331783	0.40510258	0.38811767	0.43054014	0.40339166	0.3835265	0.3744058	0.39101744	0.3868874	0.42640033	0.35433635	0.36351922	0.36464685	0.3792153	0.36452329	0.35675272	0.34366041	0.34564069	0.36369756	0.37660843	0.36917585	0.38952303	0.39233524	0.38862228	0.44858423	0.4383246	0.43158084	0.41718721	0.4027645
0.40785214	0.427192	0.39228603	0.3930591	0.40992579	0.38038921	0.3918449	0.40348744	0.3871617	0.38415623	0.39185289	0.38425514	0.38938361	0.37342376	0.36138526	0.39227322	0.38738376	0.38050115	0.38512495	0.41088754	0.40648437	0.38464463	0.40830809	0.37540072	0.40281987	0.38957006	0.37007934	0.35053858	0.36299503	0.36012554	0.3718769	0.33097821	0.35726121	0.36641049	0.40240514	0.41414312	0.3644065	0.37733653	0.36225727	0.38054529	0.39435789	0.37961581	0.38268191	0.37134629	0.39950365	0.40739673	0.41931754	0.43439919	0.43327659	0.42224419
0.39691132	0.40166539	0.4117761	0.43686795	0.39191815	0.37794009	0.37039655	0.38425833	0.37728211	0.37588438	0.38425511	0.3975808	0.39409092	0.41327679	0.44464108	0.40587294	0.38389659	0.39893618	0.39772484	0.40033007	0.40940869	0.36824995	0.40025359	0.38462189	0.37581232	0.40292582	0.36998647	0.35078478	0.36633587	0.35878378	0.35168377	0.33119974	0.33119401	0.33827665	0.37712079	0.39117467	0.37917823	0.38891825	0.40340853	0.38112834	0.39136997	0.37430501	0.3775923	0.37256545	0.3979167	0.38726276	0.40813643	0.39984581	0.42373756	0.40240049
0.38690519	0.42051607	0.37104404	0.42282349	0.40967125	0.36444494	0.38394859	0.38162643	0.36451665	0.35837168	0.35837021	0.39313069	0.399894	0.43730104	0.43355843	0.4118582	0.37774915	0.40845883	0.41181523	0.38474816	0.38726258	0.38408089	0.4081879	0.40922737	0.37702772	0.38857704	0.36171639	0.34352258	0.33526173	0.31409362	0.33186638	0.31943175	0.32254019	0.34275281	0.38199967	0.40563744	0.40518656	0.41214785	0.41982996	0.38052484	0.3940199	0.38440287	0.34929928	0.34324214	0.34306613	0.35224718	0.37722829	0.39766529	0.42025232	0.38242492
0.39090645	0.40695369	0.36226532	0.38200894	0.38776481	0.3627716	0.3608475	0.379282	0.3725698	0.3725822	0.38138962	0.39295915	0.38332734	0.43598598	0.38421053	0.43667826	0.36145616	0.39871553	0.39956486	0.39867562	0.36935046	0.35442528	0.39425731	0.36944106	0.35613906	0.35833019	0.36862481	0.3501257	0.3531189	0.33270618	0.33814853	0.33213046	0.32400027	0.32896519	0.36176509	0.39104629	0.39815125	0.41392976	0.42350364	0.39814824	0.39443907	0.36286294	0.34364069	0.36981398	0.34420043	0.33423984	0.38561654	0.38143268	0.34844792	0.39442015
0.39924008	0.40976089	0.40434557	0.3585428	0.3775906	0.37254581	0.36427191	0.3813369	0.37373081	0.4006412	0.38551328	0.36307311	0.41378507	0.4133983	0.41738912	0.41101944	0.37983507	0.42385805	0.38556495	0.39724612	0.39891958	0.3896201	0.38684949	0.41787171	0.39044172	0.42196125	0.36456925	0.33675301	0.37483811	0.35063583	0.34725609	0.33713701	0.3178502	0.33482352	0.35778826	0.42224294	0.40156266	0.41436526	0.40801752	0.39348179	0.40328199	0.36149502	0.37076283	0.33550972	0.35568488	0.37601423	0.38744941	0.38829583	0.38930166	0.37628007
0.38858888	0.41224179	0.42032674	0.38698718	0.37781382	0.34390292	0.39673933	0.3668012	0.38918796	0.39091471	0.38586968	0.37558046	0.39033973	0.41634738	0.36008945	0.40010959	0.3898395	0.41422266	0.40592298	0.40562341	0.42609	0.3877894	0.40327674	0.41429397	0.43238118	0.37900463	0.38002273	0.37734702	0.37178707	0.36913493	0.36608768	0.35242489	0.34475982	0.35361412	0.37076923	0.38933676	0.40515	0.399966	0.38976783	0.39643157	0.4047935	0.38071427	0.37224507	0.37489146	0.37227136	0.36405262	0.40344024	0.41218114	0.40077707	0.40373856
0.41082412	0.40994322	0.39258623	0.38602796	0.37740642	0.37736279	0.39751315	0.40835083	0.4016304	0.40279186	0.37733883	0.37672606	0.395372	0.39622384	0.39815661	0.38074887	0.38094288	0.39259306	0.40464115	0.42094916	0.41064638	0.40109959	0.40137458	0.40802467	0.41806954	0.43386024	0.39488101	0.38142881	0.4061926	0.39795908	0.39452019	0.36326328	0.35584164	0.36016914	0.37536934	0.37875435	0.37783757	0.37482288	0.36644325	0.39368376	0.39800081	0.38759568	0.38146797	0.37860245	0.38588119	0.41770995	0.40226686	0.40582094	0.38972908	0.41406754
0.3998448	0.38988286	0.41422406	0.36654726	0.38237035	0.359694	0.39706659	0.38586476	0.40158629	0.39101291	0.35860348	0.37252522	0.35352501	0.38570505	0.33759019	0.3378402	0.3585861	0.35419229	0.41124958	0.39193583	0.40307096	0.41220355	0.39203674	0.40888014	0.40425476	0.39348674	0.39084101	0.40239745	0.41407883	0.41518408	0.41372681	0.38310874	0.36446357	0.36369723	0.38226378	0.34035906	0.34600279	0.34649718	0.35107759	0.37733105	0.36506945	0.38056678	0.37992314	0.39213514	0.4076969	0.38607913	0.4070766	0.39614084	0.39028686	0.40108666
0.3962968	0.38219047	0.38959181	0.37247226	0.36304235	0.36478454	0.37902856	0.39345649	0.38923064	0.39551067	0.34853581	0.38733974	0.35246071	0.36453539	0.33242667	0.35155442	0.35992101	0.35267276	0.36127815	0.34593561	0.39910483	0.37537736	0.38619831	0.41353413	0.38090688	0.37340885	0.38626361	0.38189787	0.39897206	0.45178837	0.44378877	0.40623963	0.39334282	0.36450988	0.36066648	0.34133643	0.3350189	0.34107488	0.32501495	0.37452143	0.33386582	0.375893	0.40767369	0.39792687	0.41164273	0.3977524	0.38998061	0.38015139	0.3860814	0.37359527
0.39217767	0.37859684	0.40490866	0.40203109	0.3731083	0.41674024	0.38439342	0.37989393	0.39563444	0.38697568	0.34111029	0.34084231	0.34558541	0.35597754	0.3503536	0.34209615	0.33663756	0.34638616	0.38121676	0.43201426	0.39188227	0.40741563	0.36740571	0.38969031	0.37030873	0.37938395	0.37429306	0.37405479	0.37703195	0.40560317	0.42671326	0.40368307	0.39255512	0.3738839	0.36047685	0.35420936	0.33934668	0.32535857	0.34025985	0.33929729	0.36327305	0.35601908	0.45192039	0.37457344	0.42417565	0.42976451	0.38222608	0.38196996	0.37119371	0.36859426
0.40489349	0.40221536	0.39384645	0.40494663	0.39731598	0.36238134	0.38395697	0.38260293	0.39103031	0.40375108	0.36677715	0.37020916	0.34848222	0.36301601	0.3623015	0.3472603	0.35394314	0.35866529	0.37886441	0.35160345	0.43086666	0.38224742	0.37092435	0.38210702	0.39016092	0.39097977	0.38252583	0.39845219	0.42646185	0.42631397	0.42285997	0.4018155	0.37571043	0.37235203	0.37191835	0.36151817	0.35442555	0.35223264	0.34791422	0.34307212	0.34929401	0.36602488	0.37414512	0.36603057	0.3932184	0.38262138	0.41500196	0.40206736	0.39885122	0.38827151
0.42022723	0.42262369	0.42855343	0.40762964	0.41325799	0.37370002	0.40516278	0.41697747	0.39184797	0.38591689	0.34527329	0.33180752	0.38042319	0.3716411	0.38687718	0.38267392	0.36781186	0.37077779	0.37318113	0.40279108	0.42523009	0.3981871	0.3570607	0.35629874	0.39987177	0.39706346	0.38978153	0.36574286	0.38224542	0.42633325	0.42312318	0.41269633	0.39894411	0.38381842	0.39050776	0.38805836	0.36157668	0.35691944	0.35065079	0.3715663	0.37486157	0.37331697	0.38659233	0.36864784	0.37696427	0.42855343	0.44022188	0.42986375	0.38291886	0.39177561
0.4049381	0.43200594	0.43776679	0.41885328	0.39833218	0.40449545	0.39424655	0.38629141	0.37903023	0.39038262	0.3551617	0.39890936	0.39573532	0.3863813	0.41541049	0.37197524	0.37447605	0.3682906	0.3640807	0.37453726	0.35874093	0.33822969	0.35176942	0.35825148	0.37859386	0.39732289	0.38356856	0.36610678	0.39396468	0.40345466	0.41158906	0.39282882	0.39954075	0.38847372	0.39321959	0.39517295	0.39111349	0.36662525	0.36815774	0.37059757	0.36375415	0.3888253	0.37510601	0.37495741	0.36441544	0.39193189	0.40333468	0.41670343	0.41024151	0.40003043
0.42115059	0.45255145	0.40813205	0.40961054	0.41560668	0.38538623	0.37685654	0.39277747	0.3625102	0.3645173	0.35818368	0.3621617	0.38539365	0.4217768	0.42432022	0.37726733	0.38525584	0.36529645	0.35393891	0.35342532	0.33777165	0.33201754	0.333731	0.34949118	0.39666408	0.37987304	0.38312963	0.34222123	0.36189726	0.37704971	0.37299889	0.36404538	0.34296843	0.36561981	0.3730824	0.41645268	0.40775445	0.39046133	0.34507996	0.3763932	0.37383971	0.35846281	0.34463421	0.35117811	0.35796142	0.38734028	0.41376421	0.42009583	0.43733072	0.39987099
0.37852022	0.41867992	0.44267449	0.40455025	0.39788333	0.38823962	0.38862482	0.36773223	0.38290864	0.36222357	0.34615469	0.34925121	0.41300094	0.41748554	0.43928784	0.4157365	0.37265372	0.36986947	0.36099654	0.35320213	0.32582635	0.30904326	0.35514358	0.3110196	0.4128674	0.38258272	0.34549117	0.38041592	0.34379974	0.36966702	0.35492295	0.34690636	0.34670016	0.37477764	0.36400634	0.38311127	0.39867985	0.41098446	0.34534186	0.41381249	0.36635822	0.35019457	0.32768041	0.37369168	0.37355959	0.3838276	0.42270949	0.39549008	0.40025237	0.41157776
0.39502567	0.42902744	0.4389739	0.37616512	0.39320278	0.39700556	0.38885406	0.37896159	0.38502988	0.37458271	0.37214914	0.36176097	0.39843273	0.41745585	0.42412966	0.42008051	0.387577	0.37296936	0.36821839	0.34765273	0.33409601	0.34937072	0.36251161	0.35129631	0.35204941	0.39136884	0.3615396	0.3674145	0.35876241	0.36812723	0.38269508	0.3451308	0.35473549	0.3722412	0.37002951	0.39229313	0.37772533	0.36364877	0.37508148	0.37726873	0.38444221	0.35886055	0.33811635	0.36175516	0.37103501	0.40187213	0.43273944	0.39237553	0.42447364	0.40061095
0.37452018	0.41089055	0.41301927	0.40233666	0.36728758	0.39322424	0.40232477	0.3940433	0.3858496	0.37755781	0.39317134	0.38883632	0.40182173	0.41787532	0.42435396	0.40037274	0.35731739	0.38674214	0.37259269	0.36682284	0.34175542	0.34646672	0.33237106	0.36943087	0.36712784	0.40432835	0.39766541	0.37241948	0.3689836	0.39423132	0.38257721	0.35976082	0.3595224	0.37373689	0.3824918	0.40221754	0.40345079	0.37303907	0.39223045	0.4142108	0.39788681	0.36304456	0.39513057	0.38892728	0.37571305	0.38250697	0.43060425	0.42876041	0.41907263	0.42232254
0.38882965	0.41290227	0.41908419	0.37240595	0.38930053	0.38436383	0.38956165	0.41510406	0.4010675	0.40203336	0.3917172	0.39939609	0.41336247	0.43198559	0.37482506	0.37810665	0.37016785	0.35918716	0.38077378	0.37656534	0.36138272	0.36728132	0.3562471	0.37598515	0.40386936	0.40080631	0.43031338	0.38615677	0.38439569	0.40274125	0.38510156	0.37893599	0.36599308	0.36636576	0.37561068	0.40224791	0.40607324	0.36547321	0.38794336	0.41054496	0.39080602	0.39390072	0.3802321	0.37063599	0.39657304	0.41936836	0.42079639	0.43257469	0.42693639	0.43855172
0.4016366	0.40167001	0.38875866	0.37637138	0.38269657	0.39376426	0.40229428	0.40250844	0.39283264	0.37798971	0.39934972	0.40052167	0.3891229	0.38369575	0.38716298	0.36529166	0.35471183	0.36987418	0.38016209	0.40457785	0.37932587	0.39475739	0.3749629	0.3911452	0.42087126	0.40990734	0.41131034	0.40563679	0.41654062	0.42268643	0.42857069	0.39826497	0.37811217	0.37208375	0.38822085	0.40142512	0.38146332	0.38768375	0.3650263	0.39874911	0.39415106	0.4125413	0.38529798	0.39923209	0.38552403	0.41471562	0.42633966	0.41044044	0.41687551	0.42079839
0.40446645	0.38938403	0.39780593	0.37206572	0.366613	0.3919057	0.3998262	0.39409685	0.40978307	0.37487268	0.38198984	0.40201977	0.38202617	0.36596829	0.33728677	0.36450002	0.35906899	0.38080189	0.37440899	0.39428079	0.43140769	0.38908076	0.3729642	0.42307362	0.41145808	0.40658185	0.40636742	0.42404395	0.40390608	0.38128722	0.38740444	0.36993757	0.38410914	0.36641839	0.40551624	0.38185665	0.37768015	0.37185615	0.36301118	0.38378945	0.39988261	0.38876638	0.38511133	0.41864279	0.36952534	0.40702382	0.40899038	0.39156187	0.41055098	0.38689497
0.40519565	0.40755552	0.37919617	0.36766818	0.35859171	0.38432389	0.37781352	0.38955352	0.37534425	0.35586137	0.3626028	0.40060294	0.36970264	0.37070343	0.31762722	0.34829867	0.37120658	0.34937903	0.33923668	0.38928628	0.40622222	0.37711477	0.39193583	0.40316114	0.41051593	0.41089261	0.38071132	0.38591298	0.37727809	0.40000165	0.39793095	0.41567525	0.3509098	0.37668833	0.38917297	0.38498062	0.36241221	0.4007768	0.36252245	0.38831586	0.43285015	0.38572735	0.39792857	0.43590897	0.39742312	0.38878119	0.38882822	0.39860156	0.39388168	0.38165593
0.39507666	0.40227702	0.39604324	0.38331801	0.35426015	0.40121263	0.38300604	0.40226635	0.36921725	0.37119237	0.39109308	0.37261146	0.37699652	0.38526139	0.32014892	0.35339412	0.35635418	0.33035558	0.38916174	0.38297859	0.3962678	0.41057181	0.4128828	0.40762246	0.39445731	0.39454275	0.37904593	0.39036715	0.37727004	0.35609788	0.38657677	0.38781852	0.37950695	0.37601283	0.39977941	0.35839385	0.38173872	0.35933614	0.35981339	0.38722932	0.44842952	0.37405032	0.40048704	0.46029645	0.39443114	0.40330702	0.38312933	0.38414225	0.35475174	0.39418864
0.41829687	0.40149805	0.41169894	0.38907331	0.36226386	0.39647412	0.38564512	0.3860417	0.36683178	0.38640785	0.35787344	0.37927899	0.38351867	0.38144994	0.37609521	0.36072406	0.37400711	0.36483872	0.38620132	0.41576299	0.42231321	0.40957418	0.3984825	0.40325654	0.41065991	0.40662459	0.39696592	0.37936598	0.40011996	0.39581603	0.42720702	0.36114433	0.39031497	0.38641053	0.40483063	0.41068268	0.37663481	0.37947002	0.40464851	0.42804039	0.4267467	0.43145657	0.40728083	0.40090084	0.40476656	0.41778082	0.4144685	0.39830855	0.38675237	0.37879682
0.42476892	0.4308798	0.4231168	0.40036854	0.39430171	0.38585734	0.40439823	0.39864933	0.37270308	0.3550154	0.36413974	0.37734839	0.39644694	0.38735777	0.41677922	0.38742006	0.38369432	0.37248752	0.41665596	0.39545792	0.41026789	0.40641248	0.3765634	0.40318909	0.38202983	0.4115715	0.38236609	0.37322873	0.39653334	0.37876454	0.36847377	0.37142158	0.40162781	0.37225756	0.41080335	0.42396504	0.41036892	0.41004834	0.40966809	0.39222738	0.42117459	0.39504868	0.39490521	0.41602206	0.39477098	0.39534631	0.4050892	0.39678222	0.39765596	0.3808769
0.4266198	0.431638	0.40420344	0.43715554	0.41526502	0.39808801	0.39650229	0.39799032	0.38926458	0.3720569	0.3701438	0.38953763	0.39527437	0.41237691	0.37074262	0.4201659	0.40175804	0.4069325	0.46899652	0.41253209	0.41579971	0.39065549	0.38372108	0.40143439	0.37554812	0.40307379	0.3552593	0.35942328	0.34931642	0.36030057	0.36685309	0.37083986	0.38007674	0.36377317	0.38283476	0.42442751	0.41816232	0.37102193	0.39723063	0.40554473	0.41572362	0.41088811	0.38228133	0.39261809	0.39478245	0.42995441	0.37556386	0.40775323	0.40536493	0.42280185
0.40174675	0.43427059	0.41854665	0.43206176	0.40667382	0.39894167	0.41782016	0.411796	0.39742967	0.40089384	0.37417939	0.38624862	0.40843433	0.42750826	0.38131744	0.4268328	0.40131462	0.42201653	0.39935187	0.39921638	0.40122935	0.41336599	0.35646245	0.39672235	0.36820689	0.3620941	0.36407375	0.35431275	0.36249858	0.37128055	0.35822254	0.35087258	0.32648489	0.36417067	0.37045798	0.43016225	0.39021149	0.38759694	0.36649457	0.42110261	0.41706619	0.41051653	0.37854442	0.36367619	0.39875081	0.40719926	0.40692598	0.38416195	0.40547568	0.41014624
0.39343041	0.44286588	0.40826547	0.43486226	0.4014914	0.41843554	0.41365087	0.40400669	0.42500111	0.41257966	0.40732026	0.40685439	0.3905361	0.43337485	0.39887768	0.41231647	0.37880012	0.39209622	0.38212878	0.39035362	0.39770538	0.39119989	0.36277282	0.36659372	0.37256682	0.34069037	0.39444771	0.35960442	0.35636812	0.37994319	0.3626624	0.35154164	0.33485952	0.33275792	0.32360971	0.44665763	0.37581807	0.36551422	0.40912607	0.42653441	0.41667745	0.39731443	0.36470237	0.37513295	0.36869299	0.41741455	0.38938472	0.38399208	0.4071449	0.42130816
0.39130571	0.4291333	0.43127212	0.43133011	0.40353265	0.40418571	0.40712526	0.4232325	0.41089073	0.3971661	0.41080111	0.40117952	0.39800835	0.41805366	0.41056389	0.41079834	0.39145756	0.4033637	0.42659801	0.39958844	0.39334029	0.39813501	0.38290858	0.38287896	0.3599861	0.3803302	0.3736954	0.35815659	0.3864952	0.37685004	0.37495813	0.34008202	0.34794426	0.36940426	0.37830549	0.41978073	0.41009244	0.40155253	0.39784074	0.40062162	0.42428625	0.41803294	0.41923133	0.38293043	0.38584924	0.40627518	0.42078403	0.41195518	0.41605705	0.40697634
0.40755174	0.40277579	0.43820363	0.37700686	0.40002623	0.41216642	0.42355815	0.42993638	0.42230371	0.41888747	0.41993517	0.39910856	0.40768752	0.4263055	0.4272719	0.39823192	0.40207627	0.39026675	0.41286513	0.39579153	0.39450991	0.39321905	0.37481672	0.37668914	0.39534873	0.41804945	0.40392232	0.38115305	0.37638339	0.3824138	0.40754661	0.36741802	0.34126434	0.37010315	0.37198073	0.38685519	0.39505392	0.36074927	0.41368568	0.40341127	0.40088487	0.4173421	0.40243092	0.38876292	0.38730457	0.381221	0.40279996	0.39521396	0.42056432	0.40779376
0.38159645	0.40558925	0.39803541	0.38080269	0.38328677	0.41343907	0.42091963	0.42709732	0.40791652	0.43275985	0.42734951	0.41258493	0.4278819	0.40391964	0.40884742	0.4051933	0.36725968	0.3837423	0.44563225	0.4051007	0.42897397	0.39007616	0.36938247	0.40399998	0.42062408	0.405265	0.3987743	0.38909724	0.41283607	0.4207148	0.40399426	0.37331325	0.34557632	0.36051565	0.37330332	0.37891531	0.37884924	0.36174005	0.3695744	0.41539088	0.41534454	0.4210974	0.39561027	0.4238455	0.40255058	0.42291728	0.41696876	0.39809644	0.41679114	0.41384512
0.36106369	0.34948355	0.38146469	0.36538374	0.36894265	0.40017298	0.41815424	0.41174158	0.43622452	0.41123858	0.42850152	0.38918528	0.39289755	0.38954511	0.36631885	0.36404991	0.37393779	0.35224673	0.44918698	0.35614359	0.37932888	0.37771457	0.37981552	0.40075439	0.39319912	0.40362167	0.4040007	0.41571698	0.40201586	0.40894973	0.40242428	0.41685736	0.39504299	0.39409381	0.367715	0.35454834	0.35940331	0.36121675	0.35641256	0.39926925	0.38498443	0.4210254	0.38873222	0.3792007	0.41482085	0.41815707	0.40702555	0.40571252	0.41230685	0.40643322
0.37413469	0.36009714	0.36222664	0.34613317	0.36539859	0.35857883	0.37898749	0.40541524	0.41577733	0.40854612	0.41125184	0.41772228	0.3921884	0.40185469	0.42781311	0.3378993	0.37775278	0.34431624	0.37461257	0.36327639	0.35116822	0.35830912	0.35544878	0.38646525	0.41557315	0.41618171	0.38914803	0.40908605	0.43576124	0.43976045	0.44163534	0.3942993	0.40213123	0.38894635	0.37495098	0.3597486	0.35416937	0.36590895	0.36550105	0.34977674	0.35083893	0.39975476	0.37475798	0.41861969	0.40003622	0.4002392	0.4262073	0.39414883	0.40878859	0.36684546
0.38694867	0.36870509	0.38109913	0.35486996	0.36452565	0.34899253	0.41027284	0.40862113	0.42938769	0.40730533	0.43073902	0.37458423	0.38839236	0.38967311	0.37644488	0.37193769	0.35916561	0.32898745	0.39161792	0.34485662	0.36142093	0.35596314	0.36869165	0.39212555	0.4003171	0.42643487	0.38519567	0.36686927	0.43221253	0.44756484	0.40793377	0.45092556	0.38240722	0.40302962	0.39311123	0.37763196	0.37474304	0.35936657	0.35752389	0.3544423	0.36839342	0.37697396	0.38556066	0.42871141	0.38770184	0.43939856	0.4198046	0.3828949	0.41187438	0.39050788
0.38778967	0.39792469	0.38345769	0.37343651	0.38661411	0.39629734	0.38980913	0.40017921	0.41572571	0.42476648	0.39001703	0.38073596	0.39260346	0.38774356	0.41205436	0.38558155	0.37094367	0.35730025	0.39221457	0.34303164	0.39601815	0.38586292	0.37318441	0.41256362	0.41841662	0.40470642	0.38139963	0.4132545	0.42703596	0.44520113	0.43230909	0.42725986	0.40367875	0.39288914	0.36207181	0.40482065	0.36752039	0.37700123	0.36546996	0.34976029	0.41247898	0.43059435	0.43258917	0.3993572	0.41844743	0.43190366	0.46323463	0.42590329	0.38665962	0.40194404
0.38492298	0.41074294	0.38948634	0.389346	0.39343619	0.39561132	0.4036451	0.39017054	0.37400386	0.39633125	0.40643203	0.36813921	0.40046555	0.41146523	0.38574028	0.36969364	0.37943608	0.37292516	0.37287906	0.38901812	0.39482716	0.38877255	0.38968867	0.40129048	0.44026989	0.4276098	0.41405106	0.40740848	0.37898093	0.43514287	0.44060239	0.39045274	0.41323495	0.40959659	0.41653135	0.39719605	0.38962814	0.40500009	0.37908834	0.38921216	0.3825945	0.42143613	0.3966594	0.40057856	0.42337561	0.43496817	0.4263835	0.39787507	0.43510616	0.41799286
0.40691024	0.43714881	0.39445448	0.41641	0.39447272	0.38370511	0.39051551	0.39224276	0.37029573	0.37544739	0.38656029	0.38869923	0.39660814	0.4039937	0.3952685	0.3699351	0.38730317	0.37548566	0.38446614	0.38747674	0.37486377	0.39437699	0.3836101	0.42157817	0.42522556	0.41488987	0.41105533	0.39481768	0.38158706	0.40879059	0.40331179	0.38919955	0.4097023	0.38472188	0.42230478	0.38433111	0.40286297	0.39858162	0.38579291	0.37489662	0.3918615	0.40089363	0.38237846	0.40857497	0.40660435	0.43061155	0.4138301	0.45441914	0.43278971	0.42594641
0.40656403	0.41995782	0.40406555	0.3973237	0.39186996	0.39488623	0.38231248	0.40032515	0.35859463	0.37956533	0.34338096	0.40948769	0.38023734	0.38181067	0.38416743	0.36672384	0.34069136	0.34931445	0.36414719	0.36301154	0.37387434	0.37099737	0.35739821	0.43446335	0.40924731	0.43229121	0.41052222	0.38211209	0.3724595	0.379574	0.39436883	0.36317822	0.38172242	0.39656854	0.41487873	0.39605254	0.41166401	0.38091281	0.3942281	0.3899653	0.38561818	0.39056087	0.39142972	0.36350253	0.37603807	0.46403643	0.45359528	0.46163625	0.42674416	0.42819881
0.37814036	0.41834298	0.40564007	0.47943273	0.39117053	0.38466299	0.38888076	0.37935525	0.38738513	0.35968363	0.34783179	0.39889362	0.38017073	0.37158197	0.39043456	0.39584523	0.38348523	0.37580422	0.36286351	0.37393492	0.38509354	0.37447974	0.39045116	0.43964627	0.38027713	0.43771699	0.41373223	0.40595913	0.37398559	0.37506902	0.38243675	0.3317185	0.36534166	0.3800368	0.40049881	0.39061832	0.40083379	0.41464943	0.37768018	0.38758922	0.40428442	0.41197416	0.3720752	0.35192406	0.39716202	0.40522093	0.44483608	0.44072288	0.4400312	0.44786116
0.42147076	0.44381842	0.41372293	0.41634583	0.41167492	0.38067776	0.38041323	0.38460031	0.38395444	0.36991104	0.36974019	0.34897786	0.37930611	0.39384308	0.40136254	0.39892206	0.36758691	0.35841018	0.36086065	0.35775328	0.37193128	0.38804549	0.40141368	0.39686432	0.41467011	0.41497201	0.41429672	0.40164235	0.37289304	0.38621682	0.37191355	0.35388383	0.35670224	0.3793008	0.3948181	0.40949386	0.40233934	0.40404671	0.41083679	0.40611464	0.38599664	0.39761528	0.38410753	0.39367804	0.39595744	0.4218713	0.44332659	0.42465502	0.4762001	0.43246061
0.42559597	0.43082991	0.38439023	0.41359156	0.41365245	0.3773199	0.41015345	0.39846888	0.40359923	0.37541282	0.37361726	0.38352492	0.37030089	0.39208314	0.40004605	0.37182048	0.40340671	0.36812696	0.38621697	0.38174286	0.36711141	0.36867523	0.39614961	0.4133912	0.45755941	0.41410163	0.40759015	0.4111501	0.40684023	0.40489373	0.39259285	0.38576245	0.35654712	0.36525658	0.39916864	0.42692915	0.40859741	0.43877929	0.4176583	0.41659558	0.40686005	0.41068369	0.38471025	0.39306128	0.39195517	0.41031361	0.46304527	0.46611106	0.43063134	0.43593583
0.39995754	0.42287415	0.42596146	0.43168393	0.4034749	0.38892522	0.37632149	0.39111403	0.38079956	0.38155386	0.38223568	0.37394837	0.37572941	0.36555368	0.3696703	0.3846285	0.36878228	0.37193188	0.39632189	0.40600991	0.37051803	0.37865266	0.3805421	0.38871613	0.47188491	0.39999518	0.41412789	0.41307464	0.38297737	0.41281819	0.41313109	0.39228505	0.38778573	0.38628194	0.39941031	0.42270601	0.42683163	0.40828127	0.39354309	0.41280091	0.40755227	0.41446686	0.38749796	0.39000246	0.41536313	0.4344261	0.44583935	0.42072013	0.40855217	0.43612605
0.37620774	0.41918331	0.40510631	0.37328231	0.36427015	0.37755388	0.39304751	0.40616396	0.43879062	0.40987	0.38576776	0.37209061	0.37658277	0.37379047	0.37461191	0.37041071	0.35353741	0.3893806	0.40792936	0.39774045	0.36229634	0.43168527	0.37191004	0.38380471	0.41354066	0.39343393	0.39330128	0.41295284	0.3889952	0.41141307	0.42112041	0.39804602	0.40142956	0.373817	0.37850499	0.3988373	0.39010429	0.40277809	0.38658383	0.4092488	0.40593204	0.43176323	0.38744318	0.40788898	0.38982671	0.4544667	0.42157716	0.42966568	0.42453894	0.41448706
0.38203955	0.38218644	0.3729257	0.35414505	0.36954582	0.38699609	0.37657428	0.38659382	0.33883762	0.39997768	0.38372371	0.39170143	0.38096538	0.37949634	0.38013697	0.36059508	0.33347684	0.38790709	0.38883874	0.3743366	0.37827054	0.37839589	0.35485476	0.38607687	0.37025967	0.36490536	0.36181617	0.38416928	0.40507519	0.43679094	0.44307059	0.42691246	0.41596082	0.40362757	0.38904732	0.36686239	0.381028	0.4034164	0.39323792	0.38777795	0.39229172	0.39849705	0.42285222	0.40475285	0.41859972	0.42712495	0.40620327	0.41099069	0.40397424	0.40568459
0.39104915	0.38777605	0.37591442	0.38079813	0.3612777	0.37382352	0.42011422	0.38109532	0.44696057	0.38143176	0.42220065	0.36810011	0.37054473	0.38664022	0.38402879	0.36606222	0.32788187	0.39300314	0.38777828	0.37720877	0.35808301	0.38536084	0.35333723	0.36987978	0.40813741	0.35888642	0.35102126	0.3840825	0.36903429	0.44779325	0.40065122	0.42927808	0.39443055	0.39591348	0.40482023	0.40199044	0.37475571	0.39545742	0.37332776	0.41209567	0.44270641	0.39012679	0.4033049	0.42229131	0.43584818	0.44549656	0.43475589	0.39815375	0.3752538	0.42588407
0.36294645	0.38539487	0.39071685	0.36696243	0.37447891	0.37922764	0.34598947	0.39537299	0.38607544	0.4058944	0.36402911	0.39654508	0.39917699	0.38426909	0.36943573	0.37870416	0.38257471	0.39682782	0.36539051	0.41686091	0.36613837	0.39445031	0.37506068	0.38898423	0.40771481	0.37308735	0.3709262	0.36711985	0.39934477	0.43084309	0.44905323	0.41880658	0.4202047	0.42141145	0.41626438	0.40150076	0.40886432	0.38655505	0.36264613	0.36320078	0.38690645	0.41458043	0.41454804	0.40930608	0.43545368	0.44778788	0.43055367	0.40544617	0.40889248	0.43484014
0.41308647	0.41742009	0.39361572	0.38472781	0.37747875	0.39279315	0.39683527	0.40749517	0.42635635	0.44513655	0.32915494	0.39936009	0.39502537	0.3942875	0.39447707	0.38178483	0.38344976	0.40221927	0.38934651	0.39740357	0.38414335	0.37044811	0.38171622	0.38519132	0.40131798	0.37682492	0.35953039	0.3600148	0.36469269	0.43156266	0.43412781	0.42131823	0.41203737	0.42588261	0.42602998	0.41540799	0.40107992	0.38081625	0.39679793	0.40022999	0.40979576	0.42312637	0.43788999	0.41460338	0.4280411	0.43920669	0.45524281	0.42391363	0.40281817	0.4224855
0.41135222	0.42769349	0.38450193	0.40414032	0.38766378	0.38499269	0.41586927	0.43136257	0.43697208	0.41815972	0.44209805	0.4175806	0.40913171	0.41052422	0.37971595	0.38077459	0.36366141	0.38034934	0.38223237	0.38691574	0.35996455	0.35786054	0.37095267	0.39595717	0.38734245	0.38056341	0.36302102	0.38165408	0.41585606	0.40555751	0.40028265	0.41160277	0.40387192	0.41901237	0.42432112	0.4344421	0.40580592	0.39033604	0.41558427	0.41213003	0.40756187	0.43984234	0.40772706	0.39906648	0.42099208	0.45658976	0.45525128	0.42609775	0.42250493	0.42141014
0.37975216	0.41046196	0.38736808	0.40242863	0.3849608	0.38292935	0.38088158	0.41300216	0.39622724	0.38833362	0.35629714	0.40930825	0.40683115	0.41009799	0.38292488	0.40122283	0.37933639	0.36369246	0.37556034	0.36277631	0.34856936	0.3418231	0.36486462	0.36351961	0.3435303	0.35868233	0.38377869	0.34919962	0.36538589	0.37892652	0.36126649	0.39452657	0.37714997	0.41236943	0.40899861	0.45741308	0.43968213	0.41984713	0.41948369	0.39013857	0.42442748	0.41099796	0.40508685	0.38732865	0.42541638	0.42220649	0.43453091	0.43637002	0.42620057	0.39871734
0.38639092	0.3643038	0.38242865	0.409008	0.38774249	0.36933357	0.38664299	0.38839608	0.38293144	0.38755322	0.39331129	0.38991728	0.38135931	0.39494967	0.3788268	0.34501147	0.32851529	0.36581993	0.35535777	0.35282087	0.35900372	0.33399269	0.34840941	0.3581723	0.35393536	0.3743737	0.37470749	0.38373819	0.3660503	0.38897714	0.35853153	0.36786091	0.38113278	0.42070621	0.4025352	0.42285705	0.43438473	0.42385209	0.40903538	0.38437632	0.4051421	0.40633455	0.37804046	0.37738451	0.40357372	0.4244093	0.41975093	0.40868548	0.45557645	0.41576591
0.38147792	0.4564662	0.38516065	0.45163071	0.38994128	0.36551097	0.39532009	0.35586551	0.3824555	0.38480139	0.34953141	0.36963019	0.38423508	0.37377697	0.39088261	0.36373538	0.35112369	0.36849993	0.36486369	0.36455855	0.3443141	0.35356933	0.39296392	0.38642454	0.38515958	0.39978632	0.36635956	0.3337262	0.3667272	0.3910723	0.37750489	0.37848938	0.37739971	0.37482527	0.40760547	0.43684804	0.42139816	0.40682343	0.42073044	0.41020513	0.41460168	0.39802635	0.39749092	0.41009527	0.40535241	0.45208547	0.42840138	0.42905036	0.43977714	0.41292372
0.39080793	0.39824858	0.366983	0.43227953	0.36683369	0.38500527	0.3780959	0.42485577	0.41980514	0.3762604	0.34222734	0.41613963	0.38575584	0.35780883	0.36102217	0.37887335	0.33190033	0.37034079	0.36931899	0.36939788	0.36827859	0.35806254	0.36940363	0.38886029	0.3613027	0.41781181	0.37861884	0.36876488	0.39434922	0.38937843	0.39383665	0.37436503	0.36778635	0.41016069	0.40143031	0.45720279	0.41348594	0.42279953	0.42837459	0.40826976	0.403061	0.38872641	0.4174023	0.38591486	0.4035759	0.39908585	0.42824301	0.44178876	0.42010134	0.41681302
0.40062621	0.41871071	0.39924249	0.41887319	0.38794398	0.39343563	0.39937291	0.421112	0.36794123	0.41072071	0.35310736	0.3685784	0.35632113	0.35321122	0.34900585	0.34735611	0.32687968	0.36582109	0.37699005	0.39584905	0.39183062	0.36688697	0.36752722	0.37686849	0.37034315	0.39936477	0.38148016	0.39151162	0.37959313	0.39558864	0.39999086	0.39283633	0.38500616	0.41763157	0.42486721	0.4302727	0.41269889	0.41545814	0.40745497	0.40691921	0.43459022	0.41062292	0.42275706	0.39112774	0.39557588	0.43890172	0.42856666	0.4174225	0.42480278	0.41904494
0.40047729	0.40836012	0.40533096	0.42626145	0.38738701	0.37787744	0.3593148	0.38130784	0.39457363	0.4018324	0.32396457	0.35909033	0.35484546	0.356722	0.34144834	0.32764807	0.33861846	0.36886957	0.36889476	0.40522453	0.38647333	0.40579394	0.3741	0.39424136	0.39212358	0.37427777	0.35270849	0.34183082	0.39400348	0.38255218	0.39869833	0.38224328	0.3939155	0.42330161	0.41427547	0.4089509	0.41669658	0.39887401	0.38563004	0.42108947	0.41911757	0.39861298	0.41825679	0.404107	0.4303588	0.43608576	0.43489996	0.43423328	0.42283803	0.40831113
0.38890451	0.39534634	0.38890666	0.37986928	0.36930645	0.37728938	0.35261384	0.3916226	0.39368194	0.37609172	0.35917157	0.35395998	0.33967665	0.31368917	0.34443319	0.30649871	0.32027417	0.34759542	0.39372459	0.3897815	0.3736288	0.41741082	0.37785399	0.3990669	0.3770369	0.36489376	0.35766962	0.35242477	0.37382752	0.41113505	0.40565363	0.40159842	0.39065254	0.40577447	0.43670329	0.43754643	0.42360085	0.40423501	0.37329239	0.38221246	0.41810849	0.42054302	0.40865338	0.40754825	0.43131888	0.42180246	0.432257	0.42296505	0.41703707	0.40801498
0.38105649	0.38761511	0.40612191	0.39646283	0.37425643	0.39200774	0.41290826	0.35507175	0.41992074	0.37882188	0.37032202	0.33554634	0.3485657	0.3412506	0.32600766	0.30173603	0.33198205	0.32610196	0.41177139	0.38867432	0.41400018	0.43244934	0.38520515	0.36136839	0.35908711	0.36999223	0.36200392	0.33050233	0.36771023	0.3630856	0.40621343	0.39681143	0.42149803	0.42120561	0.41382831	0.39637214	0.40784064	0.41420758	0.38959697	0.39056683	0.42795441	0.42110121	0.41601986	0.42272285	0.44155318	0.43512243	0.43652508	0.41799539	0.42860207	0.41901132
0.38798016	0.36984944	0.40110984	0.36936525	0.37631145	0.40302494	0.35829678	0.3852683	0.35734901	0.39410201	0.38848713	0.34904477	0.35178414	0.33462119	0.32243186	0.32804126	0.33186227	0.34914345	0.37227291	0.42255032	0.41375959	0.40843061	0.39908561	0.40245602	0.37486479	0.36130109	0.36406502	0.35370851	0.39270774	0.38987297	0.41392678	0.41531217	0.42401153	0.42818594	0.4181785	0.44814461	0.41586503	0.39482018	0.39012092	0.38859048	0.4021486	0.40889531	0.40824497	0.42662507	0.43949726	0.46353784	0.43962184	0.42873871	0.4328272	0.41611183
0.39555505	0.41098741	0.3910557	0.39656901	0.3874675	0.38390186	0.38102606	0.36627156	0.38014543	0.39964634	0.34769285	0.38987309	0.35984224	0.37304658	0.35041481	0.35412568	0.32627434	0.34492025	0.40454552	0.40741184	0.42042243	0.38966846	0.38633057	0.38918844	0.39560899	0.37540606	0.35418913	0.35215846	0.38231644	0.42095283	0.41932911	0.41940084	0.42598125	0.41860232	0.42968604	0.43561515	0.39718258	0.4110429	0.39315623	0.40126371	0.41979113	0.38986427	0.41064039	0.42956078	0.44245675	0.46998993	0.4405764	0.43390799	0.42670915	0.44144982
0.3991158	0.40733394	0.39605772	0.41175777	0.38589188	0.38862887	0.38953745	0.36695367	0.40572298	0.36509788	0.39674783	0.38640472	0.3764841	0.38656452	0.35426122	0.34469628	0.35488361	0.37785974	0.40593675	0.39740106	0.39344272	0.38304895	0.39401332	0.38433459	0.41237319	0.39174658	0.3833099	0.39245796	0.37527296	0.4262951	0.42138195	0.41772842	0.42687184	0.42772084	0.45014271	0.44291463	0.42342794	0.40692478	0.3975623	0.4046703	0.39883545	0.39379677	0.42846262	0.42358693	0.44640589	0.4377766	0.44502681	0.4320541	0.417151	0.42291725
0.38199034	0.41508982	0.38848358	0.38654757	0.39249784	0.38687214	0.40208811	0.36866316	0.3708353	0.39141819	0.38251328	0.37632287	0.38694143	0.39087558	0.39268637	0.39520115	0.36949572	0.37930554	0.38694364	0.38613206	0.36788297	0.35865605	0.39918885	0.39280707	0.40387416	0.38832992	0.37625611	0.38900408	0.40167406	0.40775871	0.41595301	0.40897959	0.39585435	0.42093796	0.43326452	0.41414261	0.43980893	0.41415316	0.42392385	0.4322373	0.4181627	0.40616387	0.40699613	0.42374286	0.42543757	0.4469682	0.4526616	0.41491407	0.41282651	0.43423665
0.38988766	0.40484324	0.35282004	0.35677159	0.37477487	0.39551139	0.38738513	0.3796638	0.3681854	0.36001313	0.35658604	0.36531249	0.40949717	0.40609407	0.41065279	0.40003142	0.38956517	0.34534132	0.38166827	0.36390334	0.35562664	0.37896508	0.3939257	0.38764182	0.42125493	0.38612577	0.39690936	0.38533252	0.37620687	0.39323711	0.40123543	0.38202181	0.3915858	0.39538586	0.4227531	0.40083033	0.44530439	0.4148756	0.41175181	0.43235013	0.40737543	0.39258146	0.3970823	0.40546966	0.41829625	0.43285748	0.4367528	0.42844719	0.4090187	0.41476628
0.36796567	0.37915733	0.34693637	0.37838712	0.3721658	0.36798006	0.36901614	0.36801198	0.38033974	0.383443	0.36704782	0.36723509	0.40129551	0.40677065	0.40974092	0.42461997	0.39494744	0.38100824	0.37839648	0.34588647	0.35061198	0.37726802	0.34036741	0.41014099	0.37280303	0.37603611	0.3650375	0.39301011	0.39464703	0.39497522	0.38310352	0.37350985	0.38752761	0.41074246	0.42296314	0.42582515	0.4715488	0.43290871	0.41169035	0.43276605	0.43419367	0.43492967	0.39228851	0.39628923	0.40372455	0.43412155	0.4479267	0.39751557	0.41379505	0.40752962
0.36195686	0.35155517	0.35937518	0.33849782	0.36590457	0.3652494	0.39548051	0.37865609	0.39239451	0.37097132	0.37492037	0.37101582	0.40522683	0.42884853	0.40352917	0.41701224	0.39470279	0.38692516	0.3884263	0.3678562	0.35928398	0.35957786	0.3662357	0.39152318	0.39138204	0.40040639	0.38663504	0.37262604	0.3998566	0.4010545	0.3876074	0.41784608	0.37983274	0.38583684	0.45284742	0.45108989	0.4471041	0.41956297	0.43015257	0.44717222	0.43087605	0.41596892	0.41897598	0.40316731	0.39182156	0.39869815	0.41293558	0.42675349	0.43792292	0.42495072
0.35031983	0.39619645	0.33198994	0.36259323	0.37696356	0.36815196	0.37956563	0.37071884	0.39336428	0.3926926	0.37276012	0.37624073	0.42543298	0.43364683	0.40455699	0.41494465	0.40723443	0.40285474	0.37344515	0.40057346	0.36830336	0.3744449	0.35723391	0.38868177	0.3869344	0.4114705	0.39691642	0.39670002	0.40248457	0.43111092	0.41004857	0.39046216	0.37781537	0.42085156	0.43439025	0.43358564	0.44672108	0.42064846	0.44344217	0.46337947	0.42596602	0.4001663	0.42206335	0.42218244	0.41815001	0.42943361	0.39785859	0.41989106	0.43810338	0.4164902
0.36686611	0.38704771	0.36327019	0.39425799	0.37748212	0.36886129	0.39028829	0.40066874	0.41322353	0.40330905	0.38832954	0.39146283	0.4026736	0.43050578	0.38736996	0.38570514	0.37208086	0.39678666	0.40700057	0.37911293	0.3522194	0.38465723	0.37638748	0.41010076	0.4197593	0.38995379	0.3962341	0.42371976	0.40827978	0.4169586	0.41551816	0.40391928	0.37917626	0.39997274	0.41897073	0.42732865	0.44137585	0.42377058	0.41350105	0.43196121	0.42723146	0.42557979	0.44178358	0.41850612	0.40354666	0.42659077	0.42977238	0.42722076	0.44497824	0.43522164
0.3720189	0.38542616	0.36137164	0.3191731	0.35552213	0.37381777	0.3658269	0.38042998	0.43347481	0.40398577	0.40034986	0.38166404	0.38238028	0.4028351	0.36004776	0.36643961	0.36074004	0.37227041	0.3998509	0.38045049	0.36760518	0.35447073	0.39147931	0.40555295	0.40440029	0.38698089	0.38838494	0.39053401	0.41230839	0.42046311	0.41209602	0.38232028	0.397174	0.41764653	0.40534997	0.40006003	0.40862355	0.40933996	0.42320663	0.40170714	0.45288396	0.43616319	0.43405035	0.41532299	0.42941341	0.43513933	0.45691136	0.42113802	0.43159047	0.44176093
0.35927987	0.36746383	0.34252593	0.36127317	0.34665036	0.33828214	0.35695541	0.36093658	0.41064966	0.40402415	0.36573538	0.40272808	0.38289922	0.35336569	0.3520391	0.33856153	0.38086301	0.37540826	0.3589325	0.39958814	0.34222874	0.36555153	0.37984627	0.43100387	0.40135697	0.40010047	0.4040432	0.36905786	0.3951695	0.41376802	0.41712987	0.37392247	0.39733088	0.37034756	0.41644555	0.39691147	0.41320834	0.40659139	0.4092136	0.42897403	0.43200111	0.44812843	0.42847735	0.4339135	0.44608995	0.43133935	0.44893202	0.45097047	0.41155314	0.42891127
0.36036938	0.34645408	0.36557725	0.34821546	0.3349776	0.364447	0.40306622	0.39760143	0.38886082	0.41287315	0.38066378	0.34749797	0.34502727	0.35302207	0.37378362	0.36324608	0.34300056	0.34150094	0.39461398	0.35611743	0.3783097	0.38171965	0.36708033	0.39915028	0.41276407	0.41145903	0.39441243	0.36338267	0.39205718	0.39881253	0.40471783	0.40701595	0.37424812	0.38820311	0.41510209	0.41192067	0.40994707	0.41216266	0.40736961	0.41959035	0.43968904	0.45173252	0.42660317	0.44232783	0.44544142	0.45837685	0.46402577	0.45857501	0.45139253	0.4294017
0.37368667	0.3829301	0.39834833	0.35310325	0.36449933	0.36623949	0.41793141	0.41490832	0.41205075	0.42159456	0.38860705	0.3778238	0.38978481	0.36569595	0.352447	0.36551124	0.33864224	0.36627287	0.38773981	0.37667698	0.41296801	0.40711743	0.35184145	0.44704232	0.42215109	0.40235025	0.40236902	0.38908395	0.43105099	0.4293229	0.42249021	0.38347697	0.40542802	0.41681173	0.40973356	0.44150853	0.41731089	0.42363721	0.42042306	0.41076422	0.45257831	0.43374184	0.43819076	0.45225871	0.45832688	0.47247621	0.47343791	0.45884311	0.46141779	0.43030745
0.38299376	0.41149348	0.39533535	0.37089616	0.39357331	0.36553285	0.38925135	0.41202882	0.42137441	0.4091067	0.38894597	0.38220578	0.40181607	0.37059814	0.37027565	0.36461788	0.34622854	0.37328684	0.3896172	0.40880185	0.40008259	0.3940942	0.37781173	0.40723026	0.41363111	0.42152154	0.40314397	0.39210358	0.39590147	0.42621517	0.40532649	0.45710215	0.42844102	0.43902045	0.42748913	0.43009371	0.43024072	0.42929244	0.43057975	0.4164964	0.43704727	0.43796432	0.43614203	0.4327473	0.46219787	0.46669436	0.47945589	0.46837398	0.4488562	0.43386507
0.39427304	0.38704947	0.40713733	0.3862406	0.37650573	0.37789005	0.42109245	0.41537166	0.42547011	0.39176553	0.3682175	0.36024663	0.36732873	0.35866672	0.37211093	0.36996609	0.36956269	0.38465637	0.40066782	0.40060231	0.4167496	0.38441694	0.38020605	0.41025746	0.39507908	0.39173156	0.41325384	0.40143192	0.40495068	0.40053934	0.41804156	0.4038201	0.4024722	0.41406286	0.42463207	0.43470591	0.41099662	0.39383072	0.40491366	0.38427654	0.41901621	0.42717764	0.42564946	0.42180794	0.43742487	0.45779449	0.4699313	0.46115416	0.44382676	0.41820672
0.38681334	0.37965807	0.40426788	0.39996558	0.41179562	0.39182967	0.39818859	0.39147657	0.36626327	0.36375445	0.35902652	0.39797086	0.36069855	0.35673794	0.34756449	0.36869335	0.36316589	0.39125857	0.39622247	0.38769332	0.3830902	0.33651641	0.38623476	0.44675082	0.38543543	0.39739251	0.39199841	0.40221077	0.38155344	0.40546066	0.4198885	0.40005827	0.41090974	0.39832672	0.43107083	0.45040047	0.42720598	0.41196918	0.40817961	0.40436041	0.40137893	0.3934187	0.38557744	0.41256678	0.38962674	0.44482604	0.47665995	0.45508048	0.42879114	0.42355552
0.34233975	0.40691853	0.39129806	0.39169064	0.40274283	0.40260303	0.36918586	0.40304297	0.35668245	0.35401824	0.32372063	0.3661049	0.36022985	0.3542484	0.31923592	0.34637472	0.32454711	0.38891369	0.37769222	0.39398378	0.36396959	0.35965377	0.35678399	0.39295775	0.3823421	0.42110965	0.3739163	0.37952513	0.39835757	0.38246518	0.39005613	0.38450468	0.39036229	0.42347237	0.42295417	0.4258467	0.43392637	0.404338	0.40355283	0.41097587	0.40713948	0.36188376	0.38260132	0.40967548	0.39792737	0.42304748	0.43770331	0.42048615	0.41692215	0.38879567
0.32912782	0.3786388	0.405341	0.37649906	0.38196212	0.39180997	0.36999971	0.35735777	0.37641186	0.36366531	0.34870765	0.36845902	0.36815301	0.38940299	0.37816495	0.38714948	0.33552575	0.35689121	0.40306896	0.37313378	0.38323155	0.34870499	0.39140218	0.36762536	0.3982127	0.35535437	0.38295034	0.36764237	0.38605583	0.40743291	0.4101007	0.39980122	0.4006896	0.39739096	0.43374157	0.42735231	0.41802245	0.39874357	0.39774281	0.38511974	0.40548426	0.39303166	0.39806584	0.39333528	0.39906102	0.4206062	0.38590074	0.42540821	0.40327334	0.39850113
0.36285311	0.38033333	0.38314086	0.3783561	0.38225195	0.39674485	0.39509982	0.38947284	0.36318648	0.37045366	0.3620038	0.36058903	0.40333825	0.41228357	0.35841608	0.39285865	0.38698539	0.40828019	0.41853684	0.38897198	0.38287008	0.39063424	0.37466684	0.36927995	0.37951094	0.37420663	0.4028163	0.37472492	0.40426263	0.41221431	0.41676027	0.40164343	0.3947092	0.40698043	0.43462867	0.4342564	0.40773159	0.39875573	0.39779586	0.40495154	0.40994829	0.40396452	0.38690719	0.37935513	0.38345397	0.41072106	0.40055028	0.41396615	0.40073267	0.41821671
0.35977179	0.39472276	0.35761228	0.36932456	0.37760288	0.38206697	0.3928293	0.39203921	0.38179857	0.37135693	0.38382342	0.38063467	0.36980098	0.39738727	0.37367415	0.37494448	0.37717021	0.3817907	0.40809196	0.3965275	0.39316773	0.38084739	0.40486556	0.3860369	0.38736889	0.39292109	0.38108972	0.37316206	0.39592326	0.4204936	0.41565081	0.40282655	0.40129146	0.39559472	0.39692074	0.41972819	0.39977413	0.40591979	0.39296401	0.39335278	0.43724358	0.39700606	0.38836181	0.39205205	0.38241673	0.41572446	0.40407985	0.42720991	0.39115894	0.41616878
0.35295495	0.37174186	0.35832366	0.3454529	0.34585133	0.3618201	0.35263991	0.36573681	0.38421398	0.37995613	0.38572457	0.36812657	0.375202	0.39005876	0.36778367	0.35326824	0.35944387	0.39904577	0.41268286	0.4102383	0.38305777	0.39038262	0.39331689	0.40324309	0.37802863	0.38098446	0.36981377	0.38016403	0.39236581	0.39318696	0.41121128	0.40222591	0.3890149	0.39158928	0.4104248	0.4127692	0.38863418	0.37981912	0.40086973	0.39257652	0.37124786	0.41847405	0.40873504	0.41017795	0.40711248	0.413394	0.41116726	0.39748242	0.40554178	0.42399457
0.34511915	0.33589551	0.34657443	0.33096036	0.3379229	0.33629939	0.36276695	0.38055947	0.37695292	0.39275402	0.39568639	0.37018898	0.37856913	0.35650128	0.3895326	0.33553281	0.33692926	0.36578828	0.36769512	0.40903661	0.43112704	0.36648446	0.38821903	0.39288908	0.37046093	0.39215106	0.37104034	0.37912419	0.36669499	0.39664766	0.40731734	0.4043408	0.3987762	0.38107973	0.39081454	0.3898823	0.40731969	0.39082465	0.38246268	0.40032586	0.38366264	0.41477203	0.36583495	0.39903504	0.41627181	0.3997224	0.39858377	0.39013916	0.39043632	0.38396889
0.35835361	0.35309774	0.34999162	0.32862729	0.30045685	0.34915605	0.35944623	0.40681285	0.39354473	0.40341544	0.41395387	0.38551819	0.38181406	0.36813122	0.34756285	0.36465564	0.33982927	0.33893675	0.41289425	0.40663299	0.39544424	0.38271618	0.39248425	0.41406769	0.39275596	0.3601298	0.37169978	0.37684944	0.37885669	0.39409181	0.43472344	0.38515362	0.39448479	0.37136611	0.39440235	0.3834953	0.38110673	0.37545091	0.39612055	0.38812825	0.39949277	0.40934581	0.40312439	0.40775448	0.4085415	0.42162234	0.40335691	0.40317959	0.37901497	0.38108808
0.3371909	0.36143455	0.34524593	0.35930714	0.32739112	0.35536209	0.3835986	0.34547824	0.39440891	0.40077105	0.39173281	0.37398553	0.37670088	0.36957535	0.36144429	0.36357263	0.33139294	0.37224898	0.3988423	0.40762076	0.40400162	0.3858853	0.41514775	0.38787758	0.40012804	0.39192104	0.37991455	0.38064766	0.3819716	0.40424129	0.37664634	0.40089521	0.39183739	0.39551175	0.38793424	0.38369742	0.3996737	0.37742543	0.3955189	0.4021039	0.46160936	0.44614565	0.41401035	0.41365096	0.41857979	0.41572818	0.43236998	0.40246087	0.39841831	0.39337957
0.37388125	0.38236439	0.35195798	0.36387181	0.34513152	0.36086228	0.36232322	0.36932516	0.38109344	0.40150556	0.4035098	0.40733722	0.39457098	0.39618093	0.38619632	0.36264753	0.3470186	0.36947611	0.36961874	0.39296269	0.37868443	0.39461836	0.41040301	0.41961735	0.4202652	0.39961129	0.36490139	0.37636146	0.38455209	0.38862774	0.42117429	0.36473563	0.39616659	0.40189189	0.41449016	0.41522008	0.39143142	0.39352024	0.39727348	0.39879858	0.43782815	0.42603731	0.4101752	0.42148119	0.41603428	0.43315578	0.41929802	0.4111588	0.4317399	0.40228021
0.36885184	0.39645994	0.38574252	0.40060276	0.36453789	0.37608391	0.37831393	0.42123026	0.39718324	0.39522162	0.40140134	0.38751709	0.3928234	0.38020134	0.37917155	0.39194077	0.36258429	0.39645904	0.39133853	0.38414869	0.3806411	0.39216989	0.40369475	0.43606654	0.44577703	0.38000932	0.40060249	0.40391004	0.41889995	0.39985263	0.40611982	0.40638071	0.40478507	0.42004362	0.40707478	0.43806738	0.39977321	0.38553941	0.39775985	0.39686882	0.35459578	0.42274547	0.41818851	0.41080925	0.40831649	0.44024318	0.41671062	0.4277207	0.40397707	0.41895556
0.40431392	0.40354773	0.39512825	0.38192233	0.36934796	0.38550255	0.36666313	0.40195477	0.38131449	0.38533136	0.36620653	0.4069747	0.38316378	0.39775774	0.40297967	0.37452042	0.34325567	0.38986456	0.4097943	0.39393803	0.39391714	0.36726028	0.37557521	0.39808995	0.42771322	0.37815967	0.40047672	0.41917667	0.40347606	0.41813517	0.39978155	0.39836219	0.39536229	0.3961055	0.40161037	0.41700223	0.39552718	0.37906802	0.37669981	0.40374669	0.41394264	0.40672573	0.38220882	0.40152994	0.38948491	0.40541089	0.414967	0.42400277	0.40332186	0.40401754
0.41966796	0.41733521	0.40593514	0.3882224	0.37887761	0.36090109	0.36225227	0.3788794	0.36457524	0.39076364	0.36797941	0.39560249	0.40734726	0.37905642	0.38496169	0.40298587	0.34834924	0.35599536	0.37136066	0.35585943	0.36579606	0.36037001	0.36269438	0.39783114	0.43804294	0.40641469	0.39772773	0.40003657	0.41843411	0.39749596	0.37533221	0.3821367	0.3889713	0.39542204	0.42371109	0.4099867	0.40157333	0.39766094	0.38210899	0.41231355	0.39035997	0.40195221	0.38334098	0.39716882	0.39026999	0.41611543	0.42979378	0.42285782	0.38849747	0.41893896
0.39393115	0.40426499	0.38168019	0.42591137	0.37039274	0.37381709	0.3686837	0.37686396	0.37166557	0.34989074	0.35764086	0.37903026	0.41475353	0.43327254	0.42920762	0.36706111	0.38622823	0.38439521	0.37016514	0.37885609	0.37665653	0.36541206	0.33499014	0.37943983	0.41031384	0.41105536	0.38935858	0.39070207	0.40562692	0.40167016	0.40146258	0.39207453	0.3934961	0.4040052	0.42814186	0.43489006	0.40747452	0.4107919	0.38951761	0.39459991	0.39540431	0.40686533	0.37823439	0.38990259	0.39554015	0.41974995	0.40972635	0.41582003	0.38071927	0.41382512
0.42425364	0.42131093	0.388897	0.36156708	0.38820624	0.38979316	0.38385954	0.39066002	0.37186074	0.36711329	0.37236145	0.37113523	0.41106534	0.4128744	0.41171154	0.39412063	0.40318081	0.40404516	0.36300108	0.39343002	0.38170099	0.36432236	0.37200868	0.3980746	0.41271001	0.41134304	0.40331224	0.39154288	0.41497633	0.43583369	0.40062249	0.41390261	0.41023734	0.38494393	0.42857033	0.43830258	0.45505729	0.40858912	0.4095031	0.39294541	0.42276365	0.42415041	0.38638464	0.37914532	0.39503935	0.40611163	0.42192525	0.4038448	0.42360413	0.41088867
0.41281289	0.41312239	0.40797263	0.41283572	0.39844155	0.39188391	0.35817391	0.3962875	0.384877	0.37807462	0.37949815	0.36775649	0.39718902	0.39801607	0.42344153	0.38530239	0.38798404	0.39070252	0.39833695	0.38555771	0.38253936	0.38121462	0.36078122	0.38744518	0.40336108	0.37969676	0.37985724	0.38868499	0.41253638	0.4078609	0.42665407	0.41316259	0.41320542	0.42220846	0.43693468	0.43298206	0.43034971	0.41474625	0.4057692	0.40757126	0.4358941	0.39690056	0.42582566	0.41403139	0.42200217	0.43948847	0.44479218	0.42373836	0.40739003	0.39831781
0.40412217	0.42303857	0.42340934	0.41966474	0.39542782	0.38328648	0.38145769	0.37498468	0.37818986	0.38090101	0.3959654	0.38152725	0.39121094	0.39091036	0.40599129	0.38116607	0.41244867	0.38569474	0.43934715	0.39517128	0.39115444	0.37354413	0.37946442	0.37875286	0.40037647	0.3813709	0.35639834	0.34946275	0.3702569	0.41373047	0.42948708	0.40819773	0.41927156	0.42676651	0.43500704	0.43041122	0.41599095	0.41994578	0.41900307	0.42158693	0.42858833	0.4314945	0.41071969	0.40797776	0.41479489	0.44387493	0.4477748	0.40958032	0.42884368	0.42369029
0.41220903	0.39459735	0.39539427	0.40640005	0.38140386	0.36058128	0.41742229	0.41353062	0.36755654	0.37486112	0.38709962	0.36469892	0.35942498	0.38464272	0.36922225	0.37190765	0.41240853	0.41398123	0.42433482	0.41793326	0.4199968	0.39766935	0.37281254	0.34994975	0.39299625	0.35811421	0.34868324	0.35995185	0.35735947	0.36915445	0.40212512	0.40198293	0.41046697	0.40370932	0.42005131	0.4227607	0.41537938	0.37980753	0.42272392	0.38523936	0.3928625	0.42960519	0.38929564	0.42722425	0.42966276	0.42004383	0.41990432	0.4092367	0.41637701	0.42382774
0.37944916	0.43275154	0.39528811	0.40776488	0.37896502	0.41863629	0.39351267	0.3581793	0.38830248	0.3823919	0.37779972	0.37268358	0.3795599	0.37014928	0.35632864	0.38512236	0.38674062	0.37054139	0.42582354	0.43401867	0.42748389	0.41679585	0.38950735	0.36624706	0.36716664	0.37200931	0.33589506	0.35004914	0.34130183	0.33765709	0.40317214	0.36243665	0.40117359	0.39153147	0.42647195	0.42445099	0.41501302	0.37211195	0.38850111	0.37486574	0.3854534	0.39090246	0.437727	0.41176748	0.39801323	0.42804319	0.41570985	0.41147014	0.42109448	0.41632104
0.40787351	0.38659933	0.41773576	0.42722425	0.39005062	0.3921991	0.44434541	0.40816903	0.40172845	0.3781544	0.38430575	0.38052285	0.3943496	0.34534714	0.3567377	0.3577024	0.36654124	0.37124446	0.41717562	0.42652926	0.40453193	0.39620546	0.41423491	0.40215817	0.38519552	0.37290645	0.37759978	0.34865615	0.3555418	0.35482907	0.38324413	0.36186653	0.38259482	0.40672243	0.43058801	0.42512003	0.41481313	0.37631303	0.39159119	0.41934833	0.37605956	0.3889946	0.41961095	0.39546898	0.40472382	0.43011224	0.42654142	0.42523646	0.41196808	0.3973673
0.37015003	0.40987518	0.40396801	0.40385908	0.41542175	0.41012084	0.43242633	0.41346475	0.41129431	0.39854455	0.38538724	0.38621154	0.39105713	0.39024782	0.36826915	0.38555726	0.37388888	0.36779144	0.41945195	0.41472328	0.40115759	0.4103429	0.41327685	0.41532436	0.3948693	0.36698717	0.36937508	0.35630736	0.37533629	0.38062412	0.38637161	0.38423222	0.38362676	0.38664493	0.42259422	0.39996099	0.42617825	0.39711446	0.39169723	0.41515723	0.39941147	0.41756016	0.45007128	0.41070002	0.41889274	0.4564482	0.45469761	0.45550093	0.42859393	0.41411814
0.3904143	0.41451275	0.42559347	0.40709504	0.42000198	0.39701003	0.44056284	0.43681455	0.42079571	0.42586935	0.41676778	0.39745823	0.42433137	0.39132825	0.39268398	0.36886963	0.37535545	0.38087991	0.41177726	0.38937014	0.38576314	0.3965326	0.39420903	0.38503969	0.38875413	0.3808361	0.39482817	0.38139987	0.36595091	0.36716086	0.40278178	0.37706971	0.37584791	0.38014749	0.40685523	0.41294146	0.41703224	0.38334113	0.4101198	0.40283579	0.43656793	0.40148425	0.40765145	0.40221629	0.40579352	0.41769078	0.42951056	0.41969138	0.41197962	0.41989988
0.33924422	0.38251072	0.39015651	0.39363495	0.36685199	0.38824427	0.43741015	0.42502534	0.44197011	0.42777771	0.40288916	0.42357951	0.40956113	0.41824746	0.42018214	0.3939586	0.37693083	0.37692434	0.3976219	0.37953568	0.38001892	0.38084441	0.39699593	0.382346	0.40641847	0.41007346	0.39207438	0.38907906	0.38352972	0.41250345	0.37606874	0.38288847	0.36442611	0.3909519	0.38790327	0.39610791	0.41139919	0.38460982	0.39889613	0.40370345	0.43055853	0.40990394	0.39201975	0.37950844	0.39786154	0.40248209	0.41485152	0.39700606	0.41254199	0.41187671
0.35023421	0.40661079	0.35128254	0.39730871	0.40182367	0.40324241	0.41672134	0.41660273	0.42709631	0.42002916	0.4119311	0.41228142	0.40645206	0.41054314	0.39055067	0.40049008	0.38070518	0.37752962	0.38886487	0.36448836	0.37115625	0.34984255	0.3745265	0.37851855	0.3795197	0.41784948	0.41264546	0.39891666	0.41462046	0.42057556	0.38990852	0.36457631	0.36325043	0.37716568	0.36797541	0.4066819	0.40962654	0.36334011	0.38800776	0.39064616	0.4085919	0.39302847	0.3974117	0.38844681	0.3680259	0.40025145	0.36061862	0.39918184	0.38828427	0.39936343
0.36698952	0.37267476	0.4199948	0.3818801	0.40582165	0.41837996	0.43506837	0.40863228	0.42254519	0.41363654	0.39900118	0.40531433	0.44517577	0.39350462	0.38937876	0.39928666	0.38380235	0.3869752	0.37229443	0.38614321	0.34652826	0.3697598	0.3584021	0.36690974	0.40551221	0.42002392	0.40895706	0.39642018	0.42846271	0.41465944	0.40276748	0.42633384	0.38555348	0.38783708	0.36567077	0.39695975	0.38177109	0.37678361	0.39025223	0.40618521	0.39809242	0.39656821	0.36895281	0.38668486	0.36324155	0.37043202	0.36583301	0.37470078	0.3716062	0.41416898
0.35336813	0.38331762	0.37864554	0.34080791	0.42525408	0.41100138	0.41468015	0.43532324	0.41654754	0.48175949	0.4237203	0.40354574	0.44259486	0.41825888	0.4362843	0.42876586	0.40153968	0.40057898	0.38056874	0.38328564	0.36376685	0.33302519	0.33942345	0.37197784	0.40415084	0.41064322	0.4035106	0.42498088	0.43070933	0.45739138	0.4198218	0.40617454	0.39890876	0.39124787	0.36849788	0.40771145	0.39428136	0.36671197	0.42372981	0.37906057	0.42761055	0.40137583	0.36855212	0.38933432	0.37759453	0.39595237	0.36688885	0.39074862	0.39598179	0.40054584
0.38061967	0.39009064	0.39984727	0.40194389	0.39956468	0.41778225	0.42368251	0.43142343	0.41249478	0.41688997	0.40041262	0.42987797	0.45646653	0.42944935	0.44226867	0.4283759	0.40201017	0.42565957	0.40523386	0.38920099	0.3697747	0.35704237	0.36910754	0.36337057	0.40756649	0.41252697	0.42162997	0.42936713	0.44354358	0.45114037	0.4421753	0.43749681	0.40113705	0.40001306	0.38889423	0.41507563	0.42229253	0.38191798	0.42593211	0.41984293	0.42356974	0.43874121	0.39632329	0.3874476	0.38160267	0.39468157	0.40700004	0.38595545	0.39519417	0.39464432
0.39289144	0.41220003	0.41147307	0.38966861	0.40813154	0.40182966	0.41660374	0.43410209	0.40219378	0.3987456	0.39080796	0.41220066	0.43731955	0.44760659	0.41956747	0.42647105	0.41766703	0.39910489	0.40810937	0.41663525	0.38671833	0.386181	0.3594487	0.38325146	0.41452557	0.38269579	0.39011246	0.41124943	0.4253687	0.44337249	0.46982127	0.43700147	0.40947866	0.40851754	0.4048506	0.39328218	0.38185725	0.39048338	0.40124127	0.4132469	0.42656264	0.42049092	0.41958481	0.41494733	0.38211983	0.42757118	0.39071307	0.38593718	0.39023945	0.39607188
0.40576142	0.41946775	0.42793852	0.40243426	0.40344277	0.41357651	0.39534199	0.40452206	0.39544636	0.40410945	0.37689477	0.38150764	0.43159068	0.4207207	0.41058293	0.43275231	0.43817672	0.42240849	0.41078964	0.41861922	0.40625039	0.37568596	0.36001989	0.37222955	0.37527096	0.35016528	0.36032581	0.37909836	0.42247802	0.42804831	0.43669945	0.43511656	0.4165751	0.3998321	0.40889704	0.38375527	0.36685309	0.37942153	0.39171526	0.40660849	0.44106263	0.43622383	0.41546148	0.40364361	0.39653131	0.40317807	0.3960101	0.39450806	0.39805901	0.39862439
0.42268661	0.42330745	0.42338863	0.39818248	0.39767611	0.39779678	0.39029002	0.39825642	0.410238	0.42364648	0.36260188	0.38336635	0.40669209	0.41986382	0.41880256	0.4178026	0.42186239	0.42057186	0.44922712	0.44778663	0.42349255	0.39756194	0.36373055	0.38551295	0.37922069	0.33867294	0.3657977	0.34813312	0.3810887	0.4131276	0.40366077	0.40062112	0.40834743	0.38401008	0.38782012	0.39418921	0.36661389	0.37981641	0.38553056	0.39144266	0.46704471	0.45072946	0.42728776	0.40978479	0.42676923	0.41029558	0.41472656	0.40909797	0.41341677	0.41710651
0.42350098	0.40026158	0.41468793	0.43287119	0.41182894	0.40846458	0.3920413	0.39892331	0.41157937	0.36315981	0.38716865	0.37605521	0.41557789	0.41243953	0.38393816	0.41491649	0.41038889	0.43224314	0.45106727	0.44307202	0.41892979	0.4046331	0.39508736	0.37439281	0.37696654	0.36227211	0.37229645	0.35581425	0.3499963	0.35769472	0.42658171	0.38080272	0.38671869	0.3950043	0.4151966	0.38188043	0.35661253	0.3544772	0.38499451	0.40289712	0.44392332	0.45399973	0.42914262	0.4337129	0.41162485	0.42727453	0.41985509	0.42043087	0.40648609	0.41279709
0.40285346	0.41601196	0.41447812	0.4050763	0.40455735	0.39752433	0.42532977	0.4390958	0.41102222	0.38400942	0.40867597	0.39143696	0.39718086	0.39995161	0.40448582	0.41127145	0.40240091	0.43743202	0.44108808	0.45560622	0.41879877	0.40043321	0.39341199	0.39242333	0.38842297	0.35000497	0.36090529	0.35907304	0.37232512	0.37939647	0.39528248	0.385232	0.38714761	0.400655	0.39953589	0.3958174	0.37401903	0.37313235	0.39847732	0.4077965	0.44864571	0.45579338	0.44805783	0.44898418	0.43921039	0.44682735	0.4412196	0.40714097	0.4223696	0.43077672
0.42098665	0.42657322	0.42434654	0.43033445	0.42636177	0.40189064	0.42819867	0.45772573	0.43180338	0.40972757	0.39432043	0.41045147	0.40971911	0.39437586	0.4332962	0.41570163	0.40141612	0.42649317	0.47415119	0.45466498	0.44049385	0.42685592	0.43400291	0.41199711	0.38768989	0.3842521	0.36424631	0.36044675	0.37688425	0.36179435	0.37922195	0.38297349	0.37574983	0.36750406	0.40374061	0.41761819	0.39240491	0.40411404	0.36672178	0.41153884	0.44448459	0.42390367	0.41901824	0.42256865	0.43313688	0.42239207	0.45462525	0.43663329	0.4131121	0.4057014
0.4254815	0.41186568	0.47197357	0.41942561	0.4226191	0.41802293	0.42190611	0.43090627	0.43372262	0.4083232	0.41009015	0.40098542	0.41243917	0.41262192	0.41438577	0.37688529	0.39071411	0.40610644	0.44743192	0.45038787	0.42947745	0.42815706	0.41517305	0.42362162	0.37543672	0.40322372	0.36497426	0.36710596	0.36028668	0.36659506	0.35954413	0.34091714	0.37575832	0.36924264	0.41047537	0.41313541	0.39693516	0.37723309	0.40550229	0.41086528	0.41973093	0.41011146	0.42357567	0.40878981	0.40817922	0.4351095	0.45145994	0.43995553	0.41550034	0.42122373
0.41246983	0.40711755	0.42705461	0.40473959	0.43516436	0.42541027	0.41703379	0.45335087	0.41678402	0.4138523	0.41943979	0.37747762	0.4198696	0.39939827	0.46487367	0.38379362	0.38653105	0.39233661	0.39795259	0.39976817	0.4259854	0.44013792	0.41679999	0.45027301	0.40996516	0.39141238	0.35458854	0.36873797	0.34834844	0.35121784	0.36446536	0.32655433	0.35838699	0.35583353	0.38225868	0.42457455	0.40805769	0.40337831	0.41836569	0.39504436	0.39691031	0.36409706	0.38593397	0.38508797	0.35912114	0.39789873	0.422113	0.41005322	0.39209953	0.42862958
0.36944911	0.39731383	0.3863228	0.43625212	0.39915961	0.43907952	0.42763591	0.42800903	0.41995344	0.41551685	0.42397895	0.37739706	0.39594507	0.41319534	0.388432	0.40899843	0.36589664	0.37209758	0.37434557	0.388006	0.41999048	0.40777385	0.41598493	0.44118038	0.45071664	0.40486953	0.3794125	0.35858196	0.36466795	0.35108617	0.3534368	0.34731644	0.34903175	0.36272213	0.38664338	0.40917698	0.42402482	0.40453714	0.37604028	0.40678987	0.37430972	0.37225795	0.38068739	0.3732152	0.3708221	0.38968009	0.43339825	0.42315239	0.39471444	0.41326296
0.3740955	0.38046062	0.36001161	0.39243841	0.46281072	0.47229761	0.42624417	0.44137824	0.41710287	0.4243474	0.41014713	0.40477139	0.41300571	0.42733032	0.40885746	0.38260332	0.3776471	0.39545494	0.39455926	0.38346779	0.39282155	0.40790397	0.39555958	0.43637276	0.45353752	0.40107825	0.39328271	0.38852865	0.38637412	0.36880055	0.35711676	0.35337543	0.38308761	0.37104988	0.39478147	0.39625049	0.44731832	0.41721442	0.40623021	0.3761251	0.39963239	0.38533568	0.3661586	0.36470684	0.34917396	0.41227481	0.39496294	0.41915035	0.38176882	0.41401404
0.4050498	0.38623679	0.40352648	0.39564365	0.36500579	0.40913174	0.43611825	0.43468782	0.42643479	0.42418975	0.42304915	0.41591701	0.39534864	0.43271664	0.43234554	0.41224599	0.40298444	0.3909106	0.39716098	0.39899081	0.39731073	0.40450096	0.4145318	0.4432607	0.42757523	0.4097091	0.41514838	0.3895106	0.40336981	0.39332864	0.39758918	0.37831476	0.37684274	0.37668788	0.40308943	0.37940452	0.42903891	0.41479796	0.4041805	0.40199935	0.39730033	0.39245072	0.3774949	0.37484434	0.35141146	0.38361579	0.41008472	0.39187926	0.37506434	0.41924754
0.38109589	0.39356819	0.4138695	0.41158387	0.39134246	0.39590052	0.4142451	0.43555596	0.41505092	0.44777685	0.43299457	0.43504018	0.42216584	0.43199003	0.41263205	0.42143077	0.39282286	0.40006334	0.40539339	0.44250572	0.38489562	0.40771812	0.40412933	0.43345782	0.43644816	0.41568619	0.42322257	0.40242738	0.40363118	0.41817775	0.41765451	0.38021529	0.38265699	0.38244069	0.39488363	0.4250741	0.42286867	0.3887803	0.41222659	0.43548933	0.43700889	0.40588325	0.39997095	0.37373689	0.37769929	0.38631696	0.36363041	0.39737156	0.3788377	0.39121535
0.41552085	0.40908733	0.41374183	0.38960442	0.37678921	0.39578661	0.40456849	0.40787971	0.41802937	0.43345916	0.41969877	0.40493166	0.43935758	0.45006645	0.41686842	0.42655361	0.40024015	0.39119267	0.39664584	0.41233885	0.39594823	0.36893511	0.38036767	0.39800054	0.40756702	0.42102653	0.40686306	0.40342927	0.42133003	0.42853314	0.42002523	0.38380468	0.40739229	0.38869721	0.37110323	0.40305972	0.39994073	0.37949806	0.40633905	0.43495512	0.42467529	0.40335974	0.38999498	0.38245893	0.39792448	0.38689023	0.39324787	0.38712272	0.36970499	0.37456992
0.42668572	0.40582159	0.39111021	0.37042421	0.36044055	0.3651925	0.40053362	0.39198932	0.43113476	0.40373105	0.40513796	0.39656702	0.42987013	0.43841648	0.4031719	0.42204776	0.38864526	0.36630955	0.42255637	0.4137072	0.37000495	0.35853463	0.38140082	0.38341606	0.3912811	0.37851581	0.3953371	0.4110117	0.39718604	0.40929025	0.46155226	0.40342021	0.39551988	0.3772189	0.40572628	0.38698086	0.35305595	0.3581723	0.41450188	0.41630772	0.4396621	0.43180558	0.42738083	0.40081176	0.41460189	0.39566922	0.38323498	0.35119444	0.35863927	0.35704201
0.40401369	0.40324116	0.39326972	0.38830084	0.36607194	0.34854078	0.38626146	0.347828	0.38747773	0.42744777	0.41580939	0.39459574	0.42166954	0.43975443	0.43746769	0.41923234	0.3992548	0.37598026	0.43033147	0.41883981	0.37630069	0.35724676	0.35996085	0.37902877	0.39487875	0.37353387	0.37993264	0.38196623	0.38007879	0.41145921	0.43090317	0.40227893	0.38290358	0.36331546	0.38726538	0.3645401	0.36581257	0.3489261	0.40123463	0.40865171	0.41778696	0.41945171	0.3959139	0.38700488	0.4158673	0.41739178	0.39128751	0.37498766	0.3878901	0.34001049
0.40896082	0.40437829	0.39776814	0.39650843	0.38733804	0.36624843	0.37936699	0.45076251	0.4441376	0.39877358	0.41912901	0.4250977	0.42863578	0.43715534	0.39886764	0.42367586	0.39616394	0.40423802	0.43741783	0.42498496	0.41463619	0.37486568	0.40464249	0.37607199	0.39435726	0.38923585	0.37444395	0.38562676	0.37255889	0.43964353	0.45259902	0.40202731	0.39390141	0.3787595	0.4017615	0.39642867	0.36743915	0.35591003	0.38530323	0.38965964	0.44589448	0.41372114	0.41609767	0.42624784	0.40409932	0.40910053	0.40906608	0.38890868	0.36112577	0.35363781
0.41840816	0.40378842	0.38971713	0.39354306	0.38470262	0.37616098	0.40911347	0.39469847	0.4275021	0.43067428	0.41177914	0.42619598	0.4314279	0.43982464	0.42517063	0.39495599	0.40005738	0.41672489	0.4347778	0.43588307	0.41218439	0.3875328	0.3951883	0.37640864	0.39984474	0.39232796	0.3852278	0.37159956	0.39964789	0.40246952	0.40827507	0.38509795	0.3935481	0.38797683	0.38983372	0.40164158	0.3862398	0.3867327	0.39526609	0.41703996	0.43599391	0.39586923	0.37868077	0.41578618	0.42775491	0.40732059	0.43183509	0.3903209	0.38767934	0.36172459
0.40599647	0.40983629	0.4076691	0.3984929	0.39578027	0.39700815	0.41137093	0.41564599	0.41928196	0.42534226	0.41668886	0.41604784	0.44050395	0.45671025	0.44059861	0.39452314	0.41463131	0.41927066	0.43027496	0.44143465	0.41379189	0.39385074	0.39631829	0.41006339	0.41769257	0.38145205	0.37693897	0.36905646	0.36280316	0.40151805	0.39707455	0.38761061	0.39451718	0.39219052	0.40371755	0.39892751	0.37506139	0.36605164	0.37087369	0.38520738	0.39976576	0.39266506	0.39807749	0.40566286	0.39951447	0.41727021	0.42949045	0.40806848	0.40729234	0.39075926
0.40278307	0.40781671	0.40574479	0.39707521	0.40992635	0.39281791	0.44785982	0.44839087	0.42388943	0.41878027	0.41371685	0.43025929	0.3778182	0.40350667	0.38868058	0.39125037	0.39359152	0.39764214	0.40686759	0.41157749	0.42265773	0.39143443	0.40995845	0.43317583	0.40739891	0.38899192	0.35664356	0.34550896	0.36394602	0.36971036	0.35797018	0.36426428	0.37238479	0.37948745	0.41475922	0.42311883	0.38446927	0.39052451	0.364232	0.38677478	0.37872446	0.37254518	0.36438274	0.39079416	0.39212823	0.40080753	0.41399801	0.40600416	0.39761412	0.38122725
0.38068926	0.3997674	0.38350928	0.41679731	0.39101744	0.42219806	0.4245021	0.42441598	0.43259341	0.4175531	0.39501059	0.41774389	0.38935691	0.37591967	0.40893549	0.37478203	0.39829063	0.39211193	0.39894009	0.41426164	0.41172826	0.41027519	0.39206707	0.43665424	0.43176278	0.41975403	0.34913656	0.3508386	0.35929734	0.34607953	0.38608739	0.34910262	0.36786389	0.37797591	0.40964767	0.41894907	0.36991662	0.39643052	0.38299704	0.36815736	0.36976939	0.37637296	0.364815	0.36261904	0.37616807	0.39551863	0.39212066	0.43118405	0.39380637	0.37862489
0.36844188	0.39530107	0.41320956	0.41507745	0.38936928	0.43566945	0.42426485	0.44894829	0.40472597	0.40811509	0.39220673	0.39714861	0.40479457	0.39364851	0.38652378	0.37641054	0.38286188	0.39044583	0.38345003	0.40900338	0.40347385	0.43956918	0.38771233	0.42167103	0.38664255	0.41689551	0.37196836	0.34278139	0.3718774	0.36637995	0.38596597	0.36613905	0.36527351	0.38895023	0.40766647	0.43884569	0.37462676	0.38502529	0.37163806	0.40220404	0.37923479	0.36381054	0.37005448	0.37683585	0.38700181	0.41196972	0.39066952	0.42986166	0.38042861	0.42689103
0.38083941	0.38273185	0.41812551	0.38718271	0.40304473	0.4149456	0.43828928	0.46309289	0.42017066	0.41272387	0.41557413	0.39364114	0.42597082	0.39300397	0.39970315	0.39092135	0.39182055	0.40507144	0.39456329	0.41010743	0.41562039	0.4235425	0.42719868	0.45464131	0.44318834	0.38817394	0.36333507	0.37069428	0.37633741	0.39927548	0.37121558	0.36240312	0.35751778	0.38307804	0.41934541	0.37490785	0.41859129	0.39755386	0.37408775	0.40227842	0.3986266	0.38804704	0.37267852	0.35527512	0.39849478	0.39173567	0.41547686	0.44133064	0.36585739	0.43919456
0.41251373	0.41219178	0.40091535	0.41567326	0.42475784	0.43749368	0.45542431	0.45207351	0.42486435	0.41669193	0.41856739	0.41142279	0.43340132	0.39044374	0.41231424	0.38070554	0.40439564	0.40507036	0.40833467	0.42486849	0.42704213	0.40223798	0.4092463	0.4144029	0.42599094	0.39323542	0.37209159	0.38438323	0.38388416	0.40160286	0.38214341	0.35828459	0.3605907	0.39832151	0.41915756	0.41926959	0.41987798	0.41353071	0.39863211	0.40982568	0.3990193	0.40422928	0.37853229	0.37930667	0.39347059	0.42373195	0.41128278	0.4244988	0.40733957	0.44693309
0.40886822	0.41365194	0.40522942	0.41278648	0.41719991	0.39677724	0.44497591	0.45341909	0.44373181	0.40752849	0.42803511	0.40559468	0.40859115	0.38850641	0.39770675	0.3929373	0.38091329	0.39216089	0.41348255	0.44688192	0.41126996	0.40679538	0.39126796	0.41473365	0.40189821	0.40480191	0.39891118	0.40446764	0.38781267	0.40285757	0.40839881	0.37910601	0.3681424	0.38382328	0.39879465	0.43223161	0.41402948	0.41404188	0.41532993	0.40200651	0.42740226	0.3877486	0.38358122	0.37268096	0.39389145	0.39523223	0.42938128	0.38689542	0.41469228	0.39749053
0.41272509	0.37775171	0.39527208	0.37804037	0.38669533	0.40148443	0.36722401	0.47881058	0.44788742	0.39393964	0.43600595	0.42074481	0.4002082	0.38862246	0.39776614	0.38066906	0.39491421	0.38235953	0.43843821	0.42072371	0.40128127	0.38516513	0.40134716	0.40956467	0.38779575	0.39584011	0.38761222	0.3957431	0.3859522	0.40605691	0.40430203	0.39909524	0.38430101	0.37321061	0.3784945	0.42251357	0.41787314	0.40483356	0.43078649	0.42532527	0.41428685	0.40789741	0.40342984	0.39704841	0.40139985	0.3992275	0.39348775	0.37851921	0.39622667	0.38098088
0.39648473	0.39146969	0.39919576	0.41104266	0.36814547	0.38834411	0.38473371	0.43157476	0.37308124	0.38212845	0.40159461	0.40424946	0.4115293	0.40960544	0.39710441	0.41166055	0.41460148	0.40425661	0.396135	0.39368597	0.36765149	0.37957811	0.38178957	0.38962245	0.3933005	0.40114674	0.38093141	0.39179322	0.36571166	0.36766949	0.40890378	0.37402451	0.38594744	0.34729046	0.37646878	0.41786167	0.40469262	0.39711478	0.40521979	0.44500709	0.40716928	0.39172456	0.41045326	0.38490263	0.39012745	0.38880858	0.35627696	0.3687644	0.3675656	0.35461971
0.38993537	0.37657222	0.39041963	0.37177005	0.39084667	0.37784427	0.39686197	0.41443083	0.4203513	0.38530964	0.4149572	0.39451769	0.42166394	0.42681822	0.39765131	0.41702902	0.39685559	0.4281435	0.44072643	0.40324375	0.37578261	0.37903172	0.39451307	0.40198916	0.38408384	0.37027687	0.37808502	0.392205	0.38544166	0.39421886	0.40270573	0.39429474	0.39176276	0.38687339	0.38121861	0.38278908	0.39700365	0.38818732	0.40789255	0.46038082	0.44535959	0.37541264	0.42585665	0.40638834	0.3839075	0.41942737	0.39462382	0.38358608	0.35905841	0.34632799
0.37527454	0.40916061	0.40710509	0.39202818	0.40336883	0.39141485	0.39082718	0.39442244	0.41248852	0.39491326	0.41431826	0.39334297	0.4032782	0.4335863	0.42542619	0.42385203	0.39761078	0.41100261	0.44346663	0.37375629	0.3830483	0.36881521	0.36528134	0.38249817	0.38867122	0.38794476	0.37719819	0.38672829	0.380936	0.39818513	0.374098	0.41618907	0.3865011	0.38981128	0.39904845	0.40228945	0.39990717	0.39158258	0.39209971	0.40387294	0.46321693	0.39664403	0.43447754	0.4138166	0.41944486	0.40048185	0.41569674	0.38353768	0.37293613	0.35668027
0.40705687	0.39354023	0.39326233	0.4126088	0.40200442	0.39062724	0.38393989	0.39990106	0.39378908	0.3773616	0.38463801	0.40054852	0.4172923	0.41634652	0.41676658	0.4143914	0.41786987	0.40836862	0.40250856	0.37629172	0.39057636	0.36261141	0.37366214	0.40803048	0.4121998	0.41079208	0.39690635	0.39023602	0.39577112	0.40656576	0.38244548	0.377924	0.39053112	0.40090233	0.39942002	0.42310876	0.38488925	0.38764071	0.36543939	0.40897787	0.40484911	0.40964985	0.39785588	0.39298201	0.42559573	0.41524646	0.39139444	0.4019945	0.38991487	0.37983122
0.41172984	0.4182049	0.39455971	0.39483148	0.40473348	0.3966606	0.41342074	0.4181211	0.4016366	0.3924064	0.36819565	0.38286451	0.40339839	0.42100343	0.43157613	0.4143523	0.42099637	0.40861881	0.38722596	0.39614743	0.36899963	0.38714811	0.36094236	0.38801414	0.39620733	0.39549285	0.38034838	0.38549924	0.38304782	0.3993991	0.39051297	0.37901163	0.34165725	0.39329484	0.39960492	0.40408593	0.35138032	0.38148263	0.38424617	0.38981944	0.38968804	0.39286691	0.37897351	0.36683697	0.39128602	0.43824127	0.38193795	0.42623895	0.37476113	0.3903712
0.4041988	0.41677126	0.4044686	0.38678873	0.43647242	0.39690059	0.40333241	0.41038418	0.37677062	0.3605994	0.37154916	0.36823091	0.34244847	0.39729443	0.41111085	0.3811191	0.43595099	0.41444415	0.3920176	0.37123597	0.36114305	0.37244576	0.33637375	0.40324879	0.39468414	0.36271429	0.38824126	0.3695769	0.38667664	0.39502943	0.38172922	0.36740687	0.36415198	0.36377543	0.34863544	0.38587868	0.33218205	0.36626032	0.39129913	0.35754788	0.37038302	0.35781655	0.36341554	0.36293116	0.42236078	0.42685053	0.40588391	0.41046554	0.38501364	0.40124184
0.43014401	0.42992517	0.40946835	0.41942269	0.40109167	0.40150687	0.40521535	0.39850405	0.3767297	0.37006542	0.36870173	0.35841256	0.37367609	0.40878412	0.41571489	0.38901395	0.40358174	0.41164315	0.3750397	0.38059223	0.36229652	0.3728258	0.35496986	0.39470589	0.41361263	0.36015388	0.36726519	0.38726535	0.38263813	0.37897927	0.36412311	0.36805683	0.37823674	0.35773104	0.38321477	0.35749856	0.37109506	0.36995259	0.37065747	0.35132599	0.38115901	0.35513553	0.3651413	0.36551619	0.38094908	0.43587768	0.44156554	0.39964548	0.41975382	0.426671
0.42413437	0.44078505	0.43830258	0.40848842	0.43691635	0.39549637	0.41236007	0.40715617	0.38261053	0.3695288	0.36918691	0.38050202	0.39729434	0.38040864	0.38908312	0.35552007	0.40182564	0.39398843	0.37368387	0.40073967	0.35780779	0.38466698	0.35305846	0.3894102	0.39219016	0.36908653	0.37619379	0.39572147	0.396451	0.39983335	0.36889264	0.36678636	0.3872363	0.38831878	0.39380962	0.38068801	0.36582565	0.38213927	0.35644138	0.35354424	0.37420276	0.38203579	0.34525326	0.36911023	0.39760241	0.44204271	0.434109	0.40038446	0.43472886	0.41852915
0.41873443	0.42812318	0.41463187	0.41253895	0.41851327	0.41610801	0.41857669	0.40293106	0.41383305	0.38631579	0.36145702	0.39052644	0.40793842	0.38990694	0.37326232	0.36829779	0.40439582	0.41936421	0.39257276	0.41378796	0.37939334	0.37540728	0.38547444	0.38320237	0.39460033	0.38425905	0.38597214	0.4070206	0.39374003	0.39612192	0.39349169	0.3862803	0.37325829	0.39805126	0.42416206	0.42099914	0.38684866	0.39433581	0.36279124	0.39710224	0.3687076	0.38475659	0.37025312	0.37255967	0.39452267	0.44719607	0.44935384	0.42520311	0.44206741	0.41856462
0.40233189	0.4024677	0.4096632	0.38894626	0.39532262	0.38508022	0.40047413	0.42158532	0.40528256	0.39821896	0.39905065	0.38742921	0.40479693	0.3886891	0.40862888	0.38512543	0.41586781	0.41176882	0.42375299	0.39708868	0.39303511	0.40211383	0.39721563	0.40393984	0.40820304	0.39675939	0.38071084	0.39306551	0.39299577	0.3950547	0.40309179	0.38220453	0.38768774	0.38959864	0.41331857	0.38950828	0.36850214	0.38128895	0.39088058	0.39115074	0.381933	0.37634453	0.39511874	0.39566827	0.39604902	0.4115451	0.45179516	0.42745906	0.41936097	0.43147171
0.38091478	0.37976167	0.37287924	0.37415546	0.37226614	0.40055472	0.42264196	0.41168526	0.4359957	0.38657528	0.40745971	0.42029744	0.4239558	0.45139557	0.42998317	0.40511551	0.42259532	0.41017857	0.42447817	0.40971184	0.43865737	0.40446439	0.42301142	0.41642457	0.39797008	0.39464569	0.37864181	0.35442594	0.37952122	0.38268036	0.39221483	0.39676815	0.3846209	0.38505825	0.38885218	0.38116941	0.41162768	0.35480344	0.39192814	0.40476292	0.40698615	0.36485851	0.35919979	0.37524539	0.37985736	0.40599003	0.39440757	0.41666931	0.40927908	0.44483438
0.38842523	0.38966298	0.38682112	0.37068769	0.34284317	0.37194356	0.42287976	0.40756622	0.4379231	0.43188107	0.41877612	0.43336299	0.45306712	0.44362605	0.43417713	0.40979385	0.41765955	0.40701345	0.43552238	0.42016965	0.42540562	0.41569275	0.41689691	0.39697319	0.39339405	0.39691675	0.38448337	0.35692993	0.36236414	0.3761276	0.40592304	0.40073568	0.37405998	0.36988044	0.37828031	0.37634873	0.3990539	0.35579434	0.39787984	0.39296648	0.40215293	0.38106409	0.37374753	0.3678107	0.35989723	0.37599391	0.38385779	0.39106622	0.39330333	0.44070154
0.38350907	0.38707286	0.37577182	0.36298558	0.34416527	0.38395512	0.40296713	0.42076564	0.4171516	0.41844645	0.42337602	0.45658815	0.45849901	0.45891777	0.41684255	0.42017394	0.43203336	0.41260582	0.42316988	0.42551979	0.4024691	0.40182757	0.41973564	0.41176313	0.39542922	0.36931926	0.38110572	0.38267091	0.34548327	0.35720137	0.3769865	0.38452312	0.36525425	0.35405397	0.38460866	0.37355521	0.38499963	0.37122282	0.38669103	0.40364093	0.39593792	0.36726701	0.37458384	0.39918956	0.39238256	0.37388664	0.39543068	0.38252416	0.37990928	0.42015147
0.39454949	0.37517631	0.38990086	0.37775335	0.34708586	0.3402566	0.40435851	0.40828681	0.38811314	0.4111563	0.43569428	0.44575679	0.45420575	0.44640541	0.45953158	0.42151845	0.41463423	0.42515576	0.43760017	0.44503665	0.44362095	0.41003716	0.41077274	0.41489187	0.41719115	0.42191428	0.38499677	0.37986636	0.3790344	0.35604191	0.37610397	0.36192805	0.36371821	0.3730408	0.40215254	0.39629912	0.40249792	0.39115945	0.41757116	0.40670556	0.36114559	0.39627996	0.39827538	0.39170229	0.39977252	0.37997839	0.39628848	0.39460766	0.36732236	0.43897653
0.40258875	0.41625866	0.40278536	0.37414038	0.35996923	0.38038754	0.43653354	0.41362393	0.44148684	0.4376485	0.43226877	0.44391137	0.45745817	0.45329541	0.4484635	0.4383446	0.42294049	0.42825583	0.4439376	0.43438926	0.40523878	0.4118278	0.43223187	0.40931726	0.43283662	0.3944625	0.39753559	0.36358836	0.36056787	0.36738563	0.37570065	0.37439331	0.37385049	0.39763507	0.39107826	0.41403365	0.38403544	0.39758176	0.40150431	0.4056803	0.37893516	0.38401395	0.37842634	0.38924119	0.38231081	0.41048616	0.39884278	0.41684297	0.4043431	0.42726493
0.40885213	0.42703772	0.39078379	0.39430851	0.39055306	0.37538356	0.41139746	0.3982999	0.43733203	0.41287965	0.42811173	0.42777127	0.43655294	0.45601663	0.46389216	0.42716229	0.41703871	0.43775618	0.4009968	0.39677492	0.41590407	0.38261765	0.40573439	0.41421345	0.42561024	0.39599803	0.38503593	0.40017077	0.36341581	0.36690277	0.38279158	0.36197785	0.36695001	0.37578791	0.39650133	0.38627407	0.39670664	0.42173928	0.39503551	0.39342242	0.37588114	0.3966195	0.38213435	0.37442666	0.40855712	0.40395302	0.42495105	0.37223646	0.39714319	0.40100706
0.43832332	0.44238833	0.38699943	0.41185173	0.4193956	0.40872288	0.40639797	0.42605895	0.43128768	0.3985782	0.41021329	0.4299145	0.41483736	0.42510802	0.41052237	0.46276611	0.40833157	0.42301095	0.38815331	0.3779971	0.36987334	0.36845389	0.4096908	0.40710652	0.41906747	0.3930729	0.3765175	0.37948161	0.38131821	0.37629423	0.37905154	0.37401432	0.37095338	0.40512106	0.39256293	0.38724554	0.36848012	0.37176898	0.35797238	0.37558144	0.38712442	0.38986519	0.36442927	0.34348047	0.38248163	0.35005629	0.39111805	0.36898386	0.38737208	0.38382009
0.45741361	0.44347295	0.4180454	0.37044615	0.39691567	0.43671915	0.42008415	0.42795938	0.40963614	0.40724289	0.4132961	0.42224675	0.43051931	0.39030617	0.41591775	0.39502293	0.38656014	0.41550827	0.38473797	0.37370476	0.38722119	0.38460726	0.3798421	0.40943792	0.41788727	0.3774277	0.3829287	0.40126187	0.38578448	0.38244373	0.39341018	0.38142607	0.34628606	0.38077956	0.38241795	0.39876902	0.35951129	0.39283839	0.35320672	0.3502596	0.37495697	0.38272035	0.33802819	0.36400163	0.36546841	0.34575528	0.37693676	0.39331949	0.39102578	0.38392037
0.42561513	0.45046353	0.45083654	0.43114716	0.43384147	0.43990213	0.42812395	0.44539642	0.42362431	0.42123848	0.40530387	0.41314852	0.40955338	0.40040177	0.38153571	0.39663124	0.42692429	0.42152685	0.40798482	0.38884762	0.39615491	0.36316025	0.38537401	0.40779018	0.40144107	0.37188312	0.38489592	0.3947022	0.41871914	0.41821939	0.4063119	0.36345673	0.36733025	0.36966446	0.38013706	0.4173831	0.35386795	0.40899858	0.36339936	0.36030465	0.37055522	0.38814348	0.3374308	0.3461822	0.37103909	0.32762709	0.3392249	0.33996728	0.38426319	0.38450748
0.39723539	0.42990625	0.43172488	0.41520208	0.42092317	0.4433175	0.43946368	0.42770058	0.43166405	0.40634415	0.40708122	0.40433109	0.41281447	0.41632956	0.40178809	0.35990435	0.4066079	0.41475099	0.41075495	0.41022921	0.38623744	0.3640748	0.38678637	0.41293046	0.41170922	0.36695582	0.39845079	0.40507305	0.41574118	0.41653925	0.42051452	0.37566128	0.37915376	0.39974445	0.40014169	0.39659542	0.37195927	0.3822678	0.37316498	0.36066666	0.3897717	0.38148108	0.38122755	0.35375124	0.36282125	0.35236523	0.3959758	0.35968703	0.36510643	0.38155138
0.42570442	0.42247134	0.41275001	0.40272117	0.40868455	0.42395854	0.46716505	0.43944031	0.43224886	0.41879311	0.40098485	0.3847366	0.38999519	0.38956821	0.40798858	0.41254643	0.40962839	0.42950848	0.40948808	0.43701074	0.40342009	0.39716148	0.38245207	0.38189733	0.39844799	0.40250018	0.39661565	0.41613251	0.426171	0.43875775	0.42727715	0.40405768	0.40173247	0.37976527	0.39807856	0.38865978	0.36321202	0.36497623	0.36282066	0.40022567	0.38448521	0.40347824	0.36575338	0.36194569	0.36311626	0.38678661	0.39440486	0.36402482	0.37520513	0.35441986
0.41401309	0.38017195	0.38784087	0.39211512	0.40156865	0.40496883	0.41836196	0.44230667	0.42178074	0.40944308	0.40385255	0.40349281	0.40681916	0.40661481	0.40291762	0.38964933	0.38858786	0.40428364	0.42386562	0.40934378	0.40343335	0.38521329	0.37778199	0.38896513	0.3789418	0.39779702	0.37413904	0.36138403	0.4117133	0.40731376	0.41728699	0.39562222	0.38490114	0.3802655	0.39691064	0.36527073	0.35725516	0.35028577	0.34596473	0.40492839	0.39519081	0.38194031	0.38496789	0.38059026	0.35974318	0.37034681	0.36343306	0.34297556	0.3537043	0.34709662
0.39117256	0.37927479	0.37016329	0.37650099	0.37778857	0.3960062	0.41622865	0.42216867	0.41910547	0.40883338	0.38635039	0.41460949	0.4072805	0.408777	0.38039902	0.40389106	0.38733366	0.41360956	0.42084694	0.40415025	0.41539305	0.41549155	0.38110572	0.37234247	0.3752749	0.37196836	0.36195964	0.34311327	0.35611656	0.36826566	0.38821369	0.3810825	0.36062729	0.36446443	0.36195141	0.36914891	0.3489618	0.33606613	0.36678264	0.33146849	0.37518904	0.39309034	0.39719802	0.36834374	0.37450942	0.35937423	0.33533165	0.33862972	0.3411406	0.33614478
0.37890589	0.36718318	0.36558083	0.35418075	0.37659419	0.37885833	0.40560636	0.42001769	0.44549945	0.42672491	0.41905892	0.4293443	0.42530441	0.42265609	0.37917209	0.41236469	0.39872593	0.39006874	0.43572038	0.42274755	0.4345805	0.38916051	0.35613862	0.38471523	0.37296584	0.38057032	0.34820104	0.34817374	0.34616342	0.34531763	0.35698617	0.40685329	0.35534444	0.35425141	0.35727841	0.39109561	0.37678477	0.35160881	0.39623013	0.35727298	0.40490234	0.36583766	0.3645671	0.37927368	0.32984468	0.32577366	0.35746682	0.33449912	0.34069163	0.34249073
0.39325655	0.36073399	0.37489206	0.35584778	0.39445761	0.37461582	0.42321992	0.43101725	0.43349436	0.42581302	0.4220075	0.42500412	0.4139114	0.44423565	0.41364133	0.4094159	0.39449063	0.39795601	0.4248527	0.42974204	0.38151321	0.38914275	0.39005774	0.40804666	0.38605979	0.38933924	0.34924805	0.36398309	0.34505174	0.34355038	0.39788806	0.35103446	0.34462845	0.34974101	0.39680037	0.36547121	0.37465775	0.36267617	0.37874079	0.36022899	0.33499384	0.3751353	0.35503012	0.39302608	0.34776413	0.33485857	0.34389228	0.31171545	0.33138469	0.33229694
0.40747193	0.40383908	0.37894851	0.38325816	0.39442411	0.38915956	0.42242026	0.43576154	0.44048628	0.42699808	0.44880325	0.4354572	0.44123363	0.42170462	0.44092721	0.40868664	0.40925866	0.40757769	0.41416246	0.39946306	0.38431242	0.42376268	0.41079336	0.40586656	0.41477731	0.40266705	0.35123891	0.37037331	0.34279659	0.34736687	0.34385955	0.36628252	0.34850788	0.35544318	0.36989206	0.38939354	0.37291926	0.38216448	0.36423436	0.38449055	0.36873794	0.37212715	0.37434769	0.37969968	0.38328746	0.36394301	0.37427652	0.3671777	0.354507	0.35083345
0.39162832	0.39520681	0.38995233	0.37563774	0.38374054	0.39933169	0.41067988	0.41586775	0.40627676	0.43585974	0.43465891	0.40968633	0.43105724	0.41441479	0.41844663	0.39264518	0.42720267	0.39670014	0.40103543	0.40881729	0.41490981	0.38959128	0.4133386	0.41826493	0.41824579	0.3959367	0.37181038	0.33469772	0.33113408	0.32057667	0.31662861	0.3432222	0.34339508	0.36034474	0.37595794	0.38241351	0.39962134	0.39200804	0.37682295	0.37878093	0.38800198	0.36641723	0.3761051	0.36331633	0.37608349	0.38738108	0.38988519	0.36127374	0.37532133	0.39340174
0.36953196	0.37864414	0.32803765	0.36874154	0.36329329	0.38238168	0.38919947	0.39688787	0.40582165	0.4036288	0.41073495	0.43858981	0.41753647	0.42107829	0.44730186	0.40924415	0.41147497	0.39325771	0.39287496	0.36646783	0.39270404	0.38922098	0.41115847	0.43981662	0.42891288	0.4034749	0.37703776	0.36332947	0.328951	0.33632919	0.33275834	0.32169583	0.31564096	0.33703789	0.38093787	0.40784079	0.39540979	0.3802734	0.40770862	0.38665333	0.37976423	0.39008152	0.3474341	0.35474509	0.36117169	0.43026233	0.38145131	0.38324547	0.39208716	0.39824095
0.36162356	0.38586685	0.35849154	0.40078703	0.39553687	0.38889754	0.37011307	0.38469142	0.39270574	0.40503052	0.39717156	0.40904319	0.44355568	0.40418947	0.45934647	0.40398854	0.41946325	0.39640245	0.39753807	0.37599587	0.39512014	0.38175359	0.39644843	0.43498287	0.4238148	0.38086122	0.40757051	0.34563214	0.37643555	0.3317644	0.33060691	0.30636066	0.32595211	0.34422261	0.37898833	0.40530854	0.38168931	0.40536448	0.38426092	0.37552154	0.3649756	0.37718919	0.35169923	0.3194904	0.36594051	0.39822382	0.41257221	0.39202327	0.40996903	0.42220289
0.3983483	0.35853747	0.40461543	0.40247107	0.37302327	0.390901	0.38914594	0.38676125	0.38750529	0.37056738	0.38455415	0.41037279	0.44788605	0.42499593	0.43336606	0.41158134	0.38047013	0.39280018	0.3960993	0.36757016	0.39351112	0.38149571	0.42072922	0.44722873	0.42668304	0.38310683	0.38938704	0.37475947	0.38240305	0.34858143	0.34174532	0.3415404	0.31791759	0.34075969	0.38828394	0.40660405	0.38871089	0.40291303	0.4074139	0.37566972	0.3567566	0.37245393	0.35423589	0.34359625	0.37538403	0.42858112	0.41099912	0.42524761	0.43099424	0.422959
0.36497012	0.38355708	0.35819024	0.40969878	0.37463921	0.40293938	0.40850413	0.40930808	0.37376752	0.37456608	0.38792354	0.41305083	0.43415102	0.43461344	0.45914242	0.41117293	0.4116101	0.41386858	0.40887707	0.38603121	0.39663962	0.38349259	0.43349525	0.44441676	0.41802758	0.4158982	0.40625891	0.39451891	0.35669121	0.3630181	0.34510356	0.35228166	0.33516699	0.34098718	0.39338076	0.4194608	0.40256006	0.39800441	0.40428036	0.38206536	0.38694018	0.37857819	0.38121036	0.36950386	0.36896691	0.40668118	0.40307292	0.39851937	0.43388447	0.4193818
0.37646875	0.39593875	0.39676031	0.41096762	0.38466975	0.40624046	0.39746031	0.41811788	0.41557139	0.37691602	0.39416721	0.40318957	0.43431148	0.43503445	0.45386717	0.43154427	0.42126769	0.41491285	0.42318472	0.41186401	0.39483708	0.39264849	0.38413775	0.41567266	0.43415427	0.4208594	0.40348554	0.40335661	0.36186221	0.37688342	0.37454909	0.36389846	0.3491393	0.37332118	0.38972348	0.40824705	0.40033582	0.38993555	0.37883791	0.40503412	0.38053393	0.3984924	0.36653814	0.37354159	0.37538069	0.41123453	0.42322952	0.41199291	0.41900831	0.40823284
0.38583562	0.39862171	0.38727134	0.39680254	0.38510063	0.38228109	0.40839911	0.37581724	0.40610468	0.40295893	0.36982885	0.42773527	0.43706059	0.44221652	0.43788984	0.44042856	0.41995496	0.39269948	0.42964202	0.42325637	0.38551697	0.36423278	0.37376547	0.41670382	0.42485505	0.43338591	0.4065944	0.39874074	0.37382179	0.39265579	0.37510678	0.39858925	0.37239081	0.38224334	0.38266161	0.39736962	0.40336335	0.39285737	0.37238574	0.3750895	0.38807061	0.39421943	0.38661349	0.39300951	0.4060657	0.41189772	0.44173235	0.39884022	0.39978862	0.39626971
0.40004483	0.42038554	0.37314725	0.35938695	0.39750057	0.35957721	0.42053053	0.39326039	0.3847166	0.36523503	0.37143672	0.41621459	0.43074065	0.44056469	0.4319829	0.41849089	0.41747645	0.39364246	0.4341045	0.41743082	0.41028741	0.38334572	0.35313618	0.38499019	0.40281808	0.40471807	0.36909032	0.38336831	0.35735512	0.39443579	0.42112738	0.40267968	0.37426615	0.34838107	0.37400222	0.36885372	0.40123785	0.35539019	0.34561509	0.3559626	0.38718045	0.32497466	0.39535201	0.39527702	0.3771131	0.39789718	0.39431351	0.39363113	0.36264265	0.34830475
0.39432088	0.38691428	0.37796661	0.36264867	0.37325627	0.36920172	0.41139799	0.38016221	0.37219405	0.40443426	0.37552196	0.39759886	0.41554829	0.40537679	0.37569287	0.40296695	0.40831015	0.37288523	0.43519837	0.41188526	0.43070051	0.37021422	0.35108277	0.38837066	0.38688552	0.40365982	0.36712703	0.38926739	0.38558811	0.353095	0.40204063	0.40624329	0.37009063	0.37300155	0.37558225	0.37013751	0.37743101	0.34091094	0.3518956	0.38164845	0.39230829	0.41286281	0.39528343	0.38171253	0.39505517	0.39276686	0.36816794	0.37547046	0.36436999	0.40418988
0.42331052	0.4029693	0.38930726	0.38042098	0.3842614	0.38829744	0.38930687	0.38543689	0.3565366	0.43136898	0.37124401	0.39827442	0.39673278	0.41851464	0.41394383	0.39451373	0.40499312	0.37989751	0.42540234	0.42035887	0.43605635	0.36898682	0.37075844	0.38260028	0.39450407	0.39611655	0.37747902	0.3722173	0.41072497	0.36481273	0.4088921	0.40426487	0.36017978	0.37690681	0.39542875	0.38240442	0.3625001	0.34928241	0.36252874	0.42055511	0.44357765	0.42125452	0.41020513	0.40496111	0.35371578	0.3990747	0.38345549	0.35431248	0.35019577	0.33993918
0.41696954	0.41222432	0.40599474	0.38585913	0.3807036	0.39015314	0.40951103	0.37859237	0.37318587	0.38035858	0.36494914	0.42253742	0.4303467	0.40633059	0.42506921	0.3742108	0.38394007	0.38003814	0.4095962	0.41674039	0.42360863	0.39310041	0.38341704	0.41788402	0.44447207	0.41582975	0.39246982	0.39209002	0.41505972	0.38118321	0.3862175	0.39640996	0.39272991	0.39347193	0.37438044	0.37753814	0.38711211	0.34999487	0.38117167	0.41538098	0.36486334	0.36717489	0.39444551	0.39385492	0.39553586	0.39185399	0.38041162	0.37274596	0.3547639	0.35034278
0.40808985	0.42611125	0.40237743	0.42397279	0.40230107	0.39217913	0.39097011	0.39658615	0.36694342	0.3674967	0.36888319	0.3805685	0.39187708	0.40346771	0.42647216	0.37632388	0.39058822	0.39699107	0.42220259	0.41324818	0.41192693	0.4019146	0.40261689	0.41060543	0.44481245	0.40698504	0.40603188	0.40199071	0.37036201	0.40771949	0.38434002	0.40506375	0.38859832	0.39407694	0.39616627	0.39980969	0.38762558	0.35879841	0.38296682	0.38440955	0.40241882	0.40228885	0.40652722	0.39918613	0.40728289	0.37596026	0.37879145	0.36355519	0.36229122	0.38523093
0.40144709	0.38729423	0.39320129	0.39692104	0.37373415	0.3893401	0.38088343	0.37513122	0.36652139	0.33525655	0.37090248	0.3416613	0.39029643	0.38444418	0.36497888	0.36191753	0.32644585	0.40455961	0.41217813	0.39673737	0.39669883	0.4072755	0.39630103	0.40603244	0.42156401	0.37364078	0.39125133	0.41172186	0.40574712	0.40303397	0.37952191	0.38661459	0.38011229	0.4026747	0.42447582	0.39602119	0.37364793	0.39194089	0.36896133	0.36587873	0.38562739	0.38335645	0.37216914	0.3664884	0.39687014	0.40122187	0.40468848	0.3812108	0.34430605	0.41102821
0.39651644	0.36411601	0.39730811	0.36639914	0.33058187	0.35322046	0.37235567	0.37565213	0.35343868	0.35779914	0.36124721	0.33610204	0.35545871	0.38267443	0.33269686	0.36016124	0.3872574	0.40473026	0.3726677	0.39946502	0.39370307	0.38872021	0.41341844	0.40872595	0.34250057	0.40785977	0.39044082	0.31575501	0.38233346	0.3846668	0.37026203	0.37169856	0.38387546	0.41265804	0.38801977	0.40840256	0.42549369	0.37918505	0.38424465	0.35895419	0.39879191	0.36914653	0.347271	0.33708078	0.37222746	0.41656342	0.3725886	0.33870664	0.3497552	0.37905672
0.37795335	0.38761899	0.40339097	0.37107909	0.3476544	0.35111141	0.35590565	0.3554903	0.3535068	0.36025563	0.36156851	0.37904733	0.34347916	0.35154533	0.39110985	0.35559851	0.43726677	0.40507668	0.38582721	0.39693767	0.42231628	0.38467985	0.4292922	0.40172541	0.36648956	0.34992111	0.37955856	0.37656963	0.3826175	0.39462247	0.38656777	0.36216003	0.36050826	0.38442254	0.40191525	0.41627958	0.42717895	0.39341673	0.38683924	0.35399678	0.39518705	0.36872286	0.33955845	0.33258152	0.38530073	0.39424074	0.34110248	0.35811496	0.34317109	0.35815126
0.39433745	0.39675334	0.38543275	0.36912823	0.35173815	0.35463423	0.36840874	0.36792839	0.34033066	0.35972473	0.37245679	0.36360008	0.36325845	0.37570995	0.4105269	0.34733459	0.39659393	0.43211827	0.4176048	0.3761988	0.41003406	0.38781476	0.36365753	0.39980501	0.38305977	0.34866741	0.37935933	0.35772362	0.37082416	0.38605815	0.37867278	0.37677488	0.3710832	0.39142945	0.40451071	0.39209104	0.35803196	0.36572957	0.36138928	0.38791174	0.39895329	0.35505381	0.36366743	0.40030593	0.38400501	0.35197595	0.3655138	0.36467165	0.34412295	0.37595505
0.39572892	0.39362878	0.39528313	0.38221127	0.35939628	0.36754066	0.36717239	0.38330987	0.3738347	0.37228799	0.35892528	0.36620075	0.39657119	0.40194696	0.42610207	0.3638103	0.42598525	0.41866282	0.44554847	0.40289018	0.40789872	0.38985232	0.37148562	0.38241544	0.34902334	0.34199449	0.37831703	0.33982623	0.37763733	0.36563033	0.3808569	0.39015758	0.37537071	0.40251464	0.39454353	0.4303652	0.39396593	0.37776726	0.37333837	0.38909504	0.38973251	0.37649918	0.38205999	0.36163768	0.36408213	0.35995442	0.34859103	0.3488588	0.33626014	0.36633727
0.39102212	0.38050133	0.36322725	0.37669456	0.34830156	0.35942206	0.3744925	0.37145907	0.3874177	0.37948009	0.38048089	0.40347347	0.39800772	0.40422416	0.41148248	0.389965	0.42741802	0.40412685	0.41475353	0.40605846	0.39868331	0.36681399	0.36902523	0.37860593	0.34795025	0.34510022	0.36622337	0.3626062	0.35207233	0.37467936	0.41189927	0.40155643	0.37794602	0.37093833	0.36912918	0.40142038	0.37603647	0.38394922	0.37473595	0.38666666	0.4046647	0.38691992	0.39671233	0.38105434	0.38894001	0.34340799	0.35230857	0.32821167	0.32573372	0.33324322
0.39120373	0.37059623	0.37048155	0.35438937	0.38111606	0.37213844	0.37121409	0.37396115	0.39461917	0.37493324	0.38169837	0.39730784	0.39584005	0.41451585	0.39964172	0.37414578	0.3761127	0.35179347	0.38756004	0.4157356	0.38483071	0.3522636	0.35139471	0.35308546	0.3468335	0.33315426	0.34267741	0.32712537	0.31683031	0.34927106	0.37681472	0.39730811	0.36806557	0.37168005	0.37052941	0.35272324	0.37020105	0.34448379	0.35052663	0.39032906	0.36441517	0.40214407	0.3635042	0.34852159	0.38091063	0.35030091	0.34031966	0.33296096	0.33033979	0.31506333
0.39738339	0.38610628	0.39322251	0.37399408	0.36535904	0.39180475	0.36268964	0.36837485	0.41538978	0.38140905	0.39748594	0.39665991	0.43518102	0.42173484	0.38398468	0.3746464	0.38432875	0.34409279	0.35257745	0.38397488	0.36523062	0.33430731	0.3456884	0.35975027	0.35672405	0.30987188	0.32016212	0.33005989	0.33389747	0.32717976	0.36980152	0.39235896	0.37236515	0.33866286	0.38768092	0.34529513	0.37096596	0.33795837	0.31359085	0.35815766	0.35355556	0.37765273	0.38591111	0.37623489	0.35654745	0.36083686	0.34351668	0.33971387	0.32505697	0.31432632
0.37201571	0.38979745	0.40057352	0.36202726	0.37806982	0.33659875	0.37525272	0.37669399	0.41187364	0.38814226	0.3887879	0.39785862	0.42929015	0.41638097	0.37807894	0.34715453	0.36067802	0.37757617	0.35495833	0.38646638	0.37048298	0.34783521	0.34467244	0.3351208	0.35704854	0.33134884	0.32425252	0.33578846	0.3226009	0.33954972	0.3639861	0.33985788	0.3428224	0.34743771	0.34265843	0.34561592	0.36391214	0.34348646	0.33977664	0.34071496	0.35764298	0.39180356	0.38367119	0.39199698	0.3446441	0.34496009	0.33877963	0.35531533	0.33841962	0.33942795
0.38623321	0.40260187	0.39454231	0.37917513	0.35798982	0.37435955	0.39631209	0.35985023	0.41419631	0.38327497	0.36985847	0.39076594	0.3973482	0.41341949	0.38675216	0.35705867	0.36383456	0.34449512	0.35739359	0.38200408	0.38259619	0.35257578	0.3484211	0.35222998	0.38253951	0.35799941	0.32933688	0.35117292	0.34667999	0.35251492	0.37835521	0.36127207	0.37830508	0.34446067	0.36274552	0.36707753	0.37111667	0.35056859	0.36679149	0.39179656	0.36984134	0.35671449	0.35300627	0.37945083	0.36209759	0.3903546	0.36636269	0.34252775	0.35216197	0.35309458
0.39743268	0.42702031	0.40159768	0.39062226	0.40883213	0.38356197	0.40326351	0.37878665	0.38873059	0.37725607	0.37288576	0.41482911	0.40813804	0.41304171	0.38814098	0.37702075	0.38122633	0.34506658	0.36140928	0.35357842	0.36817095	0.34939805	0.34434894	0.39606062	0.37346309	0.37549034	0.37904945	0.3693544	0.38915789	0.36842108	0.3610602	0.36634225	0.37420478	0.36119044	0.38022104	0.37369514	0.37284938	0.38471088	0.36047801	0.37039852	0.36003575	0.37894011	0.3599295	0.37341562	0.39029002	0.37138829	0.38239649	0.37890664	0.3850269	0.37573877
0.41220111	0.4355953	0.391893	0.40125024	0.38496357	0.36552089	0.38277268	0.38107404	0.3794705	0.36852744	0.36479276	0.39303011	0.40782601	0.40020522	0.40577155	0.37230963	0.36083212	0.36440098	0.34018171	0.35641441	0.34338254	0.32229942	0.36385155	0.39205122	0.4130992	0.39881188	0.40171483	0.39031586	0.38564855	0.36791059	0.37539926	0.34208158	0.35835972	0.36606616	0.38995415	0.39129484	0.38514486	0.35350633	0.367834	0.356013	0.36343354	0.35140616	0.34445119	0.34689173	0.36803791	0.38041008	0.37925053	0.38964957	0.37747195	0.39058778
0.38098195	0.40211177	0.38625735	0.40398553	0.36446667	0.37443808	0.38496459	0.36219913	0.34347978	0.35652211	0.36039734	0.37260389	0.35896128	0.35619265	0.39396638	0.35685998	0.37277681	0.34024146	0.35789692	0.32399672	0.33091688	0.33663374	0.36249352	0.37890533	0.42057747	0.39759275	0.40709776	0.39062762	0.39348894	0.39700523	0.36463624	0.3477641	0.33550465	0.36006057	0.38516545	0.39236614	0.42159957	0.3465493	0.31134686	0.35802424	0.34227657	0.36027044	0.31840262	0.33420336	0.37652498	0.38747126	0.38579467	0.3545416	0.41071975	0.39599845
0.41051954	0.42492527	0.38022926	0.41087389	0.36027968	0.35554188	0.37658018	0.37315732	0.35976562	0.32874599	0.35837513	0.36992654	0.36754441	0.39921558	0.39307404	0.3285585	0.36129045	0.35092252	0.34189528	0.33933431	0.31992158	0.33414635	0.36326769	0.36205065	0.41268229	0.38578469	0.40593317	0.38806811	0.38777429	0.37891865	0.36680603	0.3336592	0.34081736	0.37310135	0.39109963	0.40504748	0.38885933	0.37897193	0.37967476	0.35002038	0.34059769	0.33521798	0.34029815	0.33228371	0.36304456	0.37441725	0.36283389	0.35307607	0.40395403	0.3975127
0.3837367	0.43248156	0.37459356	0.39911214	0.37686598	0.37635267	0.39474732	0.37715623	0.36128417	0.35330182	0.3633934	0.38489577	0.36119735	0.407125	0.36283287	0.3129974	0.36949849	0.35743684	0.34761924	0.36354297	0.33841014	0.32695159	0.35203248	0.37459633	0.39877179	0.37974066	0.37983432	0.37492946	0.38925931	0.39303467	0.34217554	0.35018268	0.33686122	0.37246701	0.40370229	0.41971225	0.35097963	0.4111729	0.37927788	0.36356157	0.35932404	0.3516821	0.33225545	0.36671802	0.3661561	0.38608283	0.40738228	0.36766058	0.35219055	0.39120933
0.41565803	0.42152196	0.39118454	0.4083561	0.39346832	0.4000096	0.39058015	0.3880282	0.36076823	0.33857071	0.3722502	0.39375544	0.40321964	0.40920261	0.40282544	0.34598511	0.39685649	0.39124241	0.38454676	0.36668634	0.35828868	0.33375293	0.34856308	0.35055193	0.38524553	0.35118404	0.36390963	0.35928738	0.40614417	0.39194158	0.36958063	0.33682704	0.34881729	0.38668653	0.39068124	0.39780074	0.34251431	0.38925311	0.39264664	0.37888616	0.36608383	0.37361199	0.36125037	0.36883482	0.34979382	0.38462281	0.38607407	0.35352525	0.36161712	0.40153742
0.4091146	0.42631269	0.39872029	0.39769477	0.38066757	0.40940356	0.40682197	0.40018022	0.4091872	0.39254835	0.40341112	0.38528991	0.41900325	0.42125925	0.39829597	0.44223994	0.38510823	0.38434452	0.40391558	0.36716589	0.37452027	0.35693151	0.35649225	0.3476395	0.34928355	0.33258182	0.3437807	0.35694382	0.38638955	0.38519228	0.38318104	0.382718	0.35957891	0.37178832	0.38689306	0.38074398	0.39296377	0.3554489	0.36789531	0.37513632	0.38629234	0.36503145	0.38064855	0.35780579	0.35293895	0.36952698	0.40002471	0.34104431	0.34992969	0.37564874
0.37863594	0.39325172	0.36010683	0.35418004	0.37296695	0.41100568	0.3980861	0.38831186	0.41403079	0.3679525	0.39300284	0.39915276	0.40221211	0.40167761	0.40089497	0.40596128	0.39763033	0.40284553	0.40886256	0.36265457	0.38334861	0.35564202	0.3319453	0.32873881	0.32084543	0.32059869	0.34265015	0.33787674	0.34592164	0.37680376	0.37991789	0.39291957	0.362086	0.35933781	0.37362686	0.37345088	0.36543065	0.36830011	0.35335338	0.37248179	0.40005866	0.3851651	0.39540058	0.37168789	0.36160791	0.33609542	0.34253633	0.34167811	0.32819206	0.35516068
0.35060677	0.36624715	0.3480888	0.34500334	0.37847099	0.36241069	0.35679334	0.38295379	0.39949447	0.38041437	0.37255287	0.38599336	0.40015775	0.3968029	0.39302385	0.38861674	0.38846153	0.40385106	0.37784997	0.37047538	0.42046735	0.3757956	0.34004986	0.34755039	0.33052623	0.30371317	0.32069939	0.34808806	0.34283376	0.36564189	0.39180458	0.4251726	0.37728995	0.36123651	0.37599659	0.36256367	0.34558183	0.33576065	0.3681345	0.40292332	0.43115559	0.36620578	0.38238677	0.36633933	0.3651773	0.34255975	0.33839908	0.33703765	0.3132734	0.34318477
0.35439724	0.34971303	0.36560482	0.33942813	0.37022156	0.39515769	0.39575812	0.37600926	0.43085182	0.37525982	0.36934257	0.37034708	0.39048195	0.37618691	0.37300774	0.37347132	0.36814731	0.38924935	0.38402867	0.41990253	0.422703	0.38279501	0.35273063	0.34952015	0.33710891	0.30489001	0.31623936	0.33171499	0.34205699	0.31372827	0.39430073	0.4011589	0.35270414	0.37506455	0.3722834	0.35361409	0.3545559	0.34500974	0.36806485	0.36057699	0.43038106	0.37578404	0.39306134	0.38937467	0.35330889	0.33645809	0.34736374	0.33056083	0.30909479	0.3277407
0.3545796	0.3638424	0.36497617	0.36005536	0.34545028	0.38347226	0.41052008	0.37282455	0.38833985	0.3732014	0.37365219	0.40074563	0.382056	0.37407589	0.36570352	0.36956501	0.38167447	0.40601856	0.42688754	0.41932768	0.40864581	0.37764531	0.36806679	0.37412018	0.3430064	0.34078848	0.32568756	0.34775469	0.33198586	0.35526603	0.37114963	0.40663004	0.38638449	0.38673091	0.38310495	0.3819716	0.37675971	0.35897446	0.37945318	0.41646987	0.40835884	0.41924772	0.40520042	0.38608465	0.35549539	0.36923152	0.35814533	0.35263902	0.32887796	0.33398438
0.38988647	0.38732347	0.38143793	0.34005094	0.34543958	0.36617053	0.41072941	0.38249844	0.37670434	0.35996082	0.37801513	0.39266562	0.37454438	0.39479113	0.38665181	0.361718	0.37767091	0.42188278	0.44095063	0.40494061	0.39070141	0.39190331	0.3816978	0.37068033	0.36243123	0.3631891	0.34771007	0.35941491	0.36025572	0.38168198	0.38699818	0.41297907	0.39826638	0.41178367	0.39920831	0.39604005	0.38739485	0.37829822	0.36711022	0.39074203	0.38583714	0.38876146	0.38406134	0.39295396	0.39493504	0.37967503	0.39005676	0.3537088	0.3491506	0.34323087
0.39669597	0.38013282	0.40171075	0.36233783	0.34751964	0.34873313	0.36895439	0.35607806	0.38029715	0.36181459	0.33725464	0.38477778	0.38314521	0.42363933	0.38602996	0.35291535	0.38008547	0.38563254	0.43503273	0.37458095	0.40531072	0.38126728	0.37550801	0.38945419	0.39968416	0.38987857	0.35671279	0.36080849	0.3678382	0.38401806	0.39783108	0.38509724	0.38135508	0.39374053	0.41858742	0.40550709	0.38748425	0.3774839	0.36517563	0.35383159	0.38484633	0.35630658	0.36573148	0.35993835	0.38420218	0.41678709	0.38476369	0.39187777	0.36270693	0.37023544
0.38917682	0.41113532	0.36648473	0.38148013	0.33759493	0.35772067	0.35172534	0.353378	0.33095655	0.3218466	0.32479948	0.37170357	0.3818866	0.4181715	0.34936583	0.33306965	0.38430685	0.3947176	0.40841806	0.39444873	0.37268695	0.37954199	0.40235072	0.38329524	0.40082365	0.41255102	0.39505914	0.37626255	0.37720519	0.37643087	0.38266611	0.34145012	0.35598257	0.41191399	0.39757752	0.41969156	0.34485799	0.37898901	0.36207131	0.34574687	0.33327392	0.35901463	0.3491911	0.35734278	0.36832389	0.41404486	0.3854413	0.40096018	0.3878471	0.40005553
0.42779014	0.43275204	0.40035552	0.41073465	0.34038961	0.3491019	0.3429493	0.32216704	0.31086922	0.32503605	0.30029204	0.33867848	0.34716192	0.3943367	0.34338862	0.3261967	0.38597614	0.38073716	0.38567361	0.36521944	0.35841551	0.39784288	0.39871377	0.38172379	0.42893648	0.41531289	0.40454304	0.36744455	0.38561642	0.37451953	0.36228538	0.35433298	0.3807635	0.41725543	0.41902682	0.3789492	0.36463687	0.38980496	0.31920886	0.34364301	0.32675985	0.36060262	0.35844091	0.30960235	0.34348124	0.41641533	0.3904939	0.42083973	0.40735471	0.39475554
0.40606615	0.42956275	0.36668143	0.39489457	0.35088292	0.3579824	0.35851914	0.32466578	0.33703056	0.33331579	0.31524432	0.37383494	0.37732512	0.38376102	0.33299509	0.35027057	0.37499395	0.37778753	0.36668539	0.37085572	0.36221486	0.36525914	0.39245436	0.39429447	0.43693119	0.42171413	0.41453674	0.3596234	0.40510651	0.3971712	0.38548073	0.3794682	0.37176546	0.36571568	0.41254172	0.34754038	0.36463061	0.37573105	0.35787687	0.36478925	0.33548731	0.30497834	0.32439119	0.36862281	0.3372851	0.4432435	0.43184507	0.4126114	0.41529033	0.39803174
0.40373433	0.42734027	0.40843043	0.4013274	0.37563068	0.36567247	0.35066593	0.35698313	0.33896926	0.33814389	0.31711587	0.32176933	0.39327657	0.36944479	0.36378598	0.36280704	0.39124408	0.3881231	0.37702525	0.3768287	0.38747782	0.36869437	0.39797917	0.3975879	0.43331665	0.43500122	0.41879636	0.41547227	0.40629664	0.3889631	0.39425799	0.36460143	0.36449242	0.37179029	0.39734578	0.35470578	0.35263973	0.38597205	0.3533307	0.35676426	0.34232095	0.3137092	0.33642933	0.37233198	0.36893874	0.43495616	0.43565419	0.43340054	0.415039	0.40907782
0.42965907	0.41862592	0.41441822	0.40911651	0.37542713	0.37183094	0.37875915	0.38355914	0.37151527	0.34647042	0.35306177	0.35859159	0.38314548	0.38625193	0.37608656	0.36475688	0.39244962	0.39220977	0.40562758	0.37566453	0.40563992	0.36877155	0.40247631	0.40981206	0.41468486	0.4381606	0.41791344	0.41420186	0.41667232	0.41157123	0.39630848	0.38202727	0.36483347	0.37127936	0.39741424	0.37609106	0.37421179	0.38499066	0.3695215	0.35328248	0.38651934	0.3378042	0.35399503	0.37875271	0.38299361	0.406362	0.43448994	0.40467742	0.40492889	0.41581705
0.39487112	0.40330464	0.39538035	0.38810179	0.40560213	0.4108384	0.37476426	0.39830288	0.3735795	0.3756873	0.37488735	0.3644937	0.35518634	0.37747565	0.40381122	0.39001918	0.36276573	0.37964225	0.39725128	0.36876976	0.417887	0.384092	0.37456658	0.39781329	0.42106581	0.41127315	0.39535573	0.3632372	0.41202265	0.39448458	0.38490337	0.37995592	0.3604812	0.33627105	0.36113265	0.36493114	0.36695054	0.34388539	0.3570911	0.33897924	0.39622003	0.40364856	0.39299285	0.34356055	0.3782188	0.39397654	0.39483565	0.38783485	0.38585553	0.3740539
0.37654912	0.37325329	0.38435796	0.37246716	0.37829769	0.35863459	0.44264129	0.42018613	0.39132899	0.35246155	0.37876549	0.37510273	0.36050954	0.3562924	0.38900411	0.38180351	0.35555732	0.36479267	0.40500465	0.39816973	0.38790518	0.38537568	0.38118055	0.39677897	0.38140911	0.37659627	0.37108219	0.35147682	0.39185786	0.42576045	0.38707137	0.38173541	0.36054623	0.33286563	0.36640295	0.33118987	0.34808403	0.34740317	0.34836811	0.32721671	0.38900909	0.39980158	0.39375627	0.35376826	0.37481993	0.405166	0.36542723	0.36170498	0.33458543	0.33554533
0.37961063	0.38847029	0.36659673	0.36723632	0.37991247	0.407188	0.4121142	0.39263192	0.39223334	0.35880682	0.38658756	0.38371554	0.3609595	0.36075711	0.35127884	0.3738192	0.35794759	0.37090245	0.39933589	0.34259522	0.32710707	0.37409604	0.39611453	0.40567178	0.39688665	0.36706257	0.36670822	0.3609969	0.43911821	0.42603266	0.38257658	0.40337935	0.35628012	0.35710824	0.36023983	0.3518852	0.36081409	0.32260245	0.33027306	0.32947543	0.39820865	0.40555972	0.40203607	0.36330366	0.38077113	0.40389338	0.3543247	0.35751182	0.31759793	0.32376596
0.38665569	0.41171986	0.3689622	0.37524986	0.38951749	0.38145286	0.41486883	0.38803798	0.40665317	0.38561609	0.39419138	0.38683274	0.35316351	0.36242804	0.38727123	0.36853287	0.35740927	0.36278778	0.40441328	0.42529663	0.33676004	0.3799957	0.39093131	0.39460695	0.40672103	0.41246334	0.39202544	0.35651281	0.4119719	0.45936647	0.39586097	0.40809619	0.38482904	0.37969792	0.39649251	0.3700957	0.32818514	0.33030152	0.3640871	0.34466785	0.39928216	0.40497398	0.39960015	0.42586637	0.40992221	0.36751235	0.37081775	0.32900333	0.33418015	0.35238463
0.38829458	0.37704235	0.40618497	0.38142997	0.36881274	0.40427375	0.42450362	0.4109402	0.41319314	0.36588323	0.39401081	0.38479075	0.36971	0.37188879	0.35726631	0.37368768	0.36153185	0.36046538	0.41254157	0.38952038	0.36561266	0.37309396	0.39044482	0.38998061	0.40001354	0.38724679	0.41021687	0.38072258	0.42103297	0.44424722	0.40551844	0.37350258	0.39297318	0.40340954	0.38000333	0.38185492	0.38345581	0.35511553	0.36608753	0.34057361	0.38586527	0.38475075	0.37182271	0.40183645	0.40007311	0.39691806	0.38422343	0.36842218	0.36508989	0.34907839
0.40256083	0.39300993	0.39757732	0.38676172	0.38678309	0.38584933	0.40046716	0.40596247	0.38950214	0.38241601	0.37403566	0.3857573	0.4265852	0.39616567	0.37291673	0.38483995	0.38650975	0.37860847	0.36410785	0.34208828	0.33931974	0.34904566	0.36048973	0.39979318	0.39693493	0.40549707	0.39636827	0.4120279	0.40950936	0.41179192	0.40414646	0.41922161	0.38955635	0.39101258	0.38850999	0.39843708	0.39149806	0.37791088	0.37366128	0.39998433	0.40249005	0.37535951	0.3913725	0.39814854	0.38114715	0.37212735	0.36384109	0.37745801	0.35842803	0.33723029
0.41720077	0.40895188	0.41702721	0.39463046	0.36139986	0.38654578	0.38854468	0.37392116	0.35944065	0.38931313	0.35901499	0.37547645	0.40908098	0.4258498	0.36214358	0.37278444	0.36065918	0.36722404	0.3429392	0.34112561	0.32967269	0.32520118	0.33433303	0.39083323	0.36541203	0.38815475	0.39618015	0.38884774	0.39112222	0.41461521	0.391978	0.38607612	0.38285938	0.40170035	0.40363339	0.40032586	0.4008697	0.36713761	0.37616658	0.36253378	0.39445084	0.37448767	0.36739492	0.3836787	0.38070002	0.37784508	0.37285027	0.38136744	0.39107835	0.38478863
0.42396307	0.42055306	0.40519035	0.41478416	0.33684629	0.36776263	0.3479293	0.37877029	0.34215334	0.36306253	0.35910165	0.34901026	0.43964553	0.40073529	0.30035865	0.3856363	0.36274949	0.34164608	0.3329998	0.33157235	0.35481289	0.31248242	0.3165237	0.3704502	0.3555024	0.38189197	0.37962919	0.40866995	0.37996465	0.41062504	0.37913412	0.38135231	0.37639254	0.41171092	0.40117219	0.43181998	0.36790588	0.39539161	0.34972373	0.39209574	0.38318729	0.3454448	0.34317958	0.37491176	0.38357371	0.42433983	0.3786166	0.41900808	0.41570973	0.3882038
0.425814	0.42565775	0.4377321	0.40690023	0.34608105	0.39166173	0.35195082	0.34707066	0.36394912	0.36781913	0.39481169	0.38416415	0.36478835	0.42830312	0.36132565	0.3648625	0.33586508	0.35027191	0.34189764	0.31902751	0.33139917	0.33553508	0.32802063	0.34164417	0.34492043	0.37749845	0.4004696	0.35809231	0.37650499	0.40950376	0.39180198	0.37157804	0.37219626	0.42311478	0.38751778	0.40706825	0.39217141	0.41510296	0.38805959	0.38091686	0.38048002	0.36468166	0.34172356	0.37016308	0.39622337	0.4362112	0.44047719	0.41813627	0.37988856	0.41836047
0.42131367	0.43431449	0.4136351	0.4133842	0.38504642	0.38642266	0.37840083	0.37330824	0.34360975	0.36815554	0.34178764	0.34321144	0.39100045	0.3793551	0.35895625	0.36887792	0.35923827	0.35425645	0.36173683	0.34875906	0.34073529	0.33572435	0.34636727	0.35090911	0.35099113	0.38825867	0.37277144	0.38209155	0.38300607	0.41631278	0.40491417	0.37140748	0.39412925	0.41377142	0.37744427	0.42853594	0.37852895	0.4302009	0.39293957	0.41358402	0.40834403	0.3576054	0.3823818	0.37875122	0.40392643	0.42158061	0.43292475	0.4216297	0.41328895	0.44607648
0.4541406	0.43317813	0.4235056	0.42095092	0.39020398	0.3953712	0.40019703	0.38918868	0.37532532	0.35770243	0.34688291	0.35252938	0.36885321	0.37486523	0.36709571	0.35831118	0.35271591	0.37956867	0.38392857	0.35563752	0.33373672	0.35117441	0.34517616	0.36030596	0.37425154	0.37905493	0.36630067	0.38826066	0.39881068	0.40809369	0.40552384	0.41052771	0.3765308	0.40274829	0.40772039	0.45815808	0.43446106	0.43187541	0.41329244	0.4243955	0.39592633	0.37664443	0.40271994	0.40904462	0.40220296	0.44514391	0.42944953	0.42219472	0.42412734	0.43969262
0.39570078	0.42429233	0.41784656	0.41906929	0.38827762	0.38361156	0.42645422	0.41723329	0.39267126	0.36288586	0.35680291	0.35073188	0.35026425	0.33796573	0.33553421	0.3508155	0.37786078	0.36445421	0.39317849	0.3967253	0.38206458	0.37343037	0.378959	0.38094601	0.35803473	0.35406375	0.36138207	0.33236128	0.37710953	0.3749125	0.40330783	0.39761963	0.37813154	0.3913939	0.42105642	0.44452453	0.41581339	0.39218915	0.41241246	0.42404097	0.40612435	0.41092858	0.40735146	0.35834175	0.41747648	0.42854363	0.41679084	0.43737155	0.42748731	0.42186561
0.40614855	0.40033647	0.39892456	0.3746624	0.38693723	0.37792966	0.42022803	0.40399793	0.40724167	0.33738869	0.36835358	0.34165362	0.33287191	0.33475608	0.33223352	0.3300997	0.35308546	0.34722561	0.35863832	0.40913951	0.38090861	0.38933995	0.39722219	0.39011329	0.36515915	0.36294749	0.33259267	0.30338764	0.35368004	0.33973387	0.37426192	0.40907741	0.38706493	0.3613759	0.39252713	0.40293521	0.39050874	0.38281503	0.40174499	0.43098068	0.41133881	0.41623777	0.41938314	0.34038636	0.36837453	0.43165928	0.40329733	0.3961845	0.42511743	0.39262986
0.40457737	0.3974784	0.37477708	0.36389378	0.38158911	0.37314165	0.39861363	0.40242538	0.40339434	0.35425144	0.37605453	0.35609066	0.34540829	0.32772651	0.3319065	0.31587815	0.36329448	0.36274856	0.37020126	0.43316475	0.42681444	0.40696749	0.39629427	0.4011699	0.39419681	0.34722355	0.35386658	0.28408664	0.33728081	0.34771645	0.35757154	0.40605858	0.37650716	0.37029722	0.38471279	0.40525797	0.3913455	0.36991781	0.39882591	0.39607382	0.42182243	0.40179798	0.3991394	0.34087628	0.36793649	0.4153955	0.39194638	0.38866267	0.40397274	0.38777101
0.39017123	0.40351704	0.38213718	0.37344536	0.3821775	0.36403313	0.38710269	0.34578419	0.40599558	0.36725429	0.35969937	0.36357328	0.3601779	0.33267891	0.32835534	0.31924382	0.34799516	0.3286759	0.42927915	0.38612929	0.43923584	0.40763938	0.41194266	0.39163876	0.38979277	0.36026973	0.34564069	0.32321465	0.33859691	0.33514133	0.38278601	0.37310538	0.37303716	0.36098891	0.39681175	0.38289258	0.39067835	0.36328882	0.39992374	0.42003369	0.41681743	0.40301672	0.39786097	0.40107575	0.38255525	0.40532967	0.40052861	0.38193771	0.41062081	0.39463392
0.42117414	0.41257516	0.3944498	0.38598049	0.38806522	0.37917882	0.47031364	0.43403381	0.4287782	0.36732948	0.39838225	0.39202851	0.37775189	0.35208863	0.34143302	0.36874312	0.34343967	0.35585368	0.36881703	0.41969669	0.43824089	0.40991265	0.42702016	0.4027676	0.39734715	0.38382471	0.36479741	0.34837943	0.35363236	0.3781966	0.36263642	0.38875759	0.38696468	0.38556397	0.39709744	0.39595336	0.38872421	0.3734535	0.40227285	0.41102865	0.4249143	0.40869734	0.39861378	0.38016739	0.36826947	0.42216337	0.42968613	0.40489346	0.40001529	0.38903403
0.41332954	0.43240705	0.40972289	0.40816161	0.40349951	0.40019569	0.40077999	0.41580212	0.40510231	0.37613443	0.38922635	0.39902845	0.37655106	0.37957838	0.3663702	0.35539851	0.35460073	0.36039364	0.41276395	0.40710276	0.40702927	0.40277928	0.41521958	0.41310525	0.41245133	0.38753453	0.39063564	0.37946731	0.36841339	0.36530128	0.36409172	0.37661895	0.37018552	0.39111179	0.39949697	0.40447819	0.39447558	0.39096794	0.37952474	0.39267325	0.40088683	0.40479183	0.38329977	0.3770034	0.37817669	0.41357908	0.42379701	0.38925585	0.3958537	0.42891923
0.40665472	0.42700762	0.36617398	0.40576056	0.35827011	0.40538239	0.38940275	0.40471846	0.39610195	0.40333632	0.3826108	0.37291425	0.39554015	0.39481297	0.36488211	0.34804323	0.36120763	0.3640604	0.37082642	0.35754111	0.37064722	0.37822407	0.38719767	0.37884632	0.39117703	0.4264327	0.3979328	0.40413055	0.36370674	0.37358418	0.37668288	0.34931129	0.35168442	0.3988145	0.34213835	0.3768709	0.38785058	0.40604985	0.38769162	0.3938472	0.40584564	0.38090435	0.36535186	0.37790436	0.37608796	0.40200117	0.42099485	0.38267112	0.39282912	0.40646628
0.38526297	0.41472802	0.44819298	0.4058347	0.35126418	0.40449321	0.39489359	0.4215239	0.37779263	0.36591733	0.3844282	0.39307168	0.37561026	0.4270463	0.37735382	0.36976177	0.35096058	0.38039896	0.34840888	0.35454994	0.34300837	0.36445364	0.35728982	0.36021408	0.39797246	0.40490565	0.40177715	0.4000594	0.36151326	0.3836484	0.3644768	0.32821399	0.33878762	0.37236714	0.35131699	0.39347321	0.35654438	0.40158984	0.40557832	0.38285801	0.38662618	0.36904132	0.3765415	0.36412385	0.36044312	0.42699718	0.43232858	0.36511111	0.38356307	0.41709551
0.33608323	0.43276373	0.38408616	0.41958588	0.41494399	0.38964409	0.38403785	0.41170716	0.37811536	0.38043466	0.40392324	0.38706425	0.39816314	0.45468664	0.36568409	0.38136494	0.36808348	0.38340086	0.37909147	0.34843048	0.32421303	0.34527647	0.36021328	0.37173855	0.38172829	0.42629266	0.39749861	0.40281674	0.36803764	0.38544467	0.36068663	0.34202921	0.36350837	0.33940402	0.35102117	0.38333458	0.38148713	0.40562096	0.36232719	0.41987672	0.3826575	0.37193218	0.38361886	0.35844532	0.38216722	0.44613433	0.40474162	0.37367833	0.40514278	0.40399241
0.41118345	0.43116009	0.42398566	0.42994541	0.38276574	0.40352052	0.38278621	0.37789845	0.37256756	0.39847469	0.3797006	0.41634279	0.4235523	0.44458705	0.40692189	0.39002684	0.41680604	0.41957989	0.35021698	0.3644793	0.33930093	0.34796289	0.37076464	0.38314211	0.38020414	0.38797846	0.39654431	0.40146226	0.41022947	0.3859722	0.37449509	0.34647951	0.35187566	0.35293236	0.35992301	0.35526952	0.38291824	0.41259602	0.39077657	0.3949832	0.3999255	0.3930105	0.36940971	0.39097112	0.37477452	0.44470873	0.38804245	0.38518044	0.41315699	0.41235486
0.37459707	0.42367607	0.40554652	0.44751734	0.40033603	0.41114923	0.40764698	0.41409323	0.40137312	0.4036212	0.3878575	0.41167244	0.42265651	0.4272185	0.40408161	0.41101742	0.39434996	0.399055	0.36982825	0.37352929	0.36207098	0.34819302	0.35445777	0.3927477	0.3914656	0.40946525	0.40122187	0.38723531	0.42298603	0.373447	0.37050638	0.36935928	0.35269806	0.35347003	0.36857256	0.41116869	0.39793086	0.39006579	0.3886807	0.40177253	0.41615102	0.40600023	0.40058973	0.40295315	0.37931922	0.4275853	0.41223156	0.39967397	0.37939399	0.3972871
0.41383314	0.43645233	0.4156518	0.4325819	0.41033295	0.4043521	0.43753493	0.41205075	0.39237466	0.36970961	0.39272058	0.38712057	0.39979449	0.41877276	0.43109652	0.41024175	0.41447604	0.40459782	0.4286302	0.39732966	0.39618632	0.36251226	0.37968415	0.38895103	0.37103882	0.3755838	0.36870626	0.3725327	0.37206975	0.36978781	0.40350321	0.37153769	0.3715452	0.37342742	0.37834191	0.37853667	0.37953091	0.35393691	0.39854187	0.39317399	0.42037785	0.39350805	0.38496122	0.39381304	0.39986214	0.42043367	0.40791336	0.39081925	0.39211315	0.3596006
0.39537156	0.42830852	0.43251538	0.42672619	0.36904481	0.4139235	0.4122988	0.39357007	0.41229916	0.34860784	0.39278489	0.38141525	0.38493648	0.37608671	0.38195363	0.38282397	0.40927929	0.38986889	0.4417538	0.38590965	0.39995161	0.39726102	0.3891449	0.39787981	0.36923212	0.38431424	0.37281209	0.35670233	0.36719936	0.38099581	0.38634226	0.38720894	0.38312599	0.37962121	0.40046993	0.39716166	0.37492868	0.374616	0.37667796	0.36636412	0.40642262	0.40440866	0.37167108	0.37730628	0.39853674	0.39689648	0.3892833	0.38089317	0.35703754	0.3328734
0.40786311	0.42653441	0.44120237	0.42605343	0.37086073	0.3959167	0.38290316	0.38706088	0.39109746	0.31986874	0.37265408	0.36744165	0.37699839	0.35082105	0.35709941	0.36903685	0.3882916	0.39018348	0.4301115	0.3991693	0.40678737	0.38533264	0.39223108	0.40463778	0.36571324	0.36333007	0.36721882	0.36961925	0.37144431	0.38511246	0.3768501	0.40647018	0.36790267	0.40340105	0.40869355	0.38482216	0.3814705	0.37223977	0.37964466	0.37116027	0.3905929	0.37322423	0.34119481	0.3360422	0.37248307	0.37036476	0.38291848	0.35317811	0.37882563	0.3662439
0.39909923	0.41126379	0.42978752	0.40783575	0.36869189	0.38725838	0.41539109	0.35283983	0.41278738	0.38386226	0.38195318	0.37730908	0.3757377	0.36473894	0.35864803	0.37090221	0.39437515	0.38915473	0.44748557	0.4063113	0.42734385	0.40820062	0.41137514	0.40973741	0.37679586	0.37394166	0.35427144	0.33971977	0.36944589	0.36080211	0.38116008	0.41340953	0.39644551	0.40837237	0.37718514	0.41058865	0.36257666	0.35517502	0.35220227	0.3184469	0.36981899	0.37985244	0.3555547	0.35389233	0.38480482	0.37358296	0.37516969	0.35907936	0.37156039	0.33858058
0.43780038	0.42778075	0.41117847	0.43092853	0.39339048	0.39162081	0.41724643	0.40703633	0.41290748	0.34535694	0.38471979	0.38338387	0.36199147	0.37767142	0.35892931	0.36603323	0.35381427	0.3916164	0.44739419	0.4244487	0.40927839	0.3894372	0.40633461	0.3956905	0.39516884	0.38141286	0.34263039	0.3656866	0.37927628	0.38273299	0.39242366	0.40866396	0.39249358	0.4010658	0.39980239	0.3793534	0.37159339	0.33820945	0.36654624	0.31850773	0.34696135	0.36135462	0.34245491	0.35362667	0.386289	0.38962191	0.38430616	0.37763953	0.3663933	0.35673863
0.412341	0.42417181	0.4350251	0.41230756	0.40568739	0.40284193	0.42043704	0.39418894	0.41780007	0.40092185	0.38509378	0.39372015	0.37659115	0.39973614	0.36640021	0.35933638	0.37857071	0.38418639	0.39100999	0.3901256	0.39689007	0.39544564	0.41081616	0.42130533	0.39374217	0.39314383	0.38924658	0.3915661	0.36323744	0.37715796	0.37359771	0.40047979	0.41143131	0.41864654	0.42407385	0.4192645	0.40288511	0.38571525	0.36443508	0.366225	0.34620625	0.3710826	0.34447765	0.37618864	0.38600922	0.39599788	0.38505134	0.38343796	0.37994039	0.37997401
0.41360921	0.41470879	0.39615756	0.42155692	0.40400392	0.42690271	0.41233385	0.42636657	0.38970876	0.40801647	0.37966114	0.39057341	0.38829786	0.3961063	0.35922509	0.33792329	0.37194511	0.38165787	0.36820522	0.35475314	0.366395	0.36836874	0.3843773	0.39393839	0.40355164	0.38624176	0.37582901	0.38698763	0.4000085	0.37432042	0.38672471	0.38792172	0.38991535	0.4166505	0.43948185	0.44393808	0.41241819	0.37926775	0.36626783	0.35322818	0.35408735	0.37139913	0.34035659	0.3757461	0.37936592	0.40985364	0.38597474	0.3878423	0.365798	0.40387896
0.42846984	0.38519505	0.40219545	0.39466467	0.41353694	0.39033645	0.40737402	0.39845616	0.39587328	0.37417364	0.37189353	0.38208705	0.39271674	0.40531397	0.35951591	0.32908112	0.34490514	0.36749059	0.34875578	0.33439532	0.36218217	0.38015723	0.37711206	0.39628431	0.41198939	0.38101879	0.38369226	0.38914579	0.37527248	0.38891599	0.36444488	0.36222577	0.39191422	0.39927202	0.43539134	0.45413619	0.39210349	0.39918885	0.3830609	0.37071288	0.36144352	0.35094473	0.36805034	0.37435713	0.38298586	0.40764934	0.41167784	0.40351552	0.39751765	0.37537012
0.40300834	0.36087796	0.40612477	0.41651049	0.38819724	0.40073925	0.43636099	0.41439173	0.38724348	0.41513115	0.4033078	0.38587385	0.37175372	0.40074623	0.36325374	0.3422721	0.36774391	0.36646146	0.35029197	0.36580583	0.35906008	0.35210904	0.36853141	0.3775681	0.40688282	0.37418139	0.39792973	0.40857041	0.39072171	0.40809125	0.36186478	0.34429041	0.3898232	0.39611	0.45372665	0.4437027	0.42827302	0.38874885	0.39538369	0.39326245	0.37673822	0.35896307	0.36449558	0.36137575	0.38399738	0.40841058	0.37798381	0.38530582	0.41639292	0.40770799
0.40568072	0.38403735	0.41665366	0.40326539	0.40241554	0.3881143	0.43441102	0.44495675	0.41435575	0.40422225	0.38236359	0.43215549	0.40759641	0.38769832	0.39721408	0.36738196	0.37975714	0.38163179	0.34694532	0.35775357	0.36312491	0.33053699	0.37414894	0.39481983	0.40991631	0.40524435	0.42360678	0.41470078	0.39584798	0.38722989	0.39549401	0.37342048	0.3943696	0.3731291	0.42161691	0.45298138	0.43340504	0.40050581	0.41239324	0.40090823	0.38428509	0.39039233	0.355948	0.39601398	0.38722888	0.40330902	0.38824341	0.37538895	0.39508283	0.41925254
0.43191302	0.42975861	0.42365742	0.40288502	0.40257525	0.42063335	0.4222306	0.40900457	0.39342162	0.39359367	0.39521992	0.420701	0.38946694	0.41203284	0.3991493	0.37315497	0.38326004	0.38980681	0.37305886	0.37743562	0.35745141	0.36170891	0.37031117	0.41486925	0.43088293	0.41570818	0.40040541	0.42626539	0.39437187	0.40550449	0.38206917	0.37669697	0.39372528	0.402421	0.44671333	0.47163466	0.42061421	0.43961707	0.42032602	0.43636775	0.4222047	0.41075671	0.38769901	0.35674638	0.3911964	0.39212584	0.39231125	0.36509261	0.401099	0.42586839
0.41468936	0.42125508	0.3907364	0.38436925	0.40839621	0.40078172	0.42140463	0.43727121	0.42933476	0.4119046	0.41137475	0.4094753	0.41261792	0.41983959	0.41471204	0.4060055	0.39319581	0.39128384	0.37203357	0.39768389	0.35483873	0.36897686	0.37245706	0.43671331	0.4339959	0.44078627	0.42969102	0.42747766	0.42740342	0.41423574	0.41129518	0.39864194	0.36676326	0.38851538	0.41633272	0.41895837	0.40643579	0.42576724	0.41591799	0.40753746	0.42018467	0.43109035	0.36826044	0.36616269	0.37350392	0.38977107	0.36890003	0.35430911	0.38610262	0.41991782
0.40661037	0.40461996	0.41842204	0.39087024	0.39576718	0.37565488	0.39417398	0.42685366	0.42945102	0.40215355	0.38800246	0.41929305	0.41380024	0.39423254	0.38665441	0.39415264	0.39502618	0.387815	0.43400171	0.41771424	0.37753153	0.37930381	0.38044071	0.40453297	0.40703779	0.39859796	0.43288243	0.40598729	0.40851516	0.41399017	0.41144243	0.38776478	0.3699601	0.37517893	0.36607438	0.37615687	0.36769909	0.39534947	0.42591339	0.39720997	0.41195199	0.40458232	0.39000356	0.37277746	0.36794299	0.34179777	0.32994017	0.34321216	0.33898804	0.35150906
0.41332561	0.3999657	0.43189597	0.37618685	0.40009513	0.40830645	0.41048741	0.42596853	0.42480752	0.40789783	0.42072162	0.39999166	0.4035188	0.39198506	0.39263827	0.37599123	0.37891999	0.38028884	0.43522853	0.44666439	0.39068666	0.38672459	0.37844557	0.36599451	0.38883331	0.38321924	0.39051142	0.38252699	0.40795591	0.44187683	0.40263209	0.38650793	0.35955405	0.37138677	0.36499655	0.36525634	0.3502419	0.36111838	0.37431902	0.40031639	0.41468045	0.4217734	0.39545161	0.35460037	0.36823064	0.33557642	0.34530711	0.32989505	0.33513105	0.33818862
0.39837739	0.41259748	0.40506837	0.38811743	0.39802727	0.43648294	0.3838166	0.39676678	0.38482568	0.40224946	0.40333503	0.38746512	0.41917261	0.37295753	0.40243226	0.38249144	0.40269426	0.39423788	0.42567709	0.4485032	0.38648069	0.37365115	0.36954099	0.37904841	0.37672043	0.36629507	0.37833554	0.37129626	0.38469839	0.43268618	0.42275733	0.40775773	0.38292643	0.36706945	0.37255457	0.36336377	0.3562724	0.37296236	0.37815347	0.39632618	0.38165677	0.43361616	0.40470046	0.35826921	0.34144211	0.33424699	0.33025077	0.33109656	0.35888866	0.35859272
0.41822681	0.41781735	0.40873852	0.41288015	0.40860221	0.42126453	0.40267903	0.39892054	0.41849908	0.43263009	0.42250985	0.40914673	0.41067123	0.42393592	0.39114228	0.39349571	0.39234319	0.419054	0.43196768	0.42703435	0.39058042	0.38236853	0.38632929	0.39459094	0.39639774	0.38591474	0.38222018	0.38682434	0.3980217	0.4361878	0.42884171	0.43586624	0.3944234	0.38222885	0.36734515	0.38204798	0.34323138	0.34818289	0.37528518	0.37994176	0.4005028	0.44122362	0.38280386	0.35752627	0.36888599	0.38148257	0.36468807	0.35777944	0.34186503	0.35519508
0.41443509	0.43338111	0.44038543	0.40144178	0.40091941	0.41005775	0.41616485	0.43809676	0.43203437	0.41044348	0.40011156	0.41655508	0.41731393	0.41815373	0.39255488	0.41684279	0.41278461	0.41647607	0.45943096	0.43613654	0.41276315	0.41097587	0.41424486	0.41259342	0.38871592	0.40528145	0.36722907	0.40311444	0.40568215	0.41798016	0.4374468	0.41427863	0.41473567	0.39579257	0.39747742	0.38831314	0.35582364	0.37153834	0.37041765	0.38226157	0.41901344	0.42336068	0.37048021	0.3750456	0.40519017	0.36993676	0.40405384	0.37003136	0.36600277	0.3705866
0.39045876	0.44452411	0.41578609	0.4407697	0.40923607	0.41658521	0.43605077	0.41795513	0.42531851	0.40902388	0.40919024	0.41337526	0.38963816	0.43294382	0.41063648	0.39257887	0.41293088	0.43530476	0.42970124	0.43012479	0.43609515	0.40094766	0.43396208	0.40733558	0.40100303	0.40520981	0.35243303	0.39780325	0.42666471	0.41358677	0.42787194	0.43015799	0.39592701	0.39907867	0.39264527	0.40624857	0.39088887	0.35815433	0.38006252	0.37053895	0.39893207	0.41342485	0.40116709	0.39181069	0.39170504	0.40426803	0.3698869	0.37705034	0.36841589	0.38259178
0.38408399	0.39913386	0.37030071	0.39029685	0.37218451	0.38359094	0.45230526	0.41793516	0.39943409	0.38170713	0.41766211	0.40881678	0.38007915	0.42478734	0.40048182	0.35350507	0.42027283	0.42411065	0.39772877	0.40561426	0.3993991	0.4034192	0.40717477	0.40225193	0.40488666	0.39488402	0.34789786	0.38315272	0.39388847	0.43350995	0.42146912	0.39557359	0.40031001	0.40654743	0.39246145	0.41304597	0.3656109	0.37681663	0.3667317	0.38600373	0.37370154	0.38116598	0.36117986	0.37031764	0.39021337	0.42792264	0.42371574	0.36999279	0.35939893	0.39302614
0.31966352	0.38369247	0.3446357	0.34112877	0.35783398	0.41594011	0.41603011	0.42047137	0.40737057	0.37984496	0.40650436	0.39579976	0.38857111	0.39536834	0.41844621	0.38039416	0.42297769	0.41942751	0.39948431	0.3860361	0.41641235	0.39564782	0.4097288	0.40696469	0.41319519	0.40519497	0.37289709	0.39113948	0.39874217	0.38746855	0.39971864	0.40019396	0.37646747	0.36406571	0.36893788	0.38177794	0.3859784	0.36283261	0.36020681	0.37298632	0.3810063	0.35788119	0.34449083	0.35779202	0.39123973	0.42964453	0.41847065	0.37642637	0.33847791	0.41268739
0.34134737	0.38816079	0.35872352	0.33872774	0.35442093	0.36928529	0.40720949	0.41701627	0.37188816	0.37474918	0.41753328	0.36545855	0.3713845	0.44253457	0.42250821	0.36648142	0.41077429	0.4375639	0.3871547	0.39455387	0.39633527	0.39259017	0.42362246	0.36393356	0.39744815	0.40476966	0.41690901	0.40123177	0.38111407	0.42759383	0.39840043	0.37505394	0.37459382	0.37848467	0.40950644	0.44567212	0.40430561	0.37710378	0.38347545	0.36270669	0.35432693	0.36763006	0.36749169	0.37823492	0.3960712	0.42537123	0.40582982	0.35994461	0.4113847	0.41431648
0.35192713	0.39516348	0.39587858	0.35179791	0.34791037	0.39274916	0.42707831	0.43904379	0.40363154	0.38914111	0.42250863	0.43745601	0.40624642	0.42148	0.41208038	0.37385929	0.41197592	0.43049648	0.41939282	0.40445286	0.40868148	0.40684134	0.41083995	0.4240368	0.4194659	0.41741514	0.38831556	0.40177548	0.42435324	0.42797518	0.40335566	0.39561558	0.40276814	0.3880322	0.42367077	0.43222782	0.38388231	0.38111022	0.40202445	0.37285954	0.3762863	0.37731493	0.38307172	0.39531261	0.40783045	0.43262926	0.45231774	0.40430138	0.43359157	0.41549563
0.36564612	0.37993991	0.36455148	0.36903945	0.34770918	0.39211714	0.42108256	0.41839495	0.42710003	0.39556926	0.42746034	0.42282429	0.44104648	0.39818031	0.4432267	0.40200943	0.40812492	0.43870637	0.42843682	0.38082367	0.39413384	0.40936321	0.42015335	0.40335315	0.43310523	0.40542522	0.42641205	0.39953473	0.41142616	0.39614645	0.41504812	0.39942139	0.39969856	0.42085579	0.42148483	0.4025124	0.39739633	0.39259893	0.41758153	0.39382324	0.39707887	0.39504695	0.40705678	0.36498848	0.41436249	0.42657581	0.43011397	0.40319782	0.40646249	0.39054042
0.37530544	0.39890417	0.36089629	0.36954597	0.35100916	0.36514589	0.36773545	0.46626079	0.42673728	0.44281414	0.42301512	0.43259966	0.44663635	0.44048601	0.41329572	0.41430312	0.40614635	0.40262496	0.41898686	0.39722663	0.39854321	0.40246707	0.39036629	0.41951841	0.4283722	0.44329023	0.43427667	0.41352361	0.38332105	0.38034254	0.42156214	0.3753081	0.37698716	0.40264252	0.38020122	0.39457721	0.39431348	0.37598339	0.41810331	0.41549671	0.40788415	0.39243114	0.40246418	0.35869497	0.40105659	0.39308923	0.38907927	0.40057555	0.39553729	0.36929595
0.3792609	0.37856227	0.36319619	0.36235139	0.3613525	0.35814169	0.33368635	0.39828554	0.42694458	0.43240786	0.40682533	0.42648128	0.45048773	0.44073161	0.41215771	0.40968341	0.36965942	0.39454046	0.44185111	0.40905315	0.379282	0.39325619	0.40368468	0.39005962	0.4086175	0.41731653	0.41602901	0.37967074	0.38600403	0.40926814	0.39957353	0.32539698	0.37933236	0.37652588	0.36461538	0.41848633	0.38901338	0.40169248	0.38847995	0.43697333	0.43497846	0.35170335	0.38485697	0.34877199	0.39056954	0.37782007	0.37028444	0.37815404	0.35561952	0.36683989
0.39338997	0.37744465	0.3719331	0.36310369	0.36941296	0.35700536	0.35942978	0.37623036	0.38826337	0.39329588	0.38213331	0.3976362	0.43151373	0.44469598	0.39433894	0.4188605	0.40017277	0.39951417	0.45060515	0.38777778	0.39489323	0.42450467	0.37826619	0.41052729	0.40851015	0.42963222	0.40318385	0.41930386	0.34853637	0.45336583	0.37884668	0.35515955	0.38650513	0.3785035	0.35916251	0.36995468	0.36129108	0.39381894	0.38174444	0.42828482	0.35743895	0.40616861	0.36855263	0.36292985	0.39413437	0.36844593	0.35550857	0.3789781	0.33145726	0.35729837
0.40282446	0.39909256	0.36821645	0.37491506	0.36997429	0.373862	0.3498795	0.44514468	0.37232834	0.37451771	0.39372942	0.40798345	0.43815395	0.46026415	0.41720122	0.40532991	0.40138087	0.44940153	0.44544083	0.40060407	0.38506353	0.40930882	0.40406469	0.44428271	0.42087835	0.4173429	0.40925881	0.39807376	0.36753625	0.4120532	0.35407925	0.34768897	0.39066881	0.37002212	0.35406095	0.38375854	0.37005574	0.38718197	0.39404294	0.41009948	0.39781865	0.37370139	0.38909435	0.34934065	0.3834168	0.36318326	0.37102413	0.37415814	0.3684749	0.3634682
0.41084152	0.42035079	0.3957127	0.39263153	0.37144732	0.37799987	0.38783449	0.37455711	0.38695163	0.37509134	0.37669572	0.41062891	0.44333321	0.42710635	0.43682998	0.43297684	0.41221118	0.43741727	0.41953439	0.42382923	0.40452418	0.4146049	0.40383014	0.39730939	0.42617366	0.40650594	0.38419005	0.38483295	0.37127283	0.38778326	0.37969923	0.35871953	0.36572438	0.39353994	0.37763283	0.40181771	0.38500735	0.37427366	0.38534766	0.40371263	0.35391274	0.37102103	0.34521821	0.33727068	0.36860645	0.36886874	0.37695229	0.36716533	0.36493838	0.39693385
0.42908007	0.42909807	0.39888662	0.3840684	0.37185717	0.39011979	0.38120925	0.37274075	0.38972214	0.36976665	0.35995322	0.39732823	0.42071491	0.40892333	0.42880267	0.41470823	0.40024891	0.4368338	0.4171401	0.4044345	0.40601745	0.40017146	0.41471004	0.44784784	0.41463053	0.40550697	0.39413315	0.37413096	0.3572605	0.36427459	0.34278652	0.34911591	0.35553247	0.37906939	0.40986341	0.38079745	0.38766363	0.38666326	0.36647558	0.36476433	0.36407006	0.34615672	0.32528424	0.33799195	0.36024627	0.37675151	0.38816988	0.37317944	0.39553988	0.38919091
0.38028681	0.44607443	0.42505118	0.37746722	0.38337871	0.40155739	0.38772604	0.37588692	0.36100501	0.37479565	0.34931028	0.36352289	0.39481574	0.37027049	0.42033729	0.41296256	0.40338337	0.4143877	0.41994679	0.40268123	0.41095856	0.39704067	0.43002564	0.42405146	0.41877371	0.40495196	0.3636505	0.34540284	0.35130408	0.34272125	0.35427585	0.33590084	0.3435235	0.35943896	0.42499968	0.3773618	0.41153201	0.37995717	0.36473712	0.35950637	0.34906065	0.32329524	0.33151358	0.34504199	0.36434999	0.39309865	0.38997519	0.40706664	0.38774091	0.4014276
0.38653657	0.43460399	0.42502704	0.3968991	0.38876396	0.40142918	0.39737958	0.39411128	0.36567897	0.3883554	0.37634453	0.37031993	0.38035041	0.3534368	0.39192361	0.41459918	0.43282974	0.37880644	0.41149122	0.43534815	0.40468147	0.39614701	0.41744182	0.39795315	0.4412311	0.39390352	0.38842931	0.34408319	0.36602259	0.33937687	0.35917965	0.34981024	0.33900535	0.33092633	0.3913542	0.34994054	0.4004316	0.36953521	0.36067915	0.35635114	0.33356911	0.30557397	0.32327285	0.34379935	0.33792531	0.39768332	0.40566918	0.40849203	0.41289216	0.40032646
0.38236019	0.37175369	0.42103997	0.36858183	0.40729177	0.40844294	0.40156364	0.40855893	0.38676196	0.39796096	0.36749548	0.3927387	0.38229576	0.38624674	0.4097445	0.41621441	0.4041273	0.44339111	0.41956562	0.39722648	0.41392845	0.38922918	0.43251711	0.42857441	0.43074101	0.38430631	0.34394041	0.34527451	0.37028912	0.36564982	0.35715967	0.36205971	0.31745666	0.345707	0.36608881	0.35278156	0.37876397	0.37584943	0.35431033	0.34860003	0.34652391	0.33917558	0.33607927	0.33629653	0.32975408	0.39401165	0.40362933	0.4005712	0.41204438	0.41076595
0.38104993	0.40153122	0.41539162	0.39877442	0.39436957	0.41458431	0.40506488	0.41346192	0.41575742	0.39122638	0.37667203	0.39488909	0.4090645	0.36946619	0.3965731	0.4002955	0.38472149	0.41970566	0.42774823	0.39762905	0.43366432	0.39623168	0.4198834	0.43770596	0.43251136	0.39791629	0.37727833	0.34317052	0.377933	0.38822764	0.36514482	0.34047505	0.34273702	0.35657629	0.39295477	0.35782874	0.4158119	0.37187344	0.36447382	0.37011743	0.3870796	0.35508615	0.32899413	0.34021634	0.40144888	0.3818391	0.41625839	0.40523595	0.40322149	0.39478669
0.37486693	0.40863454	0.38770357	0.38796693	0.40209725	0.4182893	0.39727962	0.42852628	0.42354441	0.39409378	0.38583845	0.40788731	0.39465651	0.38219374	0.41268355	0.3993237	0.38361806	0.43090189	0.42667153	0.42700684	0.42770031	0.40269402	0.40505031	0.43712568	0.41700509	0.40785789	0.35139713	0.37952736	0.38176051	0.36660802	0.36254832	0.37300029	0.36571947	0.37430298	0.39450297	0.36656845	0.3865951	0.37522677	0.37783781	0.38939598	0.35239333	0.35842365	0.35709929	0.36386785	0.37106949	0.40374017	0.39234376	0.39792803	0.39458135	0.39396304
0.36160123	0.39778391	0.37489489	0.37403533	0.40022773	0.41286087	0.41157529	0.4304156	0.42294964	0.43868867	0.41101089	0.39963639	0.41310918	0.38003081	0.39510807	0.37735051	0.37950841	0.40839741	0.44500658	0.44446918	0.39455357	0.40355662	0.40150583	0.40000957	0.39473781	0.3930034	0.36463466	0.38522083	0.40876117	0.41820195	0.39813313	0.39275873	0.38946834	0.37366372	0.36768085	0.35894749	0.3859064	0.36542636	0.3744359	0.37553984	0.399371	0.36171699	0.38820916	0.34971458	0.38716245	0.39740875	0.40537673	0.36360085	0.38927442	0.38640302
0.36294192	0.38445765	0.36165252	0.3449606	0.35994217	0.35637954	0.40153942	0.437215	0.41626731	0.40991488	0.4117361	0.39814147	0.39979115	0.38143	0.37011757	0.38696745	0.3573063	0.39894101	0.4444468	0.42412937	0.3608458	0.37159163	0.38700318	0.36713517	0.38197136	0.37191039	0.35668483	0.36947134	0.37856489	0.41848624	0.41347453	0.43207583	0.39333484	0.38096929	0.36717466	0.35337037	0.34806854	0.35767385	0.37119597	0.3799386	0.41245618	0.38711143	0.44154784	0.36426291	0.38527673	0.39585492	0.39415392	0.36834326	0.38674465	0.38210878
0.3761898	0.37116602	0.34580678	0.33760014	0.34379691	0.36238542	0.41664922	0.37372541	0.40824747	0.41470903	0.39575952	0.38386071	0.39276209	0.36658722	0.36118755	0.36835429	0.37287545	0.40515682	0.42486697	0.41776907	0.4092176	0.38442692	0.38392398	0.38860884	0.36740333	0.36382818	0.35726422	0.37107188	0.37685263	0.40117255	0.40793318	0.40127844	0.38660553	0.38094243	0.37432396	0.36241531	0.35329205	0.33112448	0.37087446	0.37831479	0.40193108	0.38076901	0.41778147	0.38651145	0.41266418	0.38423946	0.38525778	0.38839936	0.37009329	0.37731111
0.40047652	0.39010262	0.34992474	0.3560327	0.34471735	0.36696005	0.33697051	0.41562027	0.40887201	0.38680488	0.39796987	0.39322427	0.38495666	0.38081118	0.37603369	0.35270479	0.34986591	0.42199367	0.44346935	0.40803277	0.39672258	0.38090429	0.37059164	0.38847753	0.39260364	0.37876555	0.38908699	0.38832116	0.39718062	0.41099861	0.39781052	0.42495662	0.38315535	0.38982964	0.38127497	0.39028576	0.39128152	0.3501994	0.36512244	0.41339004	0.42930877	0.39925051	0.37978017	0.38303524	0.39333388	0.40396571	0.37347484	0.38296309	0.37693775	0.39872798
0.4010061	0.39065999	0.38210315	0.37124094	0.34525591	0.35757715	0.3592566	0.32982659	0.35541993	0.38397866	0.37981999	0.38820606	0.39096373	0.40751529	0.38799229	0.37873185	0.38012618	0.39203572	0.40703365	0.4199768	0.39278409	0.37082225	0.39616859	0.40066281	0.40666264	0.40583578	0.39023173	0.4035776	0.38615578	0.40573537	0.3980473	0.40489373	0.40226987	0.38251975	0.38642159	0.38943172	0.38586375	0.37420702	0.38798553	0.4291136	0.42074189	0.41153899	0.39470518	0.3627677	0.41031727	0.3933436	0.39012757	0.38879478	0.36379266	0.40638712
0.40287456	0.42200354	0.38129696	0.37492117	0.35207945	0.36558729	0.35993212	0.38131341	0.35078257	0.36198154	0.34904853	0.3949092	0.41323626	0.4176538	0.39104944	0.40337262	0.38529423	0.39911342	0.38174587	0.394384	0.37833852	0.35481817	0.38666874	0.40793973	0.41924962	0.39854026	0.37943751	0.37669185	0.36636907	0.38861302	0.38164362	0.37362647	0.37486169	0.37398538	0.41260695	0.41327161	0.40220794	0.39457315	0.41376427	0.4172051	0.42744884	0.40710223	0.37675431	0.37839466	0.40570965	0.41856599	0.38443467	0.40813243	0.39168084	0.40762097
0.41269329	0.43063527	0.39898962	0.40446365	0.37166673	0.36664805	0.37395087	0.34614855	0.33635369	0.33231708	0.33944789	0.36714911	0.39026076	0.41242054	0.40288261	0.39208847	0.38188455	0.39427456	0.3950184	0.34870338	0.36616006	0.38607365	0.37560534	0.38479325	0.39716277	0.41698971	0.38426462	0.37940723	0.35798156	0.34289992	0.33949882	0.33359215	0.35150033	0.34336314	0.39005828	0.37574318	0.38087794	0.41389844	0.39615124	0.39212969	0.39979982	0.38617411	0.34774354	0.37765232	0.38381967	0.362257	0.41279045	0.37158072	0.40864906	0.42166924
0.40553746	0.41794825	0.40672976	0.37879679	0.38058871	0.36892352	0.37774962	0.35864154	0.32637247	0.340435	0.37146497	0.36324763	0.38426715	0.39633045	0.413452	0.38618386	0.38095218	0.37388045	0.35891429	0.34099889	0.33068806	0.31245434	0.37247345	0.39437905	0.38404441	0.38142058	0.40275562	0.33028042	0.35539868	0.34424001	0.33383983	0.34343976	0.32664359	0.31076911	0.3698777	0.38229349	0.36958694	0.39049724	0.38826266	0.36964214	0.35466394	0.33435097	0.34411216	0.35549811	0.36980847	0.45613346	0.39482358	0.39063123	0.39959881	0.38753724
0.41400963	0.41910985	0.39722723	0.4151209	0.39032739	0.37985861	0.35629082	0.35618708	0.35067645	0.34671319	0.35834309	0.36462748	0.37073368	0.36839545	0.39859518	0.38701314	0.391756	0.38755399	0.35428172	0.33737737	0.32597485	0.26863611	0.38271743	0.41054913	0.4029845	0.4076519	0.38273552	0.33004972	0.35439631	0.34998542	0.35339791	0.3193661	0.31530327	0.31833068	0.35346583	0.37381995	0.39091241	0.3353321	0.34325162	0.35759526	0.35623649	0.35619158	0.35965222	0.33686221	0.39283189	0.41821092	0.3860575	0.4017131	0.3941375	0.36612675
0.42395294	0.43574974	0.4348456	0.38625795	0.39230999	0.36700001	0.37622708	0.40034819	0.35940194	0.34136474	0.36068207	0.38131613	0.37693408	0.39909482	0.41053712	0.37498975	0.40210932	0.39247537	0.3820897	0.33718652	0.36071464	0.32763198	0.37571663	0.38272268	0.38210332	0.37866518	0.38074297	0.38030046	0.37795597	0.35077834	0.33621007	0.3378129	0.32589719	0.32153475	0.34733966	0.34854046	0.36755818	0.34856257	0.3930693	0.36856166	0.37350267	0.36958945	0.35434383	0.35219291	0.3952831	0.39279786	0.3903538	0.35013056	0.3842749	0.40272072
0.41486692	0.45376393	0.42657706	0.42053211	0.41442391	0.41704252	0.38718492	0.3902916	0.39114106	0.3688727	0.37370259	0.38778162	0.40043682	0.42090309	0.43053541	0.40188047	0.38043123	0.40249783	0.39196998	0.38075548	0.37477162	0.40123567	0.38266498	0.36793819	0.41646796	0.4146744	0.38730595	0.43446177	0.38244095	0.38627434	0.34174666	0.34855145	0.34608981	0.32915115	0.36816835	0.33844206	0.35823587	0.34365091	0.34297237	0.38485891	0.38745391	0.37249786	0.38600725	0.36140412	0.42422721	0.40360731	0.39232597	0.35395339	0.39163655	0.40538731
0.39711705	0.4267247	0.39616174	0.40523568	0.40202293	0.41560277	0.41766873	0.41798216	0.41089645	0.39156619	0.39050949	0.38444752	0.41543746	0.40551743	0.41949001	0.39724597	0.40576458	0.36744028	0.37775445	0.40031126	0.37553316	0.36945102	0.37451273	0.36635405	0.38712138	0.38555413	0.38515165	0.45313823	0.40905336	0.41505659	0.36784381	0.35851645	0.35077611	0.34342244	0.35777533	0.33274058	0.32979503	0.34080777	0.34375241	0.38076594	0.39728275	0.38886368	0.40124011	0.40781271	0.40823984	0.40250483	0.42588672	0.37559941	0.40987983	0.41165406
0.37371337	0.37178946	0.37349665	0.3906385	0.38867608	0.39818108	0.413634	0.42211685	0.4207536	0.38843659	0.39266461	0.40440434	0.4121531	0.40385807	0.36909848	0.38522729	0.37800062	0.40836304	0.37823951	0.40284446	0.38427576	0.33959907	0.37564039	0.39257127	0.37472755	0.3824577	0.37397411	0.40604901	0.41431224	0.42122173	0.40119788	0.40423948	0.36407417	0.35058147	0.36450574	0.34725639	0.34068957	0.31860986	0.31970581	0.3477791	0.39669511	0.40024471	0.38213998	0.40812644	0.41855937	0.42490071	0.4108353	0.37938645	0.35495836	0.40853024
0.35931686	0.36232442	0.34356955	0.36194983	0.35520712	0.3669149	0.39099723	0.44751245	0.40645033	0.40448192	0.40287527	0.41185552	0.40601563	0.40046182	0.35054576	0.37753689	0.36571771	0.42903948	0.39084065	0.39867085	0.39839217	0.33959568	0.37132424	0.35729587	0.38367185	0.36513829	0.36873439	0.43438897	0.39671129	0.42898351	0.41176865	0.38310832	0.37780416	0.37377778	0.35659492	0.3541941	0.33386469	0.31005579	0.3583377	0.34395957	0.38511798	0.39172381	0.38561362	0.41705656	0.42756695	0.43122625	0.39462233	0.37838352	0.37065405	0.38805601
0.3658821	0.34927022	0.344401	0.34506145	0.37399951	0.4046967	0.39079067	0.45050192	0.430953	0.3976045	0.40169173	0.4031789	0.42240891	0.38407665	0.3726258	0.386527	0.37396312	0.39344025	0.35946274	0.41841015	0.44085675	0.37055561	0.36686856	0.39306527	0.39078605	0.39617482	0.39157683	0.40215975	0.39809525	0.45684403	0.41244709	0.37067965	0.38323155	0.38840857	0.3738414	0.36668265	0.3564387	0.34559107	0.33395129	0.35097963	0.40013304	0.4065032	0.38175496	0.37711531	0.43478096	0.40224493	0.4042511	0.36978003	0.40461603	0.39702824
0.37523246	0.37561435	0.35876253	0.37419397	0.38407686	0.39700007	0.40977678	0.4170804	0.43005729	0.39788759	0.40044898	0.42286283	0.3945927	0.39902017	0.40153223	0.38921189	0.37392509	0.39636895	0.40578297	0.43822104	0.40718883	0.39408198	0.37145293	0.39085177	0.39160654	0.37380034	0.38802901	0.40964821	0.41697887	0.42278689	0.42399806	0.41131529	0.39083865	0.37633842	0.37926471	0.36942241	0.38131022	0.33649674	0.34939516	0.3726837	0.38069519	0.3937982	0.39471278	0.39232442	0.419209	0.41733211	0.42742723	0.40366989	0.37653929	0.39011404
0.39187425	0.39752972	0.38007909	0.38404959	0.38821456	0.39792737	0.38947669	0.39901632	0.4257555	0.40861651	0.41049868	0.40437984	0.41604462	0.39509812	0.41391164	0.39476252	0.38375005	0.41393691	0.39571312	0.39051706	0.39580372	0.39189517	0.40576977	0.42270488	0.41052923	0.38930345	0.39187524	0.38525039	0.39488262	0.43202814	0.40935719	0.39689922	0.38982174	0.40852195	0.39394066	0.39285085	0.39176226	0.37964755	0.37419352	0.36586979	0.35867617	0.36300641	0.36703402	0.34789199	0.38799843	0.4157083	0.41815895	0.40335447	0.38860741	0.40705657
0.42100286	0.41196036	0.37316665	0.41348392	0.38311565	0.40643883	0.40539709	0.41424674	0.40003812	0.38272226	0.38358724	0.39750129	0.41126364	0.3785727	0.40452591	0.40264851	0.3820715	0.40836006	0.42226639	0.41411898	0.41500196	0.3818258	0.43485624	0.44251278	0.43956217	0.39797488	0.38077572	0.36216372	0.37827048	0.36935404	0.36928645	0.37664303	0.38356233	0.3989152	0.41479442	0.38040113	0.39712712	0.38882846	0.37047091	0.35467261	0.34988949	0.35566649	0.32711694	0.35488877	0.37608343	0.40804854	0.40515769	0.39448273	0.40906531	0.42017323
0.39684725	0.42886865	0.38526103	0.41316247	0.3861447	0.37417865	0.37635428	0.39102483	0.37392196	0.36622065	0.38527709	0.40043667	0.38087806	0.41983217	0.41384822	0.39361316	0.39622587	0.36942071	0.3885144	0.40515509	0.40121952	0.40191799	0.4313471	0.46054682	0.42887178	0.43488026	0.36970326	0.36434853	0.35679016	0.34404713	0.36366001	0.38363263	0.37375286	0.36463144	0.42987552	0.39558285	0.4542532	0.38887635	0.37997115	0.34873092	0.34995145	0.31546575	0.318084	0.3315385	0.37820411	0.38781428	0.41328925	0.41334686	0.42194086	0.42160416
0.38788247	0.44547233	0.36173415	0.41618797	0.37377286	0.36821812	0.38824156	0.36662218	0.3536008	0.37309036	0.37162119	0.37648368	0.38237914	0.3486973	0.40098786	0.41284341	0.38422734	0.39167476	0.38825995	0.3968671	0.40482187	0.37789112	0.41989884	0.43594101	0.40747455	0.36155009	0.38293552	0.36564949	0.3565127	0.34968281	0.33420715	0.34847075	0.37608796	0.37242264	0.41063005	0.41644114	0.42079026	0.3985658	0.37582973	0.36053017	0.33412716	0.31602985	0.3226684	0.32885522	0.36330292	0.36312455	0.39318117	0.42973867	0.44636041	0.423962
0.36135086	0.37871155	0.35834974	0.41970685	0.34702703	0.38415217	0.38527715	0.39494285	0.38222367	0.36820397	0.38626286	0.40233275	0.41267276	0.46140471	0.3636255	0.39747334	0.39874515	0.39503235	0.39825138	0.41831422	0.38934642	0.3704415	0.44096276	0.43594772	0.4260067	0.42108256	0.4077011	0.35441595	0.37328488	0.34506738	0.35451567	0.34785947	0.35752851	0.36392194	0.4149383	0.40456101	0.3870236	0.39093703	0.36925036	0.37214068	0.37111023	0.34605587	0.34617993	0.3503758	0.35159996	0.41291371	0.44265893	0.44921657	0.42341322	0.41060689
0.36326468	0.38376477	0.35607046	0.37047848	0.3581315	0.37575364	0.38305742	0.3912054	0.38331038	0.36296064	0.3944802	0.40398481	0.40226233	0.3785474	0.37360978	0.40780529	0.38458839	0.42121679	0.4171192	0.41963476	0.39739797	0.41016865	0.42644313	0.44907299	0.43330494	0.40136063	0.39161438	0.39068696	0.38033527	0.39370045	0.37142318	0.36917615	0.36124629	0.35744664	0.40443152	0.36822799	0.4074342	0.40174419	0.37257683	0.37386638	0.37653354	0.37690881	0.36193946	0.38450837	0.40769669	0.39135554	0.42210552	0.41408822	0.42524296	0.42943186
0.35067385	0.34226972	0.34654894	0.35972434	0.33540109	0.36024177	0.40335515	0.42095506	0.38998446	0.38658148	0.40126505	0.4232319	0.42406118	0.3838349	0.39815694	0.39123911	0.39820635	0.4179467	0.41289827	0.43255591	0.41131786	0.37924474	0.39466885	0.42362177	0.41704595	0.41436985	0.37518668	0.40620083	0.40823305	0.39441317	0.38540429	0.38208398	0.36572656	0.3587321	0.38362363	0.36863631	0.37224907	0.37361825	0.38535964	0.38341635	0.39110455	0.36280182	0.38049209	0.37792727	0.40585631	0.39338303	0.41447112	0.40188316	0.42632616	0.39374661
0.34274998	0.31077135	0.33152103	0.30990952	0.32991469	0.36163527	0.35919115	0.38493785	0.40404674	0.38612431	0.4114922	0.40317035	0.41885594	0.42670438	0.37752655	0.35939527	0.38546529	0.41365319	0.38154864	0.35558242	0.3723371	0.41289267	0.37468788	0.3986811	0.40058455	0.37272426	0.36751193	0.38522732	0.37707007	0.41309896	0.39864188	0.40483901	0.36684966	0.36446634	0.354289	0.35485226	0.35491899	0.34740537	0.36175209	0.39346051	0.42340043	0.39771751	0.38389057	0.41267979	0.43777427	0.43307009	0.42519742	0.38727409	0.39294589	0.39560798
0.31436387	0.33972576	0.30549353	0.30778444	0.33210248	0.32646969	0.32868564	0.37360364	0.37057233	0.37220699	0.38066685	0.41036531	0.39519426	0.40230238	0.39898637	0.375599	0.34811306	0.36022004	0.39190018	0.40458772	0.41752809	0.36549944	0.36057177	0.38507938	0.37567061	0.35316497	0.36172912	0.42024714	0.3903482	0.43907493	0.40314344	0.40211028	0.37407762	0.35271722	0.34737742	0.33333403	0.35186571	0.32140192	0.35387367	0.37839249	0.3775619	0.40386644	0.42160136	0.4056032	0.41006008	0.43897241	0.41271058	0.3942903	0.38111591	0.39736891
0.31716165	0.33463386	0.32136822	0.3477625	0.31010655	0.30893642	0.3356041	0.33234644	0.38301906	0.38994777	0.36781147	0.40080872	0.40808588	0.39816022	0.39364594	0.35939497	0.36369643	0.39785171	0.38669133	0.38016269	0.38766402	0.35311577	0.36943784	0.37412491	0.37207168	0.35620272	0.34528852	0.39679131	0.40142244	0.40811211	0.40429261	0.39524347	0.3839643	0.35122293	0.3639577	0.38786623	0.34301546	0.33069292	0.3427788	0.36150783	0.39244887	0.43521726	0.42317098	0.40621719	0.41537118	0.42992759	0.39862388	0.39540169	0.380564	0.40251133
0.36746836	0.34092149	0.33474007	0.327209	0.32878885	0.32345405	0.33414719	0.37005079	0.35559791	0.36046675	0.37072471	0.38218766	0.39945742	0.39887139	0.38897315	0.3736245	0.38828552	0.40783674	0.34399012	0.39442796	0.35658145	0.38858277	0.35365862	0.37294376	0.39738983	0.37292022	0.37457621	0.39015114	0.43002039	0.40910232	0.42235425	0.40492284	0.4053539	0.37521747	0.40574858	0.36573946	0.358022	0.33380726	0.3432132	0.37811178	0.40354976	0.44243392	0.40876472	0.4251118	0.41918206	0.40483415	0.40855619	0.39561462	0.37729374	0.40345991
0.36989588	0.37022096	0.35368836	0.35173464	0.34503874	0.34918818	0.36139882	0.36122364	0.34770769	0.35338071	0.36116058	0.37179643	0.40900949	0.41015986	0.39245898	0.38711599	0.38019994	0.42406374	0.39402413	0.37989411	0.36789328	0.36051282	0.37334061	0.39948329	0.38516629	0.40228033	0.3617025	0.39568263	0.42755857	0.41231751	0.41813034	0.45119593	0.40528086	0.4052254	0.37790012	0.34541547	0.37275767	0.3495734	0.37721044	0.37130734	0.40183944	0.38787681	0.40364432	0.42426568	0.41380161	0.38667166	0.42758659	0.41258496	0.40885431	0.41972166
0.37355989	0.36146158	0.37355623	0.33063483	0.36148778	0.3596175	0.34031925	0.35553062	0.33104858	0.33404869	0.34529746	0.37499702	0.39639649	0.40831113	0.37538731	0.37278163	0.38138077	0.37994653	0.3874113	0.38165745	0.37765568	0.3610467	0.36098909	0.40442753	0.35234156	0.3728624	0.34250978	0.3867166	0.39027762	0.41112977	0.41232902	0.42096829	0.37750334	0.41704494	0.41910946	0.4120743	0.39048794	0.38802838	0.38037774	0.36942494	0.37565565	0.37263989	0.37135762	0.37873945	0.38852584	0.41898692	0.41024041	0.41394532	0.39738297	0.41710252
0.35838148	0.40267298	0.39154279	0.38146031	0.3343555	0.35847723	0.33158574	0.33142379	0.32254326	0.32356542	0.34582919	0.37281951	0.37636971	0.41734639	0.36613423	0.38371623	0.40206581	0.37974644	0.39165634	0.40860999	0.36920682	0.32764077	0.36447185	0.39866585	0.35501608	0.39791125	0.38135833	0.36135107	0.3699401	0.38205993	0.39357096	0.374345	0.36944005	0.41686845	0.42478037	0.39402974	0.43424657	0.39022031	0.37409249	0.39760721	0.3716751	0.31592673	0.34133455	0.32518762	0.37458465	0.42989397	0.40967757	0.40122977	0.42875817	0.40269238
0.38123608	0.40903029	0.41135567	0.37904161	0.33985564	0.35523397	0.33948243	0.3614949	0.31494734	0.3165746	0.34101218	0.33370921	0.37447751	0.40122601	0.37537098	0.38260591	0.38816732	0.37356642	0.35453743	0.35052586	0.36589777	0.36311668	0.38257954	0.46885839	0.32424811	0.36187854	0.39429829	0.36273599	0.35672069	0.36120743	0.37955487	0.37010467	0.37476787	0.41679412	0.41344786	0.38856202	0.41765371	0.41155738	0.39336124	0.36934966	0.35474133	0.36373866	0.33629885	0.34360459	0.4049136	0.39382723	0.44192937	0.38939574	0.43474731	0.40396619
0.38466448	0.43469635	0.4231635	0.34271324	0.36210674	0.3740083	0.33891577	0.35391387	0.34100732	0.32547054	0.33843961	0.33874819	0.37616396	0.42635506	0.36893699	0.38118839	0.39443764	0.38987273	0.39069983	0.37289658	0.3573924	0.34208184	0.40518945	0.40058973	0.35264271	0.40897721	0.39542058	0.35988116	0.35744688	0.37585494	0.34126925	0.37056103	0.399921	0.39147538	0.40800497	0.39414859	0.43814528	0.40785941	0.38342729	0.3819553	0.36977828	0.35312021	0.3500264	0.35845768	0.38055709	0.39244428	0.42800382	0.4363322	0.40420747	0.4063454
0.42430016	0.44415134	0.44896704	0.37767214	0.36340356	0.37775794	0.36275357	0.35115767	0.33659253	0.3573586	0.36395904	0.37327504	0.41635868	0.44726932	0.37591377	0.36152405	0.39704195	0.39470625	0.41667274	0.42203516	0.37401751	0.37198344	0.38214472	0.38929185	0.38114193	0.35689214	0.40981877	0.36474612	0.37181148	0.38496944	0.35646746	0.38106653	0.38153198	0.41349012	0.44436142	0.43307465	0.43647012	0.40737399	0.40619045	0.41166288	0.39322209	0.36441046	0.35901251	0.39482024	0.39459014	0.42209202	0.44877389	0.40255308	0.42989749	0.40577972
0.42408174	0.41794771	0.43224066	0.37329561	0.39199522	0.39233527	0.38257658	0.35747272	0.35883436	0.37620577	0.36655629	0.36455956	0.33737344	0.37034011	0.40541345	0.3804509	0.3945547	0.41913071	0.42757946	0.38104364	0.38527638	0.38586316	0.3875598	0.39880589	0.33927888	0.39082503	0.36907834	0.36179852	0.36784482	0.37593386	0.37308779	0.3796168	0.3443093	0.43061939	0.46002537	0.41739294	0.40429062	0.39900097	0.39489529	0.41300112	0.40037078	0.38589904	0.36635086	0.37697363	0.40800399	0.43771502	0.40585047	0.42252138	0.43866238	0.42634588
0.41548404	0.3930293	0.37150133	0.38084063	0.38330838	0.37015685	0.40012696	0.38429791	0.38731739	0.37008709	0.35234937	0.36903465	0.37304381	0.35926321	0.39056739	0.35690844	0.40049395	0.4074434	0.418859	0.41618925	0.39049181	0.38751721	0.45133308	0.40270412	0.37250066	0.35309455	0.34280267	0.33412164	0.36736333	0.37765118	0.3577207	0.37100595	0.36425582	0.4268406	0.41967431	0.42156154	0.40063965	0.36285567	0.38231322	0.42212385	0.39909852	0.39348602	0.39609882	0.41010749	0.42115906	0.45032802	0.43116128	0.40299511	0.40978986	0.46702003
0.38188428	0.37610376	0.34280521	0.37552482	0.37746447	0.37910634	0.38036546	0.3752214	0.38197887	0.37240511	0.37378696	0.36748934	0.4109183	0.38657278	0.39353648	0.39109671	0.34548542	0.36443257	0.34681883	0.43859455	0.39883953	0.37752068	0.3767297	0.38485423	0.3619377	0.36298046	0.35802478	0.33794603	0.33373037	0.36569473	0.31788772	0.39494699	0.38102371	0.38576928	0.37186861	0.41418895	0.33124384	0.36861244	0.41568944	0.4319979	0.38426799	0.42434403	0.39108858	0.39458942	0.40389353	0.43421972	0.4613145	0.43964079	0.44355974	0.44774216
0.36978781	0.37689778	0.36363211	0.37181965	0.37871197	0.36321896	0.39749873	0.42668203	0.39828926	0.38606903	0.40011936	0.37193495	0.39369616	0.40301144	0.37953144	0.3439095	0.33755443	0.37806779	0.39439198	0.43079576	0.40317199	0.40290162	0.36488041	0.38504052	0.35977361	0.36849171	0.34120587	0.37681717	0.36856776	0.40729341	0.48885676	0.42783424	0.36279616	0.41007906	0.35661876	0.39928144	0.39259714	0.32521021	0.41732469	0.41649431	0.41356853	0.44458532	0.40387011	0.36955163	0.42870992	0.42268676	0.45305821	0.42862284	0.41594741	0.42952079
0.37108904	0.3758693	0.35658157	0.38165787	0.37516442	0.38736492	0.36152941	0.40840942	0.38724288	0.38686359	0.39140415	0.38625807	0.37104213	0.38403815	0.37881169	0.35713246	0.29518673	0.41337416	0.41542462	0.41110563	0.39597845	0.39217791	0.3822881	0.38541448	0.38960817	0.37173885	0.40454659	0.35666978	0.36457276	0.35653526	0.44795239	0.40881237	0.35501057	0.39676583	0.40045846	0.42273599	0.39213502	0.38196957	0.43522471	0.41788939	0.43606156	0.42303598	0.42389244	0.39253172	0.42847273	0.44996279	0.43919981	0.44214484	0.41367951	0.47780699
0.37893307	0.38426679	0.38267612	0.36809254	0.38064918	0.39637527	0.39417136	0.3899211	0.38544792	0.40042055	0.39131647	0.40081811	0.40143129	0.40088385	0.38675538	0.41843301	0.36891878	0.42163491	0.42434344	0.49085206	0.40483373	0.41385567	0.39256501	0.42100266	0.40151024	0.37813863	0.38208485	0.37997684	0.37370476	0.39901087	0.46330714	0.41082337	0.37703213	0.39997596	0.41202182	0.40898111	0.41668943	0.40578225	0.36960977	0.4298878	0.43012959	0.44629231	0.41710848	0.40513524	0.42548302	0.43405142	0.44538629	0.43356979	0.42422619	0.42787278
0.38340852	0.4040451	0.3985315	0.39111376	0.40150103	0.3781141	0.4123444	0.39030203	0.4015567	0.39081872	0.38929194	0.38805223	0.40503332	0.40642768	0.3812758	0.40297234	0.38539654	0.39634329	0.41628167	0.44778705	0.37888506	0.38120371	0.39761949	0.39850622	0.42544019	0.41886851	0.39922521	0.39122522	0.4149251	0.38038772	0.37873799	0.38603267	0.3913548	0.38659987	0.40174943	0.40313926	0.40995085	0.41220504	0.42698097	0.42470154	0.42314309	0.42077935	0.41869175	0.40986329	0.41043532	0.43041983	0.45698977	0.45529193	0.39648134	0.43903458
0.46223444	0.40438211	0.38375154	0.39678827	0.43358576	0.38633513	0.37900519	0.37552038	0.39959234	0.39554876	0.38799217	0.45565814	0.41471866	0.40457225	0.40048462	0.40644577	0.3589122	0.42049006	0.34839246	0.3713589	0.36543331	0.36149615	0.3958452	0.40797701	0.37535784	0.3862651	0.37146983	0.39391965	0.43414116	0.37271652	0.37001202	0.50312114	0.37378412	0.34493381	0.42765313	0.41612539	0.40354794	0.39856905	0.40804178	0.47170734	0.43454444	0.40431219	0.38705245	0.43227857	0.44012368	0.42417929	0.44693306	0.39557564	0.40529978	0.40820324
0.40825772	0.38781825	0.43249652	0.33975133	0.32850775	0.38666499	0.38412884	0.38070092	0.38215542	0.38673687	0.37719607	0.40045011	0.39404067	0.44086555	0.41561198	0.36913535	0.38257241	0.38173628	0.33890873	0.42116398	0.38882753	0.36555737	0.35843474	0.41899222	0.33921129	0.35280883	0.44514832	0.33798468	0.4161565	0.3798475	0.46555224	0.50276381	0.39064234	0.34432805	0.42076629	0.41948536	0.48203623	0.5016315	0.36387697	0.35397506	0.39090487	0.41672355	0.40918997	0.34543252	0.39969352	0.46621993	0.40400645	0.3619552	0.38264045	0.40058088
0.39919055	0.40703148	0.48540103	0.42569238	0.35973683	0.41121796	0.41511115	0.37939394	0.40585059	0.35155749	0.37734312	0.36510217	0.43000954	0.37649521	0.44635397	0.38635758	0.42263639	0.45001417	0.37610352	0.39118952	0.36117879	0.37125885	0.36622453	0.39804262	0.38630265	0.38464662	0.34688789	0.44909093	0.42277867	0.46288097	0.29745829	0.39434946	0.37038797	0.34196597	0.40351468	0.41833755	0.31254852	0.33238381	0.42567885	0.43714523	0.42734921	0.41187903	0.37676525	0.45130393	0.45303977	0.34362686	0.48290631	0.40198937	0.43735665	0.39603448
0.49734873	0.4422248	0.47186226	0.36347365	0.37056464	0.40295985	0.33822849	0.42779347	0.34351891	0.36795878	0.38200974	0.41040629	0.47905362	0.40870032	0.46173498	0.39861348	0.37981942	0.41120681	0.39464378	0.38032758	0.4017534	0.37654972	0.37626094	0.39251795	0.39700302	0.35601744	0.35342187	0.49347466	0.42516726	0.45658439	0.38729274	0.41117668	0.38638479	0.38763624	0.42573598	0.46986225	0.37362069	0.40260905	0.48176101	0.40801153	0.39439133	0.44807145	0.45317838	0.41895044	0.48299098	0.53316003	0.41010824	0.36585155	0.41659498	0.40314063
0.48956516	0.43175015	0.49757496	0.3712734	0.39941916	0.42206603	0.39106327	0.45690969	0.38141888	0.41206056	0.38192952	0.43579918	0.57641566	0.40242898	0.39070606	0.40369788	0.43930566	0.44142213	0.39747319	0.35711572	0.3800835	0.36978552	0.37684584	0.41183442	0.41837403	0.47021106	0.36939591	0.39204529	0.42534548	0.36543405	0.50988662	0.38950789	0.39950225	0.35330522	0.40761545	0.37346393	0.39367184	0.36685207	0.44909027	0.37645951	0.36164698	0.4692955	0.41235009	0.42692339	0.44436684	0.50517076	0.42351148	0.43830115	0.41523382	0.39153707
0.42482656	0.42908418	0.45454282	0.40373942	0.38333866	0.40003508	0.47721386	0.37835479	0.42085865	0.41223449	0.38117805	0.3469559	0.2955302	0.38792801	0.37190607	0.44490188	0.44522971	0.42110816	0.43964869	0.40846434	0.39440972	0.37842068	0.36864033	0.45772547	0.34610882	0.33120605	0.35692158	0.36086008	0.44843864	0.4041577	0.35120457	0.40425143	0.46027541	0.43730968	0.39233112	0.37201434	0.40636674	0.36734098	0.45113426	0.40473479	0.42578882	0.39728507	0.45362115	0.41450977	0.43485242	0.4138903	0.41629404	0.48370689	0.40722895	0.42515346
0.44763219	0.38435069	0.48992929	0.40505821	0.4149901	0.38486528	0.47232851	0.37743166	0.38699931	0.37691998	0.37345219	0.36839059	0.38570201	0.40801424	0.35218543	0.38745075	0.37623695	0.41078502	0.4314056	0.41234839	0.48043421	0.38255882	0.38528115	0.42034608	0.35164538	0.41599879	0.32349628	0.50009567	0.34997666	0.41075104	0.39522821	0.39515021	0.4016521	0.4984203	0.41843671	0.39044541	0.38064766	0.37294498	0.28259897	0.40847927	0.40974009	0.40919894	0.2527104	0.45470768	0.52103245	0.52219474	0.42044327	0.46637562	0.43931788	0.43227911
0.40224636	0.3879914	0.3827768	0.40932724	0.49779975	0.37269768	0.45050874	0.39440784	0.42460278	0.39219204	0.4067643	0.39124438	0.39988196	0.34870505	0.33829728	0.44878685	0.34619221	0.39461097	0.43464348	0.41345361	0.48327446	0.40622941	0.40512729	0.38795719	0.37433136	0.36672196	0.40104041	0.41046631	0.34771574	0.50554067	0.40826726	0.40507877	0.42944986	0.37996382	0.30846399	0.41994259	0.3985554	0.37226197	0.44190624	0.39208761	0.36053589	0.389759	0.351942	0.45662758	0.54437828	0.46287274	0.40043235	0.46846321	0.43987346	0.42095488
0.4741312	0.39854127	0.38699371	0.4390296	0.48525295	0.39213169	0.43864977	0.3834725	0.44238836	0.35342789	0.39277267	0.39875585	0.41119027	0.38805765	0.36286518	0.37442064	0.40514624	0.42571867	0.36194834	0.40456536	0.51546162	0.39805925	0.3712382	0.3944625	0.40579504	0.38829508	0.37168184	0.36085594	0.38130403	0.3904441	0.4483887	0.41776192	0.3176716	0.39804	0.43230709	0.47714394	0.47277528	0.38622686	0.38060063	0.42903376	0.38765645	0.43280411	0.38935542	0.40691575	0.53463089	0.44937873	0.42751333	0.42612755	0.44722366	0.44852418
0.47712401	0.41420662	0.42819351	0.41988599	0.39793366	0.43752742	0.53078789	0.42253178	0.42596751	0.43906984	0.39548719	0.40156865	0.46932125	0.3766669	0.3793073	0.36462614	0.37520981	0.44222361	0.42074341	0.38486281	0.46399635	0.32614821	0.42255783	0.40500203	0.40628585	0.3918485	0.38917002	0.39005023	0.38067901	0.39285439	0.52303904	0.40083864	0.38147497	0.41294855	0.48267657	0.43113959	0.36524719	0.48916635	0.38316864	0.4272778	0.46347466	0.33099535	0.43796676	0.39121243	0.55060667	0.43300951	0.42776987	0.50276798	0.45960778	0.43026647
0.50196302	0.41636714	0.49109688	0.48800579	0.40110719	0.39525509	0.53332013	0.43056139	0.4007282	0.40383813	0.43292081	0.38696295	0.47939098	0.3838053	0.38058162	0.38320366	0.39550516	0.42936984	0.54326558	0.39917764	0.45565435	0.40771317	0.37393421	0.50150812	0.40397745	0.39526269	0.4502241	0.41991654	0.38550994	0.43923789	0.39344111	0.3966186	0.39001891	0.49958029	0.42817807	0.51694304	0.4267925	0.3674553	0.28541556	0.5065794	0.32545927	0.37033069	0.46714088	0.32351577	0.3903046	0.43184498	0.42655846	0.38301304	0.50662655	0.40094915
0.37630352	0.51439762	0.37997121	0.33745822	0.34118018	0.52174848	0.39954498	0.42309949	0.38776544	0.36584812	0.39822114	0.38559067	0.39874092	0.42018831	0.38506493	0.35980999	0.3787044	0.54191494	0.44791439	0.39994389	0.34209713	0.40345621	0.44301146	0.45783681	0.40106562	0.44693694	0.46402377	0.46357548	0.40082133	0.45569557	0.35258654	0.37172875	0.42396879	0.42063069	0.52118856	0.41077095	0.41017306	0.3718906	0.33246812	0.42056146	0.36183849	0.35722166	0.38265583	0.34701473	0.42818296	0.41494176	0.40550622	0.45889547	0.40573505	0.43305543
0.37246868	0.43901959	0.41660327	0.41194889	0.31863633	0.59821707	0.36536169	0.49386436	0.39767349	0.4606967	0.35304502	0.36504167	0.36195189	0.39862391	0.46097991	0.38599092	0.39360991	0.54527998	0.38739163	0.39693838	0.44586232	0.43353525	0.40579101	0.45853132	0.41182682	0.51127476	0.41913024	0.4034335	0.41356301	0.54543799	0.39032063	0.31516522	0.34451365	0.31956983	0.54306722	0.35571787	0.3537648	0.25652605	0.43110812	0.36390755	0.48659882	0.35641104	0.70714492	0.35664254	0.34568858	0.42052513	0.41057783	0.41126803	0.34422183	0.40840125
0.4053123	0.64440739	0.55439293	0.46432847	0.42196056	0.44085494	0.36878425	0.46957779	0.34921736	0.44739202	0.33944884	0.35530323	0.37060624	0.51620454	0.42786375	0.38795301	0.39334106	0.53115094	0.41571176	0.40469214	0.5686354	0.40870592	0.4146269	0.51885456	0.40816814	0.46835178	0.37692183	0.41694832	0.40506381	0.43039662	0.38792917	0.33052936	0.39836273	0.3491919	0.39739764	0.3837589	0.49343833	0.30640861	0.46573067	0.4879995	0.38126075	0.34585738	0.23223777	0.3776719	0.49929935	0.39782581	0.41119576	0.50668997	0.40952051	0.48836756
0.4317773	0.57369673	0.49406448	0.41815174	0.50292283	0.46657741	0.40055382	0.39928401	0.37571418	0.40601316	0.36192834	0.35444885	0.36771274	0.42991969	0.41858348	0.39381754	0.57869279	0.39426458	0.50335282	0.31881833	0.39804769	0.39147845	0.40840009	0.46105215	0.42559513	0.45282665	0.38526148	0.41222686	0.41808006	0.39415622	0.39543107	0.35552317	0.50400549	0.37378633	0.39108527	0.49164301	0.26217431	0.5454309	0.27243575	0.36714858	0.45647436	0.3608214	0.36451817	0.32650983	0.40167612	0.32696816	0.40586174	0.48826051	0.37518671	0.49557549
0.44434404	0.51377493	0.49176139	0.38922197	0.37006742	0.44334418	0.42332041	0.41446665	0.39272755	0.47015449	0.38675204	0.45181489	0.39872259	0.48292577	0.40455368	0.38922891	0.43620154	0.40999499	0.43572381	0.37888202	0.39123055	0.40393078	0.48090339	0.48666215	0.45492268	0.42336103	0.40481526	0.45775551	0.44315821	0.40482402	0.38583037	0.35954517	0.30581585	0.48627529	0.36976957	0.62062675	0.31820258	0.4768582	0.43856013	0.36047375	0.46451792	0.37218034	0.39391562	0.50162083	0.46626064	0.45165533	0.40854442	0.37847826	0.37239507	0.39984891
0.38770151	0.4405061	0.41699052	0.36662194	0.49733004	0.53016877	0.41694406	0.43065968	0.41888788	0.41049084	0.38504496	0.34795094	0.30352858	0.65359056	0.39620712	0.38303834	0.51268035	0.41651025	0.43643302	0.54444933	0.41518393	0.38346335	0.38733318	0.37467945	0.48622236	0.40575141	0.3989104	0.41635966	0.42471004	0.41400662	0.40161532	0.2594758	0.3557381	0.55171096	0.36457878	0.56224984	0.54525489	0.54406983	0.36730582	0.35005605	0.37116674	0.43542451	0.30269885	0.398339	0.45678487	0.4949511	0.47769061	0.43164378	0.39091843	0.41120774
0.38459194	0.50893837	0.36016747	0.68860263	0.64012158	0.37029982	0.41675127	0.48457694	0.41810909	0.39855757	0.50766367	0.39668602	0.55700761	0.65389788	0.37704346	0.45145768	0.44593534	0.43440601	0.44695696	0.46544987	0.41493565	0.41054052	0.39871308	0.45048317	0.41232654	0.32481495	0.37030131	0.39566395	0.41821963	0.37016621	0.47857004	0.38048047	0.38585013	0.58950174	0.35355008	0.29864267	0.54320681	0.58048546	0.35363787	0.58520943	0.43422836	0.49489605	0.48163846	0.42217273	0.50927633	0.28596586	0.40599597	0.47198653	0.39148262	0.4342629
0.3705233	0.36881405	0.36823821	0.38534448	0.2791768	0.40697491	0.50791186	0.41454184	0.43029749	0.37244654	0.54547775	0.37995595	0.69225907	0.4713023	0.2331443	0.38147637	0.37285292	0.42216656	0.42750981	0.39584124	0.41942316	0.37382209	0.30198222	0.36221153	0.38155174	0.29952386	0.44470271	0.44463754	0.38600293	0.38992313	0.3756592	0.41085851	0.39438596	0.37858513	0.25068989	0.39083731	0.10146286	0.31706461	0.508892	0.43134248	0.51808423	0.40222043	0.51597875	0.51151669	0.42238355	0.55087566	0.40964502	0.44764555	0.5362184	0.37435669
0.3903181	0.52949858	0.36281329	0.47711366	0.29278708	0.42050388	0.42943302	0.37093416	0.47389877	0.50690633	0.57157677	0.411663	0.41424412	0.34517664	0.58829045	0.38813737	0.37587845	0.44477326	0.45320734	0.41449827	0.43596104	0.41214541	0.57672966	0.26675797	0.38233545	0.36221528	0.46911782	0.3727473	0.39135385	0.3944338	0.47436264	0.40904805	0.39170158	0.37006748	0.59537297	0.42662957	0.51645464	0.43215814	0.44790709	0.3786802	0.45452207	0.43562531	0.42398059	0.46302414	0.37971327	0.40195507	0.39694881	0.38011846	0.29191646	0.37383896
0.40147644	0.46041384	0.38543749	0.61571431	0.39456329	0.40267217	0.45201337	0.42058274	0.49699116	0.42218366	0.59809321	0.40655828	0.40655237	0.61527503	0.38035604	0.29537165	0.38135177	0.44373655	0.44609588	0.41099712	0.43263942	0.42354369	0.44623363	0.57340974	0.38531673	0.74059665	0.58888483	0.39048916	0.40387863	0.40022376	0.51389533	0.38763195	0.32089472	0.41013816	0.43339777	0.46955016	0.28374842	0.35245147	0.35026488	0.34465954	0.36455747	0.40539286	0.49630246	0.40069714	0.50415546	0.43794158	0.55025202	0.42088577	0.37006047	0.41940987
0.40953687	0.41793415	0.40511301	0.54155564	0.40276259	0.43884051	0.44309109	0.47968206	0.4218221	0.40963972	0.45035991	0.41430783	0.4206309	0.40141255	0.4057813	0.39686194	0.38710791	0.45529374	0.44548437	0.42783445	0.44914085	0.4186056	0.41782427	0.41238257	0.40328595	0.4580034	0.43038663	0.37848535	0.43607184	0.53638971	0.41990682	0.40720621	0.41363269	0.42164612	0.42595339	0.3888261	0.51915753	0.43874571	0.25934178	0.55095989	0.46562061	0.48993468	0.40242931	0.48390445	0.42036837	0.36028731	0.40321791	0.43907419	0.36188698	0.40414912
0.40283006	0.33358461	0.40895399	0.38999262	0.40223175	0.46235698	0.41560382	0.44861454	0.45046982	0.37517881	0.39792648	0.40719581	0.34242669	0.43282819	0.371517	0.33673161	0.46348238	0.39537135	0.49638879	0.4009186	0.39928502	0.37256548	0.38889393	0.41809529	0.49420586	0.42162642	0.37383008	0.38451779	0.37668186	0.39015961	0.38635397	0.40390489	0.38961837	0.4820658	0.39504963	0.48521453	0.42832443	0.70504081	0.37779108	0.6126768	0.42669046	0.35064131	0.28796768	0.36902675	0.40175489	0.6058386	0.35394847	0.34873605	0.37357011	0.4972589
0.50903732	0.43404183	0.41536209	0.47403762	0.45069203	0.39176908	0.3654646	0.36789829	0.40686083	0.34409422	0.37974915	0.40170023	0.41918293	0.37253433	0.42486411	0.38550574	0.36174196	0.46129131	0.51249057	0.40123847	0.38431513	0.38457745	0.37218654	0.428251	0.38313022	0.4274042	0.46558729	0.3606261	0.39295503	0.58882606	0.37371939	0.61896604	0.37134698	0.38823357	0.49268964	0.41261029	0.56595993	0.3796491	0.38115886	0.35358596	0.33661759	0.56567687	0.32454193	0.38304716	0.45477414	0.37657434	0.42777035	0.32553747	0.36206141	0.39794526
0.46821329	0.45470181	0.42830816	0.41890374	0.45488197	0.38394207	0.2985664	0.37642115	0.37849534	0.34165606	0.38155174	0.43329394	0.45098785	0.39378923	0.40920475	0.40613595	0.35893083	0.41507462	0.53927189	0.48061085	0.48922002	0.32333574	0.3658779	0.41491911	0.47351581	0.40423092	0.3629213	0.35654548	0.49380496	0.35646254	0.34819567	0.3654637	0.38188085	0.40431786	0.49787924	0.42524827	0.44673017	0.35317236	0.50883895	0.54526275	0.32767645	0.44028592	0.48462874	0.3622646	0.54146582	0.40926841	0.42818543	0.36699605	0.37375376	0.28589985
0.44200221	0.39148635	0.43718469	0.44873971	0.44678807	0.39617944	0.37785405	0.38400289	0.36675525	0.33882481	0.37158832	0.37043482	0.44250953	0.41631651	0.40367925	0.47227615	0.37125078	0.37610972	0.53932136	0.42885366	0.10643288	0.45642269	0.38157636	0.45105529	0.52731407	0.39278382	0.35075089	0.31709236	0.35617283	0.48287863	0.36269215	0.47547132	0.37670052	0.41450447	0.50303346	0.46688715	0.49615806	0.37456962	0.48190367	0.38242942	0.34132349	0.078619279	0.52152634	0.36397931	0.49160063	0.44697329	0.41206324	0.32976115	0.38429278	0.56461328
0.42601615	0.43306541	0.43917733	0.41121411	0.39877996	0.41294026	0.42444795	0.37370706	0.41986585	0.43469381	0.39048356	0.37604874	0.42642036	0.36973771	0.4276278	0.40284461	0.43608314	0.41044828	0.3790009	0.46716779	0.41564506	0.46367824	0.40670994	0.48221833	0.44255257	0.4341642	0.39555436	0.3492009	0.45710269	0.39895827	0.57493305	0.51414257	0.38112578	0.41491956	0.45777765	0.39993992	0.45666778	0.46785158	0.43416488	0.66889268	0.36822492	-1.0766585	0.36577687	0.53486007	0.5475648	0.45085663	0.42935574	0.38303167	0.38425499	0.48543456
0.4095034	0.44901267	0.40937573	0.44636643	0.39442861	0.44607544	0.41682428	0.41632754	0.38817227	0.37300724	0.40154728	0.38127464	0.38045961	0.37658051	0.47317544	0.42911157	0.37564614	0.45118359	0.37405765	0.3703236	0.42842084	0.38148671	0.42121956	0.41635546	0.41623577	0.37498251	0.43336576	0.49808669	0.28101394	0.61053526	0.49543357	0.37361631	0.3463178	0.42828268	0.44118214	0.42508462	0.43708527	0.42406267	0.43332094	0.81812477	0.38743806	0.26534802	0.61656153	0.70934409	0.57405561	0.46604723	0.43125826	0.49092469	0.50610059	0.38799855
0.39580467	0.43454075	0.38877913	0.38464248	0.43102771	0.41138795	0.41475645	0.40448621	0.39717829	0.40313241	0.35651225	0.37444931	0.46303803	0.34448677	0.42604682	0.39273947	0.37667724	0.26406622	0.36581734	0.36206397	0.40244973	0.40312326	0.42991471	0.39275911	0.39847642	0.39241758	0.39583081	0.41725439	0.53551865	0.51266521	0.55224639	0.45694134	0.53727543	0.42777875	0.38166609	0.43161196	0.34460297	0.40055886	0.18560055	0.26522571	0.22431421	0.46580267	0.3305856	0.18096995	0.57019585	0.46934634	0.51137364	0.45010772	0.39952946	0.39351684
0.30939609	0.4594245	0.42809096	0.34280771	0.36766025	0.39545971	0.44299409	0.38124147	0.42126429	0.36320075	0.3806594	0.34318787	0.49777573	0.4305712	0.21494076	0.32887909	0.36296746	0.33490655	0.40703738	0.36961898	0.36077267	0.40421399	0.45425272	0.39498046	0.44983578	0.36202201	0.32769462	0.41512758	0.38670397	0.47795004	0.42228884	0.52396148	0.40322399	0.39521825	0.36007127	0.47568083	0.69446933	0.38702318	0.45540196	0.47064224	0.63334805	0.31294727	0.56873244	0.35978523	0.43116528	0.5789901	0.3697986	0.420894	0.49587685	0.40605983
0.36788514	0.4961859	0.47810346	0.33918089	0.49953184	0.3941541	0.39063576	0.33967251	0.40947342	0.34157589	0.37142038	0.35460413	0.42659912	0.43852919	0.053540282	0.3269321	0.35775456	0.34538785	0.39992541	0.40429085	0.37545174	0.4106878	0.39118299	0.38796267	0.27695072	0.38521212	0.41273877	0.52684468	0.3940829	0.41208026	0.36006546	0.41934413	0.3687726	0.26481926	0.467408	0.59372133	0.33061394	0.4206799	0.60840183	0.45932519	0.44755486	0.42513978	0.52173537	0.32774183	0.42737508	0.53120464	0.35007021	0.53320003	0.46183497	0.44185773
0.38566881	0.38298208	0.52095795	0.45853138	0.52238846	0.40920836	0.40853661	0.37169725	0.37644124	0.37721637	0.38219723	0.4380573	0.37869477	0.42563611	0.35341161	0.36044711	0.36007106	0.37366983	0.42163906	0.38054132	0.37738085	0.41313505	0.43185079	0.41028205	0.34802592	0.4149996	0.15824629	0.41578767	0.42681664	0.43364656	0.37235707	0.43395922	0.38481313	0.47424269	0.50241309	0.34089476	0.35731077	0.38076326	0.52269864	0.39896524	0.4173713	0.45874786	0.39737377	0.55915505	0.44759917	0.30751836	0.40127584	0.58833778	0.42843798	0.45630342
0.40154484	0.47261915	0.39441809	0.44287083	0.36785415	0.37937355	0.40413386	0.38070819	0.39363873	0.39872599	0.40177819	0.39955032	0.19699883	0.33554533	0.44887078	0.36299393	0.399014	0.40116867	0.4001933	0.38595656	0.38702866	0.42315418	0.44834596	0.48364303	0.42993209	0.41249311	0.33453622	0.4298709	0.36471185	0.44009906	0.40853775	0.44161645	0.43603545	0.4371044	0.44300416	0.42680404	0.3870343	0.52104473	0.40853378	0.51214093	0.35184672	0.48712209	0.43259513	0.51362461	0.4224624	0.29357129	0.43331063	0.63280678	0.40599507	0.47031331
0.4056673	0.38960183	0.3910808	0.44322756	0.33059642	0.36215919	0.38357964	0.38028789	0.42673063	0.40824354	0.37709185	0.40212631	0.35909912	0.4697963	0.36241749	0.38042581	0.38071105	0.38262862	0.37872303	0.37941533	0.44065264	0.38192424	0.3824113	0.48050791	0.39284429	0.51510465	0.44266519	0.38216105	0.38148442	0.43228319	0.42216277	0.41778371	0.32119268	0.43704766	0.51442063	0.43973595	0.31850487	0.43573591	0.40123111	0.3650935	0.43505478	0.42648542	0.47221878	0.42767444	0.39093494	0.14258616	0.38706061	0.31996357	0.5020836	0.43699574
0.40068689	0.42645767	0.38642073	0.33646709	0.37702543	0.34820426	0.34325832	0.3481043	0.3707954	0.37945944	0.36034873	0.40657577	0.37278366	0.39427298	0.34547648	0.4036409	0.37034452	0.3644166	0.41189814	0.37779772	0.33832139	0.33383256	0.41836852	0.41756567	0.41175029	0.33952075	0.45696771	0.40537095	0.43863732	0.413225	0.45910192	0.4018575	0.44682309	0.31273216	0.41784748	0.39581347	0.44999257	0.39006943	0.41099986	0.39653096	0.40791428	0.40692398	0.4176304	0.41826683	0.48741263	0.48547351	0.5706206	0.34870762	0.48490787	0.43949085
0.42978033	0.39939427	0.40556031	0.36303198	0.40323642	0.34463593	0.38638949	0.461804	0.36735058	0.3932952	0.34952417	0.38518584	0.41792259	0.33590555	0.41434154	0.40035823	0.37027353	0.36137286	0.32828131	0.32703817	0.35651919	0.36916935	0.38496682	0.43843916	0.42442149	0.40437159	0.4310421	0.39428428	0.49965495	0.41451356	0.35603529	0.38934264	0.45237964	0.43607238	0.46252868	0.41362736	0.4106023	0.41071796	0.49582937	0.45143801	0.42365772	0.42072031	0.47506481	0.35704896	0.44433546	0.40062976	0.40739045	0.51411539	0.36257896	0.47199246
0.42991474	0.41164428	0.38699654	0.39742428	0.40895316	0.39020485	0.38781917	0.37703633	0.36757785	0.39602816	0.34199828	0.38388574	0.31485298	0.39321685	0.48191708	0.39402777	0.36605775	0.3844732	0.36971995	0.44318703	0.3460184	0.54000807	0.34844863	0.37750417	0.44826996	0.40270284	0.37392253	0.44895488	0.46550483	0.40069818	0.41037118	0.39607972	0.34550822	0.43969142	0.42237031	0.56038028	0.42710036	0.45341507	0.4943901	0.4509688	0.43644953	0.45872915	0.42420051	0.41517222	0.54772377	0.39839336	0.37742296	0.47586307	0.21955077	0.46857631
0.37304419	0.42095584	0.40404984	0.33236471	0.37970078	0.38214064	0.38633466	0.36535883	0.40183562	0.36475897	0.4395791	0.38687441	0.46184388	0.41849333	0.39500427	0.38571206	0.37978745	0.39081931	0.40233502	0.24525928	0.352608	0.35852611	0.38780928	0.37145028	0.36571667	0.41273755	0.48312375	0.4108628	0.40860859	0.40938732	0.37840372	0.41754815	0.3992137	0.44821852	0.45572832	0.44470346	0.48307317	0.38135898	0.47901458	0.45908988	0.48100045	0.52412057	0.44366166	0.35335726	0.44938827	0.41838747	0.4307223	0.55577701	0.53450602	0.3976872
0.4066039	0.39710385	0.39262429	0.33975714	0.38437882	0.37117407	0.40538388	0.40056777	0.38182759	0.36663225	0.37800425	0.38573107	0.37770367	0.4312861	0.39438134	0.36282057	0.37806606	0.36053407	0.37302661	0.36981016	0.38934994	0.33891803	0.37412167	0.40029579	0.42500368	0.40802181	0.39333984	0.42152131	0.40288427	0.41893709	0.43200317	0.41421628	0.46112832	0.36960012	0.4131929	0.32028937	0.43740013	0.49135134	0.4232775	0.42147997	0.46534586	0.4423416	0.43036711	0.42378068	0.46959317	0.45990694	0.47349036	0.41677213	0.35864767	0.5402959
0.41191775	0.38218915	0.37426755	0.37807003	0.3924318	0.41972008	0.38872087	0.39196193	0.39082539	0.3839978	0.39786619	0.37412363	0.36326835	0.38723287	0.35808498	0.35094324	0.36102229	0.38837576	0.36013377	0.34663177	0.4219873	0.3579236	0.39292201	0.41771281	0.40337199	0.39489585	0.46103054	0.35653412	0.41143855	0.49862769	0.42370781	0.41212538	0.43377727	0.39876732	0.41918877	0.42750126	0.4022707	0.4333294	0.39208046	0.42623872	0.44730061	0.44235978	0.41424742	0.44414967	0.40895376	0.46115291	0.43060163	0.35178572	0.44644675	0.40467367
0.38931698	0.40316597	0.39437512	0.35841677	0.36465439	0.41483992	0.29735783	0.38587108	0.3723039	0.38937843	0.39822614	0.35512832	0.32984212	0.35175228	0.40074843	0.34328896	0.3339853	0.37841842	0.43009913	0.26532468	0.32227579	0.35899597	0.34625542	0.35957509	0.37162688	0.4270536	0.35309827	0.41976199	0.40100023	0.37549204	0.42580569	0.43181458	0.42654592	0.39038843	0.43407121	0.48635852	0.4006792	0.43869397	0.43144748	0.37614459	0.48676986	0.34857255	0.40960115	0.47810921	0.42958522	0.44379166	0.45109901	0.43614328	0.42895842	0.43394792
0.39067864	0.39443949	0.36550865	0.36675325	0.37014776	0.39499179	0.58499074	0.36420858	0.32438374	0.38223439	0.37785226	0.38933575	0.37306887	0.52387756	0.37822866	0.32580057	0.30452362	0.38110963	0.41106915	0.52990526	0.33807194	0.41863072	0.41668266	0.39849132	0.38024324	0.52183199	0.4472149	0.41235918	0.42303786	0.40264893	0.40545794	0.45525309	0.42283452	0.405065	0.41275102	0.44388407	0.46984053	0.40075189	0.37881085	0.44687894	0.39761922	0.42728966	0.40415105	0.41881406	0.43781778	0.45216325	0.39800233	0.33124632	0.4506121	0.46055523
0.38617283	0.39184472	0.40488991	0.37640345	0.37358055	0.37164134	0.4829073	0.44911489	0.35894361	0.39264423	0.38891774	0.38521382	0.37845176	0.42866841	0.3656213	0.36247557	0.42530531	0.4028028	0.42441994	0.44003114	0.15900396	0.3622123	0.37956044	0.37922114	0.35952982	0.37407589	0.49674889	0.46517467	0.45482057	0.44014528	0.42298517	0.40837157	0.42325681	0.41956499	0.42220181	0.43334204	0.45679036	0.45443487	0.42136544	0.42172933	0.46911317	0.37184343	0.43161675	0.46040738	0.4057954	0.46944234	0.4397628	0.46386349	0.46659088	0.44969714
0.3975746	0.41033837	0.39357123	0.39373213	0.36495191	0.32125562	0.3697409	0.36713433	0.35895702	0.36006752	0.38639867	0.40375412	0.42056385	0.31750783	0.39424562	0.38836023	0.38340178	0.39163911	0.28775623	0.36444342	0.33750236	0.37669587	0.45065391	0.43221465	0.40808901	0.37772715	0.4132185	0.43879634	0.40391988	0.42048249	0.42419097	0.41480929	0.42722711	0.42514288	0.4794445	0.43536356	0.42784455	0.40652061	0.42201838	0.436064	0.4428426	0.46621889	0.43856874	0.45962462	0.41879386	0.45547199	0.44489279	0.44070494	0.42929989	0.45987299
0.4360511	0.39738852	0.38544109	0.40204468	0.38636804	0.35368663	0.38267046	0.37040719	0.37740728	0.35818535	0.37887463	0.3701261	0.26692006	0.34629667	0.30253363	0.3138701	0.39889061	0.40859142	0.37200403	0.42772579	0.36056989	0.46304041	0.42148405	0.40940672	0.38259891	0.35213083	0.43608385	0.40984297	0.40326494	0.42941564	0.43882406	0.43854934	0.42148721	0.43741512	0.32215422	0.44657063	0.43603662	0.38579515	0.44439957	0.46360993	0.43855131	0.43211201	0.4647226	0.44247097	0.39727071	0.43825489	0.44096756	0.43106461	0.4284341	0.46790022
0.39439148	0.41222453	0.40259725	0.42697594	0.3813031	0.3726868	0.35147348	0.21809107	0.37237287	0.35206458	0.3472783	0.26533356	0.47406286	0.37849435	0.33829293	0.44115371	0.31646276	0.48492059	0.3706286	0.35802764	0.40462029	0.40453759	0.42409831	0.35556436	0.40481886	0.44398084	0.42750221	0.37863308	0.44587073	0.43626729	0.43618977	0.41296142	0.35021928	0.42715651	0.50353253	0.37644225	0.45077243	0.4052878	0.42785498	0.46796149	0.49157417	0.38811588	0.44569421	0.41423661	0.4671751	0.41137043	0.50159556	0.43095183	0.42363432	0.42444044
0.46562251	0.36310455	0.39712843	0.40065789	0.46368963	0.28856561	0.33785242	0.25621384	0.42101353	0.353221	0.35666263	0.33683616	0.30419114	0.38457632	0.57975215	0.42620245	0.36951032	0.39429969	0.34467092	0.39323491	0.44902143	0.38849485	0.36291826	0.34457445	0.43775922	0.34946853	0.32239851	0.4174369	0.45024627	0.42492747	0.41775471	0.43451136	0.42248395	0.48314011	0.52860361	0.41632685	0.4251824	0.43009442	0.42101556	0.44428706	0.43258479	0.43445584	0.37151033	0.4065243	0.44022891	0.46614149	0.48146799	0.4167988	0.46465153	0.47011802
0.45449403	0.43198735	0.42742303	0.33007929	0.38296089	0.35406899	0.38331863	0.22143435	0.38170075	0.33498845	0.40803999	0.37011585	0.40824765	0.39924622	0.27191517	0.41505671	0.27764618	0.41637576	0.3747941	0.39710987	0.06167933	0.39989999	0.4012045	0.42376903	0.43582731	0.32613066	0.38571751	0.41095552	0.4453423	0.43882403	0.43070465	0.35828021	0.39521387	0.54668337	0.41029453	0.39119866	0.43390223	0.38749221	0.40679789	0.43912867	0.39767283	0.41044584	0.44731718	0.42235714	0.46047547	0.42958331	0.43403265	0.48268551	0.51440251	0.46120521
0.4698565	0.42157602	0.42465743	0.45984477	0.41342634	0.40256679	0.38025734	0.43953589	0.429616	0.28186768	0.33397001	0.44785485	0.38927546	0.38263586	0.60553873	0.3939262	0.35365248	0.39575827	0.37924471	0.51619631	0.33572158	0.4283362	0.41830215	0.41998404	0.44493556	0.39576605	0.41749266	0.41185623	0.4535735	0.44500491	0.44080284	0.38666749	0.50981128	0.41537619	0.39968628	0.38501525	0.38777512	0.45160744	0.44029588	0.41737652	0.43617088	0.51460761	0.41978019	0.44417098	0.59241885	0.5576762	0.45260024	0.41313401	0.48972923	0.48397547
0.35845917	0.42063415	0.42115742	0.4998709	0.4489187	0.41284361	0.40859893	0.41688979	0.43474883	0.3823857	0.35110205	0.37687558	0.37916824	0.39216045	0.36478576	0.38823858	0.36769745	0.37329057	0.43951747	0.43768758	0.47767711	0.34781361	0.43626988	0.39562678	0.46592316	0.40571147	0.43451902	0.44601899	0.50484931	0.46867284	0.41057473	0.46435958	0.39683458	0.43475324	0.41958639	0.47061577	0.4102124	0.41137683	0.46029487	0.43957737	0.49829575	0.62267423	0.46743366	0.47912967	0.46675757	0.46864617	0.47189125	0.48280472	0.40234959	0.48524541
0.40336999	0.38501438	0.41186953	0.37339786	0.40232107	0.45335895	0.32818177	0.369591	0.38051423	0.35060051	0.36651236	0.36260119	0.34510314	0.3667613	0.37748003	0.34632742	0.36529645	0.40567839	0.38703209	0.43619111	0.3948687	0.34795088	0.41412699	0.41827381	0.44675243	0.42059404	0.3687444	0.43296522	0.44619784	0.56936872	0.39620355	0.45552003	0.41194284	0.49445468	0.47338206	0.32053447	0.30589586	0.43557656	0.36292818	0.37578219	0.50247318	0.30449355	0.70692837	0.3836709	0.44902438	0.38433951	0.46055964	0.45393583	0.4496108	0.48242339
0.43238145	0.42416304	0.48414147	0.37669522	0.37274235	0.40749699	0.32019189	0.38766405	0.39708996	0.34802467	0.36778349	0.37288123	0.21523856	0.4174118	0.38543504	0.36832255	0.34262171	0.41439599	0.32727236	0.44978929	0.40036964	0.40441549	0.29533109	0.4787195	0.41527867	0.44528192	0.29560927	0.43986335	0.4250488	0.42381328	0.45787996	0.39528912	0.41039068	0.20089881	0.35997427	0.40871844	0.4141711	0.35343266	0.48143911	0.44014695	0.39136246	0.24807625	0.63461179	0.37164113	0.47408459	0.41298902	0.42441547	0.3944937	0.53058463	0.47887248
0.44175392	0.4059509	0.42326483	0.37155348	0.24964461	0.35572451	0.35619041	0.37278932	0.40682477	0.38603699	0.36361191	0.37193605	0.35753992	0.53052038	0.34368104	0.41097406	0.37471205	0.29356927	0.51143056	0.41598046	0.52897412	0.30631045	0.45176449	0.43528819	0.38494903	0.3317405	0.40659505	0.46451303	0.42023188	0.46066603	0.44375601	0.45530555	0.42320272	0.58309877	0.26441473	0.41222784	0.45869252	0.3518109	0.39864275	0.40282792	0.18153557	0.35044199	0.59576935	0.30607253	0.41813934	0.42275348	0.420315	0.54356152	0.43879879	0.50213653
0.43389466	0.4063271	0.39248535	0.35609007	0.4352493	0.4566966	0.48533434	0.24700247	0.38148493	0.43128824	0.38584608	0.19733286	0.34265852	0.24473289	0.372612	0.31779793	0.41755876	0.3388077	0.45836064	0.30872262	0.40024799	0.41182482	0.51085252	0.46165216	0.45107147	0.42978331	0.22577548	0.47013158	0.3644374	0.63062161	0.37086886	0.446006	0.40592057	0.39529416	0.49251691	0.41315529	0.37842491	0.43104607	0.33280712	0.36785492	0.3145988	0.50777185	0.69155061	0.4791632	0.41828984	0.45589787	0.42302907	0.44743451	0.45642129	0.42291576
0.4450855	0.45106885	0.41576904	0.42690811	0.41955924	0.3192814	0.72063535	0.10118247	0.38687122	0.40984562	0.38865131	0.45745927	0.3626014	0.35415739	0.42223918	0.3337447	0.33119404	0.38204005	0.35867599	0.33129328	0.37488449	0.48534754	0.49261072	0.39102721	0.46698958	0.52581656	0.44345617	0.51523644	0.44342718	0.57323623	0.40716222	0.43073648	0.48886719	0.51325101	0.5344618	0.50179785	0.45324266	0.43839777	0.39849737	0.62690771	0.49240154	0.48154092	0.29878932	0.5032922	0.47295722	0.47039151	0.46005061	0.45577163	0.47778308	0.55269933
0.45384204	0.46056843	0.43725467	0.46117097	0.3973695	0.45806324	0.21271454	0.44646698	0.28856406	0.36747038	0.41303623	0.43330425	0.41110682	0.36382681	0.40709937	0.3840715	0.40472406	0.42741063	0.49059582	0.38404354	0.49629512	0.50175959	0.55914301	0.38659549	0.4612844	0.43572158	0.38003457	0.36369103	0.4850311	0.47992191	0.44447601	0.42644852	0.41298354	0.48828223	0.47548521	0.45589784	0.3925063	0.44393581	0.44591081	0.49607316	0.49144715	0.52964777	0.24006696	0.42035747	0.45978731	0.40251213	0.47328603	0.43450284	0.43936893	0.50549376
0.46302351	0.53500044	0.45654261	0.5239026	0.38100791	0.43046474	0.52805543	0.43453854	0.39154682	0.35577181	0.35804224	0.36667341	0.43730345	0.44938588	0.43308437	0.38639358	0.39929104	0.41739756	0.55932808	0.42166978	0.40447986	0.41925287	0.40787858	0.49727201	0.54641294	0.42145365	0.49093473	0.4037233	0.43017045	0.47842094	0.44026715	0.42962015	0.45822692	0.46137074	0.47959173	0.47994506	0.43795347	0.4593448	0.49920949	0.52663535	0.48765287	0.38824055	0.4611814	0.4485175	0.44553399	0.44908977	0.45298576	0.48850706	0.35041085	0.47255823
0.4004474	0.50419593	0.51804519	0.39715305	0.38786954	0.42694628	0.42355573	0.43007016	0.36203501	0.41409415	0.35637078	0.41699618	0.38891417	0.43690145	0.45227611	0.51716191	0.43893406	0.32718453	0.35803786	0.3823331	0.49846619	0.39209467	0.39947927	0.46651083	0.47895625	0.4209879	0.49503866	0.45735776	0.41560712	0.5275932	0.45589137	0.44215226	0.46240982	0.43724084	0.43799025	0.51962316	0.54643244	0.52990657	0.53091067	0.50801587	0.51196551	0.35812682	0.44423521	0.44315094	0.41363034	0.50143713	0.47848144	0.41146386	0.5681442	0.58461702
0.46257094	0.49346066	0.39500922	0.34658751	0.46043056	0.40523982	0.40724903	0.40823078	0.35962835	0.40440822	0.41090873	0.65741736	0.30101842	0.42023212	0.47403136	0.31779513	0.38893619	0.46889544	0.48285571	0.40772307	0.41731027	0.32715139	0.48777372	0.41869086	0.39846885	0.3017379	0.51202357	0.43296707	0.42696643	0.51512277	0.47633311	0.41303968	0.47167698	0.89871836	0.71309149	0.56523645	0.53870416	0.51620585	0.42210543	0.54924595	0.49800161	0.42672163	0.46543166	0.39427495	0.44622064	0.51305777	0.52504909	0.42511767	0.53032887	0.59058136
0.47749314	0.43386364	0.41519719	0.49876523	0.46104318	0.33293757	0.39387637	0.44687858	0.40304631	0.41007099	0.57053339	0.52778387	0.43800566	0.46445361	0.13902412	0.47205788	0.40564618	0.36794001	0.39481413	0.41686511	0.44802511	0.46714932	0.41582921	0.46151483	0.44391108	0.54768682	0.56622988	0.35273188	0.49452221	0.51198232	0.53388596	0.53281015	0.47621143	0.6356287	0.70144039	0.63444781	0.31278071	0.52145964	0.37825257	0.41627333	0.46210748	0.45731533	0.45973861	0.48718494	0.51469433	0.50272554	0.70618051	0.57164109	0.54115152	0.55181193
0.47407833	0.37659293	0.25862646	0.43779826	0.40474081	0.44246507	0.45280719	0.44688186	0.54740125	0.38971415	0.39202911	0.4009015	0.44379675	0.47703665	0.5137732	0.42275244	0.4833079	0.4126893	0.45901045	0.43296969	0.42739433	0.45666838	0.35321048	0.56056982	0.52261657	0.47227255	0.5016399	0.33519971	0.49080324	0.50318682	0.44234961	0.39653111	0.43730721	0.36761841	0.47265038	0.47748923	0.44010159	0.50307548	0.47363877	0.42854413	0.4155935	0.39255834	0.46966779	0.48976502	0.52720404	0.26281849	0.4715507	0.45864582	0.52100831	0.50685143
0.48330414	0.4278366	0.4013626	0.44739747	0.35511521	0.33948094	0.38533342	0.43713972	0.41243556	0.39414221	0.41187564	0.45582381	0.51050198	0.42546088	0.40076271	0.25041491	0.42856884	0.46712726	0.48031035	0.36898595	0.4482244	0.34835005	0.41758895	0.47746858	0.44594777	0.44445205	0.49204451	0.37166157	0.52825034	0.47139764	0.45866749	0.46112102	0.44389516	0.45062661	0.494708	0.5622263	0.39530072	0.49710846	0.36717811	0.43495128	0.46158361	0.41576791	0.41081688	0.49116948	0.50260299	0.59755963	0.41993451	0.5498293	0.51050133	0.52842879
0.41281062	0.38488019	0.31412163	0.42370659	0.32955712	0.45806491	0.38753119	0.46229744	0.44213021	0.4627921	0.34408921	0.50997216	0.41378716	0.47189528	0.41606134	0.44255364	0.39673603	0.38119161	0.39068231	0.57690644	0.47312486	0.48310336	0.4036743	0.48379675	0.54319787	0.48516065	0.4438636	0.46511012	0.43572828	0.50271893	0.48803967	0.50163609	0.52303243	0.46356532	0.45517176	0.44070137	0.44531164	0.44215927	0.42714483	0.4760465	0.38127166	0.51747489	0.49910477	0.51575655	0.5089398	0.56427306	0.40132397	0.55313802	0.53469151	0.51583207
0.41489881	0.3812376	0.33418459	0.41013849	0.38270694	0.44368535	0.35638663	0.48306823	0.48175079	0.41854316	0.38488913	0.35783157	0.52040166	0.55967796	0.3927142	0.33637598	0.52836108	0.20660949	0.40213606	0.5130471	0.45763341	0.43159634	0.43394423	0.47709635	0.43172097	0.41393498	0.44189203	0.37395537	0.43882099	0.37890765	0.47698119	0.44503468	0.44817892	0.46606272	0.42164907	0.43170035	0.44155866	0.41698703	0.35943428	0.51073813	0.40126422	0.42561325	0.44053146	0.46612018	0.53152746	0.55260372	0.28534043	0.44116512	0.47502175	0.45189911
0.39369574	0.34773064	0.39848232	0.40590575	0.44913679	0.48201388	0.39851984	0.50164878	0.5044654	0.50399542	0.44380194	0.37614882	0.51572585	0.50113541	0.41007337	0.43537155	0.4279893	0.36940542	0.37784773	0.58072335	0.50804412	0.6932978	0.48613042	0.40899396	0.36969066	0.39384902	0.48096368	0.44580042	0.54328072	0.54774231	0.45387653	0.48791999	0.49692339	0.51632136	0.49567869	0.4029839	0.52208459	0.40833384	0.34156996	0.48540035	0.44741744	0.50217712	0.53490466	0.64987862	0.54401875	0.43128836	0.51884812	0.54353821	0.41044462	0.46981552
0.43297291	0.38181475	0.45256934	0.41890043	0.45694262	0.44922298	0.46216816	0.51173919	0.50376296	0.45480633	0.51112098	0.47521412	0.53271174	0.49393833	0.48750228	0.50478476	0.34242153	0.42853722	0.45060596	0.53749692	0.51022738	0.34240991	0.42737579	0.51318276	0.35953391	0.42252165	0.50332874	0.49517849	0.51357508	0.52400553	0.39288127	0.5515219	0.51012665	0.48704872	0.44774804	0.46734336	0.37267393	0.42763391	0.44805461	0.49181536	0.52492374	0.78969389	0.50962538	0.52311122	0.37731609	0.53069478	0.54523969	0.51412731	0.45182654	0.45075282
0.4985019	0.45230907	0.44483593	0.46035188	0.46552116	0.45832753	0.55071449	0.41330278	0.51967824	0.43041289	0.42731825	0.42501694	0.42103788	0.51600522	0.48599783	0.37549484	0.38149291	0.52674085	0.51430035	0.3999899	0.48824197	0.51760703	0.44631699	0.39443967	0.36204752	0.41200751	0.46346077	0.47290245	0.52260196	0.51705688	0.45265993	0.49181351	0.43767357	0.44044173	0.39122814	0.40146384	0.42337123	0.45188156	0.4194046	0.49548301	0.41614893	0.39210868	0.42292091	0.53493011	0.56022751	0.42441195	0.50065714	0.45225358	0.47013217	0.51827425
0.3706418	0.385474	0.47543132	0.38857737	0.46029669	0.44429749	0.49778756	0.51071501	0.51456368	0.3638773	0.52936089	0.39891532	0.41079241	0.4865185	0.43849346	0.4480994	0.49386597	0.45617846	0.51421124	0.48090431	0.4567031	0.38152242	0.30454114	0.45146766	0.40469617	0.30368868	0.41101345	0.42708856	0.47742543	0.47187957	0.44599631	0.48608845	0.47760937	0.38667771	0.46561998	0.44448954	0.32320899	0.48884043	0.46287879	0.36905044	0.50693792	0.41712531	0.42214021	0.43565899	0.50221634	0.51112711	0.44617859	0.43042266	0.49029478	0.40619445
0.47563571	0.46154827	0.38333699	0.54721749	0.40503216	0.50355971	0.48309219	0.4881424	0.46533209	0.41741985	0.49509114	0.39404544	0.47692162	0.48692775	0.46137843	0.48334077	0.39944595	0.44618124	0.46114504	0.46648669	0.44883621	0.2974225	0.38285023	0.48459172	0.44173628	0.47639856	0.42960533	0.44998065	0.58140343	0.4666236	0.51351237	0.38839278	0.45591098	0.46890742	0.45001635	0.4290939	0.44041097	0.47015291	0.48471883	0.49540961	0.50764966	0.48659545	0.3943617	0.46303758	0.46918666	0.48278195	0.44769698	0.42138749	0.38128904	0.4498843
0.47289568	0.47819006	0.32080495	0.3865113	0.58090293	0.48529392	0.54433501	0.54540193	0.52200323	0.45451516	0.36059695	0.49249655	0.47544456	0.49324587	0.53224277	0.46731666	0.31782421	0.34993196	0.43120724	0.37809679	0.41655028	0.43202284	0.45299631	0.47508746	0.48049065	0.50415367	0.46925473	0.44708741	0.45754123	0.46430823	0.43787381	0.41378731	0.46278262	0.47884437	0.49619246	0.47887471	0.47210959	0.48704401	0.34681183	0.4907591	0.47758687	0.46519965	0.46887022	0.45939791	0.48979411	0.46261245	0.40344536	0.48269176	0.46130687	0.3576349
0.48213163	0.32412055	0.45867795	0.45694599	0.48325193	0.48817512	0.43031314	0.572146	0.40418121	0.47466293	0.51216465	0.40632719	0.42798328	0.50242132	0.53988761	0.38711777	0.38641959	0.3922441	0.42105895	0.3720867	0.42225027	0.40914798	0.44706249	0.52163011	0.40040746	0.46259508	0.44702989	0.46684581	0.49260411	0.51509607	0.5020771	0.42790288	0.39305761	0.36426678	0.48339084	0.4505645	0.46740976	0.45316064	0.39109954	0.41625404	0.39741442	0.40042442	0.43201792	0.44807172	0.46352139	0.49846438	0.44313455	0.49826789	0.39740381	0.420977
0.49499637	0.56616288	0.65193671	0.46778452	0.37274322	0.4188295	0.51226497	0.50513637	0.47812298	0.39996037	0.41489202	0.39961347	0.34419718	0.37485617	0.52155936	0.45003724	0.38559246	0.48466018	0.37951195	0.37611362	0.48263186	0.44569942	0.48190099	0.47801176	0.50762808	0.52690035	0.50641704	0.44296819	0.50567973	0.54273826	0.41982478	0.43368614	0.40401316	0.35491106	0.50786382	0.46203244	0.58800697	0.49548167	0.47077101	0.39139771	0.47128904	0.4328399	0.44647336	0.46930736	0.44195014	0.48685125	0.48605087	0.47077262	0.43589395	0.36843067
0.50242716	0.37183723	0.40585712	0.47478285	0.51292831	0.44318709	0.41372627	0.53616464	0.50157714	0.58215034	0.4567928	0.40753108	0.39602244	0.41762632	0.45204249	0.4305864	0.46133733	0.43842596	0.44915724	0.41397521	0.21819569	0.52048755	0.42373672	0.48481774	0.50891888	0.47265553	0.44091943	0.43684658	0.47593614	0.3998504	0.46904942	0.46376204	0.41406536	0.55929089	0.5409413	0.46785936	0.40669993	0.44064009	0.46073774	0.44708356	0.35683668	0.49486834	0.42299533	0.45828781	0.46208996	0.47461033	0.48929104	0.47301435	0.48293972	0.4645105
0.39579114	0.52357489	0.40657869	0.43835923	0.42851853	0.45162979	0.48042652	0.56178403	0.47316185	0.57273531	0.45431724	0.49396551	0.39541897	0.5342446	0.45676637	0.37345523	0.46726647	0.38479775	0.4015972	0.4714542	0.36820182	0.36905754	0.43392617	0.36773801	0.47561896	0.48624003	0.46205124	0.45530692	0.43376058	0.36387658	0.46348131	0.45307115	0.48241943	0.43280569	0.5672124	0.49065772	0.45619398	0.38381732	0.44449389	0.48700467	0.41980645	0.4074564	0.42622617	0.40044639	0.37719607	0.46151215	0.47536415	0.4664135	0.44259381	0.44527361
0.42404065	0.40460888	0.39139542	0.32378742	0.36489064	0.42987737	0.47061905	0.39021486	0.4876495	0.4968971	0.50749075	0.50698435	0.52121061	0.3996391	0.47687492	0.49923912	0.46179485	0.3265273	0.38595396	0.4862071	0.38561198	0.40283403	0.4420726	0.43052876	0.48263928	0.43128821	0.43911529	0.46945897	0.38218611	0.46262893	0.46161723	0.57407272	0.46358395	0.47608936	0.49620852	0.51773524	0.39574936	0.4050909	0.42796561	0.43081504	0.42635712	0.43381295	0.45876211	0.45295209	0.3403309	0.46020675	0.43730453	0.42229134	0.5004077	0.45610252
0.4115338	0.39414284	0.26170519	0.37688178	0.47253734	0.43001279	0.45636365	0.47556788	0.34527412	0.5142774	0.50019479	0.48838857	0.42671314	0.40523982	0.4094688	0.30446938	0.40121207	0.22498973	0.46570948	0.47227478	0.42348683	0.4703328	0.39102042	0.61130112	0.43135285	0.45217478	0.472357	0.47381169	0.44345722	0.36712453	0.46972841	0.46831709	0.4846116	0.45432988	0.47158271	0.51765668	0.40030211	0.39870936	0.41974995	0.40002388	0.44178092	0.27370298	0.38535449	0.4477497	0.40913835	0.47333586	0.42744762	0.42543066	0.38922489	0.41651553
0.46869761	0.41037625	0.40404564	0.49121678	0.35246465	0.44152081	0.39565188	0.37435192	0.34948745	0.47993252	0.61735255	0.48750338	0.54147792	0.43153036	0.45772213	0.47533503	0.49681252	0.41215709	0.4687196	0.47570989	0.43140846	0.45869276	0.43585277	0.4683367	0.46886742	0.40994367	0.48383427	0.38981912	0.38118184	0.36758602	0.44432947	0.44278863	0.48976725	0.46758515	0.43546748	0.38663581	0.48211297	0.41960195	0.43064752	0.46706831	0.46524173	0.25374034	0.44223428	0.3667841	0.45190081	0.47047904	0.418789	0.37806559	0.41160703	0.44110724
0.38070837	0.41073865	0.36922321	0.45862329	0.39838377	0.41349494	0.39557809	0.48522407	0.47601169	0.48396537	0.46539634	0.54479325	0.47566295	0.40008307	0.4459177	0.51918817	0.44854525	0.40505829	0.47669369	0.5406822	0.36667895	0.43204951	0.46702135	0.45692065	0.48414338	0.47568926	0.46381581	0.48076952	0.47756848	0.47654644	0.48670319	0.45795187	0.45704746	0.43530309	0.38892099	0.41986564	0.47381034	0.42247185	0.44809815	0.46134019	0.48929694	0.46932793	0.40055501	0.42178506	0.41170591	0.37110847	0.40824586	0.40214393	0.41844288	0.44562629
0.37197393	0.42188451	0.45993111	0.34697098	0.40040523	0.45870149	0.46587944	0.36023274	0.46068603	0.50364995	0.48299581	0.49771538	0.48799294	0.39847788	0.49471554	0.37585029	0.44163245	0.51008618	0.523507	0.48733446	0.41061065	0.46861106	0.37573245	0.45330375	0.47630322	0.4678264	0.46332112	0.54132402	0.51538348	0.48380625	0.49399784	0.47740722	0.45202255	0.44983137	0.38158435	0.44502997	0.46177119	0.39682218	0.46610886	0.38638404	0.40916076	0.5454275	0.44137612	0.4108952	0.42857873	0.40342182	0.37671837	0.41168612	0.40573981	0.44993535
0.45702884	0.40323031	0.3091861	0.41097802	0.37841445	0.38910669	0.39838472	0.46993154	0.4238942	0.42599255	0.46316957	0.53499609	0.47815225	0.37331197	0.45852143	0.50583142	0.49537438	0.46422848	0.48614448	0.41084692	0.47213221	0.41681838	0.41997701	0.41331756	0.51126963	0.48235971	0.41843414	0.51547217	0.49845448	0.54778117	0.43425664	0.47223517	0.40492597	0.42166874	0.34082118	0.41682786	0.46756479	0.39451277	0.4990916	0.61110377	0.53228277	0.42587993	0.39014453	0.37563667	0.3588393	0.28889549	0.41180158	0.41483244	0.4214268	0.36981514
0.37847877	0.43531159	0.44534248	0.40084761	0.46914101	0.39153787	0.49267304	0.47853997	0.40208507	0.41832602	0.4172343	0.48771521	0.23715463	0.46843976	0.4524284	0.45717296	0.40278807	0.53111535	0.48784438	0.49261492	0.36971346	0.28162456	0.4715302	0.29664052	0.55753088	0.48419267	0.45833513	0.49618411	0.48956087	0.4401004	0.41955188	0.46894217	0.45731503	0.49283269	0.52459168	0.55293256	0.29906824	0.44269451	0.47278726	0.35026565	0.44346094	0.3955231	0.41938922	0.37118486	0.42759979	0.32108936	0.42580032	0.42147082	0.32310501	0.40173069
0.48352903	0.47666699	0.46515754	0.39301312	0.45498866	0.47835293	0.49604702	0.57465643	0.43512431	0.36799431	0.47079045	0.46334484	0.29160491	0.44538426	0.29334006	0.48164332	0.43812582	0.47319803	0.48570561	0.44968167	0.4605028	0.39398402	0.52538133	0.40670696	0.50198817	0.46805131	0.48118865	0.46951747	0.48000109	0.46483243	0.41562644	0.41092557	0.46798992	0.47256762	0.5207743	0.47738993	0.26160863	0.45235944	0.42025593	0.49066067	0.43181378	0.44033808	0.39891714	0.41355151	0.46208173	0.43012148	0.38785574	0.32362095	0.49770164	0.42902365
0.40876836	0.41898888	0.32729572	0.32316941	0.46487293	0.48291707	0.51216704	0.37111017	0.40069169	0.50013232	0.4900969	0.47007179	0.32788649	0.52095175	0.52280229	0.51011372	0.47114459	0.4487834	0.48667634	0.43508235	0.42779139	0.4407703	0.42872685	0.37365258	0.46018261	0.59671056	0.48727512	0.44151807	0.50896531	0.46038035	0.4932338	0.45452601	0.42754248	0.35545772	0.44551718	0.4632802	0.46783006	0.43817344	0.47362465	0.44918782	0.44008493	0.40647295	0.34559438	0.41121504	0.46129787	0.39624861	0.43693435	0.3749347	0.44806647	0.36260071
0.51824141	0.48434478	0.49362713	0.48128045	0.49466246	0.49569288	0.43598947	0.45927662	0.54233575	0.40528005	0.38794279	0.45440727	0.39814481	0.45394325	0.30521831	0.48859075	0.52163774	0.46320248	0.46270147	0.46054626	0.34579271	0.3884649	0.48084316	0.44498959	0.50646216	0.46753809	0.43914458	0.47428083	0.48294759	0.41546369	0.39152867	0.42264128	0.5036667	0.443111	0.52007502	0.48126331	0.48819229	0.40670925	0.37460265	0.42369229	0.46332571	0.41437969	0.4276107	0.42896798	0.45062023	0.41667107	0.44179505	0.29179803	0.39016885	0.40723732
0.48739266	0.57258797	0.53053194	0.47501317	0.47260082	0.44846717	0.47320372	0.47810119	0.4951238	0.42405739	0.48002169	0.57765734	0.4399088	0.54405165	0.48258001	0.35586625	0.4542709	0.49475503	0.40118039	0.48122373	0.47403494	0.44845566	0.46269298	0.42914948	0.51315081	0.44373703	0.46957082	0.37273636	0.40830964	0.44326887	0.40750405	0.43060997	0.52137953	0.4277665	0.5506283	0.39312673	0.42971194	0.39687112	0.40059915	0.34173471	0.4338555	0.33298963	0.46652132	0.4336158	0.43541139	0.33294362	0.41673952	0.40372503	0.40304422	0.32802266
0.45670062	0.49244341	0.50414348	0.305958	0.47572297	0.42328107	0.45254472	0.45074993	0.40939203	0.40506631	0.56546837	0.58382952	0.44702682	0.43123001	0.60380065	0.46869165	0.43464518	0.46010986	0.5132848	0.58165205	0.44604346	0.42517766	0.52551252	0.46891195	0.52249801	0.40753973	0.46873933	0.5238899	0.52817041	0.36236948	0.3923772	0.52025199	0.55982554	0.50072634	0.48898277	0.41799125	0.45666772	0.42935684	0.44166204	0.36831951	0.330605	0.35883081	0.3281332	0.38824475	0.56854445	0.52528191	0.4710986	0.43990898	0.41505107	0.41194519
0.43243217	0.48020306	0.51951534	0.40640819	0.49509448	0.49706662	0.53042096	0.59041703	0.48579881	0.44482923	0.54661047	0.54802257	0.63564003	0.48054895	0.58035922	0.43974891	0.46039733	0.53743291	0.51598966	0.46172783	0.50179303	0.48160735	0.46914256	0.51416177	0.54234242	0.34737408	0.49767765	0.49352068	0.50653362	0.48356453	0.42728409	0.51317787	0.4354023	0.43158847	0.50318754	0.43591478	0.40778133	0.42083818	0.45279366	0.40149507	0.45349082	0.60950452	0.46936357	0.41261235	0.42829546	0.51536506	0.46810281	0.45412102	0.38792232	0.40287182
0.52012753	0.49985421	0.48934734	0.44414884	0.44179022	0.41811538	0.48296165	0.42665786	0.46001568	0.47482228	0.52718878	0.48336679	0.39705643	0.54724568	0.5224601	0.48658538	0.46730196	0.49887535	0.48675585	0.4162401	0.52089983	0.51954406	0.37567553	0.55417812	0.46619546	0.38912794	0.47489494	0.42214763	0.45823807	0.41056976	0.42254677	0.28222442	0.54162675	0.41877922	0.4703148	0.43927377	0.4768317	0.4084858	0.42982402	0.48427555	0.45489079	0.37296471	0.34388453	0.42099959	0.41920537	0.46199852	0.42619377	0.35957015	0.41118202	0.42746741
0.50110257	0.47820273	0.56396848	0.4929589	0.50709218	0.51637864	0.50928491	0.25260663	0.40522251	0.38740176	0.50520802	0.48423424	0.39877743	0.5162456	0.45272729	0.4901461	0.40433681	0.51480269	0.41580093	0.40281758	0.48207572	0.54723155	0.42917633	0.50502491	0.45352921	0.49776778	0.47391391	0.4031862	0.53034514	0.39586002	0.46090716	0.31658939	0.38751385	0.43585008	0.47645044	0.48919997	0.49067301	0.40389487	0.4366565	0.42266375	0.36744812	0.35889304	0.47634831	0.40950358	0.3885628	0.40847939	0.41633201	0.42335603	0.34635875	0.42878622
0.50233364	0.44592413	0.4655031	0.4896656	0.41849211	0.49895027	0.51518565	0.52132732	0.37802011	0.41933313	0.4114002	0.36467785	0.41545969	0.47767618	0.38753369	0.47034919	0.47645694	0.5048573	0.53369844	0.33706167	0.44545346	0.60692567	0.50462294	0.36752924	0.49853081	0.42391318	0.44121546	0.48343152	0.53965622	0.47264102	0.46034485	0.41178191	0.49151888	0.45493513	0.44747746	0.42357886	0.47110161	0.42760354	0.40888926	0.47389972	0.38185689	0.50449979	0.41024381	0.43464786	0.40757442	0.37708572	0.38448992	0.40265179	0.39523226	0.41111562
0.42019615	0.46202689	0.4868997	0.42455062	0.44634151	0.51073015	0.51283962	0.55343145	0.38999245	0.47015131	0.47075859	0.41381416	0.43768501	0.39417979	0.47153461	0.52069086	0.49241671	0.39105421	0.38682926	0.54562515	0.55867094	0.55203968	0.40734667	0.48999062	0.372767	0.40159661	0.43974009	0.39078367	0.46965945	0.4487066	0.50231254	0.38658935	0.43716484	0.41410625	0.33724248	0.4139919	0.45919147	0.38701856	0.43147913	0.39636278	0.36312336	0.4563798	0.35048574	0.36410883	0.47536433	0.34983358	0.36686552	0.37254414	0.34674203	0.41263211
0.40235898	0.46211696	0.47319394	0.48502594	0.415822	0.50600207	0.53900254	0.45895073	0.44953185	0.38406688	0.49314415	0.46043482	0.42949808	0.40562743	0.45086023	0.38187984	0.34828204	0.50150084	0.46936181	0.40651426	0.3936789	0.49300137	0.39897195	0.39566907	0.42187619	0.45175225	0.50663996	0.40470159	0.53711039	0.49114046	0.48404318	0.4428038	0.40709037	0.40737221	0.42732626	0.38507575	0.34076715	0.45541406	0.36038357	0.48099709	0.47153699	0.4268418	0.3856034	0.38171577	0.36120003	0.41160387	0.3726956	0.38793182	0.38862407	0.38131884
0.40843958	0.47905654	0.48682594	0.51795858	0.47403869	0.50695437	0.48964784	0.57204103	0.4908013	0.43404511	0.50909412	0.51342666	0.43575025	0.45453233	0.51566279	0.4827565	0.52713668	0.4475801	0.46994552	0.47925913	0.44398183	0.41213787	0.46784928	0.39463258	0.43039036	0.40356785	0.19691558	0.47416678	0.48085713	0.45867977	0.41805184	0.44648972	0.43430436	0.40944314	0.34336442	0.33835495	0.42033467	0.38143942	0.4387095	0.42597017	0.45127273	0.43726021	0.40978897	0.40384832	0.46356457	0.50360543	0.33421716	0.31107995	0.38265085	0.35970581
0.46716008	0.46659738	0.38280374	0.43067142	0.52183974	0.41702658	0.49384135	0.56466258	0.48411429	0.41112381	0.4896774	0.44982874	0.45521623	0.52052295	0.39074761	0.5331344	0.4022128	0.51421273	0.53990465	0.45348081	0.51351774	0.40930623	0.3895835	0.42931917	0.48197985	0.35235155	0.40415156	0.4623518	0.47313386	0.46318227	0.51402944	0.43156388	0.432531	0.42108315	0.47570086	0.40066266	0.37035483	0.37768042	0.45789975	0.38545954	0.4601061	0.39918903	0.39764279	0.36062068	0.30197459	0.38934892	0.40766013	0.36554185	0.32754648	0.41636553
0.49435717	0.5044753	0.51226139	0.46887061	0.46532851	0.48537758	0.45800352	0.51814318	0.41835248	0.47390741	0.44900292	0.4718715	0.46773446	0.48738804	0.3828015	0.45137778	0.55871135	0.4898915	0.49841848	0.53987968	0.51786029	0.45383334	0.4114548	0.47455472	0.40917122	0.41549793	0.37569824	0.4151147	0.4035072	0.43566209	0.49022716	0.42459148	0.47761884	0.45865217	0.453987	0.45624599	0.39767015	0.40498692	0.45198238	0.46970421	0.44417566	0.45372364	0.39426655	0.36411652	0.3602978	0.37250888	0.42588714	0.36523387	0.4114432	0.33178949
0.51073366	0.47279289	0.49176103	0.42519939	0.49839607	0.44574368	0.44194204	0.44628358	0.42751786	0.35359064	0.43909305	0.42201221	0.53664589	0.4887197	0.37653941	0.45964321	0.48878178	0.46090451	0.47372895	0.43621117	0.55246639	0.44448018	0.4412156	0.46363249	0.40245616	0.31551442	0.43254891	0.43833503	0.37715027	0.40573549	0.45980424	0.49132052	0.4339112	0.45465019	0.45569986	0.43827832	0.46393797	0.48565134	0.4508788	0.46939763	0.39947033	0.46706313	0.39696288	0.37320325	0.38980955	0.41279858	0.39443907	0.49936032	0.43913028	0.45413631
0.47774312	0.49146459	0.43479878	0.49799123	0.51936471	0.41220608	0.40293005	0.44284171	0.46934316	0.45466134	0.42620325	0.37117228	0.45957476	0.42531404	0.44798416	0.46358192	0.43065503	0.45941895	0.48178604	0.43338978	0.40068787	0.39651024	0.40362895	0.48349425	0.48536569	0.4211911	0.47809574	0.43215972	0.45248258	0.45870081	0.42801434	0.44572836	0.44276688	0.47429162	0.4125922	0.43462974	0.38721484	0.38692212	0.41240633	0.36024326	0.37890857	0.45461157	0.51471424	0.42422122	0.45046011	0.43538392	0.3854776	0.46154106	0.37325245	0.38952827
0.49312446	0.4313544	0.49736077	0.3960506	0.44161159	0.39095119	0.38196513	0.3550874	0.3967596	0.39128822	0.52678466	0.41721579	0.41841531	0.41731799	0.44423929	0.43319654	0.39246139	0.45189112	0.45182341	0.44382	0.4306474	0.46038282	0.42182088	0.52201474	0.42212027	0.44722706	0.42996368	0.43739054	0.35753974	0.45906955	0.4751972	0.45526975	0.46668983	0.42735794	0.38972771	0.44919223	0.39003319	0.42134103	0.3774077	0.43900335	0.46443778	0.47737354	0.47647798	0.41306433	0.41196063	0.43435359	0.43702671	0.44879794	0.43770149	0.3736605
0.52875435	0.54087842	0.44468597	0.38174111	0.4528209	0.44426891	0.45629269	0.38262725	0.46140945	0.42922416	0.41725719	0.4682118	0.47303921	0.4240557	0.4299432	0.46549708	0.39291146	0.4437983	0.42632061	0.45537347	0.43761122	0.44927442	0.4638221	0.45309803	0.46325248	0.45781535	0.45785457	0.44757882	0.43876335	0.43793461	0.41995639	0.44555494	0.39348471	0.42020762	0.40478432	0.4058699	0.34818286	0.39719605	0.39278847	0.39858854	0.505018	0.40493435	0.46264654	0.4358412	0.43749192	0.45418936	0.4580397	0.43614966	0.42230433	0.43050483
0.49067816	0.47176668	0.47292635	0.43793437	0.41661021	0.45642987	0.43103194	0.55158651	0.44389287	0.44702461	0.43601406	0.46834922	0.46937436	0.42770684	0.49376699	0.44248194	0.40970069	0.45809069	0.41476399	0.46464238	0.43635747	0.47220442	0.48063791	0.51870257	0.47095865	0.43649995	0.4411037	0.43623447	0.5058279	0.4156985	0.45207545	0.41320679	0.42091638	0.44966882	0.4334754	0.35150522	0.4543111	0.41711596	0.44460803	0.52072221	0.47606352	0.46360692	0.54427719	0.4905982	0.50751024	0.44520026	0.46229324	0.44751215	0.44414318	0.4092195
0.51613486	0.47190547	0.44677228	0.4848029	0.4039098	0.44260043	0.53956312	0.50233006	0.39187539	0.46629351	0.4945125	0.45321548	0.46758637	0.45884532	0.40807641	0.44261861	0.43757612	0.47024584	0.46463862	0.4124676	0.38883251	0.37285691	0.46387088	0.47394124	0.44942927	0.45785618	0.47127104	0.39721721	0.39484698	0.43026724	0.41921714	0.46373999	0.47370172	0.47390878	0.4280296	0.42928484	0.38128197	0.36599758	0.412581	0.48458025	0.39901495	0.35688648	0.43090776	0.44258285	0.44192836	0.43466842	0.43332511	0.4226228	0.46184453	0.45807862
0.46612239	0.3954663	0.42792481	0.47178745	0.45903209	0.46024999	0.39656121	0.43669713	0.45567504	0.53655607	0.42234531	0.41177166	0.44340423	0.45070136	0.42452309	0.45812559	0.44992554	0.37869883	0.43611631	0.41578686	0.43509552	0.44162619	0.474718	0.50634533	0.47043774	0.48453093	0.458033	0.44347414	0.42438415	0.44660112	0.4588393	0.41360369	0.42022222	0.35759178	0.38301742	0.48420462	0.32884511	0.3826575	0.44040048	0.41039586	0.38584939	0.42179227	0.38435853	0.43198392	0.37391505	0.3788192	0.42693987	0.39441887	0.38506123	0.44458705
0.47564507	0.39168972	0.47148022	0.42547056	0.3694461	0.49103379	0.3992292	0.47871563	0.43623793	0.52046865	0.47917339	0.40013728	0.39253688	0.47342038	0.37704358	0.43941563	0.49578959	0.42049071	0.38090488	0.39139605	0.43076023	0.40437981	0.4725717	0.42198974	0.49256766	0.43560475	0.51970643	0.40860417	0.43802649	0.47406641	0.42693359	0.44139701	0.34837082	0.38571697	0.29421079	0.2804209	0.36878499	0.39783895	0.39778006	0.38560081	0.37825897	0.41043308	0.38324031	0.41425717	0.40258834	0.38945407	0.33256289	0.3133184	0.3874993	0.4363074
0.45171025	0.50029629	0.51614261	0.48703364	0.43554085	0.48380899	0.4119449	0.39806083	0.42548263	0.50839609	0.38349384	0.45651758	0.3961871	0.45402122	0.43748295	0.45802489	0.43020707	0.46902239	0.41890216	0.38751113	0.43348813	0.42354774	0.43417928	0.4532868	0.46278518	0.3547594	0.42925817	0.4280622	0.46358976	0.43491665	0.45006615	0.43425891	0.389745	0.3795532	0.47879857	0.35615236	0.38782251	0.30778217	0.35678172	0.49039096	0.38504359	0.40212411	0.38062662	0.40082398	0.37032637	0.39718309	0.36387086	0.36907777	0.38456762	0.46176124
0.47491434	0.54192716	0.44816819	0.35158029	0.3704949	0.48479253	0.48908553	0.40688324	0.40143591	0.46645743	0.38812602	0.46449399	0.46143594	0.43757021	0.41726661	0.46841246	0.44273025	0.43041366	0.3843129	0.37811792	0.41967359	0.46848264	0.40612102	0.40745234	0.38747522	0.4775672	0.41710338	0.46222115	0.45766637	0.45246965	0.43565184	0.4423531	0.43814123	0.40847126	0.48771128	0.50956064	0.42005569	0.4181695	0.42893907	0.44693708	0.40463454	0.42181313	0.42194501	0.41532758	0.37576979	0.37844551	0.40700477	0.41525999	0.37617141	0.43637809
0.52084631	0.46825087	0.3912417	0.3605479	0.44627291	0.48659515	0.38646555	0.44540378	0.44393229	0.46193609	0.40331402	0.45558846	0.45777899	0.41161805	0.45152235	0.45829722	0.45860431	0.49933451	0.42881721	0.42459434	0.48501468	0.42431781	0.44070721	0.43569073	0.44229686	0.41582054	0.44843957	0.45454124	0.44428876	0.39664415	0.40499502	0.45148912	0.38847366	0.47753033	0.40861648	0.48392344	0.42621237	0.4018746	0.32734546	0.39058569	0.3875517	0.38399491	0.41240165	0.40594327	0.38032246	0.40636015	0.44161659	0.35178754	0.42098907	0.4224759
0.50495851	0.46517634	0.40650102	0.4625755	0.48068076	0.46108934	0.43529242	0.42848322	0.4220894	0.38465303	0.39943236	0.49488795	0.42663166	0.46394831	0.44239879	0.51499343	0.44617197	0.44757146	0.45894384	0.4099282	0.36250782	0.4260605	0.42920625	0.47087449	0.53583837	0.40791965	0.42495343	0.41101196	0.42053601	0.40605012	0.39546296	0.44010454	0.39657527	0.47370976	0.45718354	0.36619419	0.36807513	0.48526055	0.40899456	0.35340998	0.46040854	0.3708964	0.37626442	0.38577354	0.43946797	0.36938885	0.33986786	0.38508204	0.42187813	0.40275031
0.45935938	0.46946666	0.48807761	0.45082787	0.43764418	0.41549569	0.45266646	0.42543569	0.39636144	0.41279468	0.36719465	0.43941364	0.417142	0.4548195	0.41086867	0.45227581	0.47425193	0.44048178	0.4584614	0.44056651	0.37677604	0.42256677	0.45017764	0.39321482	0.52261353	0.30259666	0.41689566	0.40368718	0.3463133	0.29899812	0.46335837	0.43098527	0.41397837	0.44679517	0.46550763	0.43721783	0.39039636	0.39243156	0.40085268	0.43434924	0.36294079	0.42898425	0.29445684	0.42015785	0.36894435	0.37750325	0.37758371	0.43290913	0.39146146	0.43389317
0.4338496	0.44705334	0.40911323	0.37051192	0.44666779	0.41513789	0.47650328	0.40264279	0.41064012	0.40912682	0.44068319	0.41720513	0.45265308	0.42424592	0.40673298	0.4257119	0.47594753	0.44021466	0.44740254	0.46321452	0.41457307	0.45620039	0.46882254	0.42747346	0.4130362	0.4143278	0.41906124	0.41450912	0.41305324	0.42403138	0.48698086	0.48730701	0.37627572	0.44030648	0.45574182	0.42231888	0.42912236	0.44484293	0.37743077	0.45028913	0.39498565	0.39171252	0.42893735	0.33278471	0.39042598	0.4334493	0.37907097	0.45061824	0.43113756	0.39706796
0.40479293	0.46618044	0.38246447	0.33645028	0.42398056	0.4184314	0.46902421	0.40324831	0.40964848	0.40169522	0.39804292	0.41633543	0.46955907	0.41988346	0.41225594	0.41494656	0.39960232	0.42188019	0.40063089	0.45662695	0.42700008	0.48759165	0.47452256	0.41709313	0.46154618	0.42716864	0.36912751	0.47663873	0.35144526	0.42324102	0.51088744	0.3822583	0.40954348	0.42628855	0.44628677	0.42556158	0.44323713	0.44036448	0.49580473	0.45639217	0.41722828	0.36239925	0.41073269	0.31709832	0.38628599	0.43131718	0.42043614	0.42803356	0.37805152	0.39080459
0.42702517	0.45426592	0.40094095	0.41701779	0.41166621	0.43772468	0.51510918	0.43238667	0.37763816	0.40091982	0.43371123	0.42980078	0.42881334	0.43948588	0.43252632	0.41871518	0.44150454	0.43627438	0.44470179	0.44756275	0.46272331	0.47077927	0.45984593	0.40458101	0.39360398	0.42671621	0.45329407	0.38535869	0.44140363	0.49749342	0.42390254	0.45278347	0.41288993	0.44176006	0.47009602	0.41851237	0.41819245	0.41795418	0.43164524	0.38799992	0.34967422	0.46290892	0.37137675	0.39365014	0.4255296	0.42346039	0.41969311	0.41192585	0.41235426	0.4110139
0.43340135	0.42993045	0.39936215	0.40794289	0.39227432	0.43523207	0.42126396	0.45505297	0.44089097	0.43655139	0.45503333	0.46225911	0.4423773	0.39471674	0.38865945	0.42940763	0.4569532	0.43545529	0.47503078	0.43971783	0.4801746	0.38196003	0.43618965	0.44155866	0.41885969	0.44172931	0.43452737	0.470817	0.44869959	0.41840696	0.36686572	0.42562079	0.41596749	0.44548506	0.41211203	0.41495329	0.3792035	0.41388094	0.38604996	0.52319068	0.34356588	0.4405596	0.53059137	0.43260509	0.41629264	0.40306079	0.41704163	0.36426738	0.35032886	0.39955741
0.43305051	0.38364568	0.36393353	0.37568966	0.37961045	0.45605615	0.44443339	0.46538803	0.46541458	0.45365205	0.43447486	0.41303664	0.39228007	0.47409728	0.38087058	0.39727983	0.41665843	0.41173753	0.44482654	0.43256596	0.45367011	0.41404697	0.42331845	0.44229227	0.47384024	0.4004966	0.36286238	0.34891438	0.47050649	0.46904218	0.43766445	0.41149834	0.41433251	0.45585608	0.39460954	0.43530297	0.45996669	0.37005633	0.43695045	0.40839264	0.46741807	0.40324858	0.48200032	0.42322838	0.44285437	0.39690182	0.37191454	0.38919714	0.39686388	0.41699445
0.44058865	0.41270247	0.42380205	0.41827437	0.35909235	0.4513168	0.41451952	0.41477945	0.443046	0.39034662	0.40661955	0.48917425	0.39199933	0.42153472	0.41303909	0.41138068	0.44937223	0.3999362	0.36755326	0.43390641	0.3766014	0.46731207	0.41887864	0.41679829	0.39519599	0.43799889	0.37018511	0.42825443	0.48385951	0.43903339	0.43319944	0.40678063	0.42387891	0.47169018	0.45909831	0.35506374	0.4060719	0.3092913	0.43994588	0.43544406	0.43866727	0.40494335	0.41954887	0.41074365	0.41612098	0.39966589	0.35479853	0.36783564	0.37851021	0.39812842
0.45732218	0.40308863	0.39675158	0.34827134	0.40022784	0.42396528	0.43682742	0.44708186	0.44268703	0.39941257	0.39091557	0.41889808	0.36336482	0.32916838	0.40698275	0.45606598	0.45798859	0.41264418	0.43399712	0.46328858	0.4038249	0.41467857	0.41393891	0.42378044	0.32463959	0.47634691	0.3964996	0.41903958	0.47994843	0.46211416	0.42107552	0.46606678	0.39401853	0.43477196	0.4570564	0.40522245	0.40092492	0.43254724	0.42496222	0.40215218	0.36370364	0.42239594	0.40854934	0.42899954	0.39324972	0.38331205	0.40768284	0.37856147	0.38658959	0.43535414
0.50175095	0.3778109	0.41583526	0.4209919	0.48575097	0.43210891	0.40229779	0.38423896	0.38366672	0.39825693	0.41775525	0.46897185	0.38445067	0.40486586	0.35288456	0.40103123	0.42023337	0.46997991	0.4636586	0.46288589	0.35131222	0.34480453	0.47908127	0.40110746	0.48170006	0.3941389	0.45550388	0.41620275	0.44457069	0.45178324	0.39425954	0.41625029	0.43550253	0.35651371	0.43177083	0.30599856	0.42338142	0.29840648	0.37255779	0.39956465	0.39655024	0.38946986	0.40019709	0.39845508	0.42859966	0.39952314	0.41979706	0.40363452	0.38004309	0.40504324
0.40003297	0.41430306	0.47503927	0.39907074	0.41487879	0.45697981	0.415438	0.39207011	0.40053654	0.39381886	0.42765844	0.44393855	0.40937981	0.41480374	0.42857274	0.39959791	0.4021771	0.43850109	0.43992385	0.41318208	0.37775213	0.4460693	0.50487542	0.41202539	0.30975464	0.42411613	0.38239896	0.41416606	0.43455908	0.43736038	0.39256752	0.38563177	0.37377778	0.43092531	0.45507413	0.37989101	0.40396255	0.39055732	0.3365007	0.37763947	0.38253438	0.36843324	0.38903263	0.40287787	0.4153018	0.41080484	0.39164117	0.3914699	0.39942339	0.41540629
0.44510585	0.49156162	0.46505904	0.39068329	0.3690021	0.35673606	0.40776983	0.38643414	0.37204561	0.40867496	0.37502673	0.45339751	0.3679426	0.41117108	0.38877565	0.37947965	0.38727644	0.45498437	0.41083756	0.43324745	0.36986908	0.42838848	0.46658128	0.48416224	0.4808439	0.47716141	0.41303444	0.44219232	0.43284333	0.38488945	0.45439303	0.45800304	0.44227526	0.44049358	0.40083572	0.42273813	0.38912565	0.31559414	0.42644686	0.36411953	0.37882513	0.37564555	0.35200194	0.39371243	0.39062154	0.43921769	0.4385739	0.44388762	0.42549011	0.41066721
0.47685206	0.43704098	0.46128547	0.42307305	0.42061046	0.39360949	0.37318438	0.37194154	0.36247879	0.3496241	0.40050662	0.37664011	0.45582345	0.42379668	0.43789971	0.45763028	0.43545949	0.37566921	0.36858422	0.32136261	0.41318843	0.38385877	0.42344546	0.42692479	0.51943785	0.51545233	0.40704033	0.35394403	0.40571845	0.43168873	0.36041391	0.41308784	0.53570884	0.37173232	0.51411539	0.4294374	0.48385772	0.43013185	0.36933559	0.39903331	0.38187203	0.35558245	0.34275779	0.37001747	0.40448701	0.41051593	0.43020114	0.45361429	0.44307083	0.44799742
0.45617506	0.44984061	0.41925836	0.37420446	0.44138873	0.42450446	0.42467716	0.29854658	0.35712796	0.3607223	0.3586573	0.42259926	0.36790371	0.45753965	0.4475134	0.35267282	0.43980995	0.46088859	0.40454066	0.40705314	0.47217143	0.33783379	0.43786776	0.48749214	0.48027006	0.37758237	0.46087557	0.44321206	0.39470875	0.39502817	0.41081053	0.43352199	0.50297743	0.45849642	0.44217241	0.49774089	0.44563556	0.41452092	0.38871863	0.3729836	0.37081349	0.3606652	0.3729786	0.377949	0.36129817	0.4353708	0.42367139	0.43052992	0.41942197	0.45065364
0.41403657	0.39464754	0.43277982	0.38702416	0.4159987	0.40081125	0.38517383	0.4259645	0.34988603	0.39571735	0.36293665	0.40096462	0.43878347	0.45803541	0.46235669	0.37789682	0.43964434	0.40060824	0.33503705	0.47635818	0.36054403	0.33899194	0.49124199	0.47162965	0.48102111	0.41555357	0.43297774	0.43167919	0.37979567	0.37561458	0.43423387	0.41696426	0.34682199	0.44657844	0.5056715	0.45715395	0.46080744	0.41978168	0.42543566	0.3792614	0.38506931	0.35826778	0.3693037	0.38864571	0.40898409	0.45980301	0.46399879	0.3904312	0.41809058	0.41783103
0.4485932	0.40056327	0.41219574	0.39017755	0.44128707	0.41267365	0.43868011	0.37903091	0.31419861	0.44177926	0.36940017	0.41320118	0.4259218	0.41516116	0.41855294	0.43715829	0.38009897	0.43459144	0.48061508	0.41127029	0.38911229	0.46338767	0.4003565	0.40722954	0.50122315	0.42441845	0.41744107	0.39538902	0.41267806	0.37054366	0.33849129	0.40552884	0.41202351	0.48260695	0.51816911	0.46942011	0.46270347	0.46344933	0.43344283	0.404661	0.40315673	0.37121379	0.39246035	0.41213241	0.39256212	0.43230459	0.44514957	0.42387432	0.43566188	0.43794441
0.41587019	0.37283278	0.42108697	0.4041515	0.44941968	0.4060044	0.42816091	0.43275201	0.38156849	0.42075434	0.3950431	0.42053029	0.41094482	0.40746969	0.35913995	0.43551177	0.35535097	0.54737872	0.40881515	0.38449547	0.46355429	0.48376286	0.47962448	0.43321374	0.43985024	0.40532401	0.48019278	0.4048517	0.47075281	0.42740446	0.43347517	0.42375529	0.40505236	0.4596611	0.47749102	0.46639231	0.44888109	0.4695262	0.44887814	0.44109294	0.40271088	0.39904016	0.38281646	0.38630208	0.42533988	0.43250382	0.4105252	0.42193738	0.41723412	0.41659504
0.35588497	0.38735092	0.35388049	0.35527077	0.40164152	0.35435477	0.48726189	0.41816717	0.42288032	0.38541993	0.42883053	0.4185991	0.39857107	0.40340912	0.3835941	0.40176114	0.41485068	0.49082661	0.45067108	0.53452027	0.35260674	0.45786339	0.48446143	0.45227504	0.42756975	0.409529	0.42072538	0.35561985	0.40522552	0.40828013	0.42319378	0.39125207	0.39084613	0.42822754	0.46167883	0.42042452	0.44749048	0.42643705	0.43963036	0.41416198	0.42575976	0.43700558	0.41464943	0.36349225	0.4281044	0.46682197	0.40792319	0.3830941	0.42321134	0.43719834
0.38155481	0.38209257	0.31878957	0.35382229	0.37116417	0.4146089	0.42044455	0.41295108	0.44518307	0.41582492	0.43380961	0.38130146	0.41898528	0.37975809	0.34879231	0.38025594	0.36274666	0.43207169	0.43701071	0.3903127	0.47096539	0.40868348	0.4509275	0.43461096	0.3676852	0.39784485	0.41013482	0.44808394	0.42871505	0.49513847	0.44630778	0.44772467	0.41611999	0.41249937	0.44593212	0.40767267	0.40077659	0.38802087	0.45509413	0.42318135	0.44415706	0.41645256	0.40907013	0.40660432	0.43946955	0.43448237	0.38994336	0.41121063	0.38369244	0.43134016
0.39848751	0.35867912	0.34851158	0.37465435	0.36678648	0.39929414	0.4266817	0.45448613	0.44179067	0.39761302	0.38014042	0.43011343	0.42104417	0.45152402	0.35560498	0.36126825	0.36566898	0.45158303	0.49354172	0.47461018	0.4111363	0.40846151	0.41935393	0.44605559	0.37531105	0.39925715	0.38772187	0.37239048	0.44880804	0.43752059	0.41741759	0.43923047	0.40838879	0.38905829	0.39811367	0.40762505	0.40010411	0.43771973	0.44189215	0.44111228	0.41003531	0.45186844	0.44618213	0.41264942	0.43505275	0.45463538	0.43029818	0.40497634	0.42541718	0.45946661
0.40622026	0.3638891	0.38507706	0.34970346	0.37501749	0.38270488	0.45063892	0.4218154	0.36387655	0.41453058	0.41465637	0.40755799	0.37087297	0.33123499	0.32440925	0.37843895	0.3662999	0.42930195	0.48498967	0.47264522	0.4026573	0.46823168	0.40912256	0.48003548	0.40527174	0.41655028	0.38724181	0.43855932	0.46438396	0.4204801	0.41062674	0.43655729	0.45612323	0.42791095	0.42927954	0.4312515	0.43384898	0.43435192	0.44228527	0.45955586	0.44737148	0.4302775	0.42672601	0.42102355	0.44508749	0.38897437	0.40667605	0.42986771	0.42249939	0.44805908
0.38840118	0.42653242	0.38034123	0.34686962	0.39447564	0.40048677	0.3965835	0.42328987	0.38182759	0.3545503	0.40020165	0.42361999	0.42220682	0.39601654	0.38899434	0.36052215	0.42104	0.46845227	0.41560781	0.41786283	0.38647109	0.37584767	0.38816556	0.41028649	0.41409212	0.40513939	0.37964696	0.42763624	0.48655319	0.48963028	0.37684017	0.45814922	0.44079185	0.41256079	0.39948222	0.41209674	0.4286465	0.39841068	0.46844298	0.41909426	0.44610414	0.44031844	0.45157707	0.40693688	0.44265431	0.4248623	0.41932929	0.43617278	0.43407035	0.43970752
0.45255455	0.38708353	0.39087176	0.3626132	0.35411388	0.38855115	0.38495433	0.37781015	0.38286418	0.36065742	0.37523586	0.42867634	0.41769123	0.35457224	0.39218414	0.43377414	0.4475536	0.44167215	0.42290077	0.44971868	0.44303003	0.42803112	0.43827423	0.39518291	0.47514424	0.4402169	0.42198047	0.45245433	0.46590039	0.43386844	0.41350996	0.46015751	0.46943983	0.42875394	0.45551825	0.42594504	0.4287262	0.40226969	0.44389829	0.45951656	0.45216301	0.49237123	0.41861492	0.38844633	0.45690668	0.4514004	0.44622737	0.43265131	0.43011498	0.43483377
0.47199994	0.39848214	0.39686501	0.37103742	0.36938426	0.37348443	0.38834137	0.37136841	0.35352939	0.33295259	0.36155644	0.39212739	0.41195434	0.39293051	0.42829645	0.41364205	0.44685185	0.43633282	0.46031508	0.42951086	0.40879947	0.40047917	0.46729261	0.48005256	0.41069287	0.39769253	0.41695979	0.42052257	0.42739516	0.44257852	0.46302816	0.46526542	0.43197417	0.42962477	0.42594409	0.43768263	0.41179749	0.42339408	0.42830992	0.4290902	0.41089061	0.43968001	0.4172748	0.4808915	0.44145343	0.43932745	0.42743674	0.41072816	0.46225715	0.49118885
0.44328785	0.42687851	0.4212597	0.40045267	0.38431799	0.37736577	0.36170048	0.31864616	0.31957781	0.31986645	0.32138321	0.37242854	0.41056019	0.38564482	0.42267922	0.41405374	0.40242124	0.40230942	0.41695315	0.37407237	0.35264587	0.42567831	0.40466991	0.4606066	0.4248305	0.39618844	0.41916892	0.4508737	0.44880643	0.42234355	0.46106008	0.43280333	0.45664871	0.45639375	0.43973202	0.45574939	0.42768615	0.4403463	0.41412929	0.46250904	0.41632998	0.41498736	0.41129029	0.41084182	0.46823698	0.44072255	0.52903253	0.36073133	0.46847689	0.33925647
0.45329815	0.41505468	0.39795595	0.40701953	0.39588717	0.3681792	0.35388771	0.35021311	0.31273466	0.32552934	0.32219905	0.36153466	0.37025034	0.37573203	0.37530226	0.39977899	0.4211027	0.43070078	0.40380409	0.41376358	0.41017652	0.43317312	0.42319873	0.42032588	0.44228503	0.42636985	0.41256103	0.44423625	0.4529503	0.47069207	0.48065683	0.43397665	0.45565361	0.45696229	0.48322156	0.43969187	0.42187303	0.42953569	0.43697405	0.43008175	0.42764217	0.43677023	0.41811258	0.48327368	0.45649987	0.43181962	0.39946929	0.43288583	0.4601073	0.37780377
0.43780529	0.41120449	0.41309738	0.41117677	0.37292689	0.38921207	0.41585976	0.32424203	0.33725151	0.33892211	0.35388345	0.3992441	0.37254134	0.36221111	0.38164705	0.42508411	0.40124154	0.41191885	0.37479812	0.39468986	0.38537958	0.37992948	0.43785483	0.45984223	0.44083256	0.42116535	0.44358298	0.46554872	0.46227938	0.46563402	0.47457054	0.47698244	0.43850416	0.5064472	0.47166213	0.45900881	0.41263044	0.40474412	0.46953842	0.44467178	0.42942819	0.4152379	0.42046452	0.39488316	0.40418524	0.43584362	0.35483325	0.42016858	0.43029216	0.49112368
0.40326786	0.37728998	0.37264386	0.36837447	0.36410752	0.38727224	0.3803702	0.37455687	0.36941811	0.35274717	0.35530785	0.36222219	0.4074572	0.37984711	0.37990946	0.39406374	0.39743051	0.41435999	0.38202211	0.37093371	0.391179	0.4089475	0.40886354	0.4149915	0.41655171	0.41335115	0.4205699	0.43949443	0.46334085	0.45925313	0.47646341	0.46869579	0.48395246	0.496831	0.46427742	0.46831611	0.4274562	0.43620464	0.45916507	0.46456659	0.45287684	0.47789422	0.42062551	0.42517561	0.42937085	0.43770558	0.38436955	0.39570108	0.41096348	0.48858485
0.38323307	0.37191704	0.35826227	0.35573635	0.3611882	0.36458418	0.42127761	0.38953459	0.35668853	0.40679207	0.40052363	0.33175075	0.38049358	0.36658126	0.32634327	0.31369373	0.36821532	0.37602982	0.38138807	0.43383473	0.40063563	0.39099234	0.42799518	0.4210676	0.42645699	0.40252262	0.42293403	0.45449483	0.4663887	0.5097605	0.4835031	0.46664858	0.41956896	0.42382899	0.42358443	0.49928108	0.51728761	0.45125544	0.47850031	0.47664681	0.47671697	0.47033808	0.42008877	0.39222234	0.49113226	0.49418256	0.35791194	0.50690359	0.39214391	0.48153311
0.35958287	0.35592991	0.35220373	0.35089737	0.35088113	0.35612172	0.43072525	0.3511627	0.39079529	0.40664601	0.36264515	0.34837249	0.37587431	0.34237093	0.3404274	0.30207673	0.36757833	0.40348369	0.38408089	0.38960966	0.4156594	0.40473771	0.41286531	0.42548436	0.40714818	0.40743616	0.39109534	0.41111028	0.43894017	0.47684664	0.50185961	0.52125865	0.36234954	0.44316038	0.52537012	0.43525973	0.48923561	0.46877384	0.42820427	0.48813087	0.46915862	0.47458073	0.49413976	0.37981662	0.47020558	0.35079113	0.34299803	0.3577905	0.36645532	0.40899646
0.36856604	0.3630639	0.35635912	0.35507905	0.36169809	0.38363209	0.38930869	0.3805649	0.38179821	0.4439069	0.36324576	0.37996194	0.35346478	0.34294301	0.36698255	0.31291601	0.33028874	0.42709088	0.3495158	0.36386681	0.41929141	0.39748934	0.4472366	0.43606344	0.45514065	0.40441775	0.42118743	0.46234947	0.55663645	0.6070497	0.54179889	0.43782192	0.39895409	0.40999213	0.37034535	0.30546725	0.46315247	0.42433381	0.5043714	0.50761294	0.54407406	0.53282595	0.42461598	0.39585999	0.4068979	0.46399233	0.3533093	0.48187765	0.45554823	0.39951348
0.36784163	0.35877094	0.3422884	0.34934166	0.3585614	0.3900485	0.43580335	0.44423178	0.40151924	0.42902237	0.3729746	0.38471419	0.37722346	0.35972682	0.34602457	0.32924467	0.31466678	0.39355701	0.41346028	0.43064839	0.44150281	0.38060963	0.43503618	0.46656689	0.42089602	0.40285164	0.40991217	0.45532393	0.42191058	0.54336363	0.37115714	0.39100608	0.42539591	0.46602511	0.44051462	0.41188145	0.4000037	0.47327101	0.46137843	0.51517004	0.52084392	0.61064118	0.40175605	0.43522361	0.42346033	0.56125927	0.38960436	0.39921421	0.41848418	0.48506033
0.3974824	0.37845665	0.37357327	0.37076762	0.38406098	0.38626277	0.41373694	0.41675806	0.44891995	0.40350306	0.40914953	0.4044801	0.34202453	0.36821032	0.35469067	0.36368027	0.36496052	0.39509934	0.4105432	0.43283162	0.38746068	0.38810712	0.4530912	0.46237704	0.46640259	0.4675526	0.48849863	0.44196299	0.44098461	0.56647402	0.46983263	0.40285757	0.35798019	0.39898214	0.54800975	0.42615414	0.44053829	0.43303668	0.47270969	0.49211755	0.52598882	0.57385921	0.58284795	0.45198923	0.48091987	0.38079795	0.31229007	0.44580412	0.32280236	0.46003813
0.40813503	0.39070117	0.40233126	0.38318282	0.39810058	0.38972059	0.45234999	0.39076668	0.40049309	0.40975034	0.38695318	0.42308229	0.39363551	0.3907502	0.38510939	0.37117085	0.35100567	0.38862401	0.41758218	0.3839322	0.40312424	0.44526607	0.47787586	0.44122958	0.48654673	0.45343781	0.45339853	0.49623403	0.45564458	0.46368551	0.41706869	0.40579224	0.41797087	0.46618393	0.52280545	0.46149608	0.44395423	0.44934383	0.51171291	0.53564095	0.52564251	0.49810219	0.42218757	0.45417964	0.48690861	0.47416779	0.27929887	0.41506544	0.4058246	0.46926147
0.41724649	0.39750788	0.4193567	0.40220821	0.39885217	0.4076694	0.42782226	0.38315666	0.36717436	0.41294646	0.39679876	0.38366091	0.38875598	0.41369599	0.38626498	0.41328508	0.40905678	0.40653786	0.43110338	0.43460551	0.39863464	0.42427164	0.47280252	0.42082301	0.48819143	0.46756884	0.47834659	0.46546271	0.54505605	0.49266353	0.44621971	0.44345263	0.41285342	0.41393173	0.45171863	0.4654904	0.41826957	0.45832479	0.5281781	0.61026722	0.54658461	0.49371582	0.47146884	0.42717293	0.46977472	0.4419499	0.45569623	0.44645277	0.452371	0.53074408
0.42948335	0.40116531	0.42557991	0.36558691	0.41731912	0.390775	0.38815075	0.39181447	0.39275664	0.37516332	0.39397961	0.39186954	0.40037695	0.43080494	0.41543117	0.39598581	0.41497487	0.42705655	0.46673694	0.43395698	0.4462195	0.47357348	0.48517522	0.47374135	0.50139081	0.50339437	0.40893275	0.48907155	0.43699241	0.43483528	0.46911252	0.55014735	0.43270439	0.47380176	0.45013049	0.48823494	0.47661334	0.51923621	0.61162627	0.60199714	0.56069982	0.52993429	0.55986589	0.48311937	0.46061558	0.49293372	0.50165796	0.49547365	0.4605816	0.46792346
0.40690929	0.40222484	0.40925634	0.40884179	0.41403407	0.40329921	0.40031955	0.38227826	0.39582834	0.38996398	0.38863152	0.37301749	0.44648522	0.4018231	0.41785514	0.38043162	0.44314826	0.47742033	0.44973388	0.44902563	0.45263302	0.45359495	0.48093268	0.5163424	0.50988811	0.51544845	0.46108058	0.5499081	0.47472054	0.44250453	0.39339066	0.46617734	0.41801214	0.47822982	0.47974485	0.48589185	0.52482098	0.51818985	0.54414034	0.50855768	0.52444839	0.55931991	0.51535988	0.52681208	0.48108438	0.50574738	0.48870444	0.48642948	0.36591026	0.43627381
0.46312812	0.44114727	0.42117482	0.41752541	0.41734621	0.41665468	0.40520608	0.41403264	0.37250522	0.40181676	0.38883254	0.38932806	0.44419697	0.44777942	0.45002028	0.45245907	0.45090562	0.4028357	0.44396982	0.44732389	0.44481939	0.46335351	0.44110334	0.50358236	0.50078923	0.53255302	0.47107098	0.55787247	0.57979935	0.43949899	0.50108337	0.45157686	0.50673056	0.49387816	0.50099397	0.52195841	0.53238273	0.53549308	0.55297333	0.58266425	0.48676324	0.63803834	0.48918152	0.53901124	0.49035847	0.50120842	0.54438579	0.52441943	0.64198679	0.63020426
0.43995386	0.39490139	0.4179357	0.40928805	0.42097154	0.40488631	0.41209826	0.4320429	0.3927865	0.39634818	0.41354454	0.41675755	0.46824941	0.46680829	0.42229593	0.48497465	0.4477911	0.43886241	0.444094	0.45294902	0.44121802	0.41972968	0.48442328	0.4696984	0.46695051	0.45717543	0.46560979	0.50473142	0.44029048	0.48545867	0.43297473	0.42976841	0.46515855	0.47560716	0.50718665	0.52017343	0.53135133	0.48304573	0.59963024	0.60122967	0.53415227	0.56769669	0.51649529	0.50916976	0.54137886	0.50837421	0.5219878	0.52462041	0.35064778	0.49789789
0.41155505	0.41853255	0.41030705	0.41926652	0.41063485	0.40803108	0.43254209	0.40794766	0.43116856	0.38797686	0.39156938	0.44687504	0.43954426	0.39240384	0.45518583	0.43840402	0.44453993	0.38954929	0.50078839	0.43889984	0.41297978	0.38379422	0.44897521	0.46063203	0.40205315	0.44172174	0.45067257	0.50921553	0.46609315	0.43440926	0.41083273	0.53309995	0.47342825	0.50278169	0.55540186	0.55922854	0.56460297	0.47070071	0.63137841	0.50135195	0.49677533	0.58218253	0.43780941	0.48820961	0.50451398	0.51762962	0.47856483	0.50343716	0.40687749	0.49621525
0.38316435	0.3864398	0.37984174	0.3827197	0.38628954	0.40661806	0.4491688	0.384996	0.36739954	0.36214265	0.39953327	0.4239741	0.4114064	0.43212426	0.43534964	0.42472452	0.42517126	0.49965802	0.42151359	0.4727124	0.42725372	0.37052184	0.43992615	0.39045781	0.42461389	0.46015918	0.41337866	0.48980013	0.47731286	0.49429941	0.48531023	0.44907573	0.58851653	0.4920035	0.42964029	0.56422961	0.47240177	0.34561804	0.55537528	0.54600441	0.483244	0.47655031	0.51100475	0.51402521	0.56967139	0.46539757	0.52788496	0.61561519	0.39628237	0.47708607
0.36175644	0.37276	0.37141168	0.36047024	0.37604785	0.39114517	0.43266287	0.40133548	0.39926237	0.41122714	0.398285	0.43299243	0.39833575	0.4037807	0.43517002	0.42415977	0.42918041	0.46245873	0.4274987	0.43369505	0.40741143	0.4409942	0.43780795	0.40122902	0.4185313	0.40498909	0.44977161	0.45367262	0.45519069	0.44273016	0.52435166	0.4922491	0.5290103	0.49567199	0.5774141	0.47162864	0.41937917	0.61484015	0.48834258	0.41695485	0.58903509	0.50698876	0.54773903	0.50430846	0.54519027	0.59162378	0.37914932	0.62774503	0.40893781	0.4271268
0.40181407	0.38497338	0.3716976	0.38891268	0.3735882	0.4212248	0.45260429	0.39016432	0.42477024	0.36757296	0.36198586	0.43531451	0.43361366	0.39428771	0.44448179	0.4121753	0.46104413	0.45686901	0.51843858	0.48260847	0.45511696	0.44128057	0.45958465	0.42320243	0.45685357	0.3939718	0.46004745	0.45182189	0.42264816	0.4890871	0.49262732	0.52841979	0.44792351	0.4583416	0.52636135	0.39992541	0.45982236	0.35866365	0.45560938	0.46975708	0.53662145	0.5289011	0.52258503	0.45885408	0.59250408	0.55305731	0.3926304	0.48795223	0.48483458	0.47728086
0.40414578	0.36527938	0.38817751	0.38558131	0.37322715	0.38885054	0.42064691	0.39121121	0.41458222	0.43822247	0.40401027	0.40718573	0.47924966	0.42885083	0.45500305	0.44766331	0.41973102	0.51839828	0.52546722	0.46621627	0.45516813	0.45345449	0.46058285	0.44578713	0.43879744	0.45448694	0.42854971	0.46463138	0.50562906	0.53393197	0.54225206	0.46265957	0.52792233	0.44413543	0.46448475	0.52746481	0.44115928	0.43403402	0.44016734	0.55763787	0.54537785	0.5115217	0.52543133	0.51468074	0.6572392	0.54197562	0.44109127	0.49590883	0.42339548	0.56164408
0.39091796	0.41276973	0.40269023	0.39204466	0.41694033	0.40327567	0.42035595	0.40033031	0.41697863	0.393657	0.38759673	0.39937401	0.4745684	0.46181685	0.4234761	0.44050562	0.47012949	0.51463264	0.49323207	0.47133657	0.42036951	0.42955005	0.47013381	0.519916	0.53080738	0.54187632	0.47580951	0.49575469	0.51998526	0.52083224	0.49963677	0.52679974	0.4390116	0.57027709	0.53152049	0.5397805	0.38862932	0.34947619	0.47366625	0.48791522	0.52978152	0.52405041	0.45640585	0.72514302	0.41365659	0.54183161	0.45826387	0.56280154	0.46549186	0.50583589
0.40074903	0.41806862	0.40074888	0.41366979	0.4035106	0.39364362	0.39857918	0.40856394	0.38271058	0.37958336	0.39522791	0.39053035	0.39880306	0.44058985	0.37666014	0.43122798	0.44946417	0.44467551	0.46984527	0.44648156	0.41569942	0.47395054	0.45945799	0.52994889	0.51597655	0.48289263	0.50152761	0.51599532	0.49374831	0.52643901	0.54417908	0.48737177	0.51843882	0.51912624	0.4982655	0.47897208	0.47691873	0.49345088	0.48027721	0.53919202	0.49709946	0.53022665	0.49898073	0.39661524	0.41792697	0.63501084	0.4950082	0.51860696	0.4484424	0.54799682
0.37698114	0.34644905	0.37878478	0.38664541	0.39868966	0.40538982	0.36391017	0.36781323	0.36350611	0.40376425	0.39244375	0.43032044	0.37225497	0.47184512	0.39947674	0.44976512	0.43694779	0.45017898	0.40652633	0.41176638	0.41410017	0.51311767	0.50661123	0.49998084	0.48442888	0.49437314	0.55045027	0.48741889	0.54882687	0.63398755	0.4908106	0.523404	0.5030722	0.5059799	0.4904052	0.5371899	0.51632637	0.52768749	0.51320106	0.536964	0.47119921	0.47634658	0.51872647	0.39604697	0.68708879	0.49658394	0.44707468	0.50056344	0.48241544	0.53138477
0.34086874	0.38086939	0.34462434	0.36968142	0.39673835	0.37536016	0.39260867	0.38923138	0.37428746	0.39430365	0.4170734	0.40463936	0.42296675	0.44897974	0.38539699	0.44819039	0.41606015	0.41432083	0.45200539	0.4762066	0.42172033	0.4277977	0.47793716	0.49456826	0.55370146	0.52865416	0.6172455	0.46832848	0.53619212	0.57335186	0.50586152	0.48523217	0.49185085	0.50634009	0.50914282	0.53779614	0.52058524	0.49361593	0.51473582	0.49298316	0.48673809	0.61818933	0.69397479	0.62348932	0.4983035	0.57385129	0.51248068	0.45579237	0.54341888	0.56780648
0.36797565	0.37419254	0.36859903	0.38957709	0.39168969	0.4081499	0.38877136	0.40156877	0.40663886	0.42013496	0.4290075	0.41518936	0.39873746	0.43283263	0.43709692	0.47641462	0.45006022	0.47818899	0.4382742	0.42689502	0.42773104	0.44323906	0.51460034	0.50882572	0.50304812	0.50607038	0.56458759	0.5268935	0.61626482	0.47720617	0.51246268	0.48446622	0.51882458	0.52200103	0.53888357	0.50299042	0.5096761	0.55113631	0.53337044	0.52147192	0.49342179	0.4708465	0.43271053	0.3955825	0.53607333	0.57910645	0.53223509	0.53687757	0.50623155	0.5416581
0.36153108	0.35920197	0.36230096	0.38103682	0.40132996	0.36196041	0.41627452	0.4091326	0.39080495	0.41329122	0.4219678	0.4500469	0.51276839	0.48693782	0.43101853	0.48046851	0.45700768	0.46796468	0.42416251	0.41344026	0.41348425	0.39320561	0.45295569	0.49406478	0.54806739	0.50488275	0.4934068	0.46998858	0.46693522	0.47764289	0.44489363	0.52039558	0.48753741	0.5241152	0.56077033	0.51024252	0.54328573	0.55411637	0.51512861	0.5128507	0.52235621	0.46230412	0.48481163	0.45948124	0.48721722	0.51265198	0.54722041	0.56085122	0.52904373	0.5255062
0.36403456	0.37034881	0.3742975	0.38265535	0.38504761	0.39233768	0.39359048	0.41532633	0.44173381	0.40962422	0.42957947	0.48737383	0.49572754	0.48790947	0.4431892	0.44486439	0.48932618	0.48410797	0.44768861	0.43704855	0.48024824	0.42512816	0.48076698	0.55441576	0.48652503	0.49184144	0.43907616	0.49509013	0.42709947	0.49053729	0.4664166	0.4910382	0.49649838	0.50831455	0.51180625	0.55842656	0.52963644	0.49054173	0.4853147	0.4665342	0.45809317	0.44552958	0.41476572	0.47268084	0.50143325	0.46591586	0.55806065	0.51776344	0.5385502	0.53540218
0.37551904	0.35181341	0.34975928	0.3570115	0.37530914	0.38597968	0.43375573	0.41916066	0.43234661	0.42024267	0.43158588	0.49306679	0.45901582	0.44583273	0.4540475	0.44534358	0.44903266	0.43783814	0.48219359	0.43460426	0.48231372	0.46745774	0.46274447	0.46809417	0.49434996	0.46551022	0.46397567	0.46517652	0.42719555	0.44429564	0.45578259	0.48121619	0.4930869	0.54560483	0.52461004	0.48214874	0.5549556	0.5429244	0.4817116	0.46683285	0.41975945	0.47761121	0.46847352	0.3936989	0.49673474	0.5169639	0.56464934	0.50129676	0.52940071	0.50533974
0.37969327	0.37118971	0.37429181	0.36007786	0.36623675	0.37691003	0.39720899	0.40122023	0.4191491	0.4396795	0.43589738	0.46861625	0.48611447	0.45248735	0.44155446	0.43402618	0.43094847	0.48423666	0.49590057	0.5110243	0.50003636	0.4359006	0.49049085	0.46084052	0.46584934	0.45656705	0.47580361	0.45217046	0.4330304	0.51158774	0.48163012	0.48241818	0.49208575	0.55515659	0.51823986	0.50719541	0.54749441	0.44392034	0.49132904	0.46110654	0.42496616	0.42966217	0.42844626	0.49659586	0.4356629	0.49194404	0.52414322	0.51574552	0.49458078	0.50334024
0.39099836	0.36622369	0.38121736	0.36101466	0.37894937	0.37058777	0.37105852	0.36980534	0.41340178	0.44460741	0.41467151	0.453749	0.4609687	0.3974672	0.41805577	0.43582231	0.43483728	0.49114972	0.42949414	0.49542186	0.47642753	0.47022584	0.50653279	0.4569242	0.47850162	0.49039072	0.45922858	0.45102042	0.43604994	0.46982336	0.48296326	0.49772859	0.49254212	0.55504107	0.58170813	0.43850321	0.46662822	0.48258474	0.47438207	0.57237327	0.52158785	0.40643483	0.49540591	0.47041866	0.43804386	0.58237386	0.48050928	0.51690483	0.48837277	0.49650097
0.41266614	0.38642728	0.3873328	0.38976207	0.36481938	0.39550444	0.37229016	0.37942919	0.3690964	0.40063915	0.40565529	0.45065635	0.46850765	0.43638682	0.44524372	0.43712488	0.43934277	0.51239872	0.48864037	0.52259839	0.5118953	0.4922266	0.52255809	0.4687275	0.48769915	0.49391231	0.50776869	0.4754566	0.51005059	0.50087088	0.4850587	0.50145006	0.49653026	0.52017349	0.53625196	0.4833881	0.48045787	0.50880146	0.48025504	0.54323435	0.45044369	0.4844099	0.46470046	0.49313855	0.58965665	0.51479065	0.49150351	0.46816286	0.47758603	0.54033136
0.41693789	0.4305824	0.38601938	0.39212292	0.37888104	0.36139426	0.36627367	0.35789999	0.34547281	0.36958858	0.37239516	0.42748597	0.42672768	0.41837367	0.40881771	0.43244332	0.44088629	0.46656191	0.4789921	0.49987966	0.46641567	0.46365446	0.5026772	0.52246928	0.50444555	0.4905287	0.51083785	0.51684421	0.51484764	0.47700879	0.55597931	0.5110907	0.51442963	0.51781213	0.43135563	0.51639491	0.50972462	0.50204724	0.4922398	0.49249339	0.47150514	0.48408848	0.55314881	0.48936582	0.50477719	0.56732249	0.44055277	0.47078711	0.4852277	0.4850992
0.40525037	0.42764944	0.37772289	0.4401696	0.38260782	0.3757315	0.35463014	0.36132357	0.33446774	0.34142697	0.36206889	0.35639861	0.37482589	0.42182401	0.43314454	0.42974654	0.41438174	0.44963521	0.46130931	0.44936135	0.42578655	0.46861285	0.52416974	0.54299617	0.50308305	0.52441555	0.53212392	0.54702693	0.54751539	0.53553951	0.50513244	0.50520921	0.49367365	0.49442801	0.49737078	0.49488595	0.4628278	0.47976133	0.50970334	0.5386225	0.52320087	0.4916237	0.47870636	0.48251879	0.51307225	0.51459903	0.43760908	0.55177045	0.46966967	0.48635724
0.40477732	0.4231284	0.41288635	0.3995252	0.36658353	0.36682042	0.34561223	0.34945378	0.34730124	0.31207386	0.34610307	0.34781867	0.35398838	0.44759244	0.37140241	0.44060516	0.45182794	0.45053732	0.44625667	0.47003552	0.44205949	0.46456859	0.46501118	0.5020228	0.55829662	0.53561807	0.56898415	0.54760891	0.53661799	0.50889176	0.51806879	0.47307098	0.51736486	0.49340084	0.51265997	0.49250996	0.4689576	0.48027232	0.5132097	0.50421757	0.52391523	0.51341677	0.49510458	0.4830564	0.44776577	0.45338839	0.45735124	0.511998	0.46377382	0.49453548
[truncated: 462 more columns]
