# Supplementary material for: Evidence for saddle point-driven charge density wave on the surface of heavily hole-doped iron arsenide superconductors
Source: Nat Commun. 2025 Jan 2;16:253. doi: 10.1038/s41467-024-55368-7 (PMC11695596; doi:10.1038/s41467-024-55368-7)
Supplement: Supplementary file 3 — Source Data [file 41467_2024_55368_MOESM3_ESM.zip › Source Data File/Figure 3a - gcc map - 1p8 K.txt]

Topomap2K
0.40237817	0.42084509	0.41447794	0.42869627	0.45644483	0.36861333	0.40991852	0.41053042	0.38563398	0.37428594	0.32411712	0.32985696	0.36126384	0.42635173	0.41308305	0.42075214	0.42355445	0.43557289	0.39130774	0.33471784	0.37074709	0.30595288	0.34701142	0.36300752	0.38568363	0.39855915	0.43215078	0.42790806	0.45078808	0.40800703	0.37277979	0.3827433	0.38213319	0.41017005	0.4553237	0.43334228	0.42097807	0.42794523	0.37766853	0.31516439	0.28197253	0.3045612	0.33782926	0.35140046	0.38556585	0.43397298	0.46171635	0.49513501	0.48614198	0.46983311
0.38547954	0.37356514	0.40687054	0.42836294	0.39537826	0.35960785	0.36288518	0.38671976	0.36823085	0.3396233	0.31770372	0.33734721	0.36695117	0.37510124	0.38313571	0.37053528	0.39059317	0.39409035	0.37155178	0.36078292	0.24919036	0.31907502	0.34342915	0.34871531	0.37783024	0.39212844	0.39749712	0.39904413	0.41486818	0.40051559	0.34214193	0.34540641	0.38185105	0.40735409	0.44456372	0.41475111	0.44432691	0.39852965	0.38027218	0.30827108	0.27854428	0.29746047	0.31778967	0.35623845	0.37916765	0.39669588	0.44435984	0.47676641	0.46787345	0.40786791
0.35898608	0.34744513	0.37126309	0.39933366	0.38599569	0.35417235	0.3386108	0.38010654	0.37205848	0.31648374	0.30941799	0.31320667	0.34371087	0.34898603	0.37848058	0.33229181	0.343546	0.35156712	0.37464264	0.30951744	0.28730139	0.29931358	0.30570823	0.35411614	0.37669319	0.37803909	0.38290054	0.37763619	0.40754771	0.38202661	0.34911713	0.33332366	0.35512528	0.37450615	0.39373592	0.40110537	0.39200991	0.40199679	0.36330113	0.32294032	0.2721467	0.28091478	0.32793573	0.343559	0.3708404	0.38359767	0.41016877	0.44990087	0.45355695	0.43581787
0.36451	0.34858721	0.36292005	0.39178351	0.37168989	0.36330068	0.35486206	0.36662745	0.39808831	0.36477014	0.30800474	0.33294219	0.36558706	0.34438023	0.32916927	0.31079698	0.3358264	0.33047473	0.34642106	0.32969725	0.30399898	0.31831473	0.34508944	0.36668208	0.37638798	0.38245806	0.38425809	0.40891257	0.39125615	0.40966463	0.32144028	0.32532814	0.3545405	0.37476745	0.38706434	0.39004868	0.39150575	0.38125736	0.37827671	0.32711324	0.29179564	0.31629321	0.33077571	0.36640421	0.37854508	0.40764943	0.42834753	0.4528127	0.42649087	0.39578661
0.35819557	0.34322253	0.35125574	0.36722633	0.32000729	0.34657899	0.37650564	0.39211228	0.39993635	0.37242433	0.35541862	0.34888655	0.34836018	0.32690734	0.307345	0.28699133	0.2967352	0.31640649	0.31982657	0.33076304	0.32552835	0.34574318	0.35965848	0.39967933	0.41141823	0.39921486	0.39761031	0.42484528	0.419467	0.34063455	0.357216	0.33930418	0.38541052	0.37469181	0.39127785	0.37463117	0.39044559	0.40409958	0.37281129	0.36807466	0.30452287	0.31876034	0.3363255	0.37199724	0.39624485	0.40056363	0.43051985	0.4215197	0.43598646	0.41466317
0.27021006	0.33434284	0.35411075	0.352061	0.37027261	0.36186835	0.35101873	0.3867082	0.40402457	0.39920121	0.36765966	0.35267338	0.33505186	0.3488557	0.2942158	0.2953552	0.30003497	0.3169578	0.32534373	0.32239148	0.33512238	0.33301297	0.37429208	0.39796278	0.44767949	0.4294101	0.41303167	0.40339732	0.4109365	0.39276084	0.33599302	0.33455044	0.36158711	0.36684617	0.36651579	0.3723428	0.3794893	0.39254424	0.39199635	0.35126212	0.35826811	0.35129189	0.36744747	0.40416396	0.42378193	0.42473739	0.42187351	0.42372543	0.40923259	0.38329074
0.31827858	0.33303776	0.36056209	0.37316847	0.36728722	0.35728151	0.40614629	0.39824843	0.42856726	0.40512344	0.37392938	0.349094	0.35603708	0.35672057	0.29868239	0.28985861	0.29154882	0.28528321	0.3325555	0.32374132	0.31499982	0.33252424	0.38360626	0.40616009	0.44022968	0.43327194	0.4238863	0.41167	0.41831386	0.37889406	0.32425433	0.31756136	0.34995669	0.3815704	0.37239808	0.37287834	0.38307709	0.39704111	0.37788597	0.35759464	0.34436989	0.34578481	0.38753599	0.39080301	0.40057647	0.45261374	0.44032103	0.41003615	0.42291465	0.40184772
0.33112949	0.34003609	0.36733904	0.38165781	0.38170296	0.37533411	0.38126904	0.38967454	0.43729094	0.41626474	0.36488277	0.36341152	0.35359755	0.3663165	0.33298099	0.30336425	0.27967051	0.32421383	0.31285286	0.36109769	0.3365027	0.36026412	0.39497966	0.43051681	0.43941301	0.42016843	0.42071003	0.40788898	0.42256793	0.36175501	0.33768335	0.3402153	0.34680688	0.36049947	0.38613892	0.37193298	0.36077258	0.40289631	0.39671129	0.37814999	0.35444593	0.37745392	0.37894365	0.41067341	0.42557028	0.41434306	0.45297903	0.4599176	0.44368893	0.41954121
0.32832122	0.35683319	0.39213783	0.39391473	0.38587356	0.39743334	0.44557089	0.44129822	0.44484758	0.43262145	0.35661349	0.33979288	0.34658897	0.3686845	0.36322564	0.34171319	0.32193786	0.3568005	0.34429279	0.3577415	0.38485759	0.38345066	0.40671992	0.4249655	0.43786946	0.40901959	0.45175329	0.43466467	0.49293986	0.39598447	0.32605559	0.35419479	0.37447077	0.39153594	0.40476105	0.41390342	0.41495478	0.41268328	0.43466458	0.40449929	0.38616344	0.39690959	0.39801922	0.43854713	0.451213	0.4589853	0.48173666	0.48893559	0.50174981	0.46157345
0.35106891	0.37163782	0.40579647	0.41888243	0.43485171	0.40997037	0.43789834	0.43708479	0.41055205	0.38746062	0.34382516	0.33564678	0.35456747	0.35782441	0.37104681	0.36243317	0.35306242	0.42129791	0.37600115	0.39441019	0.36976406	0.38596135	0.39080581	0.42241368	0.42518196	0.4349685	0.46592781	0.43673822	0.43523183	0.38636956	0.3030405	0.34642276	0.34884843	0.40156904	0.40836307	0.41467494	0.43501419	0.44902644	0.46996173	0.4369069	0.39244807	0.40116888	0.42402396	0.44866607	0.45675644	0.4616448	0.48478299	0.50213212	0.5158776	0.47108018
0.36764923	0.37800965	0.40945363	0.42652425	0.42151842	0.41938299	0.40294245	0.42377943	0.46208191	0.35015908	0.30569091	0.34156087	0.3459833	0.36545503	0.37988654	0.36277175	0.39012751	0.40253451	0.3845771	0.39838701	0.38347557	0.38265869	0.42217314	0.4408648	0.44180498	0.41426712	0.43772009	0.4599005	0.42803544	0.38650104	0.35397658	0.32863772	0.36149541	0.38674539	0.4044728	0.41943169	0.41033635	0.44816875	0.44900861	0.42869893	0.40380004	0.39011586	0.39906386	0.43065506	0.43027398	0.45308629	0.47247624	0.50845468	0.50051284	0.47241274
0.38927543	0.34267718	0.37877986	0.41096804	0.39465317	0.39187458	0.38501921	0.37015119	0.39247128	0.34891945	0.30549473	0.39931995	0.34195295	0.36043325	0.36470592	0.33608818	0.34489468	0.36198595	0.42609808	0.38917229	0.37131751	0.37229437	0.3872115	0.4065685	0.38130364	0.41038734	0.38817731	0.42268908	0.41450688	0.36897993	0.29094657	0.29039326	0.36279646	0.36365768	0.37161925	0.40898901	0.43258393	0.44973433	0.47480178	0.44584572	0.38755292	0.38743493	0.43097225	0.43525499	0.422216	0.44340101	0.46318334	0.48588878	0.49069577	0.44163796
0.35456714	0.34272507	0.36638653	0.39597654	0.36337695	0.35076019	0.3403067	0.37452582	0.38191602	0.33840281	0.28952357	0.32385114	0.33672512	0.33008209	0.35307148	0.33096898	0.36714906	0.37830883	0.40943497	0.43743134	0.38297227	0.36091092	0.39696005	0.42008609	0.41146061	0.38077959	0.39687195	0.39854893	0.39820713	0.35959801	0.31550321	0.32308152	0.33409226	0.35583004	0.37930772	0.39452022	0.41669402	0.44255498	0.47851491	0.45957741	0.39530686	0.36912197	0.38483128	0.42382362	0.41854477	0.41592863	0.43386272	0.45833054	0.44971022	0.45395601
0.36904499	0.37027508	0.39256445	0.3840192	0.32870874	0.31424662	0.33632025	0.35485226	0.33624709	0.31351736	0.32683283	0.32933366	0.36809674	0.37107921	0.37373459	0.35547993	0.33433822	0.36544442	0.39433739	0.3836737	0.34916458	0.36326793	0.37826213	0.41438803	0.4093366	0.37334841	0.37754124	0.3889499	0.4108251	0.36251545	0.31555843	0.35070854	0.37237477	0.3848381	0.42876437	0.38624454	0.40433729	0.42767337	0.40793958	0.43282938	0.40244704	0.401164	0.39579907	0.42629251	0.42641187	0.4204357	0.4340947	0.44952524	0.47105142	0.43800375
0.35798657	0.37977871	0.41899407	0.36194748	0.32199895	0.2896347	0.31072441	0.28258714	0.3751353	0.30778125	0.33409071	0.33309066	0.36034331	0.38686812	0.37388173	0.34744945	0.32099971	0.37194967	0.38492361	0.40278679	0.371438	0.37282744	0.36360618	0.41661045	0.39315599	0.38535649	0.34934318	0.40927091	0.38151637	0.41300175	0.36580595	0.36271665	0.37233227	0.372361	0.3977747	0.37712988	0.40818214	0.4386681	0.44506288	0.44122717	0.41199037	0.40945202	0.43314776	0.44412395	0.44334638	0.43063194	0.42925715	0.41864574	0.46815994	0.45114818
0.41456583	0.39363667	0.39616659	0.35497475	0.27247113	0.26335499	0.31443307	0.32190582	0.33147693	0.33976462	0.32973769	0.33005768	0.39392674	0.38520873	0.38367319	0.36490732	0.35464194	0.3779313	0.37890294	0.37378103	0.39202055	0.39273724	0.4362348	0.43542445	0.40753615	0.39693195	0.37684953	0.39986494	0.47422966	0.43966898	0.37649852	0.39828306	0.42180797	0.45370689	0.42815185	0.42240399	0.37186289	0.41515967	0.43262318	0.45471129	0.44539925	0.4465616	0.44131428	0.45987985	0.43296123	0.41313151	0.40897155	0.43888375	0.449072	0.45646927
0.38744345	0.40656585	0.40602297	0.35504746	0.27329379	0.21496305	0.31258225	0.31099704	0.29860535	0.33964121	0.33265442	0.32903665	0.3798382	0.41567332	0.37952185	0.36103246	0.3431654	0.35580319	0.38367257	0.38297406	0.35930768	0.38431624	0.37727594	0.43307325	0.39923802	0.38156766	0.38612857	0.35099825	0.42680499	0.3850553	0.4201864	0.39789215	0.46495178	0.43147802	0.40831614	0.40838626	0.40388691	0.39839301	0.41739008	0.43136859	0.42511654	0.45564777	0.47550344	0.47267261	0.42167032	0.41743279	0.399398	0.41300151	0.45222843	0.43301216
0.41805655	0.40739408	0.40358454	0.38951397	0.39399543	0.25195706	0.27129659	0.30015221	0.34824011	0.30932227	0.34048373	0.31863719	0.36729774	0.44490156	0.4170045	0.37768304	0.35835558	0.37240735	0.37535122	0.37242645	0.35611883	0.39050087	0.37612408	0.4391571	0.42980224	0.35967121	0.38259199	0.40025064	0.38668454	0.43222857	0.42679769	0.46068504	0.48077583	0.41027731	0.43873721	0.39439505	0.3813723	0.41345531	0.39332506	0.41590238	0.42801073	0.45110947	0.47021019	0.477092	0.46088618	0.40243131	0.41547808	0.40347993	0.44150835	0.47244462
0.43336877	0.41765252	0.39529219	0.39634055	0.34544122	0.31265789	0.32351851	0.27322808	0.40904841	0.39230603	0.33970448	0.43114707	0.37917724	0.40728644	0.42848355	0.40128541	0.37807491	0.3975257	0.38190463	0.34547636	0.33803853	0.38373759	0.40319988	0.44860065	0.47688472	0.43467724	0.41054115	0.42387429	0.44865403	0.49570224	0.42389616	0.4637565	0.47080007	0.49738464	0.46586093	0.47723156	0.43229735	0.42566982	0.45501286	0.44175118	0.45571464	0.46084386	0.51415873	0.51131088	0.46114445	0.44931826	0.43975079	0.43970567	0.43062496	0.41116977
0.46794823	0.33883953	0.41717413	0.39825997	0.34470162	0.34707087	0.35601318	0.36411607	0.3681809	0.30920592	0.33271131	0.38212416	0.41126764	0.60530269	0.42649654	0.43666187	0.44251871	0.42191765	0.4756493	0.39333114	0.35594416	0.25743797	0.40342078	0.40433598	0.41337535	0.48428428	0.47766313	0.48037568	0.47047672	0.45433962	0.40016922	0.43381104	0.52795416	0.41769704	0.49495161	0.47320843	0.45112103	0.48261917	0.48176798	0.47628623	0.4513329	0.5022831	0.49847296	0.5157699	0.54037857	0.48877352	0.46421081	0.46580696	0.46916777	0.41450468
0.48950967	0.29009059	0.40608156	0.4029007	0.40610963	0.42232397	0.37899742	0.3871035	0.41363457	0.41017091	0.37217265	0.42980888	0.42649099	0.42872468	0.47574899	0.46519148	0.43959764	0.44937825	0.44489133	0.40535185	0.31454912	0.52196664	0.34657145	0.47090665	0.52417833	0.49461475	0.51042372	0.50959772	0.49217519	0.51243562	0.39346492	0.45651799	0.44431353	0.50664932	0.49541283	0.46599233	0.52260101	0.50917697	0.51767617	0.47662541	0.48275194	0.49983171	0.46819955	0.52372956	0.5450986	0.53802627	0.51229101	0.4861204	0.47289532	0.44899675
0.43864548	0.39901409	0.41912562	0.52429861	0.44420826	0.40653229	0.39852577	0.41666111	0.417831	0.36804688	0.31315556	0.44118905	0.37932146	0.38777146	0.46064162	0.45117652	0.46111932	0.45029658	0.46123171	0.44792765	0.37998396	0.51570165	0.36064422	0.43846324	0.49356985	0.5149129	0.52673513	0.52651167	0.4952766	0.44624677	0.47884998	0.47432312	0.44608191	0.5457648	0.46375877	0.48709866	0.51726186	0.51963854	0.51240802	0.48865962	0.45561188	0.4776774	0.46086469	0.52523017	0.5220663	0.53553677	0.51283652	0.49328935	0.46729651	0.42518616
0.38174236	0.36378655	0.3590163	0.34234491	0.41862032	0.42898446	0.42181695	0.427982	0.40613291	0.36175483	0.33831123	0.36207473	0.35770184	0.40578666	0.43843427	0.42625573	0.45245025	0.4450033	0.44157207	0.45678908	0.36492974	0.37592259	0.19341028	0.49941006	0.50942469	0.49593502	0.50728267	0.50384128	0.50429744	0.4518359	0.43378901	0.41345358	0.43097845	0.45459011	0.47046298	0.49013132	0.5015682	0.50173473	0.51382303	0.47406927	0.44959605	0.43435946	0.48367849	0.49799779	0.52511674	0.52722764	0.53318304	0.50594735	0.48310474	0.41687489
0.33862427	0.38838917	0.38949075	0.40897048	0.4415763	0.43606386	0.4356418	0.45513543	0.44655484	0.39828202	0.34865391	0.37702274	0.39335364	0.41394591	0.44713941	0.45585591	0.46311069	0.46732631	0.45979577	0.39229622	0.44393754	0.29808903	0.34993389	0.44726187	0.46711394	0.49380195	0.52063733	0.52148533	0.50676799	0.47180051	0.38766503	0.4008947	0.46820176	0.46917686	0.46850839	0.43574196	0.51701969	0.53226	0.52480203	0.4912793	0.43211105	0.43276399	0.46358964	0.49850157	0.5245555	0.54575628	0.5510112	0.5143376	0.47929195	0.43786412
0.35952753	0.37286806	0.47954604	0.45562899	0.43868017	0.45243844	0.44162014	0.46968853	0.47265571	0.42768785	0.38993192	0.37743622	0.40081391	0.45222822	0.45119163	0.45911714	0.45683452	0.47945863	0.46726862	0.43114045	0.36683807	0.36933756	0.48346165	0.41318154	0.49495229	0.4689565	0.53383243	0.52721006	0.52105379	0.47065407	0.43309197	0.43115512	0.45437086	0.5114606	0.52518809	0.52369225	0.54483747	0.54494339	0.55702674	0.53273475	0.50014919	0.47788006	0.49904338	0.54879814	0.56024742	0.5413208	0.56723273	0.55539399	0.54641908	0.45958048
0.43688646	0.4366143	0.42689359	0.43037304	0.43425545	0.42371908	0.45527175	0.45869523	0.46399379	0.42638734	0.3781704	0.42214894	0.4263202	0.47335151	0.49471858	0.48070216	0.47975174	0.48135608	0.49546456	0.46467233	0.39737996	0.42509073	0.44546589	0.51838553	0.55325162	0.57430005	0.56243336	0.59018469	0.54100263	0.51449454	0.45608902	0.43684059	0.46721506	0.5336889	0.5217427	0.55933785	0.56691796	0.57958877	0.57550383	0.56774616	0.54404503	0.57242107	0.56071001	0.57821161	0.5880248	0.56934279	0.54706711	0.59234816	0.55481553	0.49796745
0.41831914	0.41320229	0.45574158	0.46314019	0.43188825	0.44488648	0.43283716	0.48435453	0.48483652	0.48994651	0.44320551	0.43491766	0.4208822	0.46843055	0.47593048	0.51565975	0.48856869	0.48624489	0.50093055	0.43520653	0.44306993	0.45725018	0.48972812	0.5468033	0.58478045	0.56260747	0.5565967	0.58089721	0.5484094	0.5170303	0.4516491	0.47621229	0.50793654	0.55637878	0.57437044	0.57489431	0.58573127	0.64615041	0.59903526	0.58889538	0.56197059	0.55016768	0.54236728	0.59148854	0.61131662	0.56081063	0.5368976	0.57727236	0.57366419	0.52212232
0.41678023	0.42405632	0.44061989	0.45702082	0.45535046	0.39666545	0.37649754	0.44049355	0.43570104	0.44364667	0.42692429	0.41642284	0.46927351	0.4900676	0.52322006	0.48038912	0.47017908	0.47237366	0.4981043	0.49688983	0.4544858	0.46424222	0.48852953	0.56393647	0.57836235	0.57127959	0.52339488	0.56265897	0.5855515	0.5476945	0.5067609	0.46081969	0.52715439	0.53826737	0.57640207	0.54658931	0.54578537	0.57265562	0.56403518	0.57133979	0.56240451	0.57087129	0.59361649	0.59960973	0.54955173	0.54415429	0.52404612	0.55720425	0.5684312	0.54357171
0.44040689	0.41996986	0.48429307	0.48748562	0.48385391	0.43847582	0.39700091	0.88579166	0.40550041	0.4579297	0.43478912	0.4305405	0.47226503	0.49584803	0.5236513	0.53420883	0.51944143	0.56167614	0.52739614	0.50460565	0.51980412	0.49661857	0.51450795	0.56112105	0.57676882	0.58052999	0.54284722	0.58806396	0.58659887	0.57862478	0.56213492	0.53481978	0.55993354	0.58537072	0.56082028	0.53216779	0.52462608	0.50710583	0.55472392	0.55638111	0.55818629	0.57911539	0.59710735	0.58174485	0.56062245	0.51826328	0.50294501	0.51418382	0.52779084	0.53451037
0.45582387	0.45291829	0.44324714	0.47526526	0.50545704	0.4870075	0.69576836	0.80347449	0.38038594	0.45779732	0.42445159	0.45975226	0.44958258	0.49277693	0.51205105	0.53970057	0.54210949	0.57778054	0.65468919	0.63096851	0.52576131	0.56035769	0.56717139	0.60149038	0.58952504	0.5709607	0.58966863	0.61848325	0.63991386	0.64285582	0.60910249	0.60918242	0.60815954	0.60737342	0.57284802	0.53477204	0.49758106	0.52602559	0.54007614	0.59961396	0.56835401	0.54990554	0.56856138	0.57920331	0.55916613	0.48445269	0.48016793	0.51543188	0.53924829	0.54517376
0.44680262	0.42413524	0.42760551	0.4968299	0.48292932	0.55186653	0.53240222	0.91289383	0.86023122	0.54087871	0.45963454	0.40916389	0.44005293	0.46143162	0.45876598	0.50538146	0.47471604	0.73200125	0.67812043	0.63235593	0.60269105	0.58174658	0.57055867	0.59556955	0.59701234	0.59236097	0.60632056	0.61483562	0.64227045	0.68477225	0.64743406	0.64387548	0.6378119	0.62728304	0.555237	0.52304363	0.50287038	0.52153862	0.54918379	0.56095189	0.54496843	0.55606413	0.55715525	0.56654114	0.52649581	0.50091887	0.49443164	0.53569907	0.55705738	0.53408694
0.42407078	0.42345533	0.43640468	0.47051996	0.59292531	0.453491	0.75765824	1.0000005	0.15355137	0.65402985	0.40719205	0.42512897	0.46311963	0.41858891	0.45560759	0.49325481	0.54486954	0.66477227	0.68099457	0.67647558	0.6243695	0.59594345	0.56524342	0.56718594	0.56653714	0.56226587	0.57823837	0.61223495	0.66227019	0.66691869	0.65022397	0.66031414	0.63270187	0.62353963	0.57092881	0.50617814	0.46905056	0.48339692	0.55823451	0.55983692	0.53445011	0.52132815	0.54050881	0.55076808	0.52634031	0.50389248	0.50366747	0.53693736	0.54915559	0.54124355
0.41184497	0.4191713	0.41484883	0.57990891	0.56144458	0.68210799	0.67499632	0.65208715	0.60277861	0.48890659	0.38909957	0.38460499	0.40916553	0.33686846	0.43139219	0.49983317	0.58414912	0.57334244	0.65141177	0.67220467	0.59980679	0.53254312	0.54218751	0.53686446	0.52561617	0.55704761	0.5440284	0.60931635	0.61357874	0.61898869	0.62486011	0.60432845	0.60431272	0.58534062	0.53557467	0.45842987	0.48575607	0.50336969	0.51779968	0.53823924	0.4805651	0.52241087	0.50365841	0.52777123	0.50842589	0.47268963	0.47512046	0.51906675	0.5092423	0.53284568
0.42250821	0.44286314	0.44615653	0.50029093	0.70071095	0.50377309	0.60805106	0.61753833	0.59546381	0.51945531	0.36260197	0.3755087	0.38814819	0.39921939	0.46360755	0.46914732	0.533463	0.61471069	0.63391268	0.63204283	0.55907619	0.5196321	0.50150472	0.4987472	0.48679334	0.49687162	0.53217238	0.55397904	0.58064777	0.5870809	0.57442534	0.55710137	0.55227619	0.54653913	0.52445763	0.46949342	0.44842288	0.48668927	0.49929851	0.51138633	0.49129996	0.46501878	0.48153111	0.48593193	0.47490838	0.44667116	0.46220982	0.51650339	0.50491667	0.48181298
0.51002717	0.46911985	0.60787815	0.7384873	0.6127702	0.84378856	0.72185409	0.64639986	0.6262145	0.47941503	0.42671195	0.42404708	0.41807786	0.42212299	0.44499066	0.506001	0.60164696	0.5981558	0.6722765	0.64339334	0.52572387	0.48702326	0.47674364	0.46565509	0.47798771	0.49091354	0.50761235	0.54007393	0.57275766	0.55298442	0.5206604	0.48630181	0.50855029	0.53971255	0.55599397	0.48920506	0.47271666	0.46808666	0.50203323	0.50754559	0.5135709	0.45779461	0.47765228	0.4886176	0.4774152	0.48553371	0.50762659	0.51458997	0.51860672	0.48361987
0.47256425	0.33184871	0.58937281	0.5884679	0.77597797	0.4772464	0.75146836	0.73985046	0.58109206	0.50830066	0.42495158	0.42328817	0.44806293	0.46420297	0.53365672	0.44972661	0.61496514	0.63018376	0.70769525	0.63577604	0.54414833	0.52397388	0.50422174	0.49278781	0.50409245	0.48291311	0.50433004	0.5019961	0.53928262	0.53416604	0.50800925	0.50459248	0.53919607	0.56052518	0.57924116	0.51156288	0.50021338	0.52058387	0.52329361	0.49333596	0.48738176	0.4587065	0.48635003	0.50005054	0.4971731	0.48700532	0.49721003	0.52504927	0.53001612	0.47373942
0.47558928	0.67964309	0.58228135	0.74444544	0.46951312	0.87973225	0.63538861	0.62106943	0.602934	0.47218913	0.47596419	0.49281505	0.47920313	0.52200562	0.52737492	0.56423855	0.62109953	0.67325217	0.72781491	0.64846432	0.54186708	0.52045959	0.5199874	0.514871	0.52839971	0.50126719	0.49949613	0.50115854	0.51984042	0.52230102	0.48307663	0.49467641	0.50933337	0.55008578	0.57305509	0.54352814	0.50249535	0.53100312	0.54248077	0.50080103	0.43949103	0.45544568	0.45854646	0.49521726	0.49765587	0.49798137	0.51299715	0.50682575	0.50323647	0.45495936
0.47374821	0.43425268	0.81802881	0.66241241	0.57956755	0.76146913	0.5637064	0.54216546	0.59888977	0.50790125	0.46673286	0.48479313	0.46803811	0.57227641	0.49329025	0.56363142	0.59367073	0.63132489	0.68084353	0.60885131	0.54890639	0.49703851	0.49891564	0.52863574	0.51615185	0.50210404	0.50325215	0.48960978	0.50307918	0.48364729	0.47295541	0.44678438	0.51793879	0.56558907	0.53394622	0.54024529	0.52744418	0.52741075	0.50875449	0.48272777	0.47215021	0.44017032	0.49010968	0.48761666	0.48512873	0.48184878	0.48381054	0.49766511	0.50058442	0.46179691
0.65797967	0.49896795	0.69715333	0.68599904	0.76678878	0.64570969	0.64933646	0.55823201	0.52957869	0.53359729	0.43652269	0.47705945	0.52026844	0.54865694	0.57802957	0.61657339	0.54214674	0.6099965	0.58050388	0.5958097	0.50900316	0.51885641	0.4989917	0.5307712	0.50035083	0.45330381	0.39823246	0.41722399	0.45934552	0.44779339	0.44918513	0.46866941	0.49462044	0.52109027	0.50815123	0.45996985	0.48462838	0.49516013	0.50671691	0.45333827	0.44836748	0.43576187	0.45564482	0.45749623	0.46307954	0.44927898	0.46225959	0.47898477	0.47225189	0.43345773
0.66472453	0.72974432	0.43895176	0.73833376	0.49534994	0.34900072	0.60913807	0.5045085	0.6683926	0.52902317	0.63900095	0.52740353	0.53275567	0.54129249	0.57934815	0.4488056	0.64776456	0.58279473	0.56319028	0.50661111	0.50213814	0.50137365	0.49076438	0.49889579	0.48481715	0.44319966	0.41724244	0.45191187	0.44679424	0.42605844	0.44634745	0.40830335	0.46219712	0.48793596	0.47431749	0.45804653	0.47481033	0.48607409	0.50183284	0.45562717	0.43054956	0.44036371	0.44041562	0.4525727	0.43794334	0.443847	0.40459666	0.42635632	0.45454091	0.4060187
0.57888496	0.53585738	0.62644452	0.58944464	0.44288331	0.72623003	0.58918262	0.56429338	0.55322403	0.53146064	0.6321733	0.57138669	0.57233411	0.55812907	0.58039469	0.50566947	0.53487784	0.54383999	0.53305435	0.51790267	0.47678807	0.48051187	0.48288032	0.48853382	0.47008753	0.42810291	0.4068324	0.41633764	0.42237058	0.41614106	0.40869159	0.41947353	0.43807784	0.47011209	0.45859155	0.48160389	0.4528473	0.488738	0.46734673	0.4422543	0.39302483	0.39425236	0.43459567	0.43053848	0.39869213	0.37334841	0.40574375	0.40601823	0.40391886	0.39343148
0.50859153	0.58193678	0.70359582	0.65767366	0.63886058	0.52952117	0.45696601	0.36369395	0.53129107	0.49398381	0.55149889	0.58764625	0.57550871	0.58727217	0.57367319	0.52452874	0.49103928	0.50593358	0.53316337	0.5085541	0.45871964	0.47666407	0.51180124	0.4789589	0.45292515	0.38446563	0.39180702	0.40526709	0.40294397	0.394813	0.36503413	0.40259978	0.37704754	0.3844502	0.45894384	0.41027454	0.46499571	0.49103612	0.47799793	0.44401243	0.41421863	0.38667858	0.41438967	0.40015414	0.36366197	0.34592414	0.39132008	0.38943705	0.38990062	0.39776137
0.49874443	0.63406968	0.44102263	0.53396487	0.42093146	0.52894127	0.30736792	0.50448281	0.59953052	0.65645432	0.60645038	0.61440301	0.63886869	0.58480233	0.43469989	0.45931914	0.46351722	0.45296282	0.47161072	0.46121132	0.45880407	0.45888618	0.47408369	0.47259849	0.40619662	0.41470483	0.38832414	0.40673718	0.40528673	0.3833234	0.34809139	0.3341383	0.39333433	0.47022203	0.42366827	0.45593148	0.43404385	0.44926208	0.48879835	0.46347347	0.38752407	0.37342417	0.37737188	0.37758848	0.37421736	0.34882763	0.37227979	0.39779648	0.38087681	0.36264104
0.58996052	0.51106107	0.57490689	0.57179004	0.46526831	0.63715822	0.55114412	0.50043058	0.51400071	0.82126683	0.45262596	0.5091452	0.52592701	0.49752772	0.43261689	0.4975006	0.44543198	0.44146624	0.46089804	0.46832871	0.47121754	0.40277603	0.46343642	0.47464007	0.44303614	0.39532098	0.37765658	0.40505105	0.46368402	0.39387766	0.36897352	0.2817927	0.32323834	0.36470076	0.39642614	0.39572367	0.41040844	0.46040419	0.47949305	0.4382233	0.39971372	0.34712762	0.40441242	0.3611232	0.36281866	0.33774158	0.36452743	0.37120759	0.38481486	0.37434795
0.55146301	0.4889704	0.5072453	0.52192527	0.43259272	0.50135362	0.48182848	0.52576345	0.50681335	0.70721048	0.67405623	0.4439775	0.56630576	0.5943892	0.47342747	0.43588704	0.41405907	0.43480614	0.44239128	0.43379474	0.44056669	0.45065805	0.41423935	0.46882713	0.44700286	0.40627468	0.4311271	0.42006537	0.46023881	0.43708038	0.38086548	0.38302118	0.4076286	0.38461092	0.38642624	0.39505225	0.42940101	0.42191994	0.49830762	0.45381895	0.37102646	0.35348147	0.39692742	0.37823573	0.33187377	0.35710347	0.35550123	0.39426911	0.43110409	0.40338987
0.50214833	0.57255232	0.50383145	0.31149051	0.44643146	0.50878888	0.59350663	0.53424788	0.5241577	0.65222585	0.55398589	0.54221004	0.49018884	0.59432834	0.45106271	0.42658758	0.43245235	0.43360582	0.49298093	0.4639436	0.41106603	0.44588307	0.46241167	0.4071103	0.43152133	0.40019506	0.4260498	0.45173106	0.47742361	0.48228645	0.43014154	0.41442281	0.46008179	0.40896216	0.40932554	0.42925349	0.42289615	0.48976991	0.49852392	0.44853824	0.38623556	0.37826186	0.36475784	0.39047056	0.38835859	0.39451972	0.41474503	0.42506593	0.4338147	0.46427903
0.54722387	0.66894305	0.72910255	0.26198012	0.53530872	0.35868067	0.23284851	0.55127585	0.62048072	0.53759867	0.5381999	0.56671506	0.59997416	0.53735423	0.47347876	0.40105838	0.43918815	0.44766012	0.47854736	0.45481569	0.43171769	0.4281494	0.45232517	0.48158351	0.42752603	0.42352933	0.41674411	0.49625289	0.49460614	0.48832312	0.47333071	0.47163403	0.44241259	0.46584275	0.40976429	0.4336184	0.45558572	0.48031625	0.47624001	0.42120409	0.41652945	0.36807841	0.385452	0.38401306	0.40619451	0.42184389	0.43757185	0.43671986	0.47397983	0.44609714
0.52815926	0.47499436	0.60026276	0.54422551	0.5055905	0.52663875	0.40781888	0.48967198	0.64899325	0.50586396	0.563833	0.41629145	0.54343092	0.55973351	0.46596122	0.38489857	0.43393067	0.44936308	0.46147266	0.41614822	0.45473388	0.45036197	0.42441285	0.44180101	0.40886942	0.4221468	0.43630692	0.44402957	0.4816778	0.5055933	0.45639727	0.46099234	0.48066777	0.50878465	0.44231114	0.41321716	0.44021699	0.45425415	0.46066523	0.4358193	0.38782543	0.37053725	0.38754353	0.41372737	0.39408055	0.41320816	0.43537551	0.46578038	0.46772847	0.47586191
0.50310576	0.35163704	0.43881646	0.70714569	0.58824515	0.3907648	0.5354982	0.54569352	0.5380376	0.45040092	0.49471578	0.55492193	0.44349957	0.41879511	0.50943804	0.43956906	0.39338407	0.43246377	0.46248466	0.45089066	0.38271242	0.4126153	0.45997033	0.42414281	0.38378593	0.34193647	0.38182592	0.42182049	0.45502532	0.45193604	0.44139725	0.48351136	0.47567523	0.46707508	0.41444817	0.38926566	0.39551458	0.420322	0.44468004	0.43409792	0.40899101	0.38802829	0.39537185	0.42104533	0.40416822	0.38867897	0.39273399	0.41955414	0.46008486	0.44406649
0.40678373	0.37544081	0.53067672	0.45522109	0.45072699	0.46690518	0.47386253	0.46886286	0.52791739	0.46340889	0.49229014	0.51600188	0.40102693	0.55339539	0.44765455	0.40706331	0.41950294	0.42697346	0.45586884	0.45484877	0.39326298	0.37730309	0.38916403	0.37770602	0.32585326	0.33759487	0.33882424	0.38907224	0.42767489	0.44927064	0.46475944	0.49699682	0.45780694	0.45192078	0.37091541	0.3405281	0.35433474	0.39060125	0.4136554	0.41861641	0.40495011	0.41309881	0.4355953	0.37984052	0.38761222	0.37872261	0.37597814	0.37518415	0.3861579	0.4037593
0.50146729	0.55638283	0.51496714	0.55335921	0.48052767	0.48073804	0.45562494	0.49170399	0.51984137	0.48262185	0.50091308	0.48961738	0.48007935	0.51825297	0.42132291	0.4037165	0.41516751	0.43301812	0.43244538	0.4576079	0.39090118	0.36106628	0.37110832	0.29474667	0.31703269	0.30240682	0.31656158	0.35291076	0.39204696	0.44153541	0.44526646	0.45865765	0.46829751	0.42352858	0.39827862	0.30381179	0.32495967	0.33793432	0.38391477	0.41590399	0.41712916	0.41477558	0.44201598	0.3907389	0.36425248	0.3434636	0.33198139	0.38956937	0.35315537	0.36709285
0.46910486	0.45147154	0.51169193	0.5111357	0.52726644	0.427421	0.47677383	0.45888561	0.43959543	0.49253532	0.4817436	0.48002762	0.49728739	0.470846	0.43558478	0.42217708	0.38843781	0.45217904	0.46356696	0.43861973	0.38545752	0.35889724	0.34062648	0.36652255	0.28733644	0.2780067	0.29789901	0.31183335	0.36627725	0.41349477	0.43380055	0.43025932	0.4212569	0.41652709	0.31497964	0.30275857	0.30470553	0.33454388	0.35965741	0.37763742	0.39578915	0.40348297	0.42102954	0.39940107	0.368287	0.32692292	0.32700083	0.34484136	0.35370034	0.35271761
0.45172644	0.50827372	0.48989448	0.53500623	0.52419859	0.44002244	0.47507814	0.46126741	0.43652791	0.48731443	0.46843249	0.45694336	0.44736284	0.46848938	0.39237517	0.37228975	0.43172774	0.38377589	0.47134483	0.45400214	0.37050188	0.35100704	0.31475773	0.30517799	0.27502614	0.25794965	0.29126194	0.30718514	0.36057088	0.39582226	0.37374082	0.41263336	0.41323119	0.36374289	0.29570389	0.27877131	0.28087378	0.29890648	0.34291953	0.34826013	0.34827435	0.36668664	0.39836419	0.39531288	0.36818212	0.34220093	0.32834995	0.33443102	0.33327225	0.33943492
0.4438135	0.47208393	0.49560902	0.51360381	0.43528771	0.37471887	0.48550773	0.48126209	0.39607799	0.46528283	0.44430175	0.44156224	0.46475247	0.4318617	0.39716265	0.35710788	0.37822574	0.44373703	0.44976369	0.42353192	0.34616318	0.36062536	0.30967635	0.28414437	0.30206382	0.26974934	0.27230459	0.29975018	0.33788869	0.36047781	0.38609001	0.39083523	0.39795175	0.37118247	0.28550002	0.27437943	0.29732746	0.30689377	0.32519579	0.3263405	0.32206371	0.35044378	0.31017902	0.36726895	0.38062644	0.32791653	0.30487099	0.33619022	0.32485047	0.3079716
0.4706161	0.48256671	0.47432271	0.48716572	0.4314605	0.43396217	0.48239604	0.45026365	0.46814027	0.47938323	0.44372922	0.44860139	0.4486199	0.45135882	0.43390858	0.39657423	0.37812722	0.40620142	0.41869542	0.39747164	0.36102122	0.37207186	0.34312174	0.30663311	0.26356995	0.27363288	0.28085825	0.32037747	0.32692516	0.35546201	0.35794356	0.37208027	0.39422879	0.37660503	0.3347016	0.29466829	0.28565401	0.31657863	0.31330487	0.30762947	0.31070885	0.32404044	0.3485584	0.39877254	0.3697831	0.33191243	0.33228624	0.34628475	0.33890417	0.3223277
0.46782893	0.53458738	0.4955608	0.49769565	0.48539916	0.40130529	0.41374722	0.45931458	0.48167792	0.44772878	0.43995127	0.44858867	0.45855454	0.48502958	0.44136325	0.40377849	0.43362719	0.39809397	0.42178363	0.42102835	0.36186936	0.35150406	0.35834482	0.33617452	0.31837282	0.2920855	0.32032531	0.32810426	0.36023065	0.36887076	0.36828715	0.3654249	0.39039752	0.39936313	0.36044443	0.31934631	0.33527058	0.33191758	0.33510149	0.30923614	0.28715947	0.31133211	0.34274277	0.38739201	0.38715726	0.38760045	0.38372564	0.38690442	0.3772448	0.35250288
0.4763546	0.50931883	0.5075205	0.51698041	0.45289755	0.42479578	0.43790913	0.45760825	0.47122279	0.47154734	0.45381206	0.44334066	0.45265341	0.48691589	0.43692809	0.41476434	0.42761892	0.44091138	0.43148759	0.39553061	0.35310322	0.35902584	0.38398334	0.37619665	0.36033463	0.36438811	0.33617282	0.40940434	0.36878929	0.38130543	0.36671984	0.38153121	0.40738109	0.4094502	0.40447947	0.38533118	0.38299987	0.37587085	0.35283461	0.31023169	0.29743794	0.30772993	0.34755632	0.34900641	0.40176865	0.40377524	0.40187919	0.37296396	0.41326505	0.38740501
0.49707204	0.47689211	0.49072319	0.5525974	0.46784654	0.43471086	0.43192425	0.46099374	0.46821341	0.46643636	0.42752331	0.4542951	0.44995224	0.51380777	0.44969931	0.37105027	0.44805548	0.45450172	0.39459771	0.40971532	0.34835604	0.35382679	0.38339639	0.39185554	0.38423279	0.35232735	0.38394254	0.38495508	0.39495414	0.39550245	0.37204242	0.35844359	0.40089923	0.41506872	0.42391437	0.40606886	0.41116014	0.41089693	0.35759646	0.31990397	0.29690814	0.30296212	0.32974175	0.35773081	0.39122486	0.39479777	0.4143405	0.41840789	0.46355551	0.44877288
0.46840897	0.48661003	0.50964689	0.52523315	0.46118373	0.43845043	0.48398513	0.46677411	0.47198555	0.45294854	0.43774337	0.41761407	0.44331914	0.49297422	0.46514416	0.49341032	0.43202451	0.43062007	0.42881837	0.40478158	0.36799291	0.3584497	0.37204149	0.38659436	0.39221871	0.38595599	0.40719724	0.3797912	0.43689555	0.39425507	0.35142204	0.34501368	0.38507193	0.41790527	0.4491519	0.45159724	0.4254733	0.42787296	0.39045098	0.33807001	0.28214347	0.31706598	0.32455456	0.34750077	0.35456949	0.40303534	0.43346718	0.51689404	0.47230372	0.49584562
0.51211715	0.50866157	0.53826863	0.53711927	0.47994754	0.46062404	0.44498298	0.46978906	0.48322013	0.46208566	0.46106336	0.4595933	0.48087904	0.49411258	0.48833755	0.45198846	0.42688483	0.46872094	0.4486753	0.42363861	0.38634703	0.36821803	0.39758629	0.39396608	0.39860541	0.40821588	0.3956908	0.43011218	0.41435331	0.36520693	0.34060782	0.34471014	0.35625678	0.40392497	0.42117268	0.43157837	0.44331431	0.48119801	0.39952421	0.33358026	0.30542213	0.31631812	0.32311741	0.33768299	0.35959145	0.39487183	0.43490916	0.44711795	0.46105486	0.39021966
0.54672956	0.58222544	0.56227869	0.55545902	0.51185036	0.45642489	0.45836353	0.46253639	0.47425848	0.4795132	0.4766039	0.48267198	0.50760114	0.51705557	0.50814444	0.48129392	0.45945448	0.47163033	0.46373039	0.43555769	0.39642903	0.3903206	0.39898652	0.42018312	0.41655144	0.41896573	0.41292581	0.42634302	0.39375216	0.36524498	0.30942717	0.33807263	0.347004	0.37903336	0.39732006	0.4225488	0.41248909	0.40959921	0.41396827	0.35491747	0.3171038	0.30282298	0.35155642	0.34938052	0.37891814	0.388118	0.42804387	0.40535933	0.43918595	0.38058451
0.52695286	0.57125491	0.60837018	0.55920678	0.51330733	0.48533294	0.45412689	0.46857494	0.47001418	0.48301929	0.48114803	0.49676549	0.51119751	0.53367949	0.52164346	0.47859553	0.49157766	0.47114459	0.47203687	0.46717492	0.3955386	0.38548541	0.39812413	0.43183818	0.40402356	0.38850474	0.39371666	0.39579561	0.39959544	0.33807904	0.2856167	0.3199456	0.36101106	0.3912701	0.37822956	0.38291141	0.39462718	0.39218539	0.40979818	0.35085341	0.31397942	0.30064997	0.33101317	0.34003279	0.36320743	0.36499968	0.39596403	0.41045126	0.39018431	0.35192642
0.50392342	0.51137316	0.56510973	0.55494714	0.51095527	0.46418768	0.43539479	0.45319882	0.46256599	0.45896065	0.44587043	0.47489253	0.50070196	0.52134794	0.49947572	0.4746896	0.46545592	0.46100432	0.45928985	0.40283388	0.43465883	0.37712014	0.39884466	0.39011011	0.41179684	0.38805637	0.38177761	0.38604331	0.37205765	0.31945419	0.29590565	0.30159751	0.321807	0.33954412	0.37431011	0.37622148	0.40624142	0.38619247	0.37934512	0.34184018	0.32759067	0.30914578	0.35069308	0.39569858	0.34958047	0.35815141	0.36781877	0.40293229	0.38362548	0.3340416
0.52101475	0.4840073	0.52450353	0.52582854	0.49071047	0.42578602	0.44139364	0.44506121	0.46414402	0.45176551	0.42739201	0.43799129	0.46714348	0.46236885	0.50961351	0.46384159	0.44807371	0.45472258	0.44495896	0.36786386	0.30269012	0.36728317	0.37949044	0.38980851	0.39905879	0.38724372	0.38571376	0.37191531	0.36048436	0.31816268	0.26614895	0.30937311	0.38416684	0.341409	0.32252797	0.34358749	0.3747927	0.41139778	0.3999733	0.35680076	0.32108301	0.28547767	0.33627057	0.3219097	0.36741856	0.36286479	0.39605072	0.38450578	0.3594929	0.32095808
0.46311238	0.46114889	0.48534545	0.49800849	0.46707121	0.44848362	0.42736882	0.44934177	0.43261763	0.4354459	0.41358092	0.43979347	0.45518357	0.49248654	0.47222349	0.4522284	0.44636732	0.44338536	0.43458447	0.40217465	0.34735194	0.37401828	0.39133728	0.4186202	0.42461678	0.40133736	0.39834425	0.38913408	0.38727859	0.33094421	0.29520017	0.2973133	0.31718123	0.35919443	0.36071596	0.35066968	0.36887839	0.39250889	0.4104161	0.36877123	0.33228266	0.35174558	0.35441324	0.38795629	0.39952716	0.39130419	0.40267962	0.43349978	0.35899264	0.30227467
0.44878697	0.44821697	0.44464019	0.47193214	0.48105127	0.46951988	0.44844437	0.47216889	0.43498483	0.46899199	0.42694139	0.44466364	0.46089312	0.48059997	0.50198293	0.47942248	0.49688649	0.50542474	0.50297821	0.42372155	0.38457569	0.39244828	0.43127739	0.42325714	0.44583842	0.41555211	0.42651486	0.4442071	0.44023037	0.38771653	0.34030756	0.34982958	0.37360051	0.39425886	0.3937549	0.377666	0.46910846	0.42482874	0.43736723	0.38822556	0.35544235	0.38252363	0.40286094	0.42410198	0.43512946	0.43551823	0.44733801	0.40498227	0.40510845	0.36874792
0.41705292	0.40678871	0.44242653	0.46418813	0.46894932	0.46717414	0.5256114	0.51020747	0.50153822	0.45915344	0.4508518	0.46218297	0.48749	0.51005059	0.50158268	0.51815903	0.55385733	0.55866235	0.49815664	0.45480835	0.40804458	0.41051298	0.43460831	0.44496888	0.45113334	0.44414294	0.4858456	0.48150915	0.48589572	0.4337557	0.39635149	0.39146098	0.400527	0.44344455	0.4695856	0.43255174	0.35933533	0.43551326	0.43821242	0.40185118	0.37412369	0.37190545	0.40176663	0.44281626	0.46360642	0.46736392	0.46572363	0.45672831	0.44224533	0.36889967
0.41465008	0.40415391	0.43645537	0.44906399	0.48627296	0.513192	0.52065134	0.52849317	0.54492819	0.50514978	0.45150009	0.44811586	0.48442116	0.48590118	0.52796686	0.53404939	0.5577336	0.58070767	0.5737313	0.47235245	0.42478982	0.40406778	0.42858568	0.45100701	0.46770275	0.46817628	0.51842594	0.50725234	0.47864681	0.49057132	0.44600007	0.42486361	0.42915949	0.44936234	0.47372654	0.45239663	0.45534939	0.46559212	0.37548941	0.39556047	0.35479382	0.37312698	0.40648997	0.4244118	0.47163224	0.48279539	0.47981554	0.48551318	0.49936634	0.39342228
0.39934453	0.41086483	0.43650618	0.4414607	0.48148915	0.4903647	0.53541881	0.5737738	0.60294557	0.49495021	0.44782203	0.4392617	0.48441467	0.50893027	0.50823772	0.52533585	0.57421654	0.5869199	0.56195229	0.46857065	0.42583573	0.40686789	0.42074281	0.45341048	0.43872696	0.45754448	0.49293271	0.52128953	0.56571716	0.49822202	0.47564033	0.42991868	0.45962539	0.46882087	0.47894001	0.50670207	0.46787554	0.46856898	0.4291206	0.36518824	0.34623057	0.36640862	0.39319736	0.42933583	0.46148044	0.410115	0.47347409	0.45704344	0.43796	0.38803908
0.40576947	0.41238725	0.41091815	0.45845908	0.48061422	0.48703647	0.5693742	0.58491188	0.58725464	0.51169139	0.44390926	0.43309811	0.4552142	0.48326001	0.49943948	0.54731035	0.60051984	0.56980824	0.59391117	0.51655161	0.44561499	0.42872351	0.44673315	0.44172186	0.43775177	0.44774801	0.46867308	0.52476889	0.50223613	0.51236331	0.42574334	0.42132968	0.45690438	0.48289219	0.49596849	0.47336757	0.4667525	0.45696172	0.42995566	0.35928085	0.32874495	0.32505256	0.38005021	0.38520712	0.42355552	0.42723012	0.39590946	0.45641217	0.44162011	0.36101717
0.42499581	0.43063793	0.44830984	0.47588158	0.48002431	0.52832049	0.55366689	0.58928066	0.61247009	0.54955441	0.47273999	0.45281962	0.46786666	0.48877084	0.52557766	0.56663322	0.60106969	0.64010453	0.63104373	0.53730828	0.44632947	0.42266354	0.43348217	0.43443128	0.41547379	0.45397329	0.48094764	0.50235426	0.52388763	0.46614128	0.42673245	0.41598949	0.44767168	0.47515953	0.46845636	0.44786078	0.45693216	0.46200588	0.42223254	0.33213612	0.31526098	0.30623743	0.35623106	0.37002596	0.37788168	0.38534123	0.40121657	0.40338066	0.38300484	0.35851642
0.45469356	0.45391732	0.46402168	0.47888064	0.49236977	0.52074867	0.5493561	0.57749742	0.59243435	0.53155065	0.4679237	0.4412685	0.46748936	0.4948222	0.53570133	0.56263447	0.59995764	0.61681205	0.62975806	0.54160482	0.45798978	0.42210591	0.41798928	0.42069647	0.41367099	0.42113432	0.43799454	0.4799374	0.53161711	0.45642895	0.40236911	0.38850814	0.417326	0.44503462	0.46293417	0.44041684	0.42203608	0.44552654	0.38976151	0.32665479	0.3083798	0.35248244	0.32849503	0.3374697	0.35207766	0.34630871	0.37388343	0.40399605	0.38838214	0.36504743
0.47826377	0.47382402	0.45383471	0.48408708	0.46602502	0.49582377	0.54443729	0.54928231	0.57142454	0.52048564	0.44844502	0.42094702	0.46777117	0.49161848	0.49688298	0.55417925	0.60066837	0.6261996	0.62142402	0.53710496	0.4400385	0.41440418	0.41469571	0.42050642	0.39691448	0.37883365	0.42433926	0.44813535	0.44662878	0.42334816	0.36204875	0.3809942	0.38905239	0.42320532	0.42851871	0.40372914	0.425558	0.42903635	0.40362069	0.32279378	0.37330368	0.24153496	0.30448517	0.33626255	0.33965823	0.33787236	0.37485418	0.37060189	0.35569841	0.31959969
0.47273475	0.46249208	0.47582954	0.4623701	0.47432601	0.49232996	0.49716467	0.51123899	0.52866513	0.49178866	0.44313145	0.4496935	0.45295447	0.46919692	0.50319761	0.5349983	0.58827871	0.59570998	0.58841187	0.51623321	0.46436307	0.41198277	0.4391515	0.42983919	0.39041507	0.39065114	0.40847206	0.44697091	0.44717363	0.39099494	0.3509979	0.35339832	0.38636178	0.40717581	0.41140372	0.41592559	0.42620286	0.43138313	0.40394098	0.34403157	0.30328766	0.31064773	0.27879056	0.33961377	0.34401229	0.33463702	0.36461693	0.38460645	0.37221131	0.3167465
0.44300348	0.42898312	0.45142996	0.45971134	0.44183171	0.45993307	0.47063142	0.50798166	0.50934482	0.48380119	0.433303	0.45444071	0.45077813	0.49335128	0.50677961	0.52768135	0.52235067	0.54572225	0.54788733	0.49060228	0.45419243	0.45746785	0.4347609	0.4188022	0.41858661	0.41750097	0.447853	0.45829517	0.42141405	0.38825488	0.34917411	0.40506288	0.37670591	0.40350017	0.43381882	0.42807814	0.44232124	0.44743332	0.40652978	0.34455609	0.31582019	0.33452693	0.3386803	0.36967999	0.36003783	0.36073387	0.38809639	0.39810023	0.37781286	0.34175709
0.45572841	0.46951431	0.47385243	0.48415679	0.44248545	0.45394322	0.48359779	0.47304139	0.50962561	0.4936794	0.46760333	0.45073763	0.4968574	0.51432639	0.5029335	0.51422626	0.55191374	0.53314954	0.52877796	0.48592222	0.46164978	0.47614667	0.50125211	0.50635505	0.49085787	0.46187204	0.47878674	0.49251994	0.47824326	0.40812227	0.37782776	0.37677848	0.40884805	0.43998834	0.44635597	0.50052607	0.46969408	0.51267958	0.44043171	0.37760714	0.3605192	0.35474643	0.36131015	0.38415083	0.42294171	0.40696225	0.42614698	0.42126915	0.40772739	0.35004306
0.48720384	0.47239029	0.48445511	0.48250917	0.4705607	0.46777424	0.48073798	0.48549819	0.50209183	0.50044525	0.48829994	0.51954937	0.5528447	0.58678126	0.57139581	0.55839306	0.53527725	0.5399251	0.51478016	0.51098466	0.4852612	0.48719075	0.53391606	0.57693762	0.5538817	0.49535292	0.55242389	0.53292161	0.51407546	0.44160739	0.38110599	0.38452485	0.41787258	0.46139786	0.53962284	0.48594591	0.39823544	0.49112907	0.45487779	0.40690359	0.35500342	0.37545019	0.38362488	0.43287575	0.47729126	0.47880393	0.4798862	0.46223006	0.43084121	0.37195906
0.49353516	0.51161832	0.5068478	0.49107125	0.48429778	0.46170509	0.46722108	0.50282776	0.50352222	0.51780629	0.50722814	0.52412981	0.55995357	0.60743636	0.58886027	0.54867291	0.53232938	0.52762228	0.51803058	0.49856234	0.51129007	0.52373517	0.53853738	0.56230325	0.60998762	0.5672971	0.56631571	0.50353986	0.52193177	0.44003084	0.40351456	0.4084034	0.43903035	0.50325042	0.52497423	0.52239156	0.51273412	0.49753064	0.36247152	0.38132632	0.3674168	0.39645851	0.41334403	0.45550251	0.47696057	0.48888946	0.49200583	0.47119376	0.43067548	0.38520586
0.49591562	0.50118685	0.49059883	0.48404062	0.48885185	0.46357292	0.46950325	0.49841845	0.49729592	0.48981908	0.49828121	0.51709849	0.54381418	0.57410097	0.61703187	0.55803031	0.54409444	0.52608037	0.52369648	0.49758336	0.48404941	0.51692712	0.54346347	0.59387892	0.65702748	0.60034603	0.58311653	0.58964318	0.53391916	0.45728874	0.41765615	0.41694194	0.44565827	0.49063703	0.49800602	0.51148093	0.50802141	0.46383503	0.38155031	0.36092541	0.35569766	0.35828227	0.39148188	0.43947154	0.46760836	0.44038472	0.48375005	0.45398861	0.40609196	0.34513691
0.44792327	0.43920374	0.46784487	0.47419542	0.47169355	0.48874858	0.48278528	0.49667016	0.49719542	0.48077866	0.47714734	0.49396163	0.53846341	0.56431973	0.58617234	0.57557446	0.55940074	0.5417248	0.54916316	0.49695235	0.47815979	0.50757998	0.54160261	0.58187461	0.61286253	0.56471169	0.57477713	0.59072864	0.53271604	0.42215192	0.41641811	0.40982804	0.44736421	0.46868208	0.51457298	0.50046444	0.45934391	0.44995332	0.42508224	0.34992784	0.32677341	0.35029587	0.38471323	0.41669738	0.44605285	0.44254914	0.4337948	0.42299822	0.37015209	0.33091918
0.41960925	0.42418757	0.44348404	0.44773602	0.46347287	0.46364051	0.48576611	0.4976998	0.5020088	0.48610082	0.46470571	0.47188085	0.49621338	0.54213327	0.56963086	0.56119484	0.56872934	0.56827688	0.60315949	0.52370101	0.48092455	0.49195367	0.5362891	0.5482744	0.53586096	0.55015004	0.56330144	0.55850583	0.53294498	0.46753037	0.4380157	0.39005432	0.46561083	0.48129627	0.48779148	0.47058788	0.43269846	0.43435809	0.39606994	0.33007488	0.31368759	0.34173024	0.34838423	0.38296321	0.38861817	0.40659496	0.37782913	0.37169743	0.34245047	0.30766967
0.40921041	0.40638587	0.42818379	0.43479943	0.46192294	0.46940178	0.48775747	0.49598736	0.52031851	0.50204247	0.46496579	0.45337141	0.48377973	0.52321827	0.52680051	0.55173934	0.59020805	0.59457517	0.61345416	0.53970432	0.48288116	0.46681678	0.50535339	0.50323647	0.51253664	0.53930223	0.56982392	0.5452407	0.53314406	0.45940495	0.40379673	0.42629686	0.3812733	0.45640624	0.46792722	0.43281323	0.44597343	0.44462836	0.40007198	0.3380523	0.30810505	0.36561909	0.34282559	0.37844482	0.35816553	0.34339482	0.35128275	0.34810093	0.35541645	0.32827526
0.40299124	0.39834315	0.41292503	0.40466002	0.43894544	0.43450016	0.49986944	0.50027585	0.51148576	0.48403907	0.46014407	0.43457553	0.47840929	0.4943004	0.54456311	0.55348366	0.58466542	0.5959937	0.60846597	0.53457952	0.46425334	0.47704801	0.48125991	0.52398342	0.51841611	0.51515365	0.53590053	0.54771298	0.52105391	0.44011435	0.39751843	0.39047918	0.42359552	0.43830696	0.44241801	0.42168742	0.44142571	0.44948196	0.40776071	0.37666216	0.32101202	0.31830093	0.3535893	0.35765952	0.33887577	0.33055142	0.36333284	0.35572127	0.35604328	0.32938144
0.37928629	0.38294861	0.38411176	0.40420261	0.40775403	0.41692269	0.45472223	0.45909336	0.49163601	0.46086219	0.43487701	0.44814602	0.45773304	0.46807501	0.510144	0.53087294	0.57035643	0.57786566	0.58684051	0.54125422	0.4497613	0.45937654	0.47449616	0.47667181	0.46578631	0.51708192	0.53760296	0.55513364	0.51563132	0.43308577	0.38922462	0.38537842	0.42515004	0.45749259	0.44020489	0.4220863	0.45560631	0.45911589	0.44688764	0.34333035	0.34815383	0.36907539	0.35123369	0.3555699	0.35386911	0.30820405	0.34004357	0.33704349	0.34204268	0.31500337
0.37455052	0.36798528	0.39158294	0.38767734	0.38671565	0.39040107	0.41138145	0.43067771	0.4709141	0.44940493	0.44075662	0.4260793	0.48549223	0.50088817	0.46928859	0.50560856	0.51259583	0.55789989	0.56107342	0.49737635	0.45881841	0.45711303	0.49928084	0.49578679	0.47958991	0.51859063	0.54335535	0.57018077	0.51353741	0.42876735	0.38304269	0.40764987	0.43260339	0.4368875	0.44328025	0.45489588	0.46228778	0.48090148	0.46507677	0.41595697	0.37191042	0.35130605	0.38465548	0.39872122	0.35662773	0.3550674	0.35143673	0.38353196	0.37809181	0.36128592
0.38709265	0.38954318	0.3760128	0.3790451	0.35414556	0.37316015	0.39404902	0.40355873	0.45432836	0.46296215	0.44282913	0.46212214	0.47431716	0.48136801	0.47697121	0.45774633	0.4779678	0.49188864	0.50877947	0.51360446	0.48179302	0.49991748	0.53068531	0.53619593	0.54783273	0.55984902	0.57992834	0.59229934	0.52116621	0.43796119	0.38927349	0.41416451	0.42488784	0.45774382	0.47384995	0.49791747	0.56735754	0.53030103	0.49364817	0.4690994	0.41156197	0.42410746	0.42162684	0.41846901	0.40473714	0.37566531	0.40547171	0.40818673	0.36500034	0.38335711
0.38793969	0.38849714	0.39354208	0.36941329	0.37141079	0.38060844	0.39065677	0.3901481	0.43152153	0.43612698	0.43113819	0.45712945	0.47713843	0.50294954	0.46867883	0.44557354	0.44991747	0.46043167	0.50695097	0.47994351	0.50138235	0.51735801	0.56796288	0.60111314	0.61307967	0.62770319	0.60381645	0.60162938	0.54844439	0.45149145	0.41679329	0.42001846	0.41433218	0.47683528	0.52700979	0.4380219	0.5524863	0.59240651	0.55004531	0.49613112	0.45489693	0.44892129	0.46460351	0.46879858	0.44398382	0.44470757	0.48079741	0.44390878	0.46983087	0.39876479
0.4227097	0.39037564	0.4081322	0.3804872	0.3741399	0.37559122	0.37679374	0.39052209	0.41755515	0.40755579	0.42437375	0.43894804	0.48469794	0.49920347	0.48547962	0.4562982	0.45366621	0.45659879	0.4577677	0.46897212	0.46986672	0.54614127	0.58399254	0.65352494	0.64981806	0.66073209	0.65143543	0.6904642	0.56018096	0.42296052	0.41315052	0.40151498	0.43478969	0.47795889	0.51437783	0.55260992	0.64622605	0.58083391	0.55413324	0.4799127	0.43615595	0.44233584	0.47804263	0.48209745	0.46926805	0.46976373	0.47668424	0.47210899	0.45627472	0.39368412
0.43263781	0.40244654	0.38525912	0.37531632	0.36226493	0.3252947	0.38428959	0.3880609	0.4147962	0.42308038	0.38964397	0.42056128	0.4643831	0.50210786	0.4673394	0.44712728	0.46796376	0.44929314	0.46273512	0.46547148	0.46893764	0.5053066	0.56989843	0.56546336	0.64414388	0.65492779	0.65370578	0.57245028	0.54768753	0.40439633	0.38938013	0.4109709	0.44174027	0.43668854	0.51743329	0.55813622	0.54262847	0.56449622	0.54404628	0.46579692	0.4111433	0.43216866	0.44838691	0.4654417	0.47063908	0.45081449	0.46592084	0.45772117	0.43741754	0.38215548
0.38535428	0.39992249	0.38641727	0.38750947	0.37212938	0.35104948	0.37548438	0.38138244	0.39980492	0.3868047	0.38216874	0.40184414	0.45350298	0.45715839	0.47978142	0.46070528	0.45857856	0.47026616	0.47167456	0.46251374	0.49703234	0.51222396	0.54571736	0.57551408	0.63702291	0.63026679	0.59968036	0.55333012	0.54146165	0.4092944	0.40971017	0.41840672	0.45067269	0.48192072	0.49073267	0.54602808	0.53262675	0.52407724	0.48993388	0.42152348	0.37066483	0.39995244	0.4060185	0.41032898	0.42931861	0.42933592	0.42450741	0.42888874	0.39669096	0.35527727
0.37135363	0.38110673	0.38792238	0.39008939	0.37460607	0.3619161	0.39002565	0.40839094	0.40504396	0.38853627	0.37785995	0.39739561	0.42988789	0.46920979	0.48139834	0.46734038	0.48359409	0.48468819	0.47751057	0.48153341	0.44378957	0.50203127	0.52545869	0.56408161	0.55384916	0.61352372	0.60493302	0.58760864	0.55362189	0.43915775	0.41016227	0.40214261	0.45510772	0.46550933	0.48021472	0.49721122	0.48429835	0.48012561	0.45161721	0.4024848	0.34452108	0.38127849	0.37029013	0.39524999	0.36745158	0.35341698	0.37588623	0.38035157	0.36977056	0.3376697
0.36565071	0.36886591	0.38539451	0.39473897	0.39610144	0.4002912	0.41304186	0.43357036	0.42318299	0.4044427	0.39254725	0.40562397	0.41907641	0.45267963	0.48227912	0.50203365	0.52716547	0.52726746	0.50979358	0.46529192	0.45864439	0.47949049	0.50606269	0.52242792	0.53899986	0.58142537	0.57812375	0.59864706	0.53536052	0.4656249	0.44347742	0.43353948	0.45911321	0.47539786	0.4684526	0.46062204	0.46612838	0.47098905	0.44085577	0.38998055	0.32386217	0.36128461	0.36008427	0.32898369	0.32313493	0.31665295	0.32903168	0.34193146	0.35223037	0.3330352
0.3656691	0.37880641	0.37324169	0.38325903	0.40168652	0.40269282	0.43756029	0.44830203	0.44908485	0.40638492	0.41259837	0.39636359	0.40748897	0.44861564	0.48703375	0.49258968	0.51376927	0.54599071	0.52769381	0.47897822	0.46371803	0.44783607	0.48701343	0.50786471	0.50691438	0.5413729	0.56328928	0.5941239	0.55629814	0.50090218	0.4776209	0.44286534	0.45372626	0.51705694	0.46948823	0.4386813	0.44055334	0.45280984	0.46536106	0.39692685	0.35550731	0.33695328	0.33089235	0.32616979	0.31700251	0.30951041	0.32130331	0.33689702	0.35343212	0.32401294
0.33079654	0.34942856	0.37813982	0.37482777	0.41577819	0.4125255	0.4445807	0.4533532	0.45367879	0.40440139	0.3989329	0.38539037	0.45416117	0.45127973	0.45698023	0.48396841	0.51775968	0.53561497	0.5281198	0.459337	0.44158369	0.44042718	0.4661752	0.46580121	0.49450877	0.51097196	0.55473489	0.58721381	0.57375324	0.49100012	0.45609587	0.45619056	0.48552424	0.50305456	0.45712999	0.4318741	0.44691813	0.46650711	0.44597599	0.39262757	0.35356513	0.33845186	0.3432236	0.327169	0.30098018	0.32230264	0.31644943	0.3316558	0.33293942	0.33977902
0.33534402	0.3388851	0.36867061	0.37396717	0.40161917	0.39979634	0.42725697	0.43423384	0.43592361	0.41442084	0.38662875	0.39901	0.41315603	0.44458732	0.44120371	0.48470628	0.50231886	0.51628435	0.5128572	0.4604958	0.44490555	0.47323212	0.48217252	0.47999054	0.47799566	0.52271426	0.56329095	0.60041058	0.56839818	0.5129472	0.46252894	0.46389416	0.48424187	0.48332047	0.45939252	0.43260175	0.46974328	0.47785169	0.46570253	0.42627957	0.36046505	0.42899922	0.37306011	0.33505884	0.31310856	0.32427391	0.3253341	0.33104926	0.33856106	0.33380541
0.3373282	0.33162543	0.35781136	0.35408625	0.34967718	0.37492988	0.38839617	0.39908871	0.42075917	0.39150873	0.38644457	0.41089362	0.41747934	0.43193218	0.43671805	0.49484363	0.49980652	0.50894159	0.49671879	0.46714699	0.4836846	0.49876535	0.50915045	0.51241475	0.53526098	0.55338842	0.62236124	0.64675003	0.62020457	0.5536117	0.49651301	0.43328625	0.4830617	0.51259041	0.45979989	0.45306683	0.49546662	0.45945448	0.47471651	0.42452809	0.39299101	0.37946445	0.40201136	0.37823004	0.35519686	0.3342292	0.35294357	0.37040728	0.36358806	0.36205348
0.34639278	0.35520357	0.3678796	0.36165109	0.36531156	0.35254204	0.37739649	0.37605569	0.38198006	0.40115044	0.39623567	0.41091555	0.44467959	0.45503616	0.45439953	0.47730476	0.48744479	0.49227992	0.48052716	0.49118495	0.49450269	0.52541745	0.5530889	0.56949592	0.58600855	0.63841522	0.66572082	0.68366307	0.65437114	0.58761615	0.52933872	0.51310468	0.55437797	0.5588299	0.52251095	0.47128245	0.52670628	0.51404029	0.51906812	0.46091616	0.43470162	0.41777965	0.43320021	0.43065888	0.40165201	0.36672676	0.41218555	0.37921491	0.38488454	0.37527949
0.37489873	0.36039871	0.37151778	0.37014931	0.35089949	0.3505587	0.33653504	0.36254108	0.36596465	0.39361045	0.3785294	0.41302642	0.42148679	0.44549349	0.46896377	0.47033158	0.47039649	0.46215805	0.4608539	0.47231972	0.50617665	0.52995563	0.58756375	0.60077727	0.65755904	0.68893588	0.70602691	0.74132758	0.67417318	0.56888491	0.50598145	0.51343346	0.53883725	0.54517597	0.55798185	0.53756016	0.5275209	0.54508293	0.51913494	0.4649336	0.43964493	0.43468326	0.45673922	0.46751967	0.44927013	0.42603046	0.42602941	0.42416674	0.40621841	0.38582137
0.36254641	0.36497384	0.37338001	0.37228277	0.3364239	0.31008065	0.34320003	0.35644323	0.3698779	0.38058355	0.3558704	0.39893988	0.43989384	0.45451084	0.46223181	0.46211934	0.45385346	0.4640491	0.46597022	0.46036112	0.49521759	0.53379679	0.59537989	0.61969453	0.65532905	0.7141878	0.74561012	0.74394828	0.6821239	0.5709995	0.4873206	0.52250326	0.5486415	0.56731504	0.55398381	0.53277463	0.52983302	0.54018694	0.48933467	0.46628138	0.43278316	0.43962982	0.46841353	0.46686333	0.45581076	0.43311882	0.44493145	0.42490909	0.42392382	0.37124416
0.35770494	0.36599377	0.40507019	0.39118424	0.36452034	0.34098071	0.32088199	0.36445144	0.36285758	0.37950101	0.36321121	0.39420125	0.41651735	0.45132756	0.45715952	0.45622733	0.46830568	0.47399971	0.47515965	0.46509826	0.49248534	0.55937868	0.57094574	0.64444816	0.66941953	0.72090471	0.72920001	0.72263795	0.66620582	0.54219985	0.4618755	0.50160956	0.52903759	0.56246543	0.51216227	0.50603837	0.52950829	0.55469942	0.48242182	0.43293935	0.41608149	0.41043311	0.44734174	0.46188733	0.43569762	0.42184338	0.42403707	0.41799134	0.39710376	0.3585411
0.36705318	0.37811118	0.38269711	0.39675176	0.37305221	0.37096667	0.36826783	0.37448454	0.37081605	0.3743808	0.37433556	0.39671522	0.42363861	0.44596961	0.48257995	0.49210894	0.47890455	0.50727862	0.50705391	0.47587225	0.48374355	0.51777476	0.57201362	0.5513429	0.67219853	0.67147714	0.70216686	0.69607067	0.63676387	0.55330092	0.47312573	0.47278184	0.50835997	0.52838218	0.51738596	0.48850998	0.48270082	0.46102878	0.45629039	0.40098965	0.38297543	0.37688756	0.42476359	0.44827232	0.41686839	0.41049197	0.41205305	0.39465767	0.39783815	0.35046676
0.37114549	0.36666682	0.39298144	0.3993932	0.38744083	0.39417365	0.38839614	0.41138813	0.4023352	0.38785926	0.38900837	0.4098168	0.43572074	0.44826725	0.47834039	0.50941598	0.51467514	0.54475206	0.53273368	0.49742016	0.47257903	0.48417065	0.51106477	0.54365128	0.59378523	0.61696762	0.65211117	0.66481835	0.63482314	0.54046649	0.45965081	0.45758918	0.48716265	0.50351614	0.48798499	0.47414201	0.47011107	0.485618	0.46088579	0.40977523	0.39306808	0.37657455	0.40802303	0.39525008	0.38698152	0.36566764	0.37668556	0.39210317	0.38438877	0.33660561
0.36666059	0.36348042	0.38682503	0.40307269	0.40978587	0.40373161	0.42412853	0.42144144	0.44014567	0.40194473	0.37617165	0.40170151	0.43101239	0.48616615	0.48899519	0.51466787	0.54138345	0.55571866	0.52147746	0.48017409	0.44758764	0.45682022	0.49412522	0.5273084	0.52080965	0.58780587	0.63086802	0.64192259	0.59983248	0.53487527	0.44698182	0.45175454	0.42223436	0.4749068	0.46420211	0.46468657	0.47375765	0.47258922	0.4458608	0.41495433	0.37519503	0.39348841	0.3992998	0.40285549	0.36355117	0.33964288	0.3630178	0.38018602	0.382263	0.3405596
0.34806255	0.34918091	0.3834621	0.40624696	0.40218627	0.40812692	0.42568892	0.42118153	0.42127684	0.39903978	0.37363729	0.40951753	0.4282524	0.4367584	0.49231955	0.51177776	0.54024518	0.55221969	0.51926976	0.46374446	0.42756456	0.43766859	0.44296622	0.47149315	0.49899039	0.55070955	0.59787649	0.60606319	0.58721536	0.50719434	0.43715918	0.44484246	0.48561406	0.45507085	0.45686963	0.45211333	0.46746254	0.47017953	0.47423497	0.41743338	0.40916255	0.38828132	0.39523804	0.39332172	0.35691127	0.36366066	0.36935645	0.36698514	0.37806073	0.35320073
0.34220374	0.33609882	0.35989878	0.38788223	0.3798981	0.39903033	0.41171855	0.42634264	0.43815812	0.40141219	0.4023096	0.38982522	0.42304924	0.45794472	0.47188085	0.5044958	0.52865994	0.54937482	0.50458384	0.44818231	0.40278736	0.44503814	0.43096235	0.45271978	0.49335587	0.52724159	0.5869996	0.61898851	0.58799815	0.51805311	0.42503905	0.45484105	0.47204134	0.47034192	0.47152627	0.44786406	0.46334147	0.49291587	0.4438915	0.42092153	0.38956532	0.41174302	0.38622946	0.39230758	0.36916322	0.34547171	0.38931069	0.39534095	0.38662454	0.34926897
0.33526698	0.33825791	0.36562961	0.37822792	0.36152944	0.37824547	0.36850488	0.40712464	0.39351493	0.38453978	0.38451475	0.39727208	0.42786002	0.43373248	0.45245653	0.50807655	0.51038361	0.51697421	0.49619532	0.44736934	0.43060789	0.43140519	0.45355767	0.49616668	0.48463124	0.55615914	0.61751521	0.63034195	0.60941243	0.5027073	0.44818425	0.44593138	0.4505035	0.46516919	0.46949911	0.45887855	0.49523234	0.49777499	0.46661854	0.42570636	0.38364828	0.41428578	0.41234744	0.41473281	0.39502898	0.39622298	0.3906936	0.40793303	0.42015097	0.38679415
0.34253764	0.33726209	0.34861851	0.34705248	0.33709884	0.33508548	0.36372808	0.38529408	0.38924956	0.39668566	0.37570921	0.40410751	0.43503535	0.45259094	0.44788191	0.44533446	0.46402913	0.47502956	0.46876565	0.45613629	0.4277195	0.46536586	0.48886302	0.52529806	0.55679673	0.61208636	0.68065578	0.69445854	0.64040589	0.55377841	0.48684511	0.47168657	0.51159358	0.49790877	0.52663219	0.508847	0.50975448	0.50913316	0.4966327	0.46153378	0.41906613	0.41963249	0.44966796	0.47431341	0.42844564	0.41756088	0.42629638	0.44638842	0.44126526	0.3997061
0.32829162	0.33583623	0.34584799	0.35179779	0.33897999	0.3335053	0.33970127	0.3730284	0.37546462	0.36781707	0.39877877	0.40853301	0.44349179	0.47126743	0.45725372	0.4523482	0.4208369	0.45239398	0.43445879	0.44050261	0.4712888	0.49683949	0.5214318	0.56672722	0.57662272	0.6981163	0.6741702	0.73197865	0.68108475	0.56604022	0.49040699	0.49689865	0.51326185	0.5254584	0.51651341	0.50559044	0.51980728	0.52905697	0.51897639	0.48587215	0.41943112	0.47034127	0.47112539	0.4705855	0.47092661	0.44761199	0.44192207	0.45019656	0.43702313	0.38660735
0.34768155	0.32903418	0.34228927	0.34015122	0.34210408	0.32260129	0.34348685	0.35200855	0.36498889	0.38573495	0.38978416	0.40079844	0.43072963	0.47660956	0.4468365	0.42155981	0.43011948	0.43429038	0.45237437	0.42696419	0.43188632	0.52752239	0.53733218	0.60519707	0.66303235	0.7213583	0.76108307	0.74505693	0.68141168	0.54575783	0.50445384	0.4998402	0.53368944	0.54629934	0.52315933	0.52160925	0.50802988	0.51770818	0.54646528	0.47026062	0.43131086	0.4617255	0.46254063	0.47451222	0.44928879	0.44081622	0.45304102	0.44655409	0.42110026	0.39421195
0.32331505	0.32798401	0.35161635	0.35211173	0.33369976	0.33543074	0.34596127	0.35424292	0.36697486	0.37658331	0.3813118	0.4220477	0.44834605	0.45023993	0.44501042	0.40810752	0.41790044	0.43113655	0.42884967	0.43503889	0.45553708	0.50845021	0.54749656	0.58513129	0.65189546	0.7380932	0.7618677	0.75411904	0.68767142	0.5663327	0.48142269	0.52611655	0.52049321	0.54491502	0.51151645	0.48264804	0.48545259	0.49890563	0.50338781	0.44839841	0.43405369	0.4447259	0.44333044	0.46090454	0.45292535	0.4067201	0.42085439	0.41915724	0.41185796	0.36748448
0.30623487	0.32741562	0.34634241	0.35455042	0.36269966	0.36745745	0.37744218	0.41261441	0.39142928	0.38484642	0.40904328	0.42611623	0.45510578	0.47157806	0.44275454	0.42917341	0.43656513	0.44585422	0.43957683	0.46094406	0.46166417	0.51291686	0.57570142	0.58849925	0.64897299	0.70086187	0.74080926	0.7365613	0.67801344	0.54669011	0.49958614	0.50031692	0.52026099	0.51205683	0.48233441	0.46575621	0.47688243	0.47527322	0.46814302	0.44645476	0.4291966	0.42113748	0.46164656	0.41592374	0.39756599	0.37017432	0.41630998	0.40214825	0.39414397	0.36791345
0.31381053	0.34219316	0.3420096	0.37017435	0.38403487	0.39784625	0.42492941	0.43321159	0.43395272	0.44309485	0.41474503	0.43779519	0.44770262	0.46440491	0.46635708	0.44849181	0.44690636	0.47840121	0.48726332	0.47935304	0.46544349	0.5066942	0.50687975	0.54876918	0.57252693	0.63611358	0.72219819	0.70199549	0.64792246	0.55960274	0.51524013	0.5287714	0.51346785	0.4967306	0.44555151	0.44221261	0.44307613	0.4714455	0.46479186	0.43270436	0.42411688	0.41838908	0.4321253	0.40945891	0.35121363	0.35304382	0.33896887	0.38453612	0.37371558	0.36801931
0.31612733	0.31765208	0.35195297	0.37479508	0.40284917	0.42492208	0.44959068	0.49030098	0.48312831	0.44782767	0.41620916	0.4250164	0.44118729	0.43717915	0.45571411	0.45898491	0.47655159	0.50952715	0.50710243	0.49536839	0.46801496	0.49788854	0.51406693	0.53809643	0.55733526	0.59627098	0.67194724	0.67688185	0.6417532	0.55206758	0.50202286	0.5058046	0.4900873	0.45874691	0.42599201	0.38345018	0.41971412	0.46057299	0.4659833	0.45993164	0.43889114	0.41805008	0.40689364	0.37621012	0.34184811	0.32259756	0.35095286	0.36789462	0.36575025	0.35678077
0.31709889	0.32607996	0.35430071	0.39295119	0.40641761	0.4373236	0.45374727	0.4967868	0.49084759	0.45599768	0.42930698	0.41745162	0.40940481	0.42049855	0.43491599	0.44417197	0.48049429	0.50719053	0.49837646	0.46271762	0.43402171	0.45775038	0.4899238	0.49941975	0.52670056	0.59274167	0.6252352	0.61074007	0.619353	0.54456311	0.51423711	0.46661869	0.50152606	0.46530846	0.3990148	0.39281341	0.40904391	0.43539271	0.46364757	0.44534141	0.42722172	0.40902427	0.41322336	0.37402171	0.34002072	0.33286718	0.34119126	0.34656689	0.34642088	0.34882742
0.30931816	0.322988	0.33743951	0.38294017	0.39336076	0.41561475	0.46023682	0.46906626	0.47294065	0.44158915	0.37754726	0.39814761	0.38810864	0.42087561	0.420349	0.45107082	0.46281374	0.47741729	0.48191795	0.45222458	0.45463029	0.48947188	0.47708485	0.48332679	0.49532291	0.53457546	0.59565467	0.62561405	0.5891121	0.53938788	0.48062772	0.46546435	0.47100425	0.44670579	0.4088192	0.39180467	0.41478384	0.4303166	0.4711062	0.44887555	0.44098502	0.41842133	0.40124711	0.38078931	0.33083457	0.31233805	0.32163391	0.33319798	0.33288416	0.31515947
0.3090775	0.33902058	0.35120007	0.38344958	0.39847907	0.41652834	0.4100379	0.4271982	0.4282482	0.38504639	0.35156545	0.3666707	0.37656	0.40183121	0.3900966	0.42808408	0.45198086	0.47865847	0.47934663	0.48727453	0.43845868	0.47403088	0.49892026	0.48482025	0.49041665	0.55475163	0.59800851	0.61191034	0.58910853	0.52540135	0.49208686	0.47135255	0.48821366	0.48154148	0.42360052	0.42250791	0.40669221	0.4453184	0.4723753	0.43600512	0.41574353	0.40321273	0.42059076	0.39074826	0.35393047	0.33221647	0.33037558	0.32789835	0.32269704	0.31233725
0.32135507	0.34941694	0.36406386	0.37306938	0.36943421	0.37414321	0.38084242	0.37978923	0.38061213	0.36429822	0.32353038	0.34327295	0.36242235	0.39183271	0.40328977	0.4193348	0.46832788	0.47782421	0.47570375	0.47133389	0.47475931	0.5085218	0.51283509	0.54403341	0.53682083	0.53249311	0.62546712	0.62906986	0.60345131	0.51110548	0.48538235	0.48619902	0.49569872	0.50814772	0.4955366	0.46341395	0.47910115	0.47874856	0.46352345	0.44583708	0.42205527	0.42776898	0.43136582	0.42743903	0.38176218	0.36051363	0.35911143	0.358731	0.32893303	0.30649063
0.33847177	0.36299652	0.38122866	0.39320955	0.3610962	0.34775022	0.35175297	0.36215708	0.36729196	0.34334093	0.3246755	0.33935171	0.34770882	0.38411483	0.40374032	0.46298414	0.44035944	0.46410623	0.46974394	0.50079393	0.49588051	0.51685035	0.55937642	0.55329949	0.60178024	0.67707354	0.63284039	0.61229014	0.55853337	0.48558423	0.46626815	0.4873817	0.49594432	0.52554536	0.51972938	0.48341027	0.50211042	0.51114637	0.48858464	0.40656793	0.38434699	0.41093719	0.43919712	0.44571581	0.43981722	0.34928393	0.36546314	0.35952577	0.34618172	0.32036078
0.32791811	0.3737942	0.39179894	0.39071667	0.36075935	0.34961873	0.33957329	0.33747658	0.33998019	0.33297518	0.31139264	0.33257124	0.3578119	0.38527134	0.44064191	0.43092692	0.43599394	0.46778053	0.44949615	0.47102168	0.49773476	0.54065549	0.56919396	0.58738571	0.62831903	0.63169569	0.66473657	0.62980598	0.57897598	0.46811628	0.45548901	0.47504559	0.52372611	0.53235608	0.52277207	0.52607787	0.51417327	0.51197559	0.47230214	0.41293487	0.38428608	0.38954884	0.41839567	0.45270526	0.45266446	0.39381328	0.38981894	0.3688615	0.33779123	0.29361334
0.3329047	0.37097818	0.39634049	0.40134427	0.36756974	0.33373636	0.35390142	0.35715115	0.33622721	0.32843727	0.31926221	0.32480374	0.35790449	0.39002642	0.42590648	0.42650744	0.44332495	0.46406531	0.4620977	0.42091665	0.4628371	0.50102359	0.56134623	0.61257511	0.63785446	0.6518355	0.64647794	0.60070765	0.57560599	0.4795939	0.42220065	0.47411364	0.5109455	0.53026128	0.52802914	0.50081605	0.51332837	0.50597692	0.46743378	0.37928027	0.37467653	0.39749646	0.41133729	0.44845086	0.43460122	0.41015774	0.3869175	0.35874897	0.33243957	0.31008592
0.36196834	0.35885638	0.37541524	0.40104678	0.39146706	0.3667976	0.37788799	0.35505354	0.35760626	0.34453288	0.31650412	0.3250604	0.36370409	0.38035005	0.42289585	0.41885614	0.45100069	0.46789944	0.4650026	0.4438369	0.45737264	0.50696921	0.53139353	0.58740056	0.63456869	0.65590382	0.66093397	0.6471855	0.57595569	0.46942931	0.44475934	0.46070555	0.50205868	0.50472212	0.49188852	0.48373237	0.49091941	0.4849664	0.44176474	0.39990371	0.35714525	0.38099098	0.40353304	0.42865604	0.40502104	0.35559997	0.37756819	0.37652847	0.32719868	0.31318921
0.33875439	0.36784139	0.39282426	0.41253465	0.38293952	0.39249393	0.40931618	0.41834563	0.40613034	0.36481711	0.36496329	0.36687434	0.39492121	0.41403261	0.41538721	0.43977034	0.45500207	0.47741234	0.46913081	0.45787629	0.45270157	0.49864867	0.53273183	0.57034904	0.61202264	0.64373511	0.62766719	0.62749183	0.57546788	0.4960191	0.45652074	0.48553315	0.49506417	0.49570212	0.48893243	0.46329752	0.47615218	0.48576882	0.45577347	0.41559401	0.36748502	0.40398684	0.42260158	0.40712422	0.4023971	0.3760916	0.37363449	0.37871769	0.35204235	0.31418487
0.36915329	0.36922753	0.41479012	0.42635754	0.43729395	0.43870386	0.45478025	0.45071223	0.43547857	0.38252801	0.36978668	0.36563414	0.39346212	0.41638356	0.42596942	0.45140925	0.46440679	0.47640419	0.4797869	0.4665615	0.447528	0.48831838	0.49699897	0.54200441	0.55693179	0.60208756	0.63066357	0.62948948	0.57901645	0.52188575	0.47217792	0.49139354	0.50492644	0.50775206	0.4587805	0.44229823	0.44944578	0.44443515	0.44772601	0.4287836	0.39945301	0.39825892	0.42174473	0.42552641	0.39480317	0.37408996	0.39665475	0.37500548	0.377574	0.33054373
0.35098037	0.34613422	0.39204821	0.4049603	0.43081746	0.43562031	0.45334011	0.46299827	0.47100714	0.40684754	0.3715471	0.38589835	0.39888537	0.43305045	0.42111582	0.43008029	0.45062885	0.47079566	0.4647809	0.45276093	0.42831621	0.44191575	0.47555786	0.50359464	0.52045023	0.55923802	0.60853857	0.59951073	0.59123564	0.53439611	0.46874273	0.48518065	0.51541823	0.48311171	0.44257265	0.43422952	0.42021689	0.44246349	0.43344223	0.4157294	0.40822104	0.40291494	0.42622831	0.42044032	0.36573884	0.3752802	0.37391287	0.39023888	0.37614194	0.37691778
0.33751649	0.3591176	0.38092792	0.38389087	0.3999742	0.43661195	0.44052476	0.44582686	0.45822009	0.4183729	0.3714405	0.38390779	0.39831358	0.42484036	0.42141119	0.41750807	0.43853161	0.46327123	0.46591339	0.43647	0.41961363	0.43672884	0.45084012	0.47699544	0.49917406	0.5228228	0.58114588	0.5827927	0.5731954	0.526218	0.49053368	0.48988274	0.49550128	0.5063715	0.44148162	0.4149006	0.41694123	0.44488215	0.4382847	0.40961528	0.40298837	0.40723515	0.43821916	0.43270838	0.41584334	0.3734616	0.38654333	0.39198864	0.38602501	0.36766413
0.3333579	0.35732132	0.37352243	0.39234695	0.3756943	0.38500574	0.41515231	0.43486875	0.41873264	0.4077197	0.36408556	0.3771112	0.39672598	0.40549237	0.4088828	0.41316375	0.4415946	0.4509944	0.44727308	0.42219934	0.41373679	0.41088578	0.44446141	0.46872076	0.47497538	0.52739519	0.57148516	0.58530724	0.57942855	0.49893522	0.4953917	0.53313094	0.51754254	0.5166741	0.44395751	0.42513838	0.41568866	0.44222054	0.45611393	0.41038981	0.40690127	0.40285301	0.422631	0.42205462	0.40994364	0.38089046	0.38838428	0.39626685	0.38262278	0.38122937
0.35350639	0.33299375	0.35224509	0.37116134	0.36283049	0.34813079	0.37279886	0.40827554	0.41576836	0.39011782	0.36989391	0.37807488	0.37614587	0.40889445	0.41655019	0.41211227	0.43984818	0.45940551	0.45554167	0.40799552	0.41475612	0.4384253	0.47085917	0.48990852	0.5201084	0.54766202	0.58069301	0.60306352	0.57291776	0.53285396	0.50337613	0.54575133	0.56138772	0.56067592	0.49474964	0.45581877	0.43562791	0.44500118	0.41352943	0.40134043	0.38839093	0.43098986	0.44388944	0.45867726	0.44663614	0.39343417	0.4153049	0.42994437	0.40587616	0.37310481
0.34363967	0.34774578	0.35460311	0.3584334	0.35324344	0.3413803	0.35660207	0.3598789	0.38292834	0.37256888	0.35871592	0.37186107	0.40159863	0.41376662	0.42624304	0.41969246	0.43847343	0.44246212	0.43038407	0.4342801	0.42933112	0.45475152	0.4789626	0.50867999	0.54800701	0.59599805	0.61073649	0.5955174	0.58008289	0.54562175	0.51753521	0.55630481	0.56295282	0.58496976	0.51529008	0.47796777	0.46107724	0.45549965	0.39943871	0.40808406	0.40174222	0.39409465	0.43341446	0.44775161	0.45340514	0.4380348	0.44196913	0.45156512	0.4300372	0.37927827
0.34876493	0.32420385	0.36387908	0.35094154	0.32919896	0.33409172	0.35361236	0.34204376	0.37690821	0.35533172	0.35669163	0.35302275	0.39688867	0.42098618	0.42976853	0.41886306	0.43504375	0.44556689	0.44185674	0.41074201	0.41805872	0.44726962	0.49266884	0.5318442	0.57227421	0.60611516	0.62572581	0.62088591	0.58102041	0.53282773	0.50948685	0.56765169	0.58235788	0.60487944	0.53496915	0.46818441	0.4476918	0.4404023	0.42699456	0.37833673	0.39368832	0.41679007	0.44087437	0.46405521	0.47442621	0.45965081	0.45905179	0.4652473	0.42598432	0.3731738
0.34919095	0.35538787	0.37294397	0.37197098	0.34157601	0.29935706	0.3365632	0.36020571	0.36083502	0.36038229	0.35083348	0.36515701	0.38739201	0.41311502	0.42199442	0.43179464	0.43707952	0.42105895	0.44810763	0.4277792	0.41719273	0.43708116	0.48692632	0.52589208	0.59035248	0.61427528	0.63386232	0.62835568	0.58891517	0.50659353	0.50054133	0.54316241	0.55332702	0.57990271	0.50389171	0.46258256	0.42706624	0.41923195	0.40338582	0.3687419	0.37306127	0.38224915	0.42545742	0.43267569	0.4338021	0.43969229	0.44828442	0.45731944	0.42418641	0.36636516
0.34234717	0.34966764	0.36488119	0.39065018	0.35731214	0.29384622	0.36765352	0.38253784	0.38379535	0.38859266	0.34241545	0.36075854	0.39727107	0.42139491	0.44726238	0.4238382	0.45145509	0.4481492	0.42917189	0.41307467	0.3935326	0.43919629	0.44936061	0.51140851	0.56597966	0.56163877	0.63923508	0.63315755	0.57468569	0.51998317	0.48717785	0.52623999	0.57812893	0.53961325	0.49036193	0.42331144	0.41770381	0.41081852	0.41465026	0.35626975	0.36468396	0.3901253	0.41514003	0.41012046	0.40980172	0.43050778	0.42990732	0.44426969	0.416013	0.3690111
0.33874482	0.35404378	0.36162376	0.39673606	0.39748567	0.39451671	0.41053674	0.42901808	0.42840731	0.41159418	0.36356953	0.40126383	0.42699543	0.44199583	0.45980918	0.43420634	0.47050929	0.4669295	0.46287113	0.42655462	0.40690836	0.43279511	0.44288597	0.47151777	0.52937406	0.59850913	0.64250332	0.62491113	0.6116218	0.52284163	0.50664687	0.52955401	0.53821832	0.52993315	0.4511427	0.40621009	0.39849618	0.41278815	0.3862884	0.37179697	0.35435766	0.38164398	0.39533365	0.40638921	0.42702857	0.41579702	0.42587909	0.45205525	0.42071998	0.36196449
0.33537701	0.35107255	0.37277403	0.43477699	0.42126647	0.44496644	0.45611051	0.47414526	0.46944782	0.45283005	0.40746218	0.41077113	0.42055541	0.44620359	0.44764581	0.47737983	0.46353212	0.48222697	0.45872968	0.41321009	0.39803413	0.43134421	0.44948187	0.47749627	0.48639309	0.5505442	0.60270393	0.61677879	0.60555208	0.53476596	0.50846595	0.53346807	0.5301699	0.49158597	0.42753091	0.39726385	0.40898564	0.39591625	0.40512109	0.37732875	0.37943348	0.39041719	0.42052338	0.41434297	0.39528716	0.4164452	0.42915332	0.43705621	0.44254896	0.38683027
0.33356556	0.33834115	0.36025679	0.41021261	0.40382791	0.44162139	0.47557354	0.49309626	0.48488283	0.45196819	0.3975704	0.41807789	0.4246375	0.45461914	0.45241851	0.46449542	0.47866294	0.47449812	0.46057734	0.3878338	0.38711348	0.38691664	0.41300759	0.45460612	0.49957445	0.51755965	0.56180781	0.5929423	0.60446274	0.54391086	0.50795358	0.51763564	0.5086143	0.46031222	0.40002024	0.37070131	0.39101571	0.4351224	0.41264912	0.38659874	0.39231348	0.41663808	0.42685896	0.43321428	0.40612623	0.41502473	0.4216857	0.45593905	0.4488976	0.40054321
0.3272455	0.34485039	0.36566064	0.38885733	0.42447165	0.42602697	0.42423198	0.47303811	0.47484088	0.43581307	0.39661738	0.41226521	0.43071252	0.44112447	0.43576458	0.45928094	0.47195938	0.48022112	0.44510388	0.41361806	0.40604895	0.39782876	0.42144251	0.4198494	0.47569636	0.50748158	0.5579313	0.59998727	0.57633126	0.51372594	0.49279258	0.49381807	0.49856967	0.46358332	0.40560985	0.38207036	0.40200049	0.4176017	0.43406388	0.41024905	0.41835296	0.42426828	0.45242637	0.44126609	0.44284993	0.40084007	0.42152131	0.44716302	0.44370967	0.41581136
0.31287372	0.32134914	0.34081885	0.38135988	0.3760857	0.38913834	0.42432103	0.4294121	0.43118721	0.38740945	0.39058387	0.38375303	0.41093907	0.40936524	0.43149474	0.44708231	0.47880474	0.46610922	0.44820631	0.41161343	0.38760105	0.40858737	0.41545072	0.41968042	0.4408676	0.50333476	0.53340167	0.54906839	0.52951753	0.5253287	0.49720958	0.51706564	0.53980714	0.49441412	0.43103674	0.39776048	0.43366098	0.44590542	0.43254369	0.44667685	0.45080078	0.45741582	0.46164042	0.46499419	0.43623319	0.42263097	0.4193348	0.43661121	0.42157191	0.40767515
0.31627822	0.32894978	0.3373459	0.35760677	0.33283406	0.34076184	0.34946549	0.38653243	0.37714556	0.37061566	0.35527641	0.36834294	0.37899753	0.39725459	0.42884418	0.42932704	0.4489288	0.4663904	0.46164539	0.43257141	0.41304457	0.4321315	0.46077251	0.44901699	0.4602271	0.49124911	0.54696894	0.55744809	0.55181402	0.51142287	0.52185243	0.51626807	0.57079828	0.53154463	0.49412706	0.46724457	0.47316897	0.48091897	0.46260712	0.45709601	0.44737712	0.47558966	0.48822433	0.48633379	0.45503762	0.40764779	0.43317267	0.4496842	0.43007267	0.39850765
0.31583247	0.32398051	0.33968294	0.34217218	0.32814956	0.32089013	0.3346352	0.34732795	0.34619299	0.3466512	0.33754349	0.33441925	0.36361843	0.40537506	0.41760242	0.42856085	0.47373959	0.46905136	0.47088918	0.45167056	0.42769495	0.47006893	0.46141478	0.51240844	0.51044315	0.5253014	0.58445275	0.56555617	0.54896039	0.5017252	0.48870912	0.51776797	0.54062855	0.56673366	0.5342775	0.55526859	0.5329349	0.54833764	0.52454352	0.46549138	0.45637894	0.4737612	0.49097672	0.50090992	0.47127432	0.45783177	0.45952541	0.46667489	0.4275035	0.39253059
0.32220194	0.34084371	0.34829926	0.32356122	0.31193301	0.30980158	0.30650228	0.33735818	0.33435753	0.33082175	0.30038157	0.32883719	0.35989189	0.39083159	0.38785857	0.4269326	0.46599185	0.44446561	0.45551404	0.46709019	0.43533731	0.48104137	0.5208903	0.51840448	0.51422465	0.58196139	0.56904745	0.59004945	0.53522182	0.49108505	0.47659704	0.49901959	0.55112517	0.5997045	0.55270308	0.57262278	0.54129004	0.56352955	0.50774789	0.45529568	0.42621943	0.46559492	0.45429024	0.51131648	0.49239451	0.47981611	0.46288493	0.46361008	0.39606085	0.37702912
0.3453607	0.34686771	0.34551209	0.35868496	0.32155398	0.29721355	0.31266055	0.31904092	0.33559096	0.33006009	0.32479733	0.32985991	0.36451593	0.3791689	0.40560412	0.42007905	0.43206772	0.43394798	0.44906029	0.45642006	0.47128484	0.49222568	0.5144738	0.51892281	0.53945571	0.60183811	0.57084304	0.57687163	0.51205188	0.46131089	0.45445341	0.46595159	0.56868881	0.54294759	0.55526572	0.53660822	0.52167642	0.51974392	0.50589561	0.43254408	0.43466273	0.44594204	0.46911916	0.48299545	0.49897861	0.43852505	0.43889338	0.44524714	0.39331007	0.35577336
0.33877859	0.33874261	0.34210894	0.32973263	0.31742018	0.33063194	0.32648221	0.34596562	0.33271655	0.33707258	0.35360461	0.36450401	0.36088574	0.38492346	0.40771219	0.42812943	0.43695122	0.45686704	0.47524625	0.46142906	0.47774932	0.49032286	0.49786884	0.53161138	0.53233987	0.56486011	0.5761078	0.5676747	0.49465647	0.46466318	0.427472	0.45826334	0.49878159	0.52026546	0.54289687	0.51057053	0.49264535	0.52238798	0.47907111	0.4236601	0.42972216	0.42239591	0.45437214	0.4449057	0.45446804	0.41200617	0.41767105	0.41988093	0.41312888	0.34932795
0.34734416	0.35349333	0.36592305	0.39584261	0.35065421	0.35717461	0.34337097	0.37846345	0.38728121	0.34536776	0.35549003	0.36047426	0.35115087	0.41222358	0.40754634	0.41417107	0.45006448	0.46845636	0.46414077	0.45190528	0.45336971	0.47755289	0.48653623	0.51831102	0.5411402	0.56122875	0.57199407	0.57422411	0.52517444	0.44020376	0.45152682	0.45899144	0.50451362	0.50629348	0.4922573	0.47308856	0.46700376	0.48784286	0.44929317	0.39845723	0.39862171	0.41846576	0.44541672	0.42813635	0.39914212	0.39508048	0.40166226	0.42710793	0.39233205	0.3644802
0.36010832	0.3861011	0.39170483	0.3725225	0.37897635	0.37052616	0.38950479	0.40858695	0.39755893	0.39077827	0.37205982	0.38752866	0.40726134	0.3962549	0.41754094	0.43654782	0.45423606	0.46948558	0.47578436	0.47222424	0.43988585	0.46912602	0.47573265	0.4987357	0.53466737	0.57236785	0.59116817	0.59083915	0.52370995	0.49497101	0.45784926	0.48299983	0.50270945	0.48174131	0.46331012	0.44369361	0.47330108	0.5002597	0.43106446	0.41696391	0.39131844	0.41153798	0.43624306	0.4072699	0.39103886	0.38157764	0.39434734	0.43533862	0.40217444	0.3741996
0.36599296	0.37266904	0.40396467	0.40630266	0.4059613	0.40496841	0.41124177	0.43677005	0.43382308	0.39857203	0.39385605	0.41405681	0.40215057	0.42659816	0.43082428	0.44082215	0.44311205	0.46708032	0.4558247	0.43506843	0.41958785	0.44348833	0.44462883	0.49327523	0.51430506	0.54491156	0.5947203	0.58155233	0.54320121	0.48359481	0.48348162	0.48856592	0.49657512	0.48741788	0.43363196	0.42420596	0.43562502	0.48780376	0.44929996	0.40816811	0.39623684	0.42081609	0.42243332	0.40215266	0.38593179	0.39037886	0.39101055	0.40120682	0.40823925	0.38808373
0.36464143	0.37345263	0.3930085	0.41863769	0.40515041	0.40975764	0.40058142	0.42044547	0.43876165	0.39410928	0.40309381	0.40539122	0.40127039	0.41165721	0.41001052	0.42571634	0.4387902	0.44502738	0.43412355	0.41085494	0.39716616	0.42868367	0.45470154	0.4857924	0.48462653	0.54152119	0.56138331	0.55496758	0.55536973	0.49459964	0.47835609	0.52467054	0.51826209	0.50941837	0.45098302	0.42501846	0.44241703	0.44461831	0.43095443	0.40271744	0.40424821	0.4024826	0.42646664	0.40879542	0.3801271	0.36844519	0.41084844	0.39431205	0.41212055	0.40322259
0.35676274	0.36114329	0.37842381	0.38579309	0.38591385	0.41121781	0.39311412	0.41026258	0.43556255	0.37477875	0.3827568	0.40443975	0.40916687	0.41357616	0.39533618	0.39256001	0.41817012	0.42240795	0.4173882	0.39471251	0.39144883	0.41370088	0.41604832	0.47267723	0.48075625	0.53616726	0.55526936	0.56417239	0.54956597	0.50520039	0.50670779	0.51393294	0.53558999	0.52240115	0.4667677	0.45332327	0.44977719	0.45154202	0.45354155	0.4361991	0.38344064	0.4273175	0.39115068	0.41355973	0.39215273	0.40639007	0.39210647	0.42277953	0.427486	0.40468547
0.32382712	0.35670206	0.34848225	0.36919647	0.36854511	0.37685287	0.38367295	0.41362277	0.42056453	0.39447302	0.36567616	0.3838847	0.38126007	0.39468768	0.37948358	0.35559332	0.39609748	0.41198128	0.40537402	0.37807804	0.38416454	0.42345124	0.43225017	0.44860825	0.48595658	0.51169437	0.54273772	0.55959064	0.53287083	0.5024094	0.50698537	0.54417396	0.57186979	0.56390357	0.5250603	0.48601383	0.49295187	0.49722904	0.46922526	0.41874859	0.40544164	0.42124602	0.4514595	0.42380998	0.39512408	0.42132473	0.42615801	0.42238119	0.43494087	0.42372698
0.32725933	0.34538329	0.33984023	0.3450391	0.34703878	0.33681515	0.37682068	0.38782954	0.38384238	0.37879056	0.35914111	0.36409414	0.37735695	0.38736424	0.36293867	0.33882627	0.35534316	0.38501757	0.38520315	0.38841423	0.3894273	0.41536659	0.43223906	0.46056578	0.48994958	0.5405789	0.55868787	0.54196876	0.52738392	0.52040464	0.5207898	0.54967213	0.6056537	0.62890905	0.58213222	0.54774839	0.54062474	0.51713312	0.50731289	0.46125928	0.43042076	0.46511507	0.45858768	0.45719865	0.43553483	0.42732882	0.44164696	0.45844722	0.44243988	0.41196337
0.3173255	0.32786867	0.34258744	0.34574133	0.34725195	0.33071271	0.35156569	0.38009486	0.39058468	0.36941856	0.34786618	0.35856345	0.35926101	0.37686667	0.34045804	0.36548513	0.34985393	0.35303932	0.35912058	0.3704935	0.3970921	0.42507386	0.4457866	0.48284775	0.48013574	0.53419542	0.55587053	0.54466528	0.47832865	0.48264238	0.523646	0.61009651	0.53298247	0.61576426	0.58443207	0.57513803	0.57807446	0.55158222	0.51292193	0.45500892	0.46200782	0.45828867	0.48531047	0.46634552	0.46117377	0.45253733	0.47052646	0.46809706	0.44707218	0.4089573
0.32588562	0.31138036	0.32219315	0.34638384	0.33715841	0.3254621	0.34596866	0.37438881	0.35409728	0.34623912	0.34590369	0.34219733	0.36163911	0.35686582	0.34599826	0.35735282	0.36164546	0.36116919	0.36941344	0.37911811	0.39174029	0.41780302	0.44524154	0.46346247	0.50613266	0.53181797	0.53480792	0.52916646	0.5128457	0.48903364	0.46912947	0.52378571	0.6076718	0.62872928	0.59293216	0.5807125	0.5632211	0.54867488	0.49684867	0.4614045	0.46130848	0.45661429	0.46992266	0.49922115	0.47564173	0.44088835	0.46927646	0.44706547	0.44748738	0.38013604
0.30801123	0.33190647	0.32392657	0.33042893	0.34979928	0.33627135	0.35679111	0.3605679	0.36309418	0.35517228	0.33575913	0.34382206	0.37574607	0.34317324	0.35469902	0.33668485	0.35521582	0.36001918	0.37101617	0.36406136	0.3837736	0.42260617	0.43652016	0.47210354	0.51163113	0.52408099	0.52371281	0.51808053	0.49303326	0.44365415	0.44270161	0.52375358	0.56346017	0.58299994	0.57434881	0.55591142	0.53946495	0.54748607	0.49018052	0.4324865	0.4491789	0.45619893	0.47129706	0.47529775	0.45179927	0.44547173	0.42486739	0.45620424	0.424373	0.395309
0.32425797	0.32114804	0.36060852	0.36688519	0.36051345	0.35454217	0.37620515	0.38903397	0.37927216	0.36198658	0.3428925	0.33266529	0.37451842	0.36645648	0.36699882	0.36822271	0.36117512	0.3995457	0.38018611	0.37179333	0.39009249	0.39709634	0.43681109	0.47711504	0.49494964	0.51871097	0.54889297	0.52843368	0.48886082	0.45448828	0.46624035	0.50211388	0.55384165	0.54453003	0.53070819	0.53432751	0.53776228	0.49694869	0.48471805	0.43241921	0.45054287	0.45626953	0.47783315	0.47023463	0.435532	0.41277611	0.41984522	0.43360156	0.40066239	0.37880734
0.33990201	0.35070238	0.36727652	0.38689664	0.38913867	0.39260465	0.40394685	0.43047786	0.38764536	0.35117775	0.34563276	0.33800858	0.36755735	0.37807423	0.38521454	0.38280436	0.40556106	0.43622452	0.43464527	0.39949074	0.40079182	0.40489134	0.43710253	0.46091312	0.49134198	0.5082981	0.51667082	0.52736872	0.49360842	0.46016455	0.47220996	0.50663269	0.51468396	0.52324402	0.49820101	0.47124276	0.48484483	0.48193678	0.4640044	0.46570903	0.44579744	0.4676747	0.48896295	0.45425308	0.4152489	0.40771762	0.40705013	0.41867429	0.40295649	0.3786234
0.34474561	0.34973061	0.37764782	0.41036138	0.41218638	0.42275581	0.4216243	0.4349691	0.40840393	0.35326201	0.3421911	0.36420056	0.36622557	0.38647497	0.40976176	0.4247672	0.42951471	0.45593062	0.46079028	0.42641321	0.39980313	0.40770489	0.43825129	0.44033381	0.48214895	0.5128324	0.52117956	0.52183574	0.49051279	0.46342209	0.47255832	0.47204536	0.49260354	0.49482074	0.46187484	0.44971392	0.47595158	0.46584925	0.47891504	0.45274672	0.4507187	0.48192433	0.49955806	0.46395451	0.40381089	0.39013615	0.38353747	0.39966297	0.39684471	0.37448817
0.33877879	0.36418402	0.36444509	0.40841225	0.40946472	0.4084565	0.43796012	0.41728428	0.39724404	0.35563961	0.34237322	0.33705261	0.36954907	0.38283646	0.40174046	0.43144479	0.44652638	0.45687991	0.45997855	0.41231251	0.36536491	0.37326503	0.41426903	0.43444887	0.45279658	0.46478382	0.52939379	0.50759667	0.49444789	0.45541212	0.46453607	0.50763679	0.48563784	0.4759554	0.42518109	0.43826401	0.44651398	0.49100921	0.44806209	0.45035237	0.46349657	0.50360358	0.51079321	0.45892501	0.39496753	0.36665535	0.39439127	0.40067285	0.41413438	0.39650947
0.33433434	0.3632609	0.38781461	0.39499068	0.38399658	0.3913081	0.3863335	0.41485745	0.38074818	0.33018824	0.3385511	0.34814167	0.36717451	0.37513545	0.38317686	0.41460693	0.44271478	0.44420558	0.42759585	0.38064387	0.39189261	0.37096977	0.41572124	0.42196774	0.43749043	0.45225313	0.44456869	0.51115668	0.45289513	0.44069612	0.46627808	0.47256625	0.49001673	0.47148457	0.43419984	0.43414924	0.45440897	0.46196079	0.4423652	0.46143082	0.46131548	0.50400954	0.51639599	0.45998102	0.38730836	0.36287779	0.3807582	0.41478857	0.40970159	0.38902
0.34026518	0.35022923	0.37829003	0.37399691	0.370107	0.35894433	0.37334573	0.37317371	0.37711138	0.34131706	0.32539964	0.32369313	0.36840254	0.36544842	0.39536479	0.40776518	0.42205003	0.43246001	0.40678981	0.38398108	0.35935646	0.37471497	0.411376	0.42790964	0.42180979	0.4340643	0.48369783	0.47346172	0.46570045	0.44636562	0.48851475	0.51044136	0.50626832	0.50129807	0.4343887	0.44972768	0.46196079	0.49204665	0.48874536	0.44863281	0.46081901	0.49029431	0.52079463	0.46856686	0.40249923	0.3958998	0.40300077	0.4219164	0.41178215	0.38173583
0.33959243	0.34485447	0.35562059	0.37209794	0.35215721	0.3376011	0.35833359	0.37876943	0.38250023	0.33178601	0.32408378	0.34425572	0.35228831	0.39232722	0.37859425	0.38739023	0.37457263	0.39282307	0.41443622	0.37002894	0.36349607	0.39110705	0.42920655	0.43485796	0.44585982	0.45575699	0.48378071	0.48705804	0.47857291	0.45118201	0.46705446	0.53023821	0.54975057	0.53500926	0.51671898	0.49235591	0.50822282	0.50974739	0.4760983	0.45834139	0.45148113	0.47254238	0.5191046	0.52903223	0.45156759	0.42536968	0.44293857	0.44762585	0.44595605	0.41993508
0.34147418	0.34720734	0.35680923	0.37079033	0.3395575	0.34064627	0.35778025	0.35315207	0.36460716	0.35499647	0.33036339	0.34542915	0.36312643	0.37880608	0.3640289	0.35387379	0.35055634	0.38832536	0.37341195	0.36325374	0.37614688	0.40922448	0.43979424	0.45565572	0.46734673	0.49018148	0.48395506	0.49471706	0.478255	0.46253011	0.48130137	0.52656412	0.57056206	0.56606758	0.54085898	0.55067027	0.5240612	0.51545954	0.48927259	0.46957013	0.44950336	0.48814604	0.49201348	0.50389457	0.47910979	0.46661046	0.47093645	0.49380836	0.45129859	0.41735694
0.33134422	0.35002199	0.36587054	0.36867255	0.34208423	0.34911174	0.34066707	0.34058636	0.37829089	0.35608646	0.33952144	0.34988207	0.36289322	0.36518851	0.35130614	0.34755805	0.35136446	0.34586194	0.34388191	0.37092572	0.37181073	0.42045701	0.460913	0.49096909	0.49109316	0.48231134	0.49016583	0.4867672	0.45516324	0.45271796	0.4785457	0.5388068	0.57278705	0.59082097	0.56231999	0.52895874	0.52167195	0.53536701	0.49068353	0.45329663	0.43086365	0.46007577	0.49179658	0.4932093	0.49167514	0.46732792	0.49783015	0.48108846	0.46343157	0.43392485
0.32544711	0.34584183	0.3751635	0.35586956	0.34930548	0.34560058	0.34953001	0.36798862	0.3722755	0.36457279	0.34000543	0.36530086	0.38288546	0.3685922	0.34151992	0.34680218	0.34643537	0.35265803	0.37352744	0.37109199	0.38980654	0.40798521	0.45810509	0.54847062	0.55576688	0.50215226	0.48735797	0.45276859	0.46013826	0.45514008	0.47686067	0.54043555	0.5880748	0.6103701	0.56119043	0.53184944	0.52778137	0.49157125	0.4504402	0.41590923	0.4049283	0.44409871	0.4806141	0.47144902	0.48310003	0.4586868	0.46583629	0.48960981	0.46150804	0.40806243
0.32872254	0.33215743	0.35905397	0.36318398	0.37175024	0.34739524	0.3628144	0.39863336	0.39226362	0.36614862	0.35521784	0.36190179	0.37476516	0.37315783	0.35690296	0.36089677	0.34328848	0.3766925	0.37526104	0.37735277	0.40213376	0.43948931	0.47477591	0.5019598	0.50564682	0.50373149	0.49799734	0.49720973	0.46780631	0.47705564	0.46303666	0.47176397	0.54537648	0.55844992	0.52918535	0.53015155	0.51601374	0.51348877	0.4673472	0.42647791	0.41133127	0.43615991	0.46220353	0.46669418	0.43757108	0.42801568	0.43751356	0.45535025	0.46007675	0.41495577
0.35630345	0.35996944	0.3941032	0.38390827	0.40620533	0.39780042	0.41363612	0.42856407	0.41780359	0.39421481	0.36684802	0.36096123	0.37061891	0.37723327	0.38301179	0.37888026	0.38326427	0.40556294	0.38882333	0.40201327	0.40336204	0.42995393	0.47208384	0.48548585	0.49761981	0.49136731	0.51301098	0.51311302	0.48596287	0.45928973	0.43395531	0.47429237	0.48785773	0.50372541	0.49528119	0.51352614	0.5159356	0.52406007	0.46661097	0.4465785	0.42851052	0.45675039	0.46465749	0.45105296	0.42534789	0.40866509	0.4152554	0.4546321	0.44816267	0.42393351
0.35342968	0.37341735	0.39030308	0.40212727	0.40122715	0.40272188	0.4282147	0.44172922	0.43498102	0.39459607	0.37456313	0.3751972	0.37306947	0.38711092	0.3859548	0.39292374	0.40853339	0.42367691	0.42647067	0.41428021	0.38902661	0.41599011	0.4629162	0.46620774	0.48242778	0.50948817	0.51923174	0.52255428	0.47446108	0.43686485	0.42194486	0.43237731	0.46804684	0.44890279	0.45232728	0.49685442	0.51628292	0.51046014	0.49626794	0.45257467	0.450066	0.47957766	0.4891665	0.47098756	0.41113883	0.39997095	0.41533083	0.44053662	0.45708928	0.43356666
0.37299442	0.37755784	0.37067458	0.39037514	0.39529729	0.40922207	0.41896155	0.42242721	0.43803731	0.3856867	0.37063038	0.37407503	0.37626725	0.36775964	0.40804708	0.39766842	0.4094868	0.4252148	0.44245997	0.39523318	0.39324275	0.39482406	0.4308649	0.44556695	0.45833758	0.48770055	0.51228076	0.54697883	0.50012356	0.42493007	0.41037017	0.41819051	0.42055196	0.41997397	0.42439774	0.46091658	0.49466869	0.50708628	0.48588428	0.47303838	0.44784716	0.47993442	0.47933331	0.45604363	0.40499845	0.37952894	0.40151441	0.43105873	0.43144813	0.4506501
0.37117824	0.35263327	0.38088453	0.37335998	0.37712446	0.36921176	0.4002212	0.40601483	0.41086024	0.38283166	0.35595837	0.35047635	0.35798857	0.37794572	0.38280472	0.37792197	0.39873984	0.42568833	0.41362616	0.37214723	0.37729686	0.39137617	0.41166973	0.43296131	0.45198587	0.47884044	0.48033011	0.47060493	0.45919412	0.42298773	0.40169322	0.39439335	0.42415816	0.40922129	0.40315312	0.4461818	0.48526657	0.49906749	0.5156858	0.47788391	0.47810006	0.4872281	0.52456707	0.46569654	0.42819655	0.37540114	0.39095673	0.43626797	0.45351526	0.42168686
0.35044727	0.3561829	0.35429084	0.36148205	0.35535333	0.37555435	0.37368071	0.39074311	0.40020114	0.3793841	0.35050052	0.35171887	0.35618338	0.37598434	0.37585941	0.38324639	0.41112277	0.4066149	0.44657472	0.39894983	0.37259674	0.39783072	0.41134673	0.43203354	0.43381965	0.4685384	0.4967443	0.49038675	0.48497251	0.41534674	0.39601085	0.4306348	0.43615505	0.42461899	0.44202524	0.45568135	0.48104879	0.50158948	0.50359058	0.47572052	0.48817462	0.49369249	0.49444482	0.46152329	0.42842555	0.37626514	0.40391073	0.41683224	0.42295575	0.41059747
0.35937503	0.35078731	0.36955413	0.35467833	0.349163	0.32593772	0.35360813	0.38634214	0.36417696	0.34748831	0.34216011	0.34982073	0.36860731	0.38213417	0.38182962	0.40674397	0.40968463	0.431072	0.41213998	0.3988772	0.37676013	0.40401286	0.4133912	0.46147957	0.4481189	0.48474011	0.49133712	0.51144278	0.48436341	0.4438875	0.44904059	0.47253588	0.51599205	0.4888573	0.44647583	0.50041938	0.52639878	0.53126132	0.52346516	0.48333603	0.47369808	0.50258774	0.46326238	0.48755053	0.43004474	0.41394925	0.42446262	0.43711591	0.42265224	0.41067132
0.35968474	0.36312681	0.36592859	0.32875556	0.34166008	0.32513925	0.34905109	0.36046892	0.35172582	0.33437371	0.33140612	0.35289916	0.37075788	0.39137384	0.39924881	0.41006193	0.39970538	0.42909735	0.42695472	0.40987337	0.39625195	0.41633707	0.43932712	0.45251307	0.4537915	0.47592801	0.51940525	0.52561879	0.49961314	0.45317993	0.42885029	0.53204751	0.61685729	0.56356746	0.54517198	0.56622058	0.57909757	0.55594116	0.51904339	0.45682827	0.46663964	0.49897251	0.50685126	0.48807356	0.46298963	0.41677296	0.449038	0.44021747	0.41073331	0.38875112
0.3598049	0.36909878	0.37554792	0.34723297	0.33577129	0.31831908	0.32879779	0.34597608	0.33567351	0.33006153	0.31839296	0.32447273	0.36919886	0.41187388	0.43022358	0.39558926	0.39067894	0.43038788	0.42427489	0.40191668	0.39393792	0.42443377	0.4414714	0.46693581	0.47828805	0.50742465	0.52986705	0.51319444	0.4777852	0.46301547	0.49717453	0.55660576	0.5947246	0.60403895	0.60979223	0.55775976	0.57716048	0.54637831	0.51084095	0.44694635	0.45940664	0.48103723	0.50285745	0.49175596	0.46997216	0.44145432	0.41086325	0.43109739	0.41412583	0.36053607
0.3621749	0.3469772	0.34334683	0.3516109	0.32800162	0.30840057	0.32699576	0.34500787	0.3374078	0.32839748	0.32087451	0.32388386	0.37507102	0.41510144	0.42099386	0.42346022	0.41113746	0.41247153	0.44210133	0.3884761	0.37742212	0.42020467	0.44090125	0.49006495	0.48917472	0.4889445	0.49586385	0.52148491	0.48121491	0.46476743	0.50923002	0.56856394	0.57457823	0.6176337	0.61877847	0.60398483	0.60188293	0.54512346	0.50117284	0.46156874	0.42570841	0.47788554	0.49107024	0.48284784	0.44865012	0.42048672	0.41310161	0.41358742	0.37904882	0.34942594
0.33753979	0.36311433	0.36429179	0.37159052	0.35482141	0.35010543	0.33956853	0.33529034	0.34565607	0.32209107	0.32603285	0.30891833	0.38388902	0.39053452	0.43745798	0.43140233	0.4234457	0.42052084	0.39783651	0.38866526	0.39064738	0.40187526	0.48161533	0.47446889	0.48573667	0.49853265	0.53630245	0.50955641	0.47323439	0.48330218	0.50531209	0.54813135	0.58981693	0.61487496	0.60318321	0.58177775	0.54483259	0.52315861	0.48252526	0.42659253	0.43551126	0.47660398	0.50229073	0.50721127	0.46492159	0.42104656	0.42249867	0.40359858	0.37080956	0.33761165
0.3655639	0.36463943	0.38135287	0.40889952	0.36530247	0.36186054	0.38451335	0.37477991	0.35704586	0.32784507	0.33297494	0.34629309	0.38208562	0.42636621	0.42564034	0.43660915	0.46368256	0.45360491	0.44144046	0.41324136	0.38563254	0.40265033	0.42528358	0.45961419	0.48543915	0.49734533	0.50712985	0.50592041	0.4747999	0.46755978	0.4883709	0.53438991	0.53915721	0.56144851	0.52102619	0.52502948	0.52231687	0.49876094	0.47743571	0.44815275	0.45220295	0.47247681	0.47518197	0.4937287	0.43519107	0.39720532	0.4170315	0.41235918	0.39299247	0.35578614
0.33859414	0.3645452	0.40314505	0.41329715	0.41478315	0.42065263	0.41243109	0.41417703	0.37696332	0.33889723	0.33121139	0.33552209	0.38477746	0.40203968	0.42591202	0.43242106	0.46406752	0.45807049	0.41365981	0.38488653	0.38642231	0.39708811	0.43214279	0.45919278	0.470438	0.48296803	0.49257347	0.49931487	0.47507328	0.46311557	0.48014945	0.51915425	0.51386201	0.50998634	0.48818502	0.47417369	0.46571538	0.48089474	0.44724575	0.44639462	0.46483943	0.4876096	0.48980683	0.4989315	0.43144262	0.42465228	0.39504594	0.43025261	0.41758889	0.38576847
0.33902422	0.36351115	0.38095209	0.41397274	0.42801085	0.41408038	0.42700842	0.41426712	0.39070317	0.3343932	0.32881296	0.3432658	0.38085058	0.39531469	0.40437239	0.42585579	0.45280233	0.47159994	0.43509659	0.40095732	0.36776632	0.37864298	0.42274407	0.44056511	0.45256817	0.46984065	0.46208543	0.46796376	0.48229074	0.45621398	0.47340924	0.49845669	0.50419515	0.46632895	0.43950823	0.44249746	0.43991074	0.45145354	0.4473221	0.45703602	0.47463888	0.50936568	0.5142374	0.500314	0.44090295	0.40486526	0.43228281	0.4118326	0.44387731	0.40917155
0.33558574	0.34091434	0.37110856	0.39181277	0.39237818	0.41609353	0.43030316	0.42962846	0.40836313	0.33231977	0.31689367	0.31787223	0.35294643	0.37326643	0.37751755	0.40533331	0.42297363	0.42925206	0.42937297	0.37318563	0.36031878	0.37214187	0.39901352	0.42729583	0.42233226	0.445007	0.47581995	0.46756417	0.50423712	0.41221973	0.44682956	0.45586318	0.47649762	0.4603934	0.42430955	0.42915067	0.45036879	0.46335939	0.45544961	0.44765323	0.47052199	0.50539345	0.53566915	0.50988173	0.4426139	0.39464724	0.42100275	0.44065076	0.43595526	0.41734314
0.3105562	0.32385164	0.36130947	0.38070935	0.38983977	0.40582097	0.41737884	0.4090685	0.38346019	0.33918503	0.32559764	0.33153966	0.35289457	0.35370469	0.3807022	0.38394907	0.40377927	0.41829768	0.42040372	0.39484355	0.36638379	0.38554201	0.40932238	0.40376526	0.42923257	0.43657348	0.46394628	0.47059092	0.46287015	0.43271232	0.44769964	0.46585637	0.4784019	0.44897839	0.42613089	0.43370077	0.42060134	0.45588776	0.45799014	0.45341089	0.48162985	0.52573466	0.53265047	0.51647031	0.46694717	0.41464823	0.42994893	0.43849027	0.44429857	0.46118402
0.30147308	0.31338835	0.35293156	0.36929324	0.3778055	0.36439103	0.38934293	0.4058519	0.39258182	0.35793823	0.34343806	0.33261317	0.34960938	0.36521178	0.36755487	0.37210861	0.40624133	0.42185187	0.42265669	0.38252169	0.39195451	0.39276397	0.40730116	0.4356792	0.44343948	0.46268424	0.48661521	0.52515119	0.47703728	0.45061648	0.46019745	0.48417437	0.51029265	0.48138291	0.48008364	0.48197934	0.49191302	0.50015634	0.49455935	0.46473387	0.50773537	0.52766228	0.52789152	0.52952385	0.47522995	0.43888718	0.42351454	0.43361494	0.42098188	0.39863977
0.30329692	0.31769881	0.33258644	0.3464292	0.35248849	0.3615818	0.37122163	0.38592213	0.37261385	0.35920659	0.36017552	0.36466351	0.38635039	0.38888544	0.39832529	0.37070101	0.41859758	0.40421158	0.41120145	0.40348554	0.40421617	0.41844589	0.40133482	0.47213799	0.52162945	0.48027912	0.51820374	0.508017	0.48917052	0.46577689	0.46049502	0.52013475	0.52910799	0.52596742	0.52324563	0.52093571	0.54967761	0.56839049	0.53354603	0.51745772	0.50802797	0.53628302	0.54425532	0.52125639	0.45531815	0.4339869	0.4352307	0.45648026	0.44365108	0.38088474
0.30457005	0.33618006	0.33223346	0.34559298	0.33364144	0.3433193	0.34755233	0.36960319	0.38039941	0.37763807	0.36045653	0.37996048	0.41585967	0.42194706	0.38464597	0.3998484	0.39497641	0.41465256	0.42769095	0.40247104	0.4045389	0.43617609	0.45114166	0.52912784	0.49488094	0.51191777	0.53282702	0.51682079	0.48963109	0.46018153	0.47867605	0.53493345	0.54186273	0.55287367	0.54036701	0.55884665	0.58089823	0.59277785	0.5634613	0.50108415	0.49421516	0.53232968	0.51631987	0.51438606	0.46628878	0.42385536	0.42827436	0.43878362	0.41434127	0.36289471
0.3151257	0.31911781	0.34907067	0.3391923	0.33942363	0.34466884	0.37374291	0.37681824	0.36266005	0.36474156	0.37171683	0.40648109	0.42156813	0.42398706	0.39961734	0.41521555	0.40407145	0.40117779	0.43367201	0.41408011	0.40825042	0.4693906	0.53845078	0.47015539	0.44722012	0.51810068	0.52011317	0.52464575	0.50804269	0.49375927	0.4963091	0.54003954	0.5914194	0.5763936	0.57771635	0.58727241	0.6139226	0.58089781	0.5630697	0.5013628	0.48229337	0.52520412	0.52345538	0.49778959	0.43059784	0.36253139	0.41341031	0.40788621	0.38591301	0.33205676
0.33836204	0.33209181	0.35342056	0.34861398	0.34858474	0.33127564	0.37261358	0.35735261	0.37486845	0.36816716	0.36534175	0.39028683	0.43621111	0.43079585	0.43135637	0.40884915	0.38301677	0.41741961	0.42179307	0.40593767	0.43225509	0.43969315	0.46525055	0.49164501	0.4763819	0.49442285	0.5124867	0.51988262	0.50879025	0.50179654	0.48786491	0.55064654	0.53054863	0.62393671	0.56718862	0.61272347	0.6211912	0.61563319	0.56899029	0.51331425	0.47880149	0.52011126	0.50727069	0.47726244	0.4062255	0.40273216	0.38378131	0.3802093	0.35673943	0.34788716
0.34575143	0.35585296	0.40066797	0.40352201	0.37570131	0.37339303	0.37623411	0.38120386	0.37524077	0.36523798	0.37352347	0.35751241	0.41644213	0.43572494	0.45467234	0.42680809	0.45167586	0.46214986	0.44912481	0.41008848	0.4008531	0.43157512	0.46119529	0.47702459	0.48998386	0.52255183	0.5219776	0.52234864	0.50450963	0.4785392	0.49637625	0.54207397	0.56979352	0.56888837	0.58009017	0.58472723	0.61333805	0.64507312	0.59168142	0.51149243	0.49721539	0.49994987	0.50046194	0.48399484	0.39726427	0.37782741	0.40798166	0.43763074	0.3861236	0.3633922
0.37883428	0.38506341	0.40337086	0.41695052	0.41158825	0.38936007	0.39383888	0.40185663	0.38620684	0.33235073	0.33818662	0.35109863	0.38253051	0.40259054	0.4283627	0.42912382	0.45943147	0.45868272	0.46045306	0.42187166	0.39391258	0.40335488	0.43243271	0.44073346	0.46106908	0.47962442	0.5180794	0.5242793	0.5067125	0.48022777	0.4914059	0.51316184	0.53265029	0.568892	0.54141408	0.55357361	0.59079969	0.61896658	0.57579291	0.54712331	0.48449123	0.50913298	0.52979171	0.48257372	0.42273784	0.39241314	0.41521162	0.43283027	0.42984885	0.38541207
0.37441194	0.39261159	0.41461933	0.42149875	0.43510032	0.40803751	0.40620026	0.4258664	0.39545959	0.34300852	0.34095541	0.33540753	0.34672314	0.39093444	0.40340713	0.43437818	0.44994158	0.47531343	0.45280373	0.39765114	0.38189119	0.39597175	0.39825532	0.43563542	0.43730316	0.47636098	0.49254861	0.52329153	0.49900386	0.46849281	0.47501579	0.49804223	0.53386343	0.51963204	0.51731908	0.54600787	0.54574418	0.58570951	0.58346415	0.51984179	0.52459621	0.49003899	0.54145896	0.51349694	0.41013533	0.40282753	0.41873425	0.43366942	0.43827155	0.42805859
0.37690368	0.39686343	0.39729083	0.41718826	0.43561813	0.42164633	0.41719326	0.41601864	0.36199397	0.32363823	0.31073844	0.32056579	0.34802708	0.35105065	0.37422234	0.3987129	0.4296681	0.43714485	0.40706739	0.38740036	0.38364151	0.37609771	0.41064391	0.40153188	0.40857738	0.45556468	0.47931528	0.48678896	0.48377907	0.43512011	0.46609345	0.50546855	0.52320874	0.51816881	0.49095932	0.479114	0.53544241	0.54873216	0.52659339	0.51501954	0.51884747	0.51665449	0.53887665	0.43953842	0.44021416	0.39900807	0.41828331	0.4367691	0.47359985	0.45593867
0.37194559	0.35338703	0.40143242	0.43612716	0.40893275	0.40859219	0.4078905	0.4039323	0.38760832	0.30541784	0.29896748	0.31133416	0.31955007	0.33942702	0.3506749	0.3682346	0.38924697	0.42192867	0.4290444	0.41195953	0.37887248	0.38968703	0.3979162	0.39051676	0.42609823	0.42967793	0.43957001	0.45329767	0.4340488	0.44307882	0.45737299	0.47115222	0.52387464	0.49495766	0.47255966	0.46016595	0.53475231	0.52180606	0.52923608	0.49852651	0.47574735	0.5093981	0.53474897	0.45556104	0.47417909	0.40391552	0.44007823	0.40951669	0.45027828	0.45463899
0.34936258	0.36216798	0.39623541	0.40730077	0.40975326	0.41506222	0.41363966	0.41954088	0.39947462	0.30772027	0.30057678	0.31888795	0.33701932	0.33697903	0.34989679	0.37667105	0.38757324	0.42429474	0.42511177	0.39502302	0.38413101	0.37906238	0.40052614	0.42369413	0.4198004	0.41691822	0.4433715	0.47207066	0.44024149	0.43700615	0.43995985	0.48417905	0.52422762	0.50044525	0.50342751	0.50878507	0.52827054	0.53514576	0.50496739	0.47362441	0.48889777	0.50549197	0.54730582	0.52356929	0.47054836	0.43019855	0.40743729	0.43866327	0.45771602	0.43437156
0.35557362	0.37544799	0.39860192	0.41897583	0.39159882	0.38792107	0.41072369	0.42363745	0.40659639	0.3652705	0.3195121	0.34489286	0.35115609	0.36528221	0.3576825	0.36280152	0.39283121	0.4118835	0.4203234	0.38950706	0.36912301	0.36942488	0.41251671	0.4502576	0.44964096	0.47031364	0.46393853	0.46942979	0.46243054	0.42930859	0.48169377	0.51898378	0.46612656	0.55315477	0.54090744	0.52618551	0.55981314	0.54236221	0.51529992	0.464614	0.49794814	0.52724791	0.53478348	0.51766223	0.45099044	0.4336971	0.43883064	0.39991048	0.39925414	0.37046072
0.36663774	0.37133807	0.40392563	0.38509673	0.38040322	0.38149545	0.38765901	0.43987301	0.43122533	0.3830997	0.35929459	0.35399291	0.3705115	0.39123276	0.35780287	0.36333248	0.38744819	0.40291244	0.40238002	0.3720665	0.37296429	0.40523356	0.42345166	0.40259299	0.46705917	0.46102419	0.45876542	0.47700569	0.44700262	0.44022357	0.45262218	0.48995999	0.50535822	0.53687131	0.56852365	0.56818509	0.56235051	0.5309093	0.49856675	0.4470948	0.46189529	0.49953473	0.53661656	0.51668626	0.43699336	0.41882208	0.40043536	0.39173099	0.38288945	0.35101643
0.37503934	0.39217213	0.37647098	0.39952078	0.36244583	0.37757143	0.39911348	0.42625457	0.4089022	0.39811486	0.37090287	0.37313434	0.4006561	0.39934683	0.39304757	0.36697218	0.39837363	0.39504188	0.3718437	0.35924259	0.35593438	0.36161551	0.42669871	0.40185416	0.48509565	0.46335635	0.46434873	0.43634838	0.45776752	0.43422115	0.45765507	0.4789505	0.54667974	0.57120067	0.58275878	0.54922265	0.56137103	0.53529781	0.49048433	0.44740304	0.44822684	0.49498793	0.49282813	0.48465025	0.43363538	0.3807787	0.39056927	0.38190988	0.32642725	0.32606843
0.37311238	0.37025136	0.4013238	0.39914116	0.38417488	0.39061505	0.40814307	0.42137623	0.41421437	0.3912282	0.39599049	0.39123172	0.42005733	0.37464932	0.38431463	0.38198861	0.38770968	0.39001182	0.38128039	0.34588361	0.33340442	0.36998117	0.40089351	0.42900035	0.4769434	0.4856573	0.4687658	0.46169239	0.46438569	0.43252984	0.44004041	0.48352775	0.54689461	0.58197886	0.57415015	0.55014265	0.56436801	0.53560233	0.48844442	0.44154391	0.46200892	0.45259199	0.49783725	0.48274291	0.41891393	0.36929882	0.38491338	0.3740164	0.33461669	0.31349382
0.3819665	0.39326373	0.42241296	0.4065989	0.40418401	0.37509766	0.39538431	0.42451382	0.45750079	0.39549693	0.3913618	0.394512	0.43276742	0.44181269	0.43134019	0.39398262	0.37718445	0.3825191	0.34810275	0.32816285	0.35018024	0.3314369	0.36889529	0.41457617	0.45523828	0.4823367	0.48852992	0.49634039	0.46857795	0.4606643	0.4383826	0.46822831	0.53518552	0.53839475	0.58309221	0.56776619	0.57025117	0.55804253	0.5030266	0.44662878	0.45525905	0.47189653	0.48297024	0.46021593	0.41013506	0.38298362	0.38423792	0.36170831	0.34127221	0.31241736
0.39245093	0.39772403	0.42850694	0.42615005	0.4066945	0.40969214	0.43241236	0.4342427	0.42445332	0.38313153	0.38369912	0.40138388	0.44376266	0.46621779	0.44650701	0.44928616	0.43505371	0.40204281	0.35803786	0.32159072	0.33655426	0.34340233	0.36167413	0.40599173	0.44760033	0.46389452	0.49835986	0.50324309	0.48610169	0.45558617	0.44318917	0.47582558	0.49082184	0.51906937	0.54424369	0.54352444	0.57014287	0.54868841	0.51219934	0.47175199	0.466535	0.46459368	0.50974464	0.43714485	0.40986618	0.39097607	0.38861519	0.38845059	0.38116762	0.35723138
0.40587023	0.41191453	0.43224493	0.44921294	0.42866632	0.41665402	0.44375566	0.42832577	0.41249284	0.37953639	0.35972261	0.38369843	0.41708645	0.46563014	0.45960724	0.45057541	0.43937671	0.40907615	0.3790457	0.33443698	0.32203716	0.32985929	0.36861154	0.39644337	0.42462498	0.47267714	0.49740359	0.51620758	0.48276046	0.44357771	0.43898967	0.45176148	0.4827587	0.48855239	0.51640838	0.53235847	0.5474602	0.54808605	0.55027252	0.50473279	0.51011437	0.49266171	0.48928609	0.48897871	0.40005893	0.39044034	0.41700649	0.40348172	0.40109846	0.38938454
0.39694285	0.41333354	0.43770701	0.43759358	0.42678058	0.42226788	0.42643768	0.42388615	0.39684531	0.35895696	0.35319176	0.37224135	0.41784221	0.45920518	0.47222811	0.44682285	0.43524608	0.40842173	0.38095814	0.30417278	0.33805424	0.33426169	0.34927991	0.39872429	0.40332085	0.43810371	0.48744503	0.4744657	0.48056412	0.44598851	0.43278441	0.45992315	0.46776554	0.465606	0.48520789	0.50360787	0.54307902	0.54224211	0.52490973	0.51470298	0.50109482	0.5645712	0.53771204	0.4837915	0.38859981	0.38783184	0.40116209	0.42919841	0.42632592	0.41342014
0.37028703	0.39442766	0.39866948	0.42147392	0.40863577	0.41041765	0.41324714	0.39911279	0.39406961	0.34185347	0.33510491	0.36410168	0.36775306	0.4274669	0.4589487	0.4496496	0.43639293	0.43099329	0.38809127	0.33506075	0.30992594	0.33123097	0.35899079	0.38050887	0.40373516	0.4409126	0.45617911	0.48276705	0.45997503	0.4333353	0.44943169	0.45024022	0.46521422	0.46525055	0.46130809	0.50550103	0.53152907	0.5642224	0.55662477	0.52139789	0.52873778	0.54817468	0.55481899	0.48562562	0.40890303	0.43852168	0.42414728	0.42180407	0.4469654	0.42900729
0.36417472	0.37978378	0.40711218	0.40272531	0.41653556	0.44102341	0.43312272	0.42445591	0.42034972	0.34524992	0.32236421	0.33652794	0.38215119	0.40843183	0.41733164	0.42036319	0.44398654	0.42702475	0.40936717	0.37727395	0.32602218	0.35361379	0.35436511	0.3861126	0.3855949	0.43018654	0.46138239	0.47497576	0.47417423	0.45521247	0.46090454	0.48427495	0.49454719	0.48246694	0.50079483	0.52460271	0.55314982	0.573578	0.55257505	0.5195148	0.52177078	0.53900266	0.54523641	0.5631721	0.42991287	0.4208979	0.43048915	0.45693582	0.45989236	0.42976582
0.35408127	0.37546554	0.40103248	0.41435522	0.41462573	0.43195736	0.43854365	0.44624344	0.40861809	0.36286619	0.34221134	0.35713384	0.39079654	0.38427258	0.40691134	0.43798938	0.41356283	0.43498757	0.42043799	0.39348954	0.34808111	0.36889178	0.37698826	0.40729845	0.41729036	0.4574948	0.47043908	0.48524168	0.48614401	0.48345038	0.49879244	0.51915205	0.5281567	0.52870458	0.52453595	0.55966777	0.58329356	0.59801161	0.57150006	0.53422391	0.5269261	0.58217591	0.5678516	0.55697501	0.48079932	0.45937487	0.45430285	0.46907428	0.47640324	0.46921477
0.35849509	0.36718076	0.40103981	0.41931364	0.43944091	0.42967111	0.4574537	0.43710035	0.4392148	0.38915506	0.36246938	0.37954026	0.37431386	0.39748108	0.38214824	0.40566993	0.41101614	0.420095	0.42036587	0.38264588	0.37727565	0.37605542	0.40109077	0.41796294	0.42983899	0.44740701	0.43276319	0.48926029	0.50660682	0.47888064	0.4795512	0.54096287	0.54581797	0.56958234	0.58612967	0.60347742	0.60930634	0.61987811	0.5972985	0.52178627	0.51721936	0.54688281	0.54489779	0.51557118	0.48199391	0.45063323	0.46556881	0.47177204	0.47527426	0.46287218
0.35283142	0.36356148	0.40808722	0.41180992	0.42171299	0.42164737	0.46073768	0.47621441	0.42204389	0.38828221	0.37186694	0.38441473	0.38147518	0.38942251	0.38898364	0.38464931	0.41006696	0.4221122	0.41636413	0.41759738	0.38958412	0.3925525	0.46086013	0.43652079	0.48078337	0.496501	0.49687168	0.48954225	0.49154538	0.48014113	0.47934243	0.51725215	0.55170047	0.5953576	0.59142089	0.59136415	0.63642186	0.61337519	0.58075124	0.52680421	0.50529075	0.53969461	0.5387181	0.52928632	0.49394837	0.47078139	0.47390264	0.47188219	0.48952612	0.41759062
0.35549703	0.37173638	0.39989308	0.4112463	0.42085704	0.4335053	0.4454034	0.46331745	0.44958815	0.40486634	0.3937	0.42156699	0.40979761	0.41824168	0.39713609	0.36673662	0.38884914	0.41469705	0.40759248	0.39463237	0.40126181	0.38152042	0.42593265	0.44991603	0.45759088	0.46821201	0.49274155	0.48972836	0.4848415	0.46799451	0.47994506	0.50671017	0.5187735	0.56224394	0.5765878	0.55525553	0.60518146	0.61368632	0.56687593	0.5037123	0.5009746	0.52167577	0.51876557	0.51532805	0.47800085	0.43783519	0.450057	0.45708042	0.44765547	0.40837929
0.34892458	0.37295002	0.39285588	0.42286831	0.41856599	0.42556876	0.44668028	0.47922409	0.45951337	0.42839733	0.41383013	0.41322997	0.40956795	0.40812424	0.39888984	0.37925038	0.41255099	0.42660463	0.41165361	0.39129725	0.40168679	0.4106352	0.45153055	0.47265857	0.47318256	0.5017848	0.48935312	0.4916507	0.48055646	0.45306444	0.45999497	0.47957245	0.49104422	0.54934996	0.55983996	0.56624418	0.60173041	0.58663267	0.5387516	0.48131531	0.49788541	0.52336878	0.53444272	0.50510329	0.47111371	0.44397408	0.48947868	0.49127397	0.46009329	0.43241015
0.37791741	0.3826555	0.41516706	0.41574791	0.43895271	0.44893324	0.45286736	0.47978207	0.47054559	0.43747154	0.40548635	0.44092837	0.4539907	0.46557096	0.44890675	0.42367104	0.43882078	0.42607051	0.41936043	0.40352911	0.40994042	0.42721832	0.44798946	0.4832432	0.4544405	0.49445266	0.50046718	0.50726193	0.48300338	0.44852322	0.42692655	0.44620192	0.45328525	0.46905792	0.50131589	0.53153181	0.55091184	0.56994051	0.55319339	0.55123013	0.52816516	0.54971015	0.55347806	0.5163179	0.47725195	0.44198358	0.48152581	0.48291758	0.4908534	0.45780411
0.38123992	0.39922398	0.40619892	0.44885999	0.432096	0.4474386	0.46114436	0.4950673	0.47551978	0.43875974	0.41314554	0.42043698	0.49322221	0.47149307	0.43441379	0.45536947	0.45130897	0.45457605	0.43625003	0.41751316	0.387752	0.40445232	0.42315021	0.4765237	0.47603601	0.4907451	0.52187163	0.50700408	0.47172472	0.40988931	0.40041888	0.41311145	0.43113017	0.42564437	0.46771803	0.49573556	0.53407526	0.55295354	0.54742903	0.55165738	0.56777912	0.58386427	0.58580929	0.53869754	0.45613265	0.43937698	0.47780392	0.48688048	0.4805356	0.49855113
0.38548163	0.37472799	0.41068253	0.43403843	0.42654419	0.44243145	0.45835689	0.45424819	0.47286883	0.4230606	0.39592531	0.40874305	0.44613752	0.46562269	0.45005751	0.43394387	0.44919869	0.4523938	0.4320502	0.39320582	0.38654536	0.39827651	0.42215329	0.45765671	0.47556338	0.48688143	0.49290708	0.48608419	0.44317424	0.39272377	0.40892369	0.40107352	0.40795955	0.41264668	0.42320579	0.44837996	0.50333798	0.50587618	0.53554392	0.54144561	0.58262104	0.61531901	0.60883993	0.53584349	0.43761078	0.43269432	0.46546555	0.49970436	0.50151008	0.48301509
0.37397248	0.39292452	0.41459069	0.40483773	0.41973105	0.43736205	0.45197845	0.4519898	0.46250996	0.41522884	0.39726996	0.40183216	0.43346015	0.4326539	0.43152726	0.42017761	0.4488768	0.44103289	0.41997185	0.38193938	0.36645484	0.38451263	0.42296618	0.44620091	0.44941974	0.45323676	0.47425163	0.48329592	0.44053262	0.39981237	0.39050421	0.38963699	0.39721668	0.40881717	0.41607881	0.41848928	0.4680672	0.48716664	0.50618547	0.55339104	0.58245832	0.62874544	0.62769824	0.56344473	0.44355747	0.44870156	0.45790341	0.48122019	0.51603943	0.48736995
0.36330009	0.36579648	0.38907099	0.40022388	0.4133004	0.4234899	0.43489113	0.45442581	0.43674415	0.41531089	0.37727612	0.3990294	0.40280822	0.41384405	0.40009505	0.40300927	0.41701633	0.41630155	0.39663413	0.36533955	0.36869162	0.37667492	0.4131605	0.42799175	0.43348756	0.44972357	0.46394044	0.46479911	0.42416516	0.40223783	0.39192805	0.39956313	0.42378983	0.40289697	0.39720878	0.42590097	0.48028865	0.48601151	0.49022448	0.52357417	0.57225388	0.62168539	0.62786317	0.5929879	0.50548148	0.48244503	0.47345293	0.49929127	0.50940013	0.45338854
0.37787735	0.38912186	0.40611747	0.41943672	0.43648851	0.41754502	0.44489765	0.45917138	0.4368645	0.42266357	0.36464089	0.37793189	0.41972113	0.42473161	0.40261975	0.3820717	0.41215441	0.41360524	0.43042389	0.38749734	0.35240072	0.38085914	0.41531903	0.41515473	0.4366262	0.46234173	0.46433672	0.49016526	0.47119176	0.42587534	0.41974565	0.44254076	0.44454354	0.42205581	0.4141826	0.42837429	0.4680239	0.49503925	0.49893618	0.50555742	0.53919321	0.55915916	0.61396462	0.58643126	0.57850307	0.51639432	0.5087226	0.51013416	0.50783986	0.4731752
0.38751066	0.37972051	0.40864429	0.45354593	0.43545434	0.4416633	0.42157757	0.45157331	0.45481962	0.40003839	0.38527879	0.36889464	0.38612211	0.39677846	0.38404471	0.36563039	0.41101733	0.41925085	0.42713091	0.37774152	0.38367978	0.4046919	0.4220627	0.36136648	0.41773763	0.44526416	0.44164836	0.4806264	0.46034333	0.46621874	0.45991778	0.49332738	0.49625024	0.47471824	0.45207226	0.46332484	0.47174999	0.49838632	0.49312371	0.49285319	0.50913095	0.55495238	0.57317919	0.59054512	0.53432524	0.54058027	0.540824	0.52068424	0.49986294	0.47321767
0.39800081	0.38709733	0.42619842	0.47811586	0.45360965	0.43402797	0.43006808	0.42971876	0.44387087	0.4328137	0.4116908	0.3672615	0.3838377	0.40172833	0.38805351	0.38108432	0.3851403	0.41316748	0.40620726	0.3965891	0.37078694	0.40118694	0.41542572	0.43329576	0.43613264	0.43292215	0.48146403	0.48546073	0.48287526	0.48057389	0.47668236	0.50742078	0.5320161	0.49796954	0.47085413	0.48453006	0.50209713	0.51733738	0.4767068	0.47182146	0.49794173	0.52191925	0.5019877	0.55558699	0.53984576	0.5278827	0.53930455	0.53629667	0.4852657	0.45350564
0.38724262	0.4185518	0.43838415	0.44566321	0.42628434	0.43413261	0.44471914	0.45333141	0.45069942	0.38810781	0.37333515	0.396332	0.39924222	0.42333394	0.36215964	0.38299498	0.38215584	0.40385243	0.4159525	0.38955447	0.38500181	0.38541761	0.41861218	0.3956717	0.422786	0.43642733	0.46472642	0.48705488	0.49053237	0.49350497	0.50017631	0.54270703	0.54054868	0.51478964	0.50263399	0.5021171	0.51141053	0.51575935	0.48312566	0.46640921	0.45693907	0.5228222	0.51913327	0.53073215	0.51562661	0.51442856	0.5445137	0.52711469	0.48945126	0.45776826
0.41228113	0.42097604	0.44622365	0.45378903	0.4430711	0.44290447	0.45820853	0.44570926	0.46803489	0.42097738	0.40309465	0.40947065	0.40828356	0.40647051	0.40445879	0.38274282	0.40940318	0.44662961	0.43230209	0.40446034	0.41318437	0.41417477	0.41121751	0.43660188	0.43097448	0.44796887	0.48734897	0.48994195	0.49077481	0.49947888	0.50212258	0.52917713	0.54760754	0.5442248	0.52681017	0.53866893	0.53998542	0.52176088	0.50147742	0.47211	0.47128102	0.48656365	0.51373237	0.53607327	0.54427558	0.5311799	0.54540235	0.54773873	0.51360828	0.49263111
0.42799231	0.4424324	0.45813203	0.47418961	0.46907532	0.46808401	0.48607999	0.50758183	0.50097555	0.45731136	0.43099663	0.43044975	0.42763457	0.42925221	0.41291377	0.40151927	0.44882596	0.43275097	0.44338584	0.41826597	0.39676279	0.41452169	0.41715762	0.43599552	0.43085027	0.45129383	0.46504623	0.49600393	0.5011394	0.47660917	0.49201548	0.48831722	0.51327032	0.54492235	0.59069651	0.58989024	0.57492489	0.55756444	0.5413577	0.48821214	0.48767117	0.50875026	0.52715975	0.50736767	0.52476627	0.50844246	0.5350709	0.55971795	0.56026995	0.51604068
0.44592041	0.44953528	0.47424352	0.46749824	0.46252573	0.47845128	0.47122371	0.5253281	0.50572318	0.46054003	0.43776363	0.43554106	0.47015515	0.44132188	0.42859143	0.41792238	0.44792292	0.4587613	0.46685719	0.41801196	0.4149884	0.40935668	0.44060624	0.4592309	0.43924585	0.46571144	0.50601047	0.49990574	0.48137215	0.44871661	0.44405493	0.45179468	0.4895111	0.5218007	0.56024855	0.59474415	0.60940224	0.58598596	0.5717265	0.52034807	0.52658832	0.53734869	0.53976172	0.48260745	0.47904772	0.49294963	0.53213918	0.53618085	0.55527872	0.54553789
0.43891275	0.45226836	0.46881169	0.45612007	0.43732703	0.44989598	0.4684788	0.49258193	0.48684397	0.45589417	0.44294137	0.45160934	0.44321904	0.4638755	0.43329832	0.41420925	0.43715414	0.45448694	0.45131698	0.42213389	0.39614147	0.40935296	0.4280856	0.43915704	0.45396373	0.45689368	0.47060919	0.49064183	0.48083168	0.48309994	0.40737996	0.43559337	0.45855567	0.47916675	0.53026497	0.57374614	0.58878535	0.58907872	0.56945235	0.53333735	0.54207021	0.53911895	0.51458848	0.49252865	0.46791559	0.46702772	0.50154555	0.5077306	0.54338706	0.56895959
0.4330664	0.44935045	0.46434838	0.43790498	0.42717251	0.42952606	0.43681318	0.4566302	0.44730744	0.45107722	0.4129394	0.45251653	0.45120919	0.47237492	0.4334459	0.41585767	0.40433741	0.43422115	0.43050247	0.37746069	0.38618281	0.39562285	0.41848993	0.43507135	0.43215552	0.44115156	0.46744618	0.46583602	0.45396468	0.44492316	0.43079224	0.41332033	0.43858615	0.45539182	0.49229205	0.55260736	0.570831	0.58519512	0.55909121	0.53692275	0.53873432	0.56357592	0.54867065	0.50385761	0.45717642	0.44982317	0.46745658	0.48958066	0.49900243	0.49887037
0.45141256	0.45493004	0.47443223	0.49105752	0.41060415	0.38298765	0.39859074	0.42579511	0.44002217	0.43460149	0.44146803	0.45557988	0.47755244	0.46255368	0.41643813	0.39076626	0.40710083	0.40648532	0.4082891	0.3887125	0.38331971	0.37799647	0.42849246	0.45806322	0.42541382	0.42771882	0.4561398	0.44321331	0.41987202	0.41715515	0.39546356	0.4182862	0.42732143	0.45398048	0.46565181	0.52721161	0.56390047	0.57285255	0.54743356	0.53595394	0.5446589	0.54887289	0.50865918	0.48561767	0.45184937	0.43303686	0.45405456	0.45195046	0.47682139	0.48117957
0.4819645	0.48124492	0.48795825	0.36650029	0.3753154	0.37368271	0.40044025	0.41629457	0.42375633	0.42456922	0.42655289	0.44901288	0.50642663	0.46897203	0.39821193	0.36315292	0.36725634	0.404199	0.41707438	0.38489598	0.39091203	0.40029129	0.44149613	0.44741872	0.42800623	0.43749455	0.42212462	0.44333187	0.45125973	0.40642816	0.43359262	0.46747741	0.46259776	0.45978227	0.49993166	0.51250517	0.5568037	0.57367438	0.57002956	0.560992	0.57386756	0.59813207	0.59745747	0.52611792	0.44793013	0.42667744	0.41224158	0.44017705	0.4270792	0.41541654
0.47889775	0.49932757	0.48980027	0.45058447	0.36284566	0.36489889	0.3760502	0.39652166	0.42550558	0.44314578	0.44959337	0.46625286	0.51830643	0.48241234	0.38045761	0.34508628	0.33969969	0.37865341	0.39418474	0.38745898	0.39581767	0.41606772	0.43700662	0.46069458	0.43850863	0.43403438	0.42773592	0.4435831	0.4392449	0.43691379	0.43034548	0.44806817	0.50581187	0.52714586	0.49210501	0.51286554	0.5528118	0.56370521	0.54197544	0.56745619	0.60358006	0.633331	0.61979049	0.53718317	0.45744005	0.42517596	0.4274264	0.39581472	0.40157315	0.39944518
0.47421223	0.45450491	0.49587753	0.44735751	0.38770318	0.34580049	0.36964837	0.40307865	0.40942049	0.42339134	0.43418044	0.46707121	0.49885517	0.49271938	0.37862125	0.35878181	0.3362124	0.37130219	0.40484884	0.38622391	0.38967746	0.42329487	0.4324587	0.47785801	0.43038857	0.42547512	0.41319671	0.43356282	0.43862736	0.42607978	0.44411197	0.46561068	0.513919	0.54063016	0.5190298	0.52958733	0.54138827	0.5421989	0.5393545	0.55545622	0.59642524	0.64751333	0.64902151	0.57383627	0.49997708	0.43139857	0.41182294	0.41033283	0.38363397	0.37009239
0.46226609	0.478246	0.48133263	0.42907944	0.37947211	0.36757901	0.36491209	0.39045981	0.40966463	0.41509348	0.42846742	0.46965501	0.48698303	0.47248918	0.38860163	0.35577506	0.36968452	0.36374882	0.37695101	0.38713259	0.38326263	0.41413081	0.4466193	0.46393678	0.46174711	0.41437247	0.42686197	0.45848528	0.43667185	0.43192139	0.39849609	0.47590765	0.51925343	0.52149016	0.53419387	0.52085817	0.52398545	0.54640651	0.5298416	0.53134513	0.6067543	0.64200473	0.66099072	0.5669896	0.49250054	0.42601177	0.41674775	0.37653118	0.40956232	0.37375781
0.45025572	0.48054808	0.46884346	0.43619412	0.40345868	0.35210213	0.38319129	0.39546692	0.40390396	0.3999745	0.4087204	0.45296317	0.49083397	0.49642792	0.43624189	0.38374105	0.36439365	0.38004342	0.3994329	0.39546528	0.3905775	0.4095121	0.44862467	0.46357566	0.45108968	0.4453916	0.45136455	0.43433461	0.44183588	0.46805722	0.4565821	0.49335623	0.45796391	0.53073329	0.5213232	0.52424985	0.53866565	0.56006604	0.53411168	0.52435827	0.58881891	0.6497218	0.64413726	0.59195554	0.48436275	0.46963322	0.45481351	0.45831791	0.37465569	0.39024371
0.45672601	0.47872391	0.47951263	0.46148866	0.40662533	0.42153761	0.40952927	0.40321383	0.41756585	0.41477653	0.42724034	0.46667713	0.49740204	0.49394935	0.44712117	0.43093166	0.42008173	0.43248421	0.40571874	0.39646685	0.40656823	0.41367364	0.45505461	0.46995103	0.45239884	0.4687463	0.47617921	0.47333106	0.48284596	0.47082478	0.47968072	0.49424648	0.53173345	0.5430932	0.55575937	0.55742019	0.57777357	0.5636726	0.56402582	0.56150544	0.58492064	0.61324555	0.61974669	0.58702123	0.51920992	0.51056415	0.51442558	0.48681071	0.45983249	0.41623026
0.44594121	0.47557676	0.50579411	0.47460571	0.46274245	0.42584902	0.4320192	0.4536714	0.44140035	0.42228845	0.44230163	0.47357339	0.4799253	0.51344401	0.50223744	0.46728677	0.47183481	0.46601012	0.46782774	0.42382708	0.42585847	0.42886275	0.44477463	0.48066556	0.47669253	0.47658998	0.49742132	0.51953006	0.51465017	0.5006209	0.51345873	0.51666981	0.53911459	0.5734086	0.5789842	0.58302444	0.61929661	0.62718952	0.59925169	0.57712263	0.5568462	0.59750485	0.58393806	0.54948175	0.50882167	0.51023674	0.5479058	0.54629707	0.53639627	0.53485358
0.44883245	0.45979333	0.45777917	0.46600094	0.47132808	0.45129916	0.4606359	0.49055308	0.47794715	0.46027902	0.44392091	0.47862685	0.49714586	0.49767798	0.51554328	0.51228893	0.49319673	0.48963973	0.45981392	0.44096437	0.42942321	0.42631158	0.46316478	0.4670074	0.48054302	0.48473209	0.50151873	0.50409377	0.53050053	0.50646979	0.49170479	0.50797158	0.51783496	0.53818786	0.58575124	0.60427767	0.62790853	0.64000309	0.62381297	0.58571273	0.57912612	0.57371181	0.55958337	0.52833086	0.48169681	0.49960598	0.55001807	0.56217515	0.55218112	0.55891472
0.41967538	0.43564716	0.47150004	0.4696849	0.46039924	0.46626469	0.45939344	0.47558156	0.49265543	0.45855027	0.43754786	0.45381218	0.46743795	0.4972192	0.48406324	0.49258822	0.48101911	0.4879317	0.47300279	0.42539385	0.41045561	0.40661743	0.41864046	0.45280343	0.46072602	0.48441458	0.49480924	0.52861637	0.53176451	0.50254142	0.48604456	0.50553	0.50109839	0.53051353	0.57366377	0.59861243	0.63300979	0.6410991	0.63754684	0.57843173	0.55166614	0.5417937	0.5383305	0.49742565	0.47779542	0.49502462	0.52355188	0.55208951	0.58768576	0.56709462
0.40238169	0.41874629	0.41585413	0.42123476	0.43179059	0.44560888	0.46091333	0.47810218	0.47229508	0.43945283	0.43295348	0.42735142	0.44808286	0.47243625	0.49503905	0.48050216	0.47573996	0.45378476	0.47003874	0.40608725	0.38962972	0.38664252	0.44555834	0.45119488	0.45849779	0.46638551	0.4800612	0.50200725	0.52110445	0.49926627	0.48053411	0.4917399	0.5188061	0.52472764	0.57248425	0.59338605	0.6385237	0.63259763	0.62284696	0.59251022	0.5525232	0.54900563	0.56463414	0.52847892	0.46192974	0.48196274	0.51279962	0.54312551	0.55364794	0.52846366
0.41175604	0.42925212	0.42003927	0.43524933	0.43558058	0.44010937	0.45440668	0.49839672	0.51090986	0.48213068	0.4449482	0.45461357	0.49003458	0.50217801	0.47335276	0.44932756	0.4633981	0.46922755	0.46036175	0.41238594	0.38076803	0.41703248	0.42530844	0.46691245	0.45541617	0.46645749	0.48665917	0.48774406	0.50713068	0.49412253	0.50011945	0.51489329	0.51229978	0.55073577	0.57289553	0.58944392	0.61802131	0.61915261	0.61419004	0.54198581	0.52869642	0.5360837	0.53972292	0.51187575	0.44763851	0.48332611	0.49408725	0.54490095	0.52506334	0.47679535
0.40504751	0.4432143	0.45440298	0.45051295	0.43684569	0.43314841	0.46602234	0.49253979	0.52935433	0.52552146	0.49188223	0.49109051	0.50436014	0.52228469	0.50043231	0.45392489	0.45026335	0.47097555	0.46923923	0.44343409	0.4289712	0.42026001	0.45811671	0.49941173	0.50053567	0.47458175	0.50337321	0.50549626	0.51915562	0.49655944	0.53470373	0.55666119	0.57588458	0.58908385	0.58129084	0.59087861	0.58834022	0.61218137	0.58922815	0.56108326	0.55240667	0.57028443	0.57583362	0.5541293	0.50533438	0.48693761	0.48166203	0.49391925	0.45843485	0.43512151
0.44387871	0.45273337	0.45642504	0.45811731	0.43381917	0.45031688	0.47628173	0.5050199	0.54986143	0.52499902	0.50575256	0.50624162	0.53982484	0.5618813	0.50180054	0.44783962	0.4583984	0.46845698	0.47965536	0.48865151	0.43979114	0.49247459	0.50212914	0.54588473	0.50564891	0.4801431	0.49168462	0.50158215	0.52763933	0.49201205	0.5295611	0.53819764	0.59954029	0.61386508	0.59208596	0.56827492	0.57543319	0.58646828	0.56915343	0.54643774	0.58285022	0.58940011	0.58157885	0.5704723	0.5087108	0.47089359	0.47456422	0.47614893	0.4227609	0.39532831
0.44363859	0.45530093	0.47942922	0.45207006	0.44487759	0.4276101	0.43268365	0.47278136	0.51315343	0.53607404	0.49907404	0.52080655	0.56491345	0.57554227	0.48366484	0.45446381	0.44142538	0.4651829	0.48776698	0.48352176	0.45712042	0.46461704	0.5189575	0.57391977	0.52722806	0.48966941	0.48911685	0.51777154	0.52307719	0.52824938	0.57503372	0.59775132	0.60327142	0.61896265	0.58014858	0.54544806	0.55299443	0.54154438	0.53812814	0.53045529	0.52827144	0.57135642	0.59888405	0.57290334	0.50998551	0.49525484	0.459079	0.44394121	0.3988778	0.36382639
0.47620732	0.49455875	0.49435225	0.49183199	0.4467918	0.44099131	0.44138205	0.4566592	0.51755512	0.5191986	0.51572239	0.54420924	0.56857491	0.58867395	0.54828787	0.49176952	0.46353984	0.49027178	0.5013864	0.50554919	0.53400153	0.4803327	0.53403026	0.54169911	0.55160314	0.53633338	0.50095606	0.51869416	0.52426445	0.51913399	0.55126309	0.56126976	0.59878814	0.61105609	0.56418723	0.52396291	0.52525008	0.53429461	0.52535123	0.52585626	0.55250794	0.59043145	0.59997874	0.58942467	0.52396512	0.45267534	0.44936267	0.44723448	0.40934137	0.382882
0.56543529	0.55835611	0.5204441	0.50441527	0.45959255	0.43718755	0.43485996	0.46742806	0.53161043	0.51963431	0.55821663	0.58905935	0.63389701	0.62031806	0.57152826	0.52805346	0.53334051	0.53590059	0.55109191	0.54853529	0.49787152	0.53410321	0.54874218	0.58617496	0.60907614	0.58696884	0.57744175	0.59070867	0.5734989	0.54971594	0.56620157	0.58144081	0.58878362	0.57855743	0.53432691	0.51248908	0.53104961	0.55466306	0.54538941	0.55419099	0.56586069	0.61128789	0.61152756	0.56404507	0.48761237	0.46304336	0.44591504	0.4600907	0.43068588	0.38418537
0.64458156	0.61985838	0.60707426	0.56317562	0.47299454	0.4571763	0.45222726	0.47606897	0.52433181	0.55755258	0.58284634	0.61919981	0.68731171	0.65083671	0.627069	0.60303438	0.58950061	0.58467841	0.57355154	0.55282778	0.50549567	0.53455716	0.55538172	0.59164262	0.61726213	0.63677347	0.65159887	0.64587414	0.65094256	0.59660053	0.57443029	0.57209164	0.57993829	0.54743391	0.5347681	0.51830846	0.52307713	0.55913574	0.58147925	0.60286385	0.5996511	0.60985613	0.61066484	0.56213301	0.44908777	0.45178637	0.43937764	0.46456668	0.4656744	0.44976839
0.68051738	0.68298984	0.64216977	0.5748198	0.488377	0.47318617	0.46985	0.51063931	0.53860539	0.56885546	0.57494211	0.61546826	0.62543976	0.62827015	0.63243097	0.60133374	0.57243192	0.60249645	0.58135456	0.52663225	0.51885718	0.53255457	0.53137761	0.57278574	0.60862368	0.64873493	0.68049157	0.68400508	0.67714536	0.63944882	0.57725775	0.54774129	0.5422172	0.52180892	0.49238864	0.52484506	0.5266698	0.56487715	0.58047062	0.62621075	0.62496239	0.61469984	0.61172134	0.51096612	0.43031597	0.4102459	0.43571129	0.45954949	0.47617882	0.47903749
0.63503873	0.64749652	0.6077472	0.55586845	0.47760558	0.46884933	0.47556436	0.50463873	0.5269298	0.5123384	0.56655246	0.61151284	0.60457909	0.60524988	0.59293509	0.56994361	0.58859891	0.58047396	0.54628354	0.51224649	0.45494053	0.47558862	0.48769853	0.53825063	0.56620669	0.61732423	0.66469496	0.68077433	0.66764396	0.60663235	0.54968262	0.51735055	0.51865971	0.49369782	0.49091327	0.47133934	0.50069088	0.55331421	0.59752089	0.58445805	0.60669494	0.5809691	0.54991007	0.50188714	0.46044898	0.40049803	0.43316719	0.44302794	0.45842364	0.48297903
0.6268158	0.61526221	0.54403758	0.53086102	0.4637984	0.44965059	0.46376586	0.48463336	0.50434095	0.51841998	0.51713997	0.53792602	0.55751997	0.58567244	0.55872339	0.55057704	0.55820251	0.54355288	0.53271842	0.46935883	0.43330383	0.43451124	0.44839591	0.47328597	0.50831902	0.58698267	0.62990296	0.66409981	0.64443058	0.54422832	0.49501008	0.46481642	0.45511624	0.46505225	0.44701084	0.45429552	0.48573536	0.54602182	0.56800222	0.56675714	0.56604183	0.56424797	0.59491289	0.48989701	0.44847733	0.38246459	0.42519054	0.43256602	0.4561877	0.46843657
0.5487597	0.54893637	0.53136903	0.51834685	0.45368704	0.45376718	0.43875775	0.48029697	0.52198285	0.48699427	0.49431679	0.4909533	0.51205266	0.49644977	0.52713627	0.52086949	0.52343148	0.51954311	0.48598984	0.43475392	0.40768707	0.41786334	0.42442355	0.44582742	0.48066205	0.54339129	0.57853025	0.61994445	0.61490428	0.51740748	0.4569124	0.43484142	0.42459118	0.44430658	0.42305082	0.43785036	0.46777171	0.50686687	0.53406292	0.5208993	0.51195771	0.5310511	0.5099625	0.47328204	0.40695667	0.40917125	0.40979552	0.41582099	0.44199818	0.42008907
0.55828363	0.53802633	0.53430158	0.52392519	0.48464888	0.43874168	0.48077053	0.49616352	0.50378656	0.47757271	0.45816183	0.471784	0.48853281	0.49449316	0.50264424	0.51163477	0.51829779	0.53235275	0.49756947	0.43738499	0.40849105	0.40991843	0.41785762	0.43798581	0.46017787	0.51235342	0.56736547	0.60415542	0.59504759	0.51642591	0.44743916	0.43803847	0.42917654	0.42765376	0.43559435	0.43517494	0.46419883	0.51182204	0.53258848	0.51987547	0.49636891	0.49228096	0.50912303	0.4858951	0.4277834	0.4141565	0.41109174	0.42938989	0.42662758	0.40673554
0.5555203	0.54850858	0.54420084	0.5341453	0.50114971	0.48237443	0.48951933	0.48350072	0.50211233	0.47428071	0.45882502	0.45692939	0.47743991	0.50307137	0.50307953	0.50680989	0.52398127	0.50783187	0.48379233	0.43540481	0.42688298	0.4222514	0.4320806	0.44811177	0.48253998	0.51465833	0.55421799	0.60795802	0.57877195	0.52651006	0.45267949	0.45028937	0.45299259	0.46901569	0.4652535	0.48249567	0.49535662	0.51965511	0.51185149	0.51553869	0.48859766	0.50702405	0.52018553	0.50439888	0.42943609	0.41372746	0.42998761	0.43853185	0.4158518	0.39767426
0.55660796	0.54009229	0.55014515	0.55357599	0.50793159	0.50679994	0.4886182	0.50820339	0.50933498	0.46883431	0.44195455	0.46055657	0.47174037	0.49535224	0.49581513	0.51632231	0.51549679	0.51142055	0.50218743	0.45293477	0.41705757	0.40441087	0.43453437	0.45308477	0.47468248	0.49511364	0.54174238	0.57788604	0.58636355	0.52057695	0.48009786	0.45883152	0.46404001	0.47358823	0.48583058	0.47952583	0.50998193	0.52027112	0.53403866	0.4687165	0.49976924	0.49390194	0.49897701	0.49149087	0.43736276	0.4231469	0.42187962	0.43998429	0.44200256	0.37810862
0.50212801	0.53124762	0.54451442	0.54407406	0.5058949	0.48283812	0.49391645	0.50443983	0.48941991	0.44300947	0.43386468	0.44664422	0.45615453	0.46394116	0.49261779	0.48324606	0.49281406	0.50043613	0.49224523	0.44040808	0.42111802	0.42446393	0.46133563	0.45315117	0.45536497	0.49264878	0.52105755	0.55305338	0.57302856	0.51490873	0.4923864	0.47154164	0.46971443	0.46686298	0.47112164	0.48025578	0.48737964	0.51647365	0.52194166	0.52243966	0.48949486	0.49164718	0.48431715	0.49913391	0.44317737	0.41068736	0.42221451	0.44718373	0.42938396	0.39014
0.53894925	0.48376665	0.53432369	0.5232476	0.51344961	0.48968691	0.49570885	0.49432752	0.48189807	0.46169165	0.45282513	0.45427671	0.48391289	0.48061055	0.49194741	0.49777114	0.49470264	0.50664479	0.49518415	0.45264098	0.44255707	0.45412835	0.47452196	0.45535865	0.47981361	0.48854634	0.50734913	0.533687	0.56643057	0.50100195	0.46524683	0.47233975	0.48758128	0.50400388	0.47511816	0.47576129	0.4887031	0.51648533	0.50401157	0.49547192	0.45970297	0.46342596	0.49799454	0.469363	0.40116662	0.39688981	0.41068116	0.4519822	0.43810761	0.43210766
0.51882893	0.51171225	0.537669	0.52412391	0.49600935	0.49136928	0.48514792	0.51266843	0.48719123	0.46456805	0.43573189	0.46695971	0.48864886	0.48968688	0.48358271	0.48394999	0.48592782	0.50647014	0.50005668	0.46779025	0.43805081	0.45837271	0.4810515	0.46821353	0.47399506	0.4976424	0.49781114	0.5245477	0.53974807	0.52008206	0.5235402	0.48722789	0.48353386	0.48206991	0.47840869	0.4737339	0.46248594	0.47662261	0.49894452	0.47611636	0.46561658	0.47161275	0.48981547	0.44907558	0.42638448	0.39679495	0.41953281	0.4575814	0.46537101	0.42641848
0.4862076	0.48876244	0.50645143	0.50456828	0.49935976	0.47960931	0.49645081	0.50840914	0.50644165	0.46965516	0.44496405	0.45262519	0.45712724	0.48406345	0.46705103	0.46036538	0.45817831	0.48462024	0.4975324	0.45997322	0.45568934	0.47099242	0.48681983	0.49130312	0.48885831	0.49115446	0.4856624	0.53000289	0.55003458	0.51741236	0.50464582	0.51281333	0.52776533	0.51204318	0.46959466	0.43955964	0.45263764	0.47616735	0.47560811	0.48152834	0.4451943	0.46615511	0.47643927	0.44598085	0.41002494	0.39285719	0.40217024	0.44086614	0.45605952	0.44585541
0.45728362	0.44714093	0.46052209	0.4795022	0.43729281	0.45999774	0.47139406	0.49929845	0.49521419	0.4441947	0.43539307	0.45384935	0.45428127	0.46275619	0.44257307	0.4519276	0.46710995	0.48397541	0.50345808	0.48761299	0.48410708	0.45331192	0.47808337	0.46792269	0.45107991	0.4580487	0.48232853	0.49748957	0.56164241	0.51792175	0.49510446	0.48640352	0.50127119	0.48566276	0.44497347	0.42615065	0.44096979	0.46911666	0.48644358	0.43303457	0.43570694	0.44164962	0.42953822	0.4211829	0.38036007	0.38122803	0.39543065	0.43158421	0.45802611	0.44052154
0.4000982	0.40837163	0.40841204	0.41801795	0.40630764	0.43072611	0.4677909	0.46672177	0.48975846	0.43826917	0.42813787	0.42515418	0.44755703	0.44527382	0.41498056	0.4445318	0.44334698	0.48754531	0.472514	0.47056371	0.45557523	0.45642292	0.44943988	0.45366296	0.42551765	0.43504447	0.45495278	0.4747664	0.50617296	0.49135116	0.46221858	0.47232762	0.48292559	0.45424181	0.41710696	0.39516661	0.42576194	0.46812594	0.47413835	0.42734262	0.40810919	0.42271599	0.42653012	0.39629814	0.34765977	0.34456208	0.39375463	0.41652623	0.43333185	0.40774274
0.36233875	0.36544764	0.39154062	0.37737164	0.38459909	0.39192665	0.40445387	0.44921333	0.4581306	0.42579386	0.38995466	0.40303546	0.42203426	0.42478105	0.41992685	0.41818523	0.43956167	0.44764933	0.45776829	0.43669602	0.41102102	0.41237044	0.43453377	0.43373388	0.41214979	0.42064956	0.43654117	0.47207659	0.47513354	0.45879015	0.42729235	0.46542746	0.47453475	0.447541	0.39951634	0.3984296	0.41681981	0.43710083	0.42922154	0.40655506	0.39448622	0.40270934	0.42663351	0.39535466	0.3553519	0.33117056	0.37276295	0.40521872	0.39506346	0.3728517
0.35033691	0.35543385	0.36754566	0.37161592	0.35522434	0.37662056	0.38448054	0.42089432	0.46198913	0.42617062	0.39965078	0.4043465	0.40867573	0.42483869	0.39378634	0.3971929	0.41168436	0.41782558	0.44150549	0.43651688	0.41789472	0.41991854	0.43326977	0.44355464	0.39346212	0.4027575	0.44044819	0.45540357	0.48826277	0.4800992	0.45120606	0.43191299	0.45382351	0.42976996	0.39076337	0.38358879	0.40456915	0.41735819	0.40867341	0.39311618	0.39022109	0.39175695	0.40321654	0.42594299	0.35107619	0.32014316	0.35376999	0.37398532	0.366519	0.34975025
0.31842464	0.35974196	0.35026938	0.37092763	0.34040082	0.3388336	0.39236277	0.43275881	0.43441132	0.43263119	0.40578514	0.39760765	0.40034911	0.41184503	0.37475732	0.37457532	0.39731672	0.44579074	0.41329914	0.41970694	0.39584646	0.41851249	0.43084103	0.42402613	0.42789468	0.400646	0.42838639	0.46240813	0.46673581	0.46332169	0.44699642	0.42745382	0.43408549	0.4294194	0.38700497	0.37306684	0.39564776	0.4012309	0.41153342	0.39091	0.40708166	0.40991789	0.44133171	0.43166938	0.36327356	0.33379692	0.34515685	0.36103335	0.34964809	0.32287431
0.31590313	0.36069912	0.34913242	0.35271835	0.34544891	0.36122176	0.36906934	0.41327333	0.44730842	0.4122265	0.39266798	0.40872544	0.4169215	0.40875587	0.36818367	0.40104145	0.39089334	0.41992489	0.43672898	0.41230515	0.41055593	0.43147698	0.42368954	0.43765724	0.41103008	0.374841	0.42898607	0.43847755	0.44890401	0.44583166	0.43977779	0.43669999	0.44382071	0.42384073	0.38734198	0.38674363	0.37614307	0.39897159	0.41043139	0.38987857	0.3836458	0.39974046	0.43020517	0.4473722	0.39681855	0.3625209	0.35495156	0.35545117	0.34181663	0.31171674
0.34014133	0.3569096	0.36138201	0.36349329	0.33941638	0.35346052	0.36122733	0.41699341	0.449283	0.43808478	0.42792341	0.42399442	0.40797448	0.3993704	0.35188901	0.36180395	0.375076	0.39151424	0.40910351	0.41909507	0.42685369	0.40701619	0.46248442	0.43881696	0.39543414	0.38426703	0.39685237	0.44089749	0.4470607	0.43904856	0.43848634	0.44658723	0.42910394	0.4192737	0.36748821	0.34789002	0.36137298	0.39213878	0.38515875	0.37465152	0.35542145	0.40776545	0.43197316	0.41585046	0.37948957	0.36017898	0.35499093	0.37492511	0.35358301	0.34103426
0.35258305	0.38183412	0.38347986	0.39571497	0.35698909	0.35368538	0.39397648	0.42819276	0.43166634	0.43992996	0.43884206	0.44342747	0.42565954	0.40048465	0.34386173	0.33176816	0.35410601	0.38902029	0.40642777	0.42847651	0.4177914	0.44095203	0.47565183	0.45854428	0.39822128	0.39208099	0.39483273	0.41914761	0.42869017	0.43682751	0.44708979	0.44895223	0.44703913	0.43286332	0.35297754	0.3347156	0.34954956	0.3628476	0.39167452	0.39612898	0.39792469	0.40649083	0.44670689	0.43139133	0.38069198	0.36030406	0.37439573	0.3887797	0.35272789	0.33154377
0.39756045	0.40785334	0.42126903	0.41635349	0.39392969	0.37729365	0.37192744	0.42417747	0.43938988	0.43416336	0.40838858	0.42409131	0.41226819	0.37531236	0.33465412	0.33287597	0.35573599	0.37676987	0.40591708	0.42978781	0.43501741	0.47204441	0.46519306	0.47900873	0.41341001	0.36870626	0.37558073	0.41213661	0.42729396	0.41480568	0.42763755	0.45931169	0.43682909	0.41298935	0.34558275	0.31875661	0.34740883	0.38312882	0.39819986	0.39738947	0.39403298	0.42077777	0.44746536	0.43887338	0.39810205	0.36684895	0.40064389	0.40693995	0.40815547	0.36781999
0.40492526	0.42597902	0.45767608	0.44570661	0.40773129	0.385766	0.38492626	0.41684169	0.43104422	0.40169135	0.39051503	0.40408617	0.40881976	0.36924958	0.33436024	0.31302342	0.33133504	0.34511942	0.38496378	0.41305447	0.42778206	0.43645978	0.46475151	0.4673098	0.41422549	0.38228607	0.35920098	0.41447821	0.41277337	0.41764283	0.41229072	0.40994653	0.42431691	0.41511816	0.3460224	0.33760548	0.34636354	0.35974401	0.3893171	0.39345163	0.40132418	0.39700338	0.46327755	0.42656329	0.41598812	0.38486874	0.39430818	0.4375388	0.43874875	0.42451608
0.4127855	0.42668518	0.44688937	0.44958144	0.40974811	0.36121023	0.39301482	0.41723984	0.41255432	0.39189088	0.35310346	0.37741274	0.38530058	0.37597924	0.32248431	0.3205322	0.33248463	0.35483584	0.38512382	0.40864304	0.39587718	0.42837253	0.44029325	0.44183046	0.40466258	0.37473267	0.37654224	0.40492666	0.41407302	0.39266145	0.40837678	0.39890873	0.40206498	0.38721707	0.33536491	0.32659701	0.33448467	0.3596631	0.37629044	0.38940045	0.37936062	0.42112002	0.43363214	0.42240745	0.37209371	0.36242262	0.39782208	0.43012452	0.43861532	0.40438089
0.37930226	0.4140498	0.44802216	0.45056418	0.40696776	0.35863018	0.36655495	0.38837785	0.39462376	0.34484962	0.35868683	0.35959095	0.36314815	0.34997141	0.31774873	0.33071122	0.3322815	0.3689504	0.3745884	0.37272951	0.37523913	0.39129645	0.41304225	0.41486537	0.37339225	0.34814042	0.37324488	0.38889083	0.40623227	0.38029903	0.37563288	0.38920906	0.40812752	0.37939966	0.31451684	0.32580835	0.35262764	0.36450016	0.37376183	0.35678154	0.36879441	0.36943111	0.40091506	0.40328565	0.38033161	0.3513239	0.38800192	0.42156178	0.43048224	0.40004632
0.34955087	0.38054094	0.44193456	0.40078199	0.39446577	0.34349561	0.35767165	0.37477157	0.35203311	0.33839443	0.31894025	0.34094366	0.36076149	0.34186617	0.3385554	0.31553385	0.34391704	0.38838133	0.36730653	0.35827032	0.34688491	0.35590133	0.4013752	0.38106883	0.36127526	0.35005897	0.37578505	0.38026446	0.41626015	0.36447528	0.37634331	0.36291346	0.39066997	0.37872913	0.33866572	0.31995654	0.33915597	0.37959072	0.37499031	0.37254307	0.3682242	0.35790122	0.3893106	0.39457858	0.34199786	0.35664058	0.36933222	0.40233937	0.39739424	0.36904344
0.34871918	0.37149701	0.41672832	0.39449078	0.39184222	0.35811067	0.35622883	0.37474865	0.34805119	0.31237566	0.3184444	0.30681673	0.34992078	0.35450846	0.34985095	0.35140505	0.36228684	0.38666627	0.39194554	0.34660378	0.33403328	0.33441785	0.36879531	0.40350273	0.3576349	0.33281764	0.36007839	0.3839213	0.40127337	0.35133159	0.35874689	0.35548374	0.38945094	0.37364987	0.33639532	0.32460457	0.35714379	0.37294772	0.38543355	0.36153713	0.38147509	0.37588835	0.42607182	0.38447022	0.35653368	0.34246403	0.36980343	0.39692125	0.36703554	0.32656211
0.33674181	0.34871805	0.3743062	0.3882156	0.38200209	0.3536284	0.36879167	0.38297191	0.3505576	0.30058154	0.30176681	0.31455976	0.33472696	0.34880331	0.37548295	0.36674291	0.38765845	0.41247681	0.4219732	0.34805283	0.3192738	0.34664544	0.34253863	0.37538069	0.35594428	0.34163985	0.37366802	0.38420758	0.40743154	0.35570651	0.3631005	0.35345533	0.37498051	0.37576693	0.36212507	0.35895252	0.38524693	0.39490184	0.40160987	0.37467694	0.38410643	0.37249446	0.41500247	0.4081324	0.37133437	0.35177922	0.34605551	0.37959391	0.35811993	0.32178193
0.35427245	0.3612822	0.40253377	0.38963786	0.36809808	0.35267168	0.36232847	0.39100912	0.34118935	0.29709208	0.31635997	0.32542023	0.34441656	0.36632398	0.35408264	0.36728451	0.40298977	0.43486553	0.43221956	0.35225284	0.32217005	0.32094812	0.37119097	0.37385541	0.36065072	0.35665631	0.39858627	0.38512608	0.38785273	0.35026568	0.33925316	0.35842815	0.36381739	0.37014088	0.36891901	0.35293928	0.4116503	0.4253543	0.41550863	0.36535102	0.36151236	0.3794781	0.40477642	0.417537	0.37609181	0.37188303	0.36274174	0.36690256	0.32084882	0.32283044
0.34252557	0.36930022	0.37815219	0.3936272	0.3940683	0.38074595	0.36752513	0.3905108	0.36083436	0.32139739	0.31392679	0.30837718	0.35449535	0.35179397	0.35191631	0.35789448	0.39597508	0.42502224	0.42170557	0.38687098	0.33493376	0.34282339	0.35943893	0.3807008	0.35154939	0.36545128	0.37216598	0.38579127	0.37080905	0.38065267	0.3315185	0.34564465	0.36712825	0.37686008	0.37216547	0.37105924	0.39608905	0.39931616	0.43267506	0.37412569	0.36449808	0.37358442	0.40816772	0.39201766	0.37788889	0.37134746	0.39176512	0.38597095	0.33819804	0.31231013
0.36641803	0.38761806	0.39646274	0.39883846	0.39473838	0.37994081	0.37710625	0.40132248	0.37762773	0.31820506	0.32791102	0.34009573	0.3448402	0.37355167	0.36213094	0.36963084	0.36929688	0.42310914	0.42709175	0.39171991	0.36241868	0.3591747	0.37583032	0.38096404	0.36811298	0.35178161	0.38223484	0.38853359	0.39676869	0.39117503	0.35351089	0.3639411	0.36698461	0.36208534	0.36881271	0.33849698	0.37373137	0.39250252	0.39278412	0.39946237	0.38408592	0.3888495	0.40170237	0.41965795	0.37289122	0.36184114	0.374277	0.38527137	0.34661776	0.33087763
0.41454577	0.42858711	0.43496531	0.43466932	0.38010663	0.37929717	0.38403314	0.4024781	0.41569641	0.37709168	0.35579836	0.35677016	0.3611623	0.36007306	0.35138157	0.33209491	0.35049769	0.38552219	0.41297346	0.39834297	0.38459948	0.38219565	0.41026691	0.40753439	0.37514529	0.34920517	0.37062386	0.39519563	0.40456313	0.38040406	0.37401909	0.37720129	0.40708116	0.39515087	0.36007309	0.3417533	0.35364667	0.39644122	0.38509083	0.3875044	0.40320131	0.41087401	0.42530119	0.42870122	0.39099967	0.37361509	0.38718313	0.3938058	0.36215734	0.35507384
0.45477834	0.44901231	0.45767269	0.42793506	0.3843852	0.36569786	0.37658361	0.41392508	0.42250279	0.41121426	0.3950091	0.38287854	0.38529009	0.35113496	0.31524205	0.31408152	0.33683509	0.36661378	0.39729854	0.42347434	0.4326781	0.41756785	0.4196218	0.4116835	0.36763987	0.36844367	0.3693963	0.40348431	0.38732076	0.39776376	0.39157853	0.40089673	0.40701059	0.37798709	0.35447988	0.32783532	0.34277505	0.36989471	0.38756481	0.37869176	0.39900616	0.40124092	0.45724145	0.43339688	0.41455886	0.39122167	0.38783708	0.40720239	0.39690512	0.37150857
0.43878245	0.4673039	0.44257307	0.42898664	0.39675707	0.35357124	0.37910405	0.39640439	0.43942428	0.41765749	0.40895665	0.41597429	0.38851738	0.36922607	0.31149274	0.29329467	0.31273702	0.34539616	0.39595801	0.39084437	0.4078241	0.42035165	0.41789845	0.40856487	0.37349415	0.34800297	0.34605584	0.3801707	0.40657812	0.40079159	0.4135727	0.41607925	0.41158175	0.3835156	0.35704684	0.31669536	0.33717373	0.3670958	0.35386086	0.37926498	0.38561437	0.39046526	0.43236366	0.42348582	0.4213782	0.37516952	0.39097247	0.40224493	0.39065427	0.36034375
0.40816927	0.4122287	0.43200418	0.40797636	0.35679069	0.35062113	0.36033666	0.38364595	0.41116276	0.39922816	0.40079024	0.39839771	0.38777	0.34557483	0.27299416	0.26721612	0.31511623	0.33211994	0.35736027	0.37489912	0.3677676	0.3947697	0.42245284	0.41428426	0.36682051	0.34285709	0.35422876	0.37622619	0.36713877	0.37964815	0.38004082	0.39979535	0.40949798	0.38252372	0.33518606	0.31364325	0.33038041	0.3410618	0.35543969	0.34438989	0.35405439	0.37166503	0.42374265	0.41792691	0.40756711	0.37981442	0.39007235	0.41781253	0.39273319	0.34604168
0.37820452	0.37984404	0.39970902	0.38798362	0.34416398	0.33619002	0.34007111	0.37585983	0.39592916	0.41199028	0.38551229	0.38539812	0.37575901	0.33441159	0.29714036	0.28222471	0.30914322	0.32233861	0.3576152	0.35766336	0.36942437	0.3765116	0.39201412	0.39035952	0.36531562	0.35480228	0.33890307	0.37453258	0.36935419	0.3684071	0.38240868	0.38723844	0.37812456	0.37575394	0.33253369	0.30837607	0.34157339	0.34641397	0.34993178	0.34218946	0.34602833	0.35410449	0.38723576	0.44660205	0.38661677	0.37066838	0.39528093	0.39533418	0.38290232	0.33213377
0.33122686	0.34774768	0.35553774	0.36950922	0.33250451	0.32712036	0.35476959	0.37359363	0.39455062	0.40063867	0.37651911	0.39493471	0.38718402	0.34944189	0.30020541	0.29677239	0.31355485	0.32526758	0.36133921	0.35749733	0.35833201	0.38464722	0.40571767	0.38942829	0.35318366	0.3364889	0.34466085	0.36017722	0.3551954	0.36474249	0.34942481	0.34877881	0.37088877	0.35082659	0.32735318	0.32563445	0.32481518	0.35501015	0.36317658	0.35416466	0.35350233	0.37935451	0.3823483	0.4089866	0.39941818	0.37953627	0.39865723	0.40396857	0.37509164	0.34964737
0.33336779	0.31627685	0.34662169	0.33317584	0.32596868	0.33234653	0.3649137	0.36816579	0.36636826	0.38480401	0.38873795	0.39290282	0.41336873	0.39161646	0.323706	0.30984861	0.33333042	0.33606502	0.37477958	0.36851248	0.36821473	0.38839552	0.39701506	0.4149946	0.35761392	0.35565796	0.36909917	0.38069302	0.36131543	0.3460106	0.31585491	0.34570405	0.36279011	0.36849201	0.35388255	0.35531458	0.3801783	0.39323705	0.39594948	0.35467494	0.34772691	0.35994089	0.37754837	0.36099374	0.3907606	0.381984	0.40694985	0.42476377	0.38590699	0.34096098
0.32325354	0.33750618	0.34262016	0.33372593	0.32369918	0.32843277	0.34183568	0.38514051	0.40029421	0.38417247	0.35489288	0.38290113	0.3827171	0.3895641	0.34995949	0.3254883	0.35186446	0.38058358	0.38326383	0.37798929	0.36196616	0.3797133	0.38030294	0.3923921	0.37111858	0.3430649	0.3692725	0.39443311	0.36092228	0.33450928	0.32608175	0.33826593	0.35246184	0.34379655	0.35121742	0.3629081	0.41569701	0.42532876	0.38926286	0.36625776	0.34460771	0.36511514	0.38273051	0.38230389	0.34489846	0.36489481	0.41458172	0.42336866	0.41171136	0.35567242
0.32713473	0.32172537	0.34630716	0.32941201	0.32907349	0.34296757	0.33585671	0.37820086	0.38120064	0.361458	0.38331252	0.3738302	0.40678632	0.39622661	0.34184176	0.33369064	0.36825693	0.38748899	0.40376756	0.38690478	0.37906212	0.38559923	0.38605854	0.38741526	0.34761611	0.34147242	0.36696586	0.38383323	0.3838318	0.33646503	0.29351264	0.33794567	0.33826458	0.37483838	0.34319147	0.39313841	0.42066956	0.45774484	0.43203568	0.37521037	0.35361442	0.36259764	0.3654539	0.36873293	0.36003315	0.37818676	0.38377386	0.43303886	0.39991567	0.36094347
0.31337279	0.34086481	0.3613233	0.3279523	0.33636749	0.33773467	0.36533484	0.3821381	0.40536922	0.3921701	0.38264912	0.37761411	0.40635818	0.40005574	0.36617726	0.37138745	0.37958097	0.39369178	0.39376101	0.38059559	0.38279986	0.38171062	0.39697447	0.40310958	0.34212667	0.3647002	0.37479028	0.40356225	0.40105581	0.34637684	0.33242983	0.31436259	0.35504881	0.33217755	0.34639138	0.4019399	0.4176718	0.45237046	0.44043601	0.39200532	0.36586106	0.37052613	0.35825336	0.37698779	0.35958597	0.380555	0.41640547	0.42330354	0.42581296	0.38458744
0.34956831	0.35275257	0.359579	0.37542468	0.37787718	0.3680557	0.37010482	0.39268228	0.4313429	0.3964844	0.39648449	0.40747204	0.41783062	0.39164066	0.3772181	0.36542845	0.40827757	0.40759853	0.41335127	0.40183142	0.39169505	0.38929462	0.38153934	0.39345327	0.34955788	0.34595618	0.37430179	0.39512706	0.4047724	0.36950025	0.35142696	0.37407219	0.37370846	0.37727121	0.39323482	0.3840237	0.421931	0.44974086	0.4364081	0.38990614	0.35424235	0.3496789	0.35438046	0.35480672	0.34964499	0.38024092	0.40212861	0.45597422	0.43717408	0.43274733
0.35810825	0.36563462	0.38882923	0.36535719	0.36774129	0.35939211	0.38229311	0.38454396	0.41045424	0.42852643	0.41900241	0.41489181	0.44508561	0.42355216	0.39228261	0.39638287	0.39433491	0.41913012	0.43949535	0.41177621	0.39172727	0.39612997	0.39930382	0.36890021	0.36559418	0.35296276	0.35429379	0.39547697	0.40954831	0.410566	0.38497049	0.3870374	0.39672998	0.38436314	0.39311263	0.38867471	0.39578828	0.42441234	0.43954417	0.39317101	0.37999228	0.37470073	0.37705499	0.3660562	0.37135968	0.38739845	0.40845945	0.44144094	0.44727051	0.42595905
0.38562587	0.38777587	0.39233086	0.36455742	0.36841482	0.36392161	0.36435917	0.39326841	0.41048461	0.40154409	0.39959356	0.41114864	0.40620822	0.4168545	0.39679047	0.37860689	0.40778929	0.42751285	0.42058232	0.39643094	0.39591426	0.39309302	0.38445801	0.37453523	0.33432925	0.33457044	0.3464992	0.37283987	0.37993982	0.38042125	0.38749981	0.39452356	0.40601972	0.40130824	0.37116444	0.36722109	0.3941364	0.42187807	0.40566295	0.39433795	0.361866	0.37452024	0.37946376	0.35905024	0.35734743	0.39182183	0.4077653	0.43022147	0.45207676	0.40851271
0.36235705	0.38374764	0.39366132	0.36409795	0.36609301	0.35387424	0.36582762	0.38399634	0.389121	0.39469719	0.3765091	0.39406428	0.40636554	0.39320841	0.37983543	0.38651752	0.39171803	0.41020215	0.42398754	0.38618916	0.36495736	0.3866888	0.37205046	0.34449318	0.33186719	0.30768088	0.33874565	0.35821089	0.37271374	0.36607239	0.3806667	0.38305557	0.40794814	0.39266872	0.37757629	0.35156658	0.36207601	0.39181295	0.39822078	0.37794271	0.35501337	0.37460718	0.37581274	0.36221969	0.36363339	0.37359047	0.39409125	0.41491017	0.43011591	0.40352297
0.37797785	0.38343224	0.39771724	0.38903493	0.35582328	0.35682201	0.35615146	0.37140596	0.37241891	0.36026821	0.35658073	0.36936909	0.39148921	0.38671413	0.38764566	0.35243645	0.38559487	0.42091605	0.40398791	0.38387036	0.38369262	0.3751398	0.37190127	0.33141631	0.31091374	0.34307608	0.32345411	0.34681305	0.36382714	0.3539142	0.36045495	0.37428984	0.38105169	0.39643726	0.34299645	0.34756419	0.35949704	0.3647196	0.37881872	0.37053275	0.37566712	0.37819007	0.37999344	0.3679654	0.35978237	0.36253414	0.39101022	0.40266767	0.42154759	0.37480202
0.37628663	0.38161784	0.4065792	0.37589073	0.33266425	0.36430043	0.3605313	0.37966448	0.35997751	0.33254406	0.34094256	0.36784717	0.36341083	0.37417951	0.36864096	0.36233607	0.36514243	0.41849574	0.41641483	0.39723656	0.37957981	0.3902362	0.37088814	0.35573456	0.29338565	0.29151481	0.32558158	0.3384904	0.36541882	0.3424702	0.3588022	0.37749806	0.42789125	0.38950562	0.36680493	0.33613145	0.35604295	0.36256608	0.34859988	0.34805146	0.34795454	0.37828493	0.4064022	0.41236129	0.38015687	0.36303261	0.37512967	0.38299254	0.3747668	0.37146923
0.36212185	0.39899856	0.39230096	0.38738734	0.37340763	0.35807148	0.37624004	0.37228754	0.31310877	0.31651297	0.32567158	0.35611907	0.37182501	0.35889757	0.33593148	0.34619623	0.38263839	0.40790522	0.42240781	0.39243492	0.39843804	0.38976547	0.38326764	0.36618191	0.33075723	0.32267654	0.3412298	0.34780973	0.34920156	0.35517767	0.36584082	0.39406446	0.42158312	0.39332947	0.34575877	0.3379823	0.34800974	0.37800696	0.36684176	0.34582078	0.37898171	0.41549009	0.42737016	0.42254445	0.38111943	0.39571184	0.38036972	0.3798773	0.3713806	0.34281403
0.35789385	0.38448608	0.39355606	0.38334996	0.36121821	0.36540821	0.38022488	0.36662781	0.3652333	0.31639168	0.33011582	0.31733501	0.33764303	0.34965214	0.34018743	0.33965173	0.3817178	0.38105696	0.419745	0.41255513	0.38886738	0.39049181	0.39421639	0.37444392	0.34241489	0.3072474	0.33954147	0.3639226	0.37913641	0.35662118	0.37503716	0.38877556	0.41720879	0.41890928	0.37456372	0.33740073	0.34955657	0.37072209	0.37497839	0.362519	0.3703844	0.41579178	0.43896103	0.4231461	0.40582719	0.38613328	0.38950714	0.38974741	0.35713935	0.33442274
0.37609228	0.38580248	0.385079	0.37964776	0.36569485	0.3706075	0.37607571	0.38015628	0.33968651	0.29754731	0.31883779	0.31851009	0.32853892	0.34620503	0.34237376	0.32907727	0.36299479	0.39432079	0.41929758	0.37475494	0.37409407	0.38382974	0.40556112	0.40278873	0.35609487	0.37660444	0.36597338	0.39075732	0.38905248	0.37936011	0.37458786	0.38836747	0.43605402	0.41739488	0.37144008	0.36826545	0.35923454	0.35584059	0.35280892	0.35008329	0.36894995	0.39925158	0.41127786	0.43241915	0.37927818	0.38647434	0.39209831	0.40085703	0.36781159	0.33663967
0.35475075	0.38112319	0.39149192	0.39332649	0.35777962	0.34628615	0.35202122	0.35587296	0.34637469	0.34655249	0.30795792	0.33692929	0.34055516	0.34587774	0.32923251	0.31849185	0.35169134	0.39911786	0.39224023	0.41698426	0.37791145	0.39769512	0.41484463	0.40657005	0.36651769	0.34683475	0.38786936	0.40523711	0.39892215	0.36256206	0.36155653	0.3965171	0.40321925	0.4163385	0.36883551	0.3784081	0.36250678	0.39165312	0.37520814	0.32294935	0.36483288	0.39055714	0.40513855	0.41110101	0.38811985	0.39077121	0.39627427	0.40255776	0.38119602	0.33088729
0.36070299	0.38020343	0.39609739	0.36323225	0.33997703	0.34920362	0.36006629	0.39516899	0.38143694	0.34575585	0.32903403	0.34001228	0.35736042	0.33716086	0.31683728	0.32861856	0.3467657	0.39239898	0.39048064	0.41308933	0.40011364	0.40469173	0.42314228	0.43502706	0.38471249	0.38772607	0.38029173	0.42820379	0.41534099	0.39642519	0.38792408	0.3986367	0.42214173	0.43026897	0.39912778	0.37144572	0.38904411	0.38528645	0.37809321	0.35100445	0.37172338	0.40458041	0.39563447	0.37489101	0.3686952	0.36183557	0.38362542	0.39943495	0.41135508	0.37825269
0.40638193	0.3808347	0.39013237	0.37360224	0.32835481	0.34210435	0.3415204	0.36484772	0.395107	0.37297404	0.35367119	0.35522729	0.38505501	0.34957305	0.31583962	0.3209959	0.34306526	0.39177519	0.39424741	0.37700409	0.40284508	0.41540831	0.42785311	0.43640542	0.40459809	0.37435752	0.40277347	0.43186694	0.4184497	0.40260038	0.39395046	0.40634984	0.4406952	0.43305314	0.40978077	0.38442841	0.41167289	0.41810805	0.39803895	0.37447631	0.37392056	0.38105261	0.37929186	0.36848342	0.32413596	0.362405	0.37787399	0.41752267	0.42609608	0.4230513
0.41181698	0.38809171	0.37994456	0.35515252	0.31970739	0.32403392	0.33126488	0.35844818	0.36328197	0.37376076	0.3700912	0.37206668	0.3908011	0.35400885	0.33692098	0.33601221	0.33977225	0.36653	0.37293479	0.37728071	0.39122209	0.40702251	0.4324306	0.42442277	0.41391125	0.39889491	0.40153986	0.43253291	0.4314158	0.37149376	0.35918358	0.41883305	0.43061432	0.44934529	0.42616886	0.39136037	0.40323541	0.42296049	0.40872115	0.38341653	0.38123474	0.38015619	0.37886676	0.35084611	0.33527926	0.35286057	0.37600544	0.39364105	0.44551098	0.43228963
0.39130905	0.3802821	0.3673186	0.33880448	0.26920348	0.29362783	0.32406545	0.34639788	0.35656324	0.35960007	0.36873376	0.37608841	0.37127933	0.35976264	0.32646647	0.31903681	0.31908002	0.34116086	0.36060816	0.3604812	0.36067942	0.390699	0.41132662	0.41359779	0.41709971	0.3794775	0.40250844	0.42037219	0.39388913	0.37659615	0.38005123	0.4048942	0.41291809	0.43114066	0.40746096	0.39178753	0.415149	0.40847221	0.41694266	0.39610144	0.36781296	0.38375705	0.35430184	0.34367368	0.33233252	0.33785754	0.37058258	0.40449673	0.43327138	0.42032334
0.3802146	0.39452815	0.35850582	0.3467333	0.27348152	0.30921757	0.29881421	0.32888502	0.34831312	0.33762521	0.35046253	0.3813161	0.39046687	0.37351233	0.33320731	0.32523984	0.33374768	0.3469691	0.35065129	0.32786569	0.34602851	0.37416303	0.38339618	0.38828117	0.37833551	0.36440408	0.39389321	0.38331214	0.37419963	0.34655294	0.35264507	0.37028956	0.39828423	0.39487994	0.3991254	0.39521515	0.39826611	0.4317475	0.42264375	0.39391646	0.36873543	0.36882758	0.35618603	0.34008813	0.27692357	0.33520341	0.36729702	0.38926244	0.42687124	0.40438381
0.39094207	0.38957191	0.36835381	0.32405767	0.2806184	0.30131471	0.3212918	0.32817683	0.35107341	0.34888718	0.35728413	0.39818728	0.39182353	0.38288289	0.34493467	0.3384195	0.32901111	0.34193811	0.3523815	0.32550228	0.32731476	0.34212559	0.36018425	0.37356341	0.36312261	0.36497131	0.38932478	0.39111689	0.36910707	0.35169348	0.35357645	0.35636646	0.38111687	0.39943653	0.38004923	0.37717736	0.40161231	0.42427716	0.42915756	0.37633374	0.35823324	0.36830547	0.37610096	0.34794709	0.29821172	0.32990569	0.35611191	0.39822567	0.3896316	0.39616156
0.39172575	0.40922794	0.39780262	0.36731502	0.2923713	0.31613508	0.30899212	0.34544918	0.34213448	0.35482529	0.36721617	0.39803138	0.41963363	0.41957274	0.38014713	0.34253821	0.34828618	0.36046591	0.34310398	0.35006836	0.32437226	0.34228605	0.37537172	0.38496551	0.37498096	0.38572529	0.39481694	0.40444773	0.3866336	0.35564008	0.3561402	0.378369	0.36650333	0.40152234	0.3855778	0.37307361	0.40077856	0.4125683	0.43641859	0.403548	0.38231033	0.39143097	0.40403378	0.35373417	0.2942051	0.32617509	0.37867716	0.39475319	0.3824743	0.36626673
0.38548124	0.39086223	0.40301102	0.37909231	0.33927777	0.33846813	0.32927802	0.35702008	0.38306069	0.36628184	0.36475801	0.38258022	0.39304572	0.41547254	0.37832335	0.36123711	0.37177554	0.39633557	0.38932785	0.3253102	0.31826749	0.3553023	0.37640154	0.3811222	0.34345743	0.35825253	0.37005475	0.38522887	0.38522202	0.35065112	0.36714825	0.3815873	0.40533787	0.38679558	0.34779316	0.37302992	0.38072237	0.41143921	0.41968787	0.40653363	0.38428494	0.38881123	0.39804062	0.39253128	0.3375822	0.35564527	0.36513749	0.37839755	0.39389998	0.35689595
0.38042235	0.4001196	0.42117742	0.39304116	0.34668222	0.34307915	0.375631	0.38404217	0.36517283	0.37736508	0.36224237	0.36827824	0.38092718	0.41001654	0.38268715	0.3343991	0.36536893	0.39606577	0.38305813	0.33799177	0.30793867	0.3392781	0.36105299	0.37929219	0.34334126	0.36701739	0.36785737	0.38568479	0.39468861	0.34791246	0.35373175	0.39828148	0.40281349	0.36048386	0.38274762	0.35324425	0.38167727	0.40949616	0.42471182	0.41564	0.38679123	0.40390855	0.41027284	0.37455025	0.35894024	0.34631053	0.3691878	0.37666416	0.36545634	0.34279534
0.3872861	0.38942787	0.40001768	0.41868702	0.39055264	0.37224746	0.39031184	0.41956672	0.40916198	0.3677817	0.36801592	0.36273497	0.38942578	0.38277185	0.36805221	0.38372448	0.38876802	0.39386407	0.40532342	0.34730509	0.34095404	0.34541196	0.35577029	0.34819731	0.37598181	0.34936148	0.37544063	0.39111683	0.39396763	0.36975703	0.36136356	0.36238298	0.39367417	0.3858915	0.35827121	0.34778401	0.37154236	0.38432646	0.39420205	0.390138	0.38193932	0.4110451	0.39446303	0.40740642	0.35878783	0.36225972	0.36849222	0.3947041	0.35080782	0.34812471
0.38058662	0.39595258	0.40473154	0.41553155	0.41003108	0.3866013	0.42253628	0.44569618	0.43098652	0.39925751	0.34428117	0.37104979	0.37833366	0.36879203	0.3753784	0.38725242	0.38471487	0.43730238	0.41398117	0.38710624	0.37072656	0.36377642	0.35762459	0.37344795	0.34864935	0.34326372	0.36449844	0.38566199	0.39503706	0.3922236	0.38131756	0.37667578	0.40499631	0.37349331	0.34616891	0.34981167	0.36483756	0.38453326	0.43086857	0.40720898	0.39608511	0.41084859	0.43375215	0.40733084	0.38174462	0.36527449	0.38317204	0.39660984	0.34939697	0.34081808
0.39898184	0.41231346	0.42288524	0.40738377	0.3812179	0.38849017	0.42120305	0.44286335	0.4607136	0.42862788	0.38857585	0.39648613	0.38205901	0.37663558	0.35271615	0.38196769	0.39630118	0.42173314	0.41926831	0.40309146	0.37117672	0.39174512	0.37287274	0.35865286	0.34071162	0.35264349	0.36184385	0.38331231	0.40758064	0.40865621	0.38070816	0.40977594	0.40606943	0.40256739	0.34304154	0.33741495	0.35360667	0.36695272	0.40495282	0.39796308	0.41434366	0.43850258	0.42692062	0.44097537	0.39508572	0.36283144	0.38955149	0.42210138	0.42117828	0.36580968
0.3869836	0.40446624	0.40869567	0.37755534	0.37452486	0.37857991	0.40867579	0.43280539	0.45913318	0.41371185	0.39714783	0.41299859	0.40250465	0.37072662	0.35724023	0.38145357	0.37557855	0.40977079	0.41968444	0.41846508	0.39894387	0.38313466	0.38314632	0.38254437	0.32676956	0.3332451	0.35341778	0.36586949	0.37534636	0.37857437	0.3862091	0.37456161	0.40040383	0.39436805	0.36858895	0.35740751	0.35645291	0.37172702	0.40528333	0.39947003	0.3940466	0.41398698	0.42098066	0.42714751	0.39670983	0.37685058	0.4209882	0.423215	0.42027321	0.38507268
0.3887893	0.42488137	0.39883053	0.38551047	0.36758348	0.3693907	0.37014446	0.41600421	0.43826666	0.42900541	0.3806484	0.37627405	0.39007789	0.35971588	0.3460657	0.37784281	0.36281404	0.38464674	0.3966507	0.3803615	0.38326311	0.38472176	0.3804104	0.36380967	0.32954559	0.32366613	0.33055291	0.36704063	0.35242996	0.34402844	0.34516266	0.37984645	0.39077595	0.38297325	0.3471126	0.33885899	0.35763067	0.38396773	0.40262079	0.38104236	0.38343966	0.40323001	0.40302229	0.39931539	0.36174065	0.37560216	0.37980294	0.41426769	0.40481302	0.37729144
0.35704568	0.39697313	0.3908163	0.39651835	0.34712476	0.34143847	0.37400323	0.38788733	0.40388027	0.37362525	0.37146589	0.36782846	0.38235807	0.36822516	0.34711111	0.36161304	0.36324373	0.382447	0.37315854	0.37489977	0.36570489	0.37929603	0.37979755	0.38713229	0.3247925	0.32433459	0.33630022	0.36464307	0.3368926	0.31864962	0.33929771	0.34067157	0.38397944	0.37153411	0.36494645	0.33789802	0.36079043	0.38152137	0.36904946	0.37197483	0.35527173	0.36933783	0.40460479	0.39130533	0.36669695	0.37327456	0.3707909	0.40427864	0.40894163	0.38753235
0.38388252	0.39962867	0.40909526	0.36980832	0.33397219	0.33436534	0.33747202	0.35971314	0.35407549	0.3436242	0.35357547	0.35866439	0.38995746	0.37273809	0.34587446	0.36410451	0.36579013	0.38416272	0.35866714	0.34824881	0.35339057	0.36787695	0.41302624	0.39629996	0.34616888	0.31781635	0.33270481	0.32859609	0.32670125	0.30260426	0.31575194	0.34390867	0.39945608	0.39974582	0.38527492	0.34941301	0.36092505	0.3821308	0.3588728	0.35636199	0.32963249	0.34997869	0.37723792	0.37769642	0.36531544	0.37381724	0.39057583	0.39483544	0.42462343	0.39303493
0.39923784	0.41170725	0.4181363	0.40276697	0.34966516	0.32312578	0.33689904	0.33065486	0.32419592	0.32867941	0.34300455	0.3699618	0.37764275	0.38348779	0.35765985	0.3460443	0.36658743	0.36713773	0.37287995	0.33813706	0.35486484	0.39777201	0.4578532	0.43453759	0.39673916	0.33890226	0.35956901	0.35833707	0.31040764	0.31942573	0.32428232	0.35108688	0.39893427	0.41893962	0.38849184	0.38626537	0.38762528	0.40827107	0.38363805	0.35272735	0.35694578	0.35982296	0.38190177	0.36477023	0.35569873	0.37489387	0.38616651	0.39972997	0.39870042	0.40378273
0.39483887	0.41087067	0.42563534	0.37597486	0.3588762	0.31810433	0.33742198	0.32752731	0.33091709	0.32388911	0.3257269	0.34177521	0.37255052	0.38898477	0.36554769	0.36865246	0.38300157	0.37362951	0.37815523	0.3409026	0.3569766	0.3932426	0.42874175	0.43918899	0.42804042	0.38441473	0.37733823	0.36411971	0.34141132	0.33189818	0.34277648	0.36792797	0.3898865	0.41957533	0.37424487	0.38782609	0.39810094	0.42419162	0.39907026	0.34881926	0.34121954	0.34443739	0.3649649	0.39156201	0.38353106	0.38089672	0.42138472	0.4310638	0.41915798	0.41766921
0.39250559	0.41043556	0.43869725	0.43141097	0.35904482	0.34604868	0.33077961	0.30160075	0.31720805	0.32492614	0.34015134	0.34865153	0.3722477	0.3916558	0.38345435	0.40052581	0.37695882	0.39048767	0.39810294	0.35645008	0.3557969	0.39516354	0.45296535	0.44840059	0.42341653	0.41063949	0.38924804	0.36798176	0.34774292	0.32111272	0.33020991	0.35889331	0.38283646	0.38085985	0.38868061	0.4054952	0.39624554	0.41688651	0.39845982	0.35569701	0.35099876	0.35931942	0.37531522	0.37664965	0.36991617	0.37774524	0.3743965	0.41785577	0.42011419	0.40200433
0.40627503	0.43773678	0.42901999	0.42014256	0.36147213	0.3341606	0.3463898	0.32173869	0.30731985	0.32898641	0.33401909	0.35239998	0.38624442	0.40913591	0.38508272	0.39979756	0.40448347	0.39392838	0.3802034	0.35942158	0.36181521	0.38977692	0.42758086	0.4673222	0.43204412	0.40324935	0.40738627	0.37578326	0.36606944	0.34673214	0.35233384	0.37665614	0.37934965	0.38152179	0.36056697	0.35465404	0.37536946	0.39689076	0.39854693	0.35701701	0.3451561	0.36732841	0.37553385	0.38229045	0.36000165	0.37305236	0.39902258	0.43063936	0.42089814	0.40921026
0.40033099	0.42779219	0.43825588	0.44846863	0.36876962	0.34530774	0.35270017	0.34340313	0.34310627	0.34142548	0.35668021	0.38056821	0.38478774	0.39840096	0.40632692	0.40944925	0.41008538	0.42074919	0.40402603	0.38080597	0.39629346	0.41018629	0.43870184	0.46186987	0.43014064	0.38473877	0.38307849	0.39016071	0.37366265	0.34748077	0.36725044	0.38403216	0.39630577	0.36800674	0.35131952	0.3579036	0.35253221	0.37429312	0.39264506	0.36004272	0.37264979	0.37967995	0.4016268	0.40416262	0.37118435	0.36608154	0.37231919	0.41249496	0.43470514	0.4312788
0.42880219	0.43961367	0.47531	0.43811151	0.40232685	0.36407053	0.37857226	0.38956401	0.35999253	0.35846007	0.3648417	0.38252869	0.40322632	0.4173831	0.39572951	0.40017563	0.4019857	0.43306217	0.44113532	0.40838599	0.41441587	0.41899666	0.43542263	0.43694255	0.40084189	0.34641644	0.38683173	0.39879707	0.38618129	0.41228822	0.39080766	0.38910282	0.39248955	0.36146542	0.33778256	0.31960011	0.3518604	0.36874619	0.3765685	0.38357598	0.38831604	0.39001307	0.4098835	0.40121657	0.37437323	0.37188733	0.38923082	0.40043461	0.4262414	0.41447222
0.41387996	0.42914733	0.44735026	0.4411236	0.38659137	0.37816906	0.39620882	0.40696016	0.38346514	0.38183382	0.37537143	0.39387947	0.40342626	0.40550584	0.38630804	0.38524702	0.41639012	0.41198486	0.44842753	0.42389107	0.42403018	0.42089307	0.42745996	0.41071624	0.35553738	0.34646362	0.35792375	0.39342928	0.41837502	0.41366124	0.40690142	0.40657586	0.40374279	0.37084383	0.32641196	0.30631301	0.32850441	0.37503952	0.38721964	0.38023683	0.40055114	0.43015152	0.43035823	0.41069537	0.37504295	0.36698738	0.38759071	0.40695229	0.40526757	0.39827514
0.41114962	0.41106036	0.43289667	0.42854625	0.39829826	0.38844261	0.37460795	0.3933436	0.401187	0.39284274	0.40420973	0.39745417	0.41540936	0.41642642	0.35636127	0.35774079	0.3813566	0.41278246	0.44073561	0.43304396	0.4241254	0.43270779	0.43097883	0.39790127	0.34999698	0.32650167	0.348335	0.37611625	0.40650132	0.39442438	0.39991316	0.40124461	0.40615258	0.35272703	0.33181608	0.30908427	0.32230303	0.36179441	0.3534143	0.37529582	0.38240775	0.40661237	0.40371937	0.39283264	0.35661614	0.359027	0.37459975	0.41546574	0.38440663	0.38416928
0.39947489	0.42154765	0.42590028	0.4024165	0.37082371	0.36815572	0.38295481	0.39763126	0.39483792	0.3800925	0.3932685	0.40427712	0.40881842	0.39389682	0.35430551	0.36550862	0.36539644	0.40091071	0.41955224	0.39918786	0.4165566	0.41612023	0.41950685	0.37996298	0.31305802	0.32538015	0.34882766	0.36032751	0.38933226	0.38603443	0.37459201	0.40361419	0.38152444	0.34159359	0.31261119	0.28214818	0.32173336	0.35104829	0.36674637	0.36997938	0.38038263	0.39039522	0.40290996	0.37755975	0.36411956	0.34949955	0.37175542	0.37771061	0.36160585	0.3642652
0.40820169	0.3993859	0.39608115	0.38799557	0.38172436	0.36653048	0.37212744	0.40325946	0.39743209	0.4182823	0.38065371	0.41600248	0.41497287	0.38189757	0.35748264	0.3442924	0.36836967	0.38612497	0.40219465	0.40252224	0.40750927	0.41708216	0.41680303	0.37553546	0.32256666	0.30738065	0.31428847	0.35380271	0.35836601	0.35804945	0.37409207	0.37863788	0.38259947	0.36530793	0.3158356	0.32043377	0.31038427	0.35481852	0.37267128	0.38043487	0.36844185	0.39857319	0.39395094	0.37561342	0.3605279	0.33225679	0.35903546	0.35928026	0.34603417	0.34569359
0.38850993	0.40438747	0.4164598	0.39490128	0.37209186	0.36100605	0.37533507	0.40056843	0.40654537	0.40896744	0.41855612	0.42148536	0.42513475	0.41044196	0.37529665	0.36314586	0.3608624	0.39275247	0.40832999	0.40021661	0.39559251	0.4117668	0.42799261	0.4079124	0.33808479	0.30656224	0.31950629	0.32851353	0.34248176	0.32936758	0.34322345	0.35725373	0.39104763	0.39958677	0.3532266	0.3373982	0.3665536	0.37695977	0.41130796	0.39304143	0.39221931	0.38501057	0.41302192	0.39689657	0.37368521	0.3570843	0.36497274	0.35562074	0.33420837	0.31002444
0.40236416	0.40411961	0.41789424	0.4089804	0.35504088	0.35725373	0.35708508	0.39139113	0.3928358	0.41199782	0.40480104	0.43405491	0.42638391	0.41600478	0.36564246	0.35459909	0.37222424	0.38127542	0.34925041	0.39264265	0.41515145	0.41345894	0.42439857	0.41172576	0.36337572	0.3362053	0.32637587	0.34938577	0.35016775	0.33795157	0.33505383	0.36359209	0.38486081	0.42509589	0.37462938	0.37604755	0.40208369	0.40803352	0.41316059	0.38645631	0.38633978	0.42042655	0.43135762	0.4123511	0.37673312	0.35966447	0.41207874	0.3725526	0.33900273	0.30905256
0.40149191	0.42405087	0.42325923	0.37704718	0.3675881	0.35946301	0.36253628	0.40438625	0.3661342	0.38948551	0.40204319	0.41987556	0.43159881	0.42881635	0.37076744	0.36803153	0.37261212	0.40480998	0.40126428	0.38292623	0.39469472	0.41220108	0.4290835	0.43905085	0.37120074	0.34153968	0.35154378	0.35131201	0.33814865	0.34237674	0.33377945	0.34615397	0.38744098	0.40347868	0.38852674	0.40966204	0.40727001	0.41869685	0.41555229	0.38889667	0.3676655	0.39371344	0.40874878	0.4417074	0.38321453	0.38235083	0.39153326	0.37390941	0.32514271	0.32032254
0.40673488	0.42596114	0.41424781	0.40733171	0.36800799	0.34644994	0.36319861	0.38389015	0.40167552	0.4047049	0.39513645	0.42455947	0.42165783	0.40657061	0.37515789	0.3614217	0.36909589	0.3846699	0.40194845	0.38354474	0.4007206	0.41728538	0.44820207	0.43114093	0.37631807	0.35480377	0.36349404	0.36989635	0.36321092	0.31111315	0.33154705	0.36244926	0.38562807	0.39853939	0.38328135	0.39129028	0.4048171	0.42753199	0.40925092	0.41268101	0.38053179	0.39685312	0.4151856	0.43613321	0.387968	0.40152985	0.37993231	0.37536427	0.33069921	0.31817281
0.41117829	0.44636902	0.45357469	0.42112425	0.39246243	0.34915406	0.38856679	0.4196952	0.40086973	0.41108429	0.40343446	0.43578914	0.42912546	0.43726209	0.40900457	0.37593102	0.39708087	0.40638292	0.42274481	0.39741501	0.39253977	0.43110043	0.4248051	0.43759254	0.40558183	0.38089046	0.37937725	0.37645772	0.37349612	0.35130402	0.34845728	0.3665106	0.41203445	0.40215254	0.39523497	0.39289895	0.4231492	0.42914569	0.39934319	0.39066038	0.39596638	0.40235811	0.41184741	0.41947666	0.37864804	0.39774877	0.40479136	0.39392582	0.36035046	0.33742544
0.44120204	0.46239141	0.49873033	0.46070629	0.41424853	0.39338899	0.40378779	0.42031553	0.4435657	0.40586835	0.42057297	0.43085259	0.47181302	0.43414301	0.42652452	0.40737405	0.41995007	0.43265876	0.40870014	0.40074435	0.39582053	0.4137629	0.42679149	0.42590326	0.37951648	0.38774651	0.38128912	0.40567496	0.40694475	0.39667585	0.38056713	0.38931638	0.41199276	0.41079819	0.39370877	0.40044358	0.40902644	0.44210726	0.43111861	0.40342128	0.3897877	0.40822294	0.42035231	0.41212326	0.38897008	0.38115203	0.41515478	0.4105013	0.38298631	0.35933617
0.43716121	0.46928716	0.50313002	0.47705373	0.43017283	0.41865134	0.42488536	0.42584088	0.42477313	0.41008711	0.40040153	0.44337854	0.43498597	0.43411061	0.42197722	0.41384807	0.42275876	0.43029654	0.41941264	0.37376153	0.37131506	0.39481071	0.4006266	0.41371599	0.3806448	0.3980296	0.41337296	0.41403142	0.39516059	0.38999546	0.39115614	0.40338039	0.40393162	0.41428414	0.39320859	0.39905664	0.40301457	0.41788912	0.42870122	0.37979779	0.39763594	0.40469706	0.42329147	0.3954508	0.36649323	0.38506457	0.39202341	0.40928656	0.38432324	0.38181567
0.4159379	0.43066612	0.46400762	0.47673231	0.43609506	0.41993845	0.41495815	0.42780313	0.41224983	0.38993326	0.38856402	0.38239396	0.42928106	0.47102144	0.42386511	0.42070967	0.43089959	0.42693719	0.41149336	0.41855654	0.344459	0.35745561	0.38300315	0.39588341	0.36479917	0.36498809	0.38663772	0.3925243	0.41139239	0.37469333	0.3696287	0.37907538	0.39882717	0.39350691	0.36646488	0.37794048	0.40281519	0.42391533	0.40073845	0.39968812	0.37720296	0.39662105	0.39996597	0.36632156	0.36077264	0.36284027	0.37768826	0.40314615	0.40166366	0.37101829
0.37248489	0.41257343	0.44483012	0.44243136	0.42416999	0.41477588	0.39660612	0.43348727	0.39101565	0.38644463	0.37973639	0.41791233	0.45476907	0.42894092	0.39667973	0.39598975	0.40999493	0.40788841	0.37951106	0.3508639	0.32714868	0.35306925	0.38429016	0.36929736	0.37666976	0.38922748	0.36238185	0.40947312	0.39739028	0.34634119	0.33430421	0.36963838	0.38264337	0.38137889	0.36186644	0.3744469	0.38600296	0.41036251	0.38935688	0.35752854	0.36682552	0.37607181	0.37528473	0.36719826	0.345281	0.30313143	0.37139216	0.36690313	0.38718039	0.36697057
0.36514124	0.37923023	0.41331488	0.44388777	0.40574226	0.41052765	0.40850976	0.40716338	0.42592034	0.36983588	0.37591466	0.3980245	0.40006	0.39040834	0.40037316	0.38272423	0.3824499	0.392115	0.36807221	0.33684611	0.32988876	0.36437842	0.37290969	0.37812248	0.38063237	0.37340996	0.37775061	0.38836953	0.36900151	0.32457665	0.33825973	0.34286761	0.35977936	0.37684268	0.36342511	0.37363166	0.39055571	0.41082978	0.38003904	0.37113783	0.36185384	0.3517336	0.36612558	0.34904164	0.34699929	0.33323684	0.36397374	0.36826754	0.37480357	0.34819978
0.34650651	0.38279021	0.41388613	0.4136456	0.39062765	0.37713456	0.38146552	0.39129493	0.43420222	0.39653388	0.37657839	0.40383717	0.44733411	0.42567933	0.41333348	0.3706001	0.37652773	0.36526665	0.35896891	0.31505689	0.33294773	0.33260256	0.372105	0.36624849	0.38296971	0.39288995	0.38811418	0.38544264	0.34038273	0.31387553	0.2962752	0.32644179	0.33743659	0.36677566	0.3583208	0.37725207	0.41197824	0.4274416	0.40605718	0.36011842	0.34550464	0.35907894	0.39638382	0.35192639	0.34067845	0.32686335	0.36389697	0.3908456	0.36004135	0.34922856
0.37000346	0.38328451	0.39372861	0.38938525	0.37355071	0.36255249	0.37940857	0.41817999	0.42020309	0.38391519	0.39839476	0.40489078	0.43751204	0.41242442	0.38802439	0.37727508	0.35345328	0.38205996	0.33431414	0.32116193	0.31520721	0.36420682	0.37926307	0.37792811	0.39296046	0.36873472	0.40417162	0.36671969	0.3436377	0.29527757	0.29205474	0.33724934	0.33715245	0.39114833	0.35715687	0.37066156	0.40594348	0.39699966	0.42161447	0.3612847	0.34849471	0.36121115	0.36855885	0.36693117	0.35765806	0.36270484	0.36085802	0.37367022	0.33096644	0.3476218
0.36982712	0.36987147	0.39350119	0.38755605	0.34809953	0.35832757	0.38180834	0.41079789	0.42826813	0.42010844	0.39239362	0.39915398	0.43613812	0.43413088	0.3928749	0.36721584	0.39907399	0.36688641	0.33412939	0.30679095	0.31330407	0.34513906	0.37286976	0.36621106	0.38295686	0.37929535	0.38367757	0.38353348	0.33808294	0.29328257	0.29615894	0.31109405	0.34640127	0.32625529	0.38566542	0.37909868	0.41503534	0.43860307	0.41565171	0.35345179	0.3338013	0.35553253	0.39686251	0.37430015	0.35867536	0.34594378	0.36428744	0.39354464	0.35131514	0.32834902
0.37246332	0.37847248	0.37982839	0.38796619	0.35349974	0.33540761	0.36261705	0.39081267	0.41497979	0.42654067	0.40409037	0.41899323	0.44172269	0.45212126	0.40538684	0.34515116	0.35751534	0.36421496	0.36105546	0.31829894	0.32349089	0.34167838	0.35611865	0.37978265	0.35105929	0.41109726	0.37336084	0.36574817	0.33419171	0.29141051	0.29338422	0.32309785	0.33899429	0.33514515	0.35332403	0.38082668	0.43309391	0.44468862	0.3923111	0.35868186	0.35196248	0.36418736	0.37883353	0.38486108	0.3650986	0.36729467	0.38640454	0.37763327	0.37457058	0.33581588
0.38966566	0.41479909	0.41809249	0.38314059	0.35126558	0.35994604	0.35643867	0.40477118	0.45166233	0.40859747	0.43520415	0.44807774	0.45844305	0.43752745	0.38736713	0.35895267	0.34872121	0.35833403	0.35866481	0.32442838	0.32983845	0.36692011	0.3684558	0.37126297	0.37590924	0.36314875	0.36833325	0.35765782	0.33188495	0.3103011	0.31780696	0.33064789	0.34148604	0.36909303	0.36383402	0.38146168	0.39908677	0.39302868	0.41464719	0.35881928	0.37558377	0.37635741	0.39186797	0.38519189	0.3781198	0.37207428	0.39073259	0.39875421	0.38986814	0.33960056
0.42641115	0.44474643	0.43599284	0.40126935	0.35776004	0.35381341	0.36347684	0.38893405	0.4067983	0.44376057	0.43566158	0.46570951	0.44850826	0.45531118	0.40122908	0.37417889	0.38658309	0.36521897	0.37118268	0.3478716	0.35292539	0.36787429	0.39581376	0.39057955	0.34133902	0.35141408	0.36119512	0.33361548	0.34186235	0.32910639	0.32289186	0.33272985	0.36494806	0.38512984	0.36387262	0.3804546	0.39906886	0.41789806	0.43834978	0.40444657	0.38260654	0.39790809	0.38780013	0.40276921	0.40430933	0.37824556	0.37583902	0.39836192	0.3764607	0.3879939
0.4280414	0.46484098	0.46021277	0.42171863	0.3682254	0.34921986	0.37972313	0.42038497	0.41066101	0.4295145	0.42794958	0.44732839	0.48630479	0.4569416	0.39443147	0.37055817	0.37369078	0.37932104	0.38904342	0.37754801	0.3751587	0.38346848	0.3948901	0.37983581	0.34427905	0.33235785	0.35119042	0.34516633	0.35338223	0.32973677	0.3345896	0.35942295	0.38092089	0.39215577	0.39607561	0.38453338	0.41431779	0.4278467	0.44519967	0.41133836	0.40564704	0.40546715	0.39677444	0.40202439	0.38243446	0.36759892	0.38583401	0.38757181	0.40707046	0.37635717
0.40932438	0.42842805	0.45778203	0.42915058	0.37642983	0.36258468	0.37923503	0.38862112	0.40139189	0.39980379	0.39712125	0.45438176	0.43976071	0.42474964	0.39318207	0.37192267	0.38076428	0.39352766	0.39548826	0.39593062	0.38512695	0.38522866	0.37753785	0.36272439	0.34805331	0.32842916	0.33969739	0.35292491	0.3518371	0.3525914	0.35491961	0.32363498	0.38834792	0.38294619	0.39469332	0.38511097	0.39380601	0.4108451	0.42603412	0.40656486	0.40571576	0.39085093	0.41608661	0.38726997	0.37576759	0.34490106	0.38747975	0.38190308	0.39873999	0.38263947
0.39143983	0.40024814	0.42223716	0.41734332	0.36778814	0.3575204	0.36694983	0.38820046	0.40189245	0.38132855	0.39066038	0.41606927	0.42220801	0.37799042	0.37987605	0.36298653	0.38256294	0.37401068	0.403689	0.37677535	0.39932939	0.37356067	0.3978368	0.39293975	0.36179003	0.31658986	0.33557442	0.34585053	0.35000929	0.33426458	0.32638133	0.35389271	0.36739495	0.3814896	0.34039965	0.37660894	0.37934503	0.40217865	0.41467881	0.38435936	0.39072379	0.39941454	0.41095224	0.3694331	0.35221088	0.3364087	0.36725616	0.40016848	0.38023338	0.35699958
0.35474944	0.3756538	0.396108	0.40490988	0.37331554	0.35476726	0.37760624	0.3694866	0.38904229	0.36813515	0.36727783	0.38259724	0.41127151	0.41784209	0.34432703	0.37979445	0.35706604	0.38844383	0.39314482	0.33647817	0.36129132	0.3571668	0.37770388	0.38679123	0.34750608	0.31298965	0.34273273	0.35150135	0.34881461	0.32294491	0.33785862	0.33022332	0.37256339	0.36083043	0.34329182	0.34098718	0.37045452	0.38379318	0.39598787	0.37834612	0.37779704	0.39477298	0.40017498	0.35648546	0.33311942	0.33282426	0.34473738	0.37218562	0.36723584	0.3267644
0.3482331	0.35500273	0.37566936	0.39538288	0.3822847	0.3627643	0.37775797	0.39290226	0.39206186	0.36955935	0.35387608	0.37866685	0.37564787	0.3962059	0.38043904	0.38090166	0.36636513	0.38866037	0.36552802	0.34599549	0.35761851	0.3615416	0.36553583	0.3748945	0.35991505	0.32930368	0.34381911	0.37971336	0.37643486	0.31865981	0.33375072	0.3563436	0.3569473	0.36333057	0.3321912	0.35984352	0.36899978	0.41850367	0.41152412	0.39629665	0.39236909	0.41075709	0.3882795	0.38949493	0.35609236	0.35552046	0.35782233	0.35544291	0.33534065	0.31354222
0.3218661	0.34487972	0.36865696	0.37779629	0.38444054	0.38478315	0.40476355	0.41334152	0.41718906	0.34199321	0.33324373	0.34531754	0.36681575	0.39526507	0.38794273	0.35636917	0.39730141	0.39906448	0.37630621	0.33046073	0.34393707	0.34810954	0.36913911	0.35906923	0.32388958	0.34665531	0.36392507	0.41165432	0.390082	0.34359062	0.33503148	0.35704502	0.34313086	0.35228285	0.33267343	0.35524037	0.36082262	0.4355146	0.42651054	0.38989148	0.37591764	0.40444562	0.41220114	0.40696332	0.36609432	0.3753261	0.3832663	0.37027743	0.34375298	0.25142199
0.31650603	0.34970444	0.37865299	0.37802887	0.34682685	0.37767589	0.39192465	0.36130315	0.38613459	0.34137145	0.34419182	0.34936169	0.37583634	0.40451086	0.3935523	0.38678673	0.41169524	0.43438631	0.37756106	0.33932024	0.32507044	0.32865211	0.33301243	0.36292264	0.34053335	0.34826106	0.3600581	0.39164138	0.40162706	0.34724742	0.34891045	0.33003882	0.35796469	0.33719152	0.32714126	0.34698188	0.37054208	0.39000005	0.40148756	0.38417953	0.38630995	0.38903823	0.41795868	0.41382891	0.40810308	0.38883448	0.38022566	0.38845029	0.34871641	0.41732785
0.33072355	0.35583299	0.36955571	0.38849035	0.37606657	0.38721266	0.39120603	0.42847678	0.40213868	0.35458001	0.37062547	0.35130715	0.39051542	0.40143719	0.38797274	0.41523728	0.41387361	0.41299462	0.3841534	0.31998008	0.31865254	0.32798684	0.33941141	0.3146705	0.32658377	0.32627851	0.34279495	0.35788816	0.40180483	0.36700797	0.35422641	0.38033292	0.3667556	0.33430359	0.30515143	0.34198558	0.38045484	0.40741113	0.38989785	0.36667061	0.37357029	0.39554971	0.42524365	0.42752779	0.41331103	0.41121697	0.40411705	0.38512468	0.33116895	0.25183627
0.34339127	0.35714257	0.38620391	0.38460624	0.38854629	0.38890567	0.4075897	0.40400708	0.41694209	0.36135879	0.39263442	0.38278693	0.37722045	0.4223336	0.38704711	0.38040197	0.42192003	0.44448048	0.39633501	0.33273917	0.32939297	0.32745659	0.32168698	0.32362628	0.32021505	0.32240307	0.32726607	0.3345454	0.38577852	0.39330748	0.36439413	0.36154619	0.39398021	0.37006417	0.36339635	0.34372807	0.35810333	0.4128581	0.39806336	0.37829366	0.37726375	0.38542715	0.41603884	0.43197456	0.4260807	0.43265218	0.42096049	0.39266768	0.33509257	0.3506636
0.36755735	0.38774031	0.3991406	0.38045818	0.38944519	0.3948741	0.41255051	0.45172226	0.4170537	0.3634724	0.38393945	0.38327247	0.41417521	0.41365883	0.38947615	0.38121957	0.42092556	0.44799626	0.43806976	0.37910023	0.33069876	0.34301734	0.31344673	0.31872496	0.29221433	0.30269802	0.33620504	0.35271958	0.39690474	0.39311329	0.39680749	0.42941153	0.43335202	0.41241154	0.37735349	0.35831046	0.33876687	0.39757133	0.45571411	0.3806977	0.3939985	0.40772384	0.45896408	0.43586707	0.4277727	0.43763372	0.4257952	0.40916163	0.36447009	0.28462449
0.41982606	0.41799468	0.43241352	0.41645619	0.40190506	0.40349251	0.42651269	0.42778909	0.42795569	0.37952948	0.39137432	0.40280038	0.39083493	0.41142252	0.38495737	0.40056595	0.40969968	0.43785515	0.45189172	0.39986312	0.35664153	0.31973246	0.34407732	0.30766985	0.27535939	0.29527003	0.31483585	0.33633444	0.36540747	0.39215055	0.41028839	0.41986021	0.45257929	0.45285219	0.40902948	0.37253612	0.40452003	0.41357505	0.39375377	0.40154397	0.39335006	0.38186157	0.42019433	0.43172318	0.40411818	0.38218403	0.42632908	0.41348767	0.37900868	0.33732203
0.41969037	0.42721856	0.44328573	0.42092618	0.4143911	0.42477125	0.40394387	0.42382881	0.4228251	0.38544923	0.38387781	0.40354899	0.38692388	0.37581074	0.38138899	0.3776755	0.40975726	0.44587013	0.46976581	0.40717217	0.36060217	0.3420465	0.31027585	0.29204261	0.27779719	0.29762015	0.31561828	0.31393346	0.34670722	0.35430396	0.39977959	0.4322038	0.47149536	0.46889547	0.42787349	0.39394325	0.38240886	0.38827065	0.3860364	0.38365334	0.40206918	0.39048782	0.42710975	0.42078301	0.4079504	0.41496328	0.4279834	0.41919145	0.39199692	0.36697373
0.39920631	0.44053936	0.4339965	0.43015549	0.39672187	0.39435726	0.43092459	0.41704506	0.40063503	0.35445008	0.36718291	0.40863645	0.39040184	0.36444744	0.36215869	0.3570399	0.3923499	0.42899793	0.4509702	0.41341501	0.36414942	0.38678497	0.33934069	0.3034941	0.26745352	0.26855499	0.2798503	0.30861768	0.31752273	0.34428892	0.37065688	0.39546609	0.43977347	0.42893875	0.41468915	0.39489409	0.40378317	0.40200981	0.37453097	0.36847624	0.37871385	0.39754072	0.41134927	0.40814644	0.3731932	0.38296327	0.40330511	0.39754009	0.38819531	0.32779717
0.38971609	0.4191716	0.41443199	0.44480032	0.38192794	0.37157986	0.40649351	0.39749822	0.39579707	0.35949209	0.35583672	0.37368876	0.37083545	0.38088083	0.37434095	0.34441245	0.36999276	0.41149154	0.4185054	0.38849214	0.37789363	0.34077322	0.35278621	0.31129918	0.28461525	0.28362891	0.27883777	0.32201013	0.31515843	0.32075486	0.33860838	0.37529454	0.41046503	0.44470191	0.41279379	0.40577441	0.39416233	0.39971167	0.39342278	0.35094234	0.36941808	0.38922861	0.39456454	0.38507411	0.38826275	0.39251196	0.39174014	0.40141186	0.38316762	0.34180301
0.36572105	0.41333678	0.37829533	0.38787434	0.37687904	0.3609848	0.38318709	0.39455387	0.38896355	0.35756212	0.37022963	0.39492458	0.405406	0.39927414	0.36717984	0.36204395	0.39857414	0.40677416	0.39192736	0.34628695	0.34028375	0.36651206	0.35464212	0.3426156	0.30673599	0.28094167	0.3169947	0.31086546	0.3163633	0.31836522	0.33258182	0.34758618	0.38665387	0.39349136	0.39713824	0.39740804	0.42248014	0.43575394	0.41400257	0.37344831	0.38850781	0.39428473	0.39846727	0.4007628	0.38457158	0.38194856	0.40726322	0.42708051	0.39965218	0.3681981
0.37827379	0.40213424	0.39794749	0.38052174	0.36082363	0.34961429	0.35172758	0.39658234	0.39895451	0.39817351	0.387582	0.40754405	0.41436276	0.42233866	0.37141395	0.38167822	0.38796815	0.40216878	0.36277738	0.34601942	0.35124439	0.36689034	0.38571805	0.3491028	0.33361375	0.33458194	0.33797505	0.33594385	0.30043015	0.3103731	0.30908924	0.34790617	0.36552387	0.37501729	0.37617069	0.40039191	0.43378061	0.44158003	0.44489658	0.41273275	0.39523268	0.4185755	0.4289524	0.41180018	0.39016485	0.38978735	0.40999377	0.44917649	0.43055543	0.389662
0.37833557	0.397773	0.38610089	0.4010148	0.34474507	0.34365085	0.35186395	0.38795847	0.38760674	0.39486083	0.39290658	0.42496085	0.43572867	0.44091687	0.39150134	0.38249314	0.39219829	0.39441991	0.37326556	0.34733132	0.32379299	0.34871054	0.36661893	0.37859827	0.37315172	0.35146108	0.34521332	0.36235127	0.32513541	0.34204572	0.32163027	0.33947074	0.34785816	0.36444438	0.37543032	0.4166176	0.43297341	0.45669445	0.47406149	0.43013293	0.40008804	0.43359712	0.42728314	0.42903879	0.3979378	0.41707927	0.41741905	0.46148187	0.44619408	0.41695079
0.3761152	0.39324644	0.40929484	0.37667868	0.35041291	0.34367532	0.33203205	0.37346685	0.38443297	0.41126794	0.39464307	0.40991032	0.444767	0.44743127	0.41990909	0.37675807	0.39507833	0.41808549	0.3687945	0.3318288	0.31712773	0.34613103	0.38370857	0.36763966	0.35571411	0.35550871	0.37601832	0.36457968	0.32404369	0.32158753	0.30941859	0.32644391	0.34340167	0.36190614	0.37050569	0.37440601	0.4230077	0.48409095	0.4515928	0.44682562	0.41776529	0.41858384	0.43415123	0.42182595	0.40630957	0.42598063	0.4367319	0.45539373	0.42651469	0.3450616
0.39912656	0.38500667	0.40848774	0.3823463	0.34300455	0.35554102	0.37154481	0.37764308	0.38053295	0.3820782	0.38471523	0.39567029	0.42335624	0.45098013	0.38183016	0.38871366	0.3836481	0.40292466	0.38605607	0.3467415	0.35630292	0.36049753	0.38421845	0.36603591	0.34895971	0.37891451	0.31688225	0.37655517	0.36352837	0.32990828	0.32201135	0.33920807	0.35556066	0.36153406	0.37133041	0.39580661	0.43683213	0.46824476	0.44394508	0.44428381	0.43370888	0.44013527	0.44767645	0.41918209	0.41206744	0.39895552	0.43890902	0.45339772	0.43551973	0.40881363
0.40161255	0.4281866	0.42072159	0.40092298	0.37321404	0.34633952	0.35211396	0.37888673	0.39874715	0.38027054	0.3828797	0.39557028	0.4120492	0.42704922	0.39775372	0.39535812	0.39076242	0.42046139	0.40628526	0.36107782	0.36840984	0.35832581	0.37116215	0.35644695	0.34483328	0.35810751	0.3646791	0.37445387	0.38540396	0.36035079	0.35855034	0.36315924	0.35535982	0.36716878	0.37989762	0.39234671	0.43582895	0.46571288	0.49002662	0.43328571	0.43321961	0.45616677	0.43982193	0.42952678	0.38581145	0.40787983	0.42667106	0.44469371	0.42903805	0.40934339
0.42257497	0.41809055	0.43698379	0.43532449	0.40451968	0.38581401	0.38683516	0.3919273	0.39003417	0.38322902	0.39019656	0.40599468	0.41690999	0.38630679	0.37600964	0.37450805	0.37515634	0.40045962	0.43288052	0.38734695	0.36826432	0.39622861	0.38083223	0.34641919	0.33859614	0.32601473	0.34384203	0.37500745	0.37284556	0.37955517	0.37471846	0.37530059	0.40109497	0.40100622	0.39100313	0.40408018	0.42265561	0.47701934	0.47350752	0.41928819	0.43027773	0.41266677	0.42428428	0.40432414	0.39867961	0.39406809	0.42314523	0.4463166	0.43966335	0.39058644
0.40410727	0.43722212	0.43967891	0.42700213	0.37594303	0.36879241	0.36128199	0.39129531	0.37795523	0.38112205	0.37801173	0.40390626	0.44122255	0.37204075	0.374356	0.36356312	0.36976877	0.40908733	0.41273877	0.40317902	0.36591333	0.39209571	0.3845939	0.34384182	0.3247259	0.33558321	0.3242901	0.33179182	0.38186958	0.36479896	0.38985714	0.40225598	0.41828841	0.40563068	0.39170042	0.39621913	0.41549039	0.43244705	0.43577155	0.40356639	0.4049938	0.40603852	0.41324341	0.41053486	0.36542299	0.38073066	0.40955195	0.43862751	0.4406206	0.36863953
0.37817502	0.4093816	0.41621378	0.39666227	0.36777121	0.35692734	0.38858306	0.38698855	0.35979685	0.36572063	0.37313375	0.37782484	0.39007598	0.38569504	0.32723403	0.34207281	0.35239974	0.38607928	0.39913264	0.3958666	0.40557021	0.38953236	0.37157661	0.35769847	0.31270888	0.31053811	0.32931405	0.34048146	0.34212625	0.3636857	0.37724504	0.39347959	0.41521439	0.40584934	0.37642887	0.38181064	0.41398257	0.41373333	0.42040783	0.39469379	0.3883402	0.38928059	0.39525265	0.39532161	0.37491468	0.37991235	0.40697962	0.43379113	0.39782754	0.36818823
0.3416557	0.35093176	0.36712193	0.39671642	0.38155991	0.35140097	0.37645483	0.38189605	0.37789032	0.3597804	0.32456622	0.37236837	0.37981769	0.37035936	0.35146961	0.3261123	0.32525381	0.36290824	0.38828269	0.36939907	0.36263534	0.39943787	0.39387271	0.34110391	0.30702531	0.30168954	0.3269113	0.35661629	0.34270072	0.35595617	0.35471421	0.37788758	0.40334889	0.39709622	0.38479069	0.39624897	0.42436364	0.39950454	0.39839017	0.37289968	0.37713251	0.386163	0.40508994	0.37421215	0.36987481	0.37039405	0.40114272	0.42269582	0.38870633	0.34825215
0.31293842	0.35326996	0.35445023	0.37997785	0.35712162	0.35401863	0.35050091	0.37426093	0.37168297	0.36089501	0.34761313	0.35114437	0.38942072	0.36235732	0.32888064	0.31779945	0.34438115	0.34422821	0.36161491	0.36949211	0.38127282	0.39391267	0.40801042	0.36865619	0.31994009	0.29419076	0.37166861	0.36563572	0.34166056	0.36136076	0.35794884	0.38449222	0.39204958	0.38581163	0.36748081	0.40345186	0.42796117	0.43530691	0.40328658	0.38442761	0.38978487	0.38845348	0.41908363	0.40692639	0.37937081	0.3925516	0.413973	0.41603291	0.39149249	0.34879962
0.3219482	0.34268254	0.35715321	0.36829334	0.3591882	0.38497791	0.37613928	0.3905302	0.39010295	0.36795411	0.36222863	0.36798558	0.38335732	0.37281606	0.33974451	0.37738818	0.32691771	0.35157254	0.36728007	0.34586516	0.36973381	0.39632106	0.41619024	0.40179217	0.37984407	0.35122529	0.39300439	0.35577795	0.35529238	0.34102467	0.35671514	0.37638429	0.37802666	0.3894091	0.38407469	0.39020017	0.40122244	0.43407521	0.4054465	0.39841166	0.39751244	0.43675295	0.43849674	0.44801441	0.4304488	0.43882036	0.44326711	0.43579352	0.38932261	0.35522127
0.3163574	0.31844825	0.34431443	0.35463992	0.33969018	0.35254017	0.37974596	0.41760162	0.37847137	0.36086705	0.3498387	0.37081721	0.38415819	0.37275475	0.3492772	0.30708849	0.32425258	0.34210801	0.34402138	0.34723932	0.34782884	0.37482536	0.39491594	0.38331908	0.38061222	0.34165716	0.38742024	0.39133164	0.36789483	0.3443436	0.34650335	0.36373305	0.39014494	0.4057757	0.38857973	0.40243828	0.42008093	0.43232435	0.43140534	0.38666219	0.40842012	0.43876421	0.46664786	0.46768183	0.39623189	0.48518398	0.46549505	0.43464297	0.37453014	0.35025021
0.30414993	0.3320578	0.35658225	0.3570179	0.35062847	0.34930775	0.33117753	0.36594495	0.41922671	0.36025763	0.3721101	0.37199208	0.37770092	0.38836953	0.34697124	0.32857648	0.34208241	0.33065704	0.36748123	0.30508721	0.35315847	0.38173881	0.39818969	0.41589975	0.3975274	0.40002972	0.38178736	0.40639773	0.37698427	0.35262245	0.32953212	0.36644655	0.37715247	0.39915836	0.37942633	0.40553725	0.4303973	0.45693621	0.44869697	0.40702549	0.39393145	0.42817929	0.45019647	0.47555003	0.45767677	0.44142145	0.46597204	0.44471532	0.39714846	0.3422077
0.30910525	0.33265996	0.3694281	0.34421858	0.35009676	0.35300216	0.3745659	0.37688187	0.44829521	0.40616149	0.38342932	0.37551647	0.39206964	0.37435433	0.33512208	0.33855411	0.37831905	0.34041288	0.35225093	0.34718126	0.35100472	0.38213378	0.41324991	0.4059501	0.40753502	0.36263999	0.37963212	0.40556228	0.39878139	0.35733727	0.35162863	0.38144085	0.3977792	0.40618381	0.41821763	0.41465631	0.43963003	0.44414333	0.4472701	0.39979449	0.40896323	0.43565664	0.4696638	0.46940622	0.42142549	0.43644488	0.43717286	0.43505687	0.3933906	0.36394423
0.34470344	0.3522515	0.36388054	0.37192217	0.35493216	0.34533709	0.36848819	0.37815171	0.40144897	0.40035883	0.4097361	0.40467891	0.39764443	0.39143419	0.3303653	0.35867059	0.33212543	0.35373148	0.33199504	0.3570267	0.36405936	0.40409452	0.39169696	0.41223374	0.39200762	0.368431	0.39467618	0.40432069	0.40224347	0.37774038	0.36629799	0.39540103	0.41372383	0.41446483	0.42103612	0.35009962	0.46416351	0.45581669	0.44687685	0.42359179	0.39814675	0.43953604	0.43010923	0.41701445	0.38284978	0.39395642	0.42771277	0.41924191	0.38661247	0.37297511
0.34623733	0.36364421	0.38860899	0.37356916	0.36408541	0.36079809	0.38038462	0.38864353	0.40767971	0.41935602	0.40566075	0.4237923	0.41462842	0.41776329	0.35968384	0.32960674	0.36216086	0.36675963	0.39750573	0.38384727	0.37287569	0.40415516	0.42760131	0.42142537	0.39892429	0.36384481	0.38824201	0.42274559	0.42882535	0.40544724	0.40482217	0.42442188	0.44513625	0.44492814	0.43911687	0.4460569	0.47689456	0.44461831	0.48262283	0.41441891	0.42958644	0.43502468	0.41199094	0.37771824	0.36755559	0.36560449	0.38172153	0.40076092	0.4095434	0.38417301
0.37206125	0.3900061	0.37301734	0.36473823	0.34731013	0.35034373	0.36380965	0.37132415	0.38712776	0.40520376	0.41206688	0.4296816	0.41688329	0.43032897	0.33288413	0.31974313	0.32616165	0.34919426	0.36082307	0.35794106	0.37710905	0.41318333	0.41981053	0.40660354	0.39498913	0.38646221	0.37618738	0.41147909	0.40927279	0.40063298	0.42558458	0.43150413	0.41785586	0.44331953	0.44032368	0.45602986	0.46588278	0.50204355	0.47162536	0.41928676	0.40008005	0.41442457	0.37812898	0.34506229	0.33255303	0.3560752	0.3691808	0.38992506	0.39202112	0.38644034
0.35536423	0.38251445	0.35644183	0.37830546	0.33605257	0.35236257	0.34587634	0.36212775	0.3967663	0.38029775	0.39048016	0.40993342	0.39973521	0.38745472	0.32891855	0.33698204	0.3305361	0.3414872	0.36611497	0.36367804	0.39136526	0.39186358	0.45772731	0.40629697	0.37876755	0.35356796	0.37767726	0.40066025	0.38925549	0.39415869	0.36824614	0.43261456	0.43211931	0.45175654	0.4237991	0.42030025	0.48817232	0.48068753	0.46339476	0.37816313	0.38424194	0.41036865	0.42574689	0.33087045	0.30838534	0.33598602	0.35370323	0.38357723	0.38400945	0.37621531
0.3765797	0.38459459	0.38882419	0.37807894	0.31898579	0.3538335	0.34859267	0.34280914	0.37696233	0.37731266	0.37837389	0.3714276	0.39540774	0.36512142	0.34337029	0.30745354	0.35740578	0.35382104	0.35651386	0.35897595	0.37105751	0.40761313	0.4208729	0.39995787	0.36517972	0.34851635	0.392573	0.371544	0.38795984	0.37155393	0.3972064	0.35813022	0.42818904	0.44073862	0.41222948	0.41911915	0.458372	0.46212465	0.44688651	0.36739427	0.36994958	0.3897346	0.359882	0.33567137	0.32489154	0.32806537	0.33914787	0.36061558	0.36073142	0.31017512
0.36511543	0.38682285	0.38329464	0.37485212	0.35404122	0.32901534	0.34606746	0.37156448	0.36791003	0.36183646	0.35080639	0.3869234	0.39303744	0.3631182	0.34487966	0.32168654	0.343261	0.36649227	0.38934356	0.35933605	0.36789939	0.40663004	0.40110803	0.39475471	0.34230962	0.35805964	0.37143597	0.39009327	0.36994076	0.37875149	0.37075454	0.39757204	0.41901165	0.43050212	0.41972905	0.42410821	0.42810845	0.46697497	0.46527129	0.41162252	0.39785028	0.40365472	0.39873946	0.33376691	0.33967197	0.33143938	0.34129947	0.35550645	0.34377053	0.31893963
0.36896381	0.38549364	0.39168715	0.39946628	0.36712441	0.33440065	0.37108779	0.3699539	0.33114809	0.3484832	0.3296667	0.3594124	0.37551376	0.37883058	0.37236997	0.35133815	0.36017856	0.36411697	0.37344614	0.37426427	0.35250768	0.40164641	0.40506053	0.40648541	0.38760561	0.34759742	0.38154903	0.40535912	0.39242935	0.38059443	0.37761641	0.41576809	0.43074089	0.45183104	0.41874915	0.39877748	0.40183619	0.48336694	0.44735643	0.42245156	0.40446773	0.41468149	0.42366353	0.39342916	0.36229312	0.3634181	0.35836288	0.35504735	0.30481973	0.33049434
0.37477991	0.3972615	0.40376976	0.39769536	0.3803165	0.3721644	0.38524938	0.45637643	0.36277944	0.36698529	0.35004789	0.36950263	0.38986534	0.38038269	0.37107405	0.34687203	0.37095752	0.38762224	0.39231828	0.36564714	0.37683386	0.37915292	0.40104327	0.4018034	0.37190887	0.38378909	0.39094162	0.44712082	0.43373224	0.39961296	0.39160866	0.41344401	0.42280808	0.40463847	0.42730108	0.41115332	0.4392665	0.45459285	0.41954479	0.38502875	0.41787526	0.42549604	0.44744566	0.44010285	0.41627654	0.40016842	0.39847708	0.40076825	0.33190304	0.30739829
0.35391316	0.38773477	0.398839	0.3943418	0.38261378	0.38013157	0.38930458	0.4035843	0.36720669	0.35338649	0.34983143	0.35976756	0.37668166	0.37645522	0.35967499	0.36277953	0.38302127	0.37301144	0.40259531	0.37968376	0.37710652	0.38769367	0.38723961	0.3889204	0.37723318	0.36840945	0.38300583	0.41441092	0.42702764	0.40255123	0.39812729	0.40555751	0.43390217	0.42234248	0.42444837	0.39428836	0.43924069	0.43540907	0.43775535	0.40624428	0.40554881	0.43758646	0.45442706	0.47583228	0.42168614	0.3580136	0.41536039	0.40524411	0.33694813	0.30851442
0.3585963	0.3871069	0.40169346	0.41214263	0.36412373	0.38737759	0.39319143	0.40407962	0.42097148	0.34299931	0.3533119	0.34605142	0.36470386	0.36640701	0.34769708	0.34475625	0.36762169	0.39562243	0.38437426	0.38150719	0.36882615	0.38498178	0.41316426	0.39439556	0.36019272	0.37958851	0.37953725	0.38566533	0.42776859	0.41946256	0.3978579	0.4333427	0.44225857	0.40974742	0.40670022	0.34748116	0.41207704	0.43766996	0.39143306	0.39916009	0.38607731	0.42656299	0.46599656	0.45815894	0.45942777	0.44066665	0.45715198	0.41765893	0.31359145	0.31306422
0.35609686	0.40975797	0.41099995	0.38649327	0.37842163	0.36586091	0.39330378	0.41033301	0.41819888	0.38040352	0.34897953	0.36883262	0.38758555	0.36208197	0.32995948	0.36429426	0.37381169	0.40735215	0.40790513	0.37733346	0.38100302	0.39792457	0.40866452	0.39979711	0.37114626	0.37742403	0.41026357	0.44482809	0.44095519	0.43138474	0.41848102	0.44394472	0.45652497	0.45230293	0.42527997	0.39783156	0.4172197	0.42706561	0.39605179	0.37319186	0.40295848	0.41430289	0.44077802	0.47136399	0.43225065	0.42528453	0.41288579	0.3934035	0.35032877	0.33047441
0.41083619	0.43167844	0.41109648	0.38636377	0.3615264	0.34555709	0.37429419	0.40789643	0.40809	0.4120886	0.38413498	0.39180681	0.39551184	0.36048415	0.35997498	0.35763845	0.3844392	0.39445925	0.41242376	0.39477792	0.38415608	0.42144153	0.4261744	0.41833082	0.38961327	0.36948445	0.40355134	0.43423903	0.43561327	0.41939756	0.42760107	0.46266508	0.48520941	0.49611181	0.44957325	0.43306991	0.45000309	0.42513061	0.40506917	0.39107305	0.38359937	0.36973053	0.43319684	0.44649848	0.3859455	0.38866302	0.39885691	0.40597668	0.38632515	0.35172921
0.40386662	0.40057912	0.40227532	0.39025483	0.37398762	0.36013862	0.37753701	0.39118177	0.42213157	0.38455266	0.39932275	0.39894152	0.40316811	0.38661996	0.34930408	0.34313497	0.358688	0.36480832	0.40957025	0.38662711	0.40874493	0.40940359	0.42184502	0.42113322	0.38596994	0.36923581	0.4085452	0.42290223	0.40357801	0.40714127	0.44065335	0.44198444	0.46766534	0.46268696	0.4628472	0.46081141	0.45316136	0.4516995	0.41813552	0.38647443	0.37467977	0.39831787	0.42475256	0.41727039	0.40007114	0.37935013	0.37975228	0.40231648	0.38698921	0.39223897
0.40462086	0.41823468	0.40836194	0.37583882	0.33329704	0.32634234	0.35059208	0.38701108	0.39982998	0.37454918	0.3694267	0.3900404	0.3896136	0.35734719	0.34061086	0.35269064	0.3587088	0.3793602	0.38705218	0.37605092	0.36866254	0.42062846	0.39910778	0.42046496	0.35809517	0.36579192	0.39596161	0.41470602	0.39063308	0.38777405	0.45616096	0.38442093	0.44443244	0.46820202	0.44431573	0.44373259	0.44557706	0.46344328	0.4169229	0.37000135	0.3715077	0.40177295	0.40661356	0.41343775	0.38760734	0.37444356	0.36685395	0.38172513	0.39338106	0.39109012
0.41244039	0.40831903	0.40503359	0.35281736	0.33823201	0.3093321	0.34365347	0.36776245	0.37930018	0.36847416	0.37459227	0.40272245	0.39180356	0.35449705	0.32802463	0.34256667	0.33885196	0.36140811	0.3764284	0.37626493	0.36996019	0.3887935	0.39377677	0.4113313	0.36954218	0.37817863	0.3710435	0.39702553	0.37519038	0.35275903	0.38764581	0.41428187	0.41509002	0.43351239	0.44285104	0.44461766	0.44334465	0.45316294	0.41798103	0.35196289	0.36619014	0.36375102	0.39546931	0.3435823	0.36506978	0.36335954	0.37324417	0.38057065	0.38113216	0.38095775
0.39195597	0.39504606	0.40941668	0.36347392	0.34278288	0.30941811	0.34094399	0.36023456	0.36599511	0.35514441	0.3949787	0.40413749	0.40304741	0.36390641	0.34531391	0.35125497	0.35934818	0.38360187	0.36046889	0.35660651	0.35387141	0.38441646	0.39552459	0.40228495	0.38298285	0.352952	0.38219845	0.39166528	0.35366946	0.34285519	0.35369477	0.3553853	0.3946383	0.40757874	0.44016317	0.42638105	0.43608516	0.45248377	0.405215	0.36491945	0.36179924	0.37693837	0.40055296	0.38307866	0.3751362	0.37308478	0.38633147	0.40033916	0.39097124	0.40783867
0.38546461	0.39915121	0.38726267	0.36862606	0.33913416	0.34245294	0.35338813	0.35085559	0.36059406	0.36825815	0.39296886	0.40684205	0.39325711	0.39595139	0.37632301	0.37519988	0.36750159	0.38519859	0.38455603	0.37254936	0.35281786	0.36592126	0.39045992	0.39969683	0.35593313	0.34153706	0.37242532	0.33538729	0.3689526	0.3394323	0.33971772	0.34553316	0.37818438	0.37590492	0.39959943	0.41975695	0.44617036	0.47035488	0.43172297	0.35876903	0.35221598	0.3746222	0.38591135	0.36365807	0.38148841	0.38667697	0.4152343	0.4238866	0.44436988	0.40071699
0.37698749	0.37365848	0.39595646	0.37749085	0.36745378	0.32560363	0.36125916	0.3620823	0.37167451	0.37659165	0.3950581	0.40051877	0.40817243	0.38500068	0.36684418	0.3844265	0.40485847	0.42533678	0.4168103	0.38338616	0.351033	0.35716793	0.39234719	0.37739009	0.3502588	0.34935603	0.38582847	0.41587636	0.37739119	0.31580207	0.34911865	0.34558004	0.34359848	0.37853637	0.36781794	0.38745868	0.41665342	0.48471424	0.46252483	0.42100137	0.37532267	0.36833692	0.37348527	0.38786629	0.38403955	0.38862905	0.42452288	0.44880083	0.44344264	0.44406009
0.35732657	0.38357598	0.38408136	0.3856566	0.3418293	0.33854544	0.36227405	0.38095659	0.38308078	0.37742573	0.40543303	0.38074723	0.40190685	0.39791772	0.38719791	0.35962003	0.41406369	0.44425431	0.42545632	0.38010746	0.35336745	0.36452228	0.35998261	0.36257139	0.33800939	0.35143256	0.38267425	0.38964278	0.38734326	0.34089366	0.34545639	0.34129906	0.35413316	0.36935925	0.34929004	0.3709884	0.40664902	0.45334229	0.44146931	0.41226116	0.38411298	0.37083822	0.40405732	0.38392755	0.38242626	0.40439308	0.42971399	0.54813945	0.45932317	0.44362417
0.36892495	0.38343036	0.38535455	0.37810248	0.35532877	0.32093692	0.3608726	0.35493547	0.35234872	0.38691413	0.401153	0.40305167	0.41717413	0.39690584	0.35725722	0.37696609	0.41209424	0.44403267	0.45644912	0.40042514	0.36173502	0.36360112	0.34267288	0.34208977	0.3380841	0.33677641	0.35635552	0.38706309	0.37210044	0.34092942	0.35932532	0.33981517	0.35324156	0.36009082	0.35697034	0.35351163	0.39453763	0.43235588	0.48399669	0.43598065	0.41447192	0.40721941	0.41506693	0.39223564	0.3748154	0.40225047	0.43761405	0.44475302	0.45772836	0.43376732
0.39070651	0.40198609	0.40653104	0.39325243	0.33635768	0.33913076	0.34419492	0.419608	0.39116913	0.39773172	0.40427417	0.40709823	0.40717047	0.39827016	0.3664791	0.36042044	0.39199442	0.45532185	0.43869585	0.4086844	0.36763489	0.37820971	0.34327438	0.33158922	0.30319154	0.32435429	0.34460619	0.38182527	0.38463861	0.36772558	0.35533535	0.35551789	0.38780993	0.36753061	0.35221907	0.35502169	0.39433116	0.48194104	0.45153686	0.46382871	0.43509609	0.42929304	0.41930103	0.41140923	0.3926957	0.40600446	0.42431805	0.45453852	0.42553777	0.44588649
0.41728657	0.42243898	0.41922835	0.37571028	0.3426044	0.34172884	0.37697667	0.39536408	0.4164497	0.40140885	0.41254467	0.42632055	0.42981744	0.38702044	0.36924693	0.37145919	0.41117892	0.44223621	0.4592995	0.43054202	0.4078998	0.36543971	0.36631057	0.33218536	0.30989513	0.33113626	0.34141076	0.37957418	0.42792818	0.40369195	0.39596346	0.41594431	0.40330848	0.39955866	0.36466798	0.3489646	0.36311606	0.42038289	0.42881346	0.43151319	0.44994286	0.46258256	0.43046302	0.42951691	0.37398231	0.38719893	0.39637521	0.4441056	0.42571947	0.42052045
0.41541559	0.42559052	0.40838322	0.37638798	0.34438151	0.33938906	0.35128662	0.39139751	0.42232829	0.41443074	0.41408575	0.42175895	0.42361358	0.40774092	0.36684602	0.36169255	0.38866964	0.43802553	0.44712099	0.46419239	0.38529947	0.38214496	0.35870832	0.3271423	0.30350611	0.31570175	0.33312207	0.37285659	0.38121232	0.40785319	0.38001668	0.4089793	0.45039138	0.4150275	0.35693088	0.34713316	0.36661533	0.39320201	0.4006272	0.40431541	0.42001387	0.43442029	0.43160111	0.40705296	0.38611522	0.4033953	0.40114349	0.43128374	0.39330292	0.41126975
0.40502182	0.4149732	0.43154016	0.34837452	0.31477228	0.32520658	0.35193038	0.39203745	0.40702149	0.41509971	0.4179402	0.45159027	0.4210625	0.38532603	0.37142783	0.34045914	0.38564315	0.42439297	0.43948084	0.43709892	0.39804822	0.3961527	0.33951849	0.32106209	0.29351056	0.31605816	0.31904379	0.35839033	0.36899349	0.38691708	0.41034344	0.41719449	0.46284381	0.42539605	0.3534421	0.35470456	0.38475108	0.36798769	0.38408861	0.37503037	0.37155318	0.39427203	0.40335953	0.40626609	0.36553848	0.36540952	0.3896457	0.40400502	0.38392192	0.37434769
0.39557666	0.39377877	0.39179385	0.33023679	0.32675862	0.32631001	0.35944089	0.37276658	0.38958788	0.39073178	0.40091375	0.44118142	0.42584103	0.38715106	0.35354877	0.36107796	0.37003189	0.40570936	0.43023208	0.40028906	0.37990937	0.39027876	0.36069006	0.32214776	0.28126928	0.3130177	0.32838055	0.33419201	0.34035593	0.34769866	0.37073874	0.39833793	0.43751174	0.42856878	0.36431268	0.33717814	0.39491832	0.38160253	0.35430369	0.3304331	0.34726602	0.35411441	0.36266434	0.37466106	0.36182472	0.36130556	0.37424949	0.40858862	0.37125486	0.35939595
0.3737753	0.39577785	0.40373564	0.35365382	0.31495911	0.33219278	0.34451348	0.38174978	0.39558327	0.37767661	0.4102855	0.4237048	0.42564297	0.39678752	0.34415537	0.36479294	0.37969008	0.39130718	0.41382456	0.38790995	0.38138947	0.40000159	0.38847515	0.33517623	0.30781758	0.30306008	0.31505889	0.34110877	0.32544154	0.33326218	0.33812454	0.34634072	0.40349331	0.39894333	0.3865287	0.36918437	0.35709625	0.35128531	0.32274473	0.30798087	0.32111832	0.33767456	0.33976814	0.37671608	0.36690876	0.36806354	0.39200702	0.39836749	0.37999657	0.35043395
0.3940872	0.39721581	0.41068289	0.37867066	0.35381398	0.33899972	0.38064072	0.37921372	0.39368442	0.38780308	0.38566434	0.4121117	0.4003686	0.39080504	0.3561486	0.35939261	0.35562786	0.38245818	0.36415705	0.37415659	0.38042212	0.38957199	0.40110478	0.37914333	0.3434774	0.33307782	0.3549093	0.33087251	0.31243527	0.29364622	0.31113532	0.33583495	0.39314741	0.42063621	0.41532531	0.39179766	0.39179903	0.34239706	0.30309442	0.27390733	0.27648762	0.30022311	0.34860486	0.33627847	0.34462771	0.39972237	0.40902951	0.39598516	0.39653724	0.36135682
0.397513	0.39240885	0.37097329	0.38947356	0.37819821	0.3583928	0.38012221	0.39725462	0.38338891	0.36341858	0.356657	0.39218158	0.42036673	0.40263525	0.36492124	0.35025284	0.37835276	0.36939892	0.37324077	0.336292	0.36458933	0.37838382	0.38824704	0.40128553	0.37529123	0.3669658	0.36637801	0.34968892	0.30195394	0.27287358	0.27574244	0.3146303	0.36718312	0.42808956	0.43923736	0.42405531	0.41258106	0.36222008	0.30974519	0.26979896	0.27596545	0.30212229	0.31748158	0.35019967	0.36457402	0.39195508	0.40785491	0.43595874	0.44079331	0.38981009
0.37962198	0.39577505	0.40390307	0.3947759	0.38161671	0.33925417	0.38473964	0.36560014	0.41263685	0.34425458	0.37793124	0.38986644	0.39985338	0.39502209	0.37257233	0.36371434	0.36542884	0.41779992	0.36680931	0.33698255	0.34641406	0.35480461	0.39806953	0.420771	0.42233485	0.38397837	0.39348036	0.35498378	0.30273291	0.31611511	0.29087541	0.33684501	0.36160931	0.40987787	0.45311093	0.52961719	0.46106344	0.37939423	0.30238724	0.26214567	0.29002702	0.28195453	0.31390288	0.33629093	0.34652984	0.39099288	0.40581331	0.44422185	0.45268899	0.40934524
0.39142552	0.38965684	0.4101983	0.40034884	0.37156129	0.36892986	0.38139084	0.36780924	0.39203936	0.35341862	0.35808122	0.38053489	0.38472155	0.39635241	0.37963149	0.35376978	0.3505038	0.36661041	0.36290094	0.30984408	0.3295784	0.35576704	0.39421147	0.40744197	0.4152824	0.37698156	0.40821213	0.36355475	0.32463178	0.31892368	0.29506671	0.3214483	0.35945973	0.41521469	0.44282377	0.43280312	0.4578104	0.37370664	0.30289412	0.26088005	0.26084027	0.29935995	0.31924817	0.33486241	0.3530772	0.3591443	0.39268792	0.43075344	0.44414839	0.41239136
0.43691483	0.43997762	0.41823184	0.3911978	0.36350402	0.3501811	0.36772543	0.41530985	0.36629304	0.36568484	0.37363917	0.4025608	0.41376233	0.4005287	0.39165619	0.37387893	0.37375593	0.36920562	0.33619437	0.34107602	0.33961749	0.36952233	0.41243476	0.4209775	0.41048557	0.41284758	0.40800321	0.39937347	0.34220907	0.32445994	0.33117491	0.35464206	0.38536644	0.43322411	0.46285743	0.49566472	0.40799549	0.402073	0.31615055	0.27073175	0.29570028	0.32209095	0.32875177	0.33428052	0.34241349	0.36705804	0.39227089	0.41349694	0.4365615	0.40065688
0.43049288	0.44012704	0.44624028	0.40145335	0.34289208	0.34853902	0.35417029	0.36381626	0.38219446	0.37931627	0.39455384	0.41374892	0.42867947	0.41364637	0.38033539	0.37358102	0.3791669	0.39997169	0.36976933	0.34425414	0.36722416	0.38655576	0.40151578	0.40960819	0.40970504	0.3826879	0.40428269	0.41363516	0.37998071	0.37102878	0.36035651	0.37426391	0.41737771	0.4433606	0.45323205	0.4236626	0.43451658	0.40849736	0.347482	0.31149483	0.31423458	0.31662634	0.3623859	0.34414497	0.35122287	0.35895023	0.37067226	0.39042616	0.42238465	0.40534142
0.4276461	0.44756252	0.42621645	0.38192144	0.32519811	0.30761814	0.33395007	0.38074872	0.36174461	0.40552467	0.40880936	0.42291227	0.45313704	0.43242937	0.39250603	0.39487192	0.40575466	0.3999311	0.39251965	0.37851068	0.38634452	0.40201002	0.42369977	0.41330725	0.38159373	0.39717239	0.39647982	0.42896736	0.42322341	0.39535108	0.38408768	0.44301417	0.4363071	0.45788699	0.44897059	0.41773167	0.43371698	0.43216303	0.39981174	0.35682181	0.35436064	0.37592521	0.37031794	0.33799109	0.35084572	0.35184538	0.35421228	0.40931979	0.38365009	0.4128924
0.40147066	0.41534626	0.4162215	0.35281295	0.32269496	0.30858758	0.33544487	0.35146403	0.3661657	0.38139141	0.41229522	0.42571548	0.43163759	0.44043511	0.40293634	0.37264001	0.38856745	0.39831534	0.39354172	0.3946352	0.40062004	0.3965767	0.4323436	0.40705949	0.3730368	0.367488	0.38926503	0.398063	0.41623649	0.41582105	0.40768573	0.41538864	0.4605954	0.44965568	0.43204784	0.42500508	0.43119901	0.43561545	0.40772429	0.41267553	0.39330062	0.40259054	0.3805941	0.35720277	0.35857591	0.35116187	0.36047533	0.36530909	0.38244024	0.39090675
0.41170678	0.41721198	0.38800386	0.32479766	0.31657866	0.29764864	0.32915103	0.32283127	0.33477697	0.37504905	0.3916707	0.40193531	0.43220198	0.41282114	0.37180841	0.3610276	0.39574578	0.39605322	0.38884148	0.37617794	0.39581823	0.36995849	0.4133971	0.38067037	0.37754363	0.36447477	0.3905538	0.40719274	0.39190561	0.41403568	0.43496665	0.43950164	0.47716776	0.4589642	0.42227334	0.40462339	0.41615686	0.43835616	0.44129372	0.40937728	0.41197708	0.44507208	0.41811273	0.33447501	0.33439282	0.34371695	0.36443639	0.37905589	0.40059984	0.39068663
0.40334874	0.40232649	0.39998463	0.35145497	0.2959094	0.29872614	0.32251588	0.34313157	0.35153052	0.35180974	0.38600528	0.39120159	0.3994146	0.40744704	0.36688209	0.36589247	0.37441006	0.38773966	0.36801118	0.37439266	0.39617404	0.40868384	0.40662488	0.38033235	0.35851294	0.37112784	0.36954579	0.39407697	0.41205451	0.41197613	0.42321658	0.45579842	0.46685117	0.42539909	0.4130156	0.38304555	0.41938335	0.43708169	0.42776382	0.42335346	0.407547	0.43949527	0.42377922	0.38564059	0.3585999	0.33753791	0.36150622	0.36583531	0.3786543	0.37495989
0.41613266	0.40249014	0.39572677	0.37857333	0.31466505	0.31522292	0.32036874	0.37639755	0.35227072	0.35436881	0.37699854	0.40031606	0.40636066	0.39653054	0.37549561	0.37486759	0.40011898	0.3966701	0.3985635	0.37693569	0.3833549	0.41170284	0.4349851	0.39932141	0.38481107	0.36443621	0.38020319	0.39520356	0.407368	0.45227945	0.43203667	0.46202582	0.45927092	0.4647505	0.3968609	0.40791881	0.44331789	0.40896773	0.42147294	0.38884816	0.41672903	0.41711456	0.42345896	0.39601102	0.36211458	0.3611106	0.39949793	0.41490567	0.40973961	0.38183659
0.40138531	0.40971982	0.41052273	0.36981997	0.35122427	0.33651349	0.35204896	0.35280222	0.35801816	0.36522788	0.35643378	0.38064337	0.4008328	0.38142234	0.39601523	0.38431615	0.39684036	0.44124624	0.41204512	0.39207566	0.41479164	0.41518146	0.40424296	0.3852962	0.40834376	0.37889707	0.38848832	0.4130013	0.41783571	0.40489411	0.42588374	0.43663159	0.45428482	0.44593784	0.44723508	0.40696594	0.42971167	0.41324267	0.39428917	0.36434105	0.37325311	0.39354697	0.42156067	0.42416105	0.38883448	0.3876943	0.40703771	0.43387458	0.43160722	0.41288972
0.37716553	0.39836237	0.39760396	0.40318954	0.36044452	0.34478834	0.36964869	0.38284391	0.37030587	0.33000213	0.36544624	0.38154128	0.3933264	0.41020015	0.36724067	0.38273627	0.40350994	0.41893867	0.37864241	0.39279723	0.38937849	0.4082132	0.44734645	0.40940434	0.39010739	0.39906961	0.43391374	0.41310185	0.40820581	0.39587539	0.39433014	0.42386347	0.42459995	0.43998507	0.42124346	0.38857135	0.42626435	0.43068779	0.36716586	0.36113927	0.3662473	0.36269104	0.39842227	0.4102219	0.37687713	0.4003236	0.43051749	0.45553124	0.41435727	0.41768324
0.38541058	0.38310122	0.39907345	0.39703733	0.35518011	0.34982529	0.35501105	0.33392519	0.38389149	0.33685067	0.3533957	0.37001336	0.39307383	0.37135896	0.39182252	0.37783119	0.3878257	0.42722258	0.40671673	0.41118035	0.39846036	0.40841112	0.4235034	0.41743919	0.39955527	0.39242876	0.40660769	0.45964897	0.41203645	0.38166523	0.40402237	0.42440128	0.45255587	0.43460044	0.38670626	0.43273991	0.42397833	0.42389756	0.34783649	0.34804228	0.33892807	0.36584666	0.36477187	0.38084123	0.38040832	0.40257248	0.43709898	0.38616031	0.45480472	0.43087932
0.40240073	0.4110707	0.42131057	0.38868749	0.35888475	0.32252318	0.35757717	0.36709061	0.37975523	0.34824494	0.36362484	0.37573415	0.37483928	0.41224331	0.38617519	0.39008963	0.39568809	0.41663158	0.43356746	0.38994545	0.40115634	0.42464936	0.43109971	0.4206506	0.41560566	0.41790977	0.38911316	0.424072	0.40946072	0.41228515	0.41184264	0.44262287	0.46224171	0.46640146	0.43091533	0.44227466	0.43474126	0.45535618	0.38049543	0.32644191	0.32471064	0.37813267	0.34961015	0.38549978	0.38204861	0.38903728	0.42563829	0.43194675	0.45281625	0.4444868
0.40250626	0.43174258	0.44291517	0.39972162	0.34201962	0.31998602	0.32345527	0.36243942	0.36809495	0.37352395	0.39487654	0.38961205	0.40798602	0.40453938	0.40472427	0.36913201	0.41424611	0.43144131	0.43489504	0.44382408	0.43310285	0.44410795	0.45768058	0.44833869	0.44163567	0.42827883	0.4072662	0.42688236	0.45716935	0.41761398	0.42910179	0.44357774	0.48115012	0.45569697	0.44008452	0.45120203	0.46584958	0.47218713	0.41381666	0.36385033	0.36209029	0.36163011	0.366458	0.37716755	0.37146485	0.36515689	0.39592221	0.42272863	0.44072816	0.45429799
0.45414898	0.45087233	0.45934066	0.38227552	0.34395894	0.31521621	0.32206097	0.34250206	0.33996755	0.37657043	0.39642826	0.44035178	0.43685415	0.43145779	0.41095877	0.3886511	0.40502962	0.42026794	0.45147198	0.42437077	0.45505673	0.47377393	0.48052689	0.47583449	0.43757039	0.42619643	0.43579149	0.45452008	0.45107087	0.45244381	0.45775339	0.48779511	0.50061554	0.4887808	0.46211192	0.4576506	0.4856323	0.46927559	0.47544602	0.42256629	0.39879832	0.40964493	0.4069289	0.39335048	0.3730289	0.36597061	0.41026497	0.4161346	0.43899098	0.45156372
0.44194996	0.46550894	0.45371801	0.38443688	0.32684115	0.30831611	0.30548027	0.33135504	0.36044919	0.3823446	0.40478662	0.42218527	0.4368926	0.41338071	0.38118491	0.37102351	0.39337608	0.40431097	0.43299934	0.42718941	0.4516634	0.45551291	0.48782563	0.46308812	0.44871226	0.42609659	0.44796512	0.45091498	0.44374526	0.42275432	0.45221171	0.45841956	0.53413081	0.48313719	0.46854323	0.44458264	0.48370165	0.48554081	0.47477517	0.45454004	0.4310649	0.43623894	0.42183873	0.37410793	0.36390164	0.36719197	0.40256864	0.40264487	0.42921814	0.44664884
0.45107836	0.44886729	0.44377172	0.38265228	0.33579335	0.31442836	0.35191679	0.34056517	0.34362683	0.37718493	0.39625183	0.43213448	0.43458858	0.42970994	0.37352887	0.37480274	0.37857008	0.40082222	0.41905564	0.42845911	0.43807554	0.462006	0.46379957	0.45412177	0.42857021	0.41357175	0.44212186	0.44371024	0.44994622	0.42831427	0.46852285	0.45623484	0.49201816	0.4804045	0.44370219	0.44002977	0.47022712	0.49419159	0.48003781	0.46110925	0.43369043	0.42502692	0.43599337	0.3864466	0.37305465	0.37026	0.392643	0.40067101	0.41208288	0.4207859
0.433864	0.44128716	0.43754068	0.40822008	0.3435469	0.3175998	0.32391244	0.34243855	0.3492856	0.37446412	0.39798442	0.42103931	0.43523222	0.40932849	0.35573077	0.36051369	0.36369294	0.39615771	0.42526892	0.42121938	0.43864867	0.44795632	0.47306883	0.4760693	0.42209864	0.41095954	0.43319193	0.42555848	0.41719136	0.41810068	0.44907525	0.47300962	0.49185437	0.43095356	0.44591916	0.44350803	0.44911578	0.46570009	0.50551206	0.45106906	0.45214653	0.45365521	0.4405607	0.3935864	0.36911997	0.36848161	0.38117865	0.37173426	0.40492734	0.42539155
0.40410578	0.4193503	0.44400871	0.39702535	0.36403444	0.36867726	0.34296116	0.36852878	0.36081883	0.38028276	0.40289092	0.41113049	0.4296115	0.41006422	0.36745569	0.3824921	0.38928893	0.41872966	0.41380489	0.42987102	0.45419922	0.4642874	0.5006097	0.47633958	0.44023469	0.43425277	0.43561623	0.45918006	0.43531188	0.41979533	0.44531986	0.4773016	0.47834173	0.47942838	0.43948385	0.43391961	0.44403821	0.5007872	0.48403478	0.48007476	0.48078564	0.4968338	0.46957693	0.42434061	0.435936	0.38264656	0.38376302	0.40435612	0.42705625	0.41388708
0.38008493	0.41742423	0.41510543	0.42293608	0.39464086	0.36582795	0.37251338	0.38699993	0.4004344	0.39569828	0.40384021	0.42957702	0.44350743	0.39267731	0.40131786	0.40766403	0.39567921	0.42992538	0.4570128	0.40878162	0.44129223	0.47983763	0.48681867	0.48642743	0.45578527	0.42663112	0.41840485	0.44949621	0.43736514	0.43800503	0.45442787	0.46817836	0.4893159	0.47872743	0.46133009	0.4447625	0.45163235	0.46867487	0.45411408	0.44488329	0.47671777	0.47460067	0.47628552	0.44640613	0.38766545	0.41971526	0.41893542	0.42840064	0.43852025	0.4292976
0.38966095	0.3838973	0.40104929	0.39654648	0.38115638	0.38443443	0.3949596	0.42762691	0.41924959	0.39398757	0.39070117	0.39195621	0.41452932	0.41626248	0.38660702	0.40118703	0.41541758	0.43357915	0.44504744	0.43505973	0.45558217	0.47397479	0.48706752	0.47250727	0.44990695	0.45773405	0.42169088	0.43663308	0.43916532	0.42017114	0.4437719	0.49534062	0.50898582	0.49050248	0.43922767	0.43887505	0.45509377	0.45687544	0.44410187	0.45004395	0.45044935	0.47066012	0.48214757	0.47462383	0.41711155	0.43350711	0.46226186	0.45911798	0.44269425	0.44698086
0.37613201	0.39169344	0.40363237	0.38318354	0.37049586	0.39023581	0.39706922	0.41267157	0.4288339	0.41907746	0.40113431	0.43090987	0.42155036	0.4224599	0.38836426	0.39483851	0.40214798	0.42732382	0.45998886	0.46091685	0.43318129	0.45491973	0.47731239	0.47054079	0.47424442	0.43531358	0.4488394	0.37339702	0.42445621	0.42278877	0.43690014	0.46034527	0.48868018	0.48199189	0.44456971	0.43740082	0.4405632	0.48419413	0.45794851	0.43573821	0.45460674	0.45987511	0.48971441	0.49883267	0.45315689	0.45925841	0.47492436	0.51111454	0.48174852	0.45174593
0.36008319	0.38513726	0.40343693	0.40236282	0.37568256	0.39546037	0.39534351	0.4179709	0.44108939	0.42651957	0.40074766	0.4156971	0.42090097	0.42894742	0.40230358	0.41072404	0.41943645	0.45746931	0.40748835	0.44989085	0.4648692	0.49027559	0.50609559	0.48606771	0.44346794	0.44379926	0.43702433	0.46465528	0.46764457	0.43975514	0.44822848	0.48328754	0.49535042	0.47968015	0.45110917	0.4202849	0.46022448	0.48588353	0.48253059	0.45197108	0.4643454	0.46912062	0.48796514	0.46342474	0.46307856	0.46988714	0.48910543	0.49675643	0.4891094	0.47535679
0.39265266	0.39292079	0.41063839	0.40225047	0.39856592	0.40556526	0.41877937	0.41756195	0.46050593	0.45827815	0.45791978	0.4430958	0.45077839	0.48712921	0.44884121	0.43218425	0.44442394	0.48635462	0.48447409	0.49638504	0.50940633	0.51046717	0.5099479	0.49856147	0.46849236	0.44755018	0.45556203	0.50028586	0.52410036	0.51421428	0.52762359	0.54310447	0.54034424	0.52654105	0.48908207	0.46936247	0.47918797	0.55876082	0.51490051	0.50693858	0.52583641	0.5257414	0.54225361	0.47857156	0.48475802	0.48470506	0.50826418	0.52386177	0.52841431	0.53293931
0.43609098	0.44857174	0.43193635	0.40857026	0.38753849	0.37076348	0.40148306	0.42053217	0.44433197	0.46913493	0.48632073	0.48590446	0.52284294	0.50899339	0.49316737	0.46447885	0.47151348	0.50412744	0.53106159	0.5069598	0.52685219	0.5441522	0.55197209	0.51334918	0.45960823	0.46798053	0.47904876	0.49926689	0.53301454	0.5514096	0.57543755	0.5866363	0.58122689	0.54771972	0.49301869	0.49512494	0.5108946	0.54957777	0.54602122	0.56008852	0.5544861	0.55766338	0.56884497	0.543262	0.48435003	0.47794139	0.51510292	0.53969347	0.55733752	0.55981988
0.48875156	0.46602005	0.45090181	0.41889864	0.37085274	0.38493696	0.39304152	0.41161823	0.43463504	0.44560546	0.49621207	0.52280402	0.54697412	0.53526074	0.50394684	0.47034088	0.47876304	0.50216132	0.52203399	0.52632749	0.53170967	0.55080402	0.5388568	0.49157116	0.4372499	0.43501282	0.45908257	0.48827681	0.54776925	0.56672323	0.6009649	0.59064561	0.61319369	0.55202508	0.4886483	0.48930836	0.51906145	0.53457856	0.5427767	0.54408216	0.5719288	0.57689553	0.58304816	0.5322088	0.50907445	0.49111569	0.51151925	0.53980708	0.52256906	0.55536538
0.49998334	0.47780359	0.45298469	0.40358472	0.36492372	0.36245579	0.39051858	0.39737821	0.41566327	0.45260385	0.48239759	0.50176811	0.56043792	0.55902177	0.51658005	0.48384881	0.46131295	0.49462926	0.52860886	0.51114637	0.52918661	0.53950363	0.51600617	0.49253345	0.43721983	0.44513151	0.43925005	0.48974994	0.50183851	0.54445446	0.58519399	0.6038307	0.59334391	0.53418404	0.45824093	0.4736374	0.48378882	0.51404297	0.54332411	0.54562676	0.56895208	0.60732186	0.56896168	0.51703846	0.47892353	0.47386056	0.49843451	0.5087117	0.52154267	0.54554182
0.49869332	0.49629998	0.45580423	0.40017852	0.35463688	0.35444105	0.38813904	0.39465812	0.4137477	0.43425697	0.48329261	0.51713037	0.54547328	0.55307364	0.51656067	0.46226764	0.47183925	0.50220507	0.51714796	0.50312668	0.50576526	0.52581543	0.52766824	0.47179747	0.42240402	0.42611846	0.44288903	0.44277084	0.4941361	0.53506494	0.54892719	0.56439596	0.560655	0.50337273	0.46245244	0.43222401	0.47467715	0.47649866	0.51633298	0.52503699	0.57121366	0.58450305	0.55510342	0.51139295	0.44730008	0.44611603	0.47195831	0.49291795	0.50132942	0.54076988
0.51327932	0.50518459	0.46619019	0.41665259	0.36864936	0.37220404	0.38617039	0.39171332	0.41202876	0.43938786	0.48192376	0.54374605	0.56165916	0.58066094	0.5626238	0.52200359	0.53769445	0.53018653	0.53986472	0.53117603	0.50369304	0.51332527	0.5172472	0.50418067	0.45704383	0.4396776	0.45291311	0.47912836	0.50245726	0.51413429	0.51817912	0.52569699	0.52573091	0.50291377	0.44036561	0.45600373	0.46372917	0.49303165	0.53699183	0.55815428	0.56633013	0.57372463	0.55816162	0.50987244	0.44947204	0.43423325	0.46094266	0.4809812	0.51762444	0.53635985
0.50664651	0.50061327	0.48672843	0.44231963	0.39440873	0.38207617	0.41082609	0.41055796	0.42190003	0.46137094	0.48129317	0.50919282	0.5631116	0.59185016	0.59537876	0.57763124	0.56983042	0.57621944	0.55017453	0.512779	0.49223605	0.49852413	0.51749551	0.51369697	0.4956131	0.50778419	0.51676416	0.5087015	0.51873589	0.48580489	0.49115723	0.49434343	0.4979791	0.4716436	0.47400582	0.45188618	0.50553477	0.52928793	0.57713759	0.57475418	0.57833612	0.58887982	0.56004453	0.50916368	0.48138285	0.47911203	0.47942391	0.49042353	0.54132926	0.54919237
0.4966208	0.492623	0.495855	0.44866806	0.42055494	0.41537088	0.40678373	0.44024405	0.45816725	0.47421771	0.49909887	0.51036489	0.5535742	0.57012558	0.56614673	0.58751541	0.60629803	0.59785867	0.55691808	0.51638389	0.50416517	0.49767217	0.52415764	0.54836011	0.53242469	0.51901239	0.54311514	0.55095184	0.53408378	0.49417034	0.44885653	0.4731434	0.4822883	0.46375567	0.47649404	0.46789566	0.52998602	0.54973882	0.59545761	0.59407616	0.56708384	0.54451478	0.54044908	0.51854384	0.47303283	0.48697034	0.49473426	0.52067006	0.54668462	0.56401283
0.49876961	0.47910476	0.4842414	0.47226962	0.43734106	0.43824184	0.45870686	0.47369501	0.46601918	0.46479797	0.48264736	0.52142662	0.53239161	0.56077367	0.603818	0.57925576	0.59541672	0.60275406	0.57666349	0.47259077	0.48395243	0.48985806	0.52739179	0.55443311	0.54185033	0.57634014	0.58253276	0.56255215	0.51150811	0.46261093	0.44620791	0.45272887	0.45465621	0.46964812	0.47345299	0.50249583	0.51213384	0.58096498	0.62314183	0.59317684	0.55420607	0.55357718	0.55170971	0.50997514	0.48717973	0.46759093	0.53165686	0.55716562	0.53981161	0.54663819
0.48028412	0.49297035	0.49267831	0.47342604	0.46628138	0.47698686	0.50191277	0.53738844	0.49854037	0.50180691	0.50198489	0.50445241	0.5412575	0.55502117	0.56854922	0.5662539	0.62443686	0.62798411	0.59288508	0.52608728	0.48784637	0.49496567	0.52740341	0.53653681	0.57774776	0.5551393	0.55878794	0.56422669	0.51318026	0.45056063	0.43347445	0.45981979	0.46298566	0.46834451	0.48438516	0.52974498	0.56425321	0.58678311	0.63050443	0.57327759	0.53360283	0.52383465	0.52334589	0.50209808	0.50500411	0.50744551	0.53570282	0.56522352	0.54844797	0.53530061
0.52019566	0.5431143	0.52375168	0.54221749	0.55053252	0.58495778	0.61245573	0.64533496	0.61271006	0.57598215	0.53991139	0.56558937	0.5877558	0.59448284	0.60302514	0.61706603	0.63784283	0.65933424	0.6598947	0.57541597	0.54688245	0.55606997	0.58428395	0.61381572	0.58066893	0.57874709	0.59582412	0.57142496	0.51799339	0.47900218	0.46620855	0.45922029	0.49832526	0.51371223	0.5141834	0.55161881	0.56978762	0.59283632	0.63447803	0.56878805	0.53004521	0.52484679	0.52480656	0.51558685	0.5264219	0.52524656	0.55955166	0.56104934	0.55952871	0.51835477
0.57132894	0.58092117	0.57683039	0.59320974	0.63854563	0.66503578	0.70684081	0.69349808	0.66675586	0.62926894	0.59326017	0.62836409	0.61568183	0.63808179	0.62518603	0.64522856	0.67579716	0.67133272	0.65523475	0.62391722	0.61225492	0.60399365	0.64216155	0.6634686	0.60658526	0.58999515	0.60102308	0.55386388	0.52226961	0.485899	0.4774524	0.50083494	0.52694231	0.54777443	0.54831457	0.57099062	0.58358395	0.64884043	0.62515897	0.5714913	0.5340513	0.52655929	0.517856	0.53657383	0.53744394	0.55330491	0.56868047	0.58356714	0.55077201	0.51609844
0.59147453	0.59125841	0.62008977	0.63812363	0.67865795	0.70412076	0.72018933	0.71711069	0.68065453	0.63703597	0.62126011	0.6295262	0.6383611	0.61561048	0.61203772	0.63781297	0.66468412	0.64550173	0.66845512	0.62177336	0.62458766	0.62827426	0.6647318	0.63620734	0.61316067	0.56104803	0.54188234	0.55016035	0.49353552	0.48944807	0.48904422	0.4910267	0.53960341	0.57298404	0.55815852	0.59954047	0.62777156	0.63775384	0.60660446	0.53896636	0.54735291	0.5313617	0.54707104	0.56435907	0.55939746	0.56993318	0.56883049	0.57072848	0.51119411	0.49315247
0.57270461	0.58671415	0.63043797	0.65066218	0.68209004	0.70078534	0.70918238	0.69216025	0.64610106	0.6097362	0.60711551	0.61585599	0.62258935	0.59435469	0.60376042	0.59991622	0.62107569	0.63564366	0.62754089	0.61419725	0.6294921	0.61847949	0.62738657	0.61703569	0.5409869	0.56343526	0.54182118	0.5071401	0.49137124	0.48319027	0.48665589	0.50324237	0.54085433	0.54640794	0.55614638	0.57355386	0.61254114	0.59347987	0.56175429	0.50359297	0.50420052	0.52193642	0.54072946	0.54978573	0.53561562	0.5442844	0.54425544	0.52323818	0.48377144	0.47202197
0.54307109	0.5816465	0.61777353	0.62338895	0.64366412	0.6773386	0.65224797	0.64015275	0.60673249	0.58127004	0.57100624	0.57462001	0.57272673	0.56946427	0.53499389	0.54191136	0.53064728	0.56937593	0.57387066	0.58646113	0.57800722	0.60036016	0.60399425	0.55160779	0.5302977	0.5010764	0.5072552	0.49302614	0.48067772	0.4421114	0.46619889	0.49773693	0.52265811	0.5300442	0.51808572	0.52024788	0.53451622	0.54471022	0.49670321	0.46606249	0.48228329	0.50216055	0.49391899	0.52900183	0.4973653	0.50072122	0.49404129	0.48759443	0.44935086	0.44236478
0.54947788	0.59450322	0.61700952	0.62401682	0.59997833	0.61801183	0.61747658	0.61415261	0.57901686	0.54635817	0.52831966	0.5494082	0.55623186	0.5170269	0.48568255	0.51454377	0.5068621	0.52087003	0.55472267	0.56264156	0.54916614	0.55365676	0.55480844	0.53032362	0.47729847	0.46881071	0.46443811	0.47906816	0.46685341	0.44330609	0.47251084	0.49993357	0.50829512	0.48304424	0.51281291	0.51403064	0.50691032	0.50853091	0.47297555	0.44128186	0.45641911	0.46106327	0.4606128	0.48553675	0.45697489	0.45424691	0.46745002	0.45514402	0.41766235	0.41152817
0.56580454	0.57039618	0.61693794	0.61858493	0.58242929	0.58154559	0.58050901	0.60629731	0.59196436	0.54615659	0.53343505	0.54662728	0.52166945	0.50008929	0.49654579	0.46345407	0.48540369	0.51634014	0.55611891	0.56653315	0.53706872	0.54923964	0.54193151	0.50763232	0.41575325	0.46085635	0.45279488	0.47134849	0.47945178	0.46218154	0.47938529	0.49221286	0.50400043	0.52146119	0.49478811	0.47766376	0.48817649	0.49055409	0.44539025	0.42427382	0.44295561	0.4713648	0.46945417	0.46280223	0.43531573	0.42260158	0.43739101	0.44338411	0.42169431	0.4074111
0.55980498	0.58484167	0.65465426	0.60633415	0.56682551	0.5294314	0.57599372	0.60143042	0.57927775	0.53734916	0.51928169	0.51742119	0.53315431	0.46366563	0.4540081	0.4679136	0.49064669	0.51871032	0.56514651	0.53107208	0.52679378	0.51940036	0.51779288	0.49463567	0.46292779	0.47103706	0.48333511	0.49041697	0.47542846	0.46571371	0.46479675	0.47232583	0.50589937	0.51733202	0.4912909	0.49406078	0.4904761	0.50509125	0.46250498	0.41003823	0.42552757	0.42732078	0.46576777	0.45221075	0.42249277	0.43110028	0.42887121	0.43082714	0.415409	0.40670377
0.55642986	0.55848956	0.58880079	0.58652729	0.5563038	0.54621851	0.56775939	0.60498184	0.57175708	0.53794932	0.50259215	0.49338138	0.51854038	0.48241803	0.48438746	0.48689204	0.50644261	0.50108343	0.53561848	0.52611154	0.50318646	0.52307898	0.5046168	0.49208999	0.47594804	0.47563335	0.48014984	0.48619246	0.47431543	0.444915	0.43704224	0.46063662	0.49301419	0.51974756	0.48865992	0.47890577	0.49007109	0.48623037	0.44712374	0.40748253	0.39673325	0.42059854	0.43585283	0.44125915	0.42120531	0.43204877	0.45562848	0.42423785	0.42073584	0.39515278
0.56435025	0.56039464	0.5925166	0.57571375	0.55631387	0.55490309	0.59416801	0.58755815	0.56692052	0.5116865	0.49750274	0.49975446	0.49456993	0.53445601	0.48582447	0.48623839	0.49709445	0.51028514	0.52141422	0.49210989	0.46031696	0.47387946	0.48943856	0.4817124	0.47631162	0.47262105	0.50321704	0.48416156	0.45070094	0.43278462	0.41804701	0.41388419	0.46349499	0.5125277	0.49124572	0.50022942	0.50697887	0.50220078	0.46741226	0.39576468	0.38256007	0.41659081	0.43079543	0.43467879	0.41738161	0.45053041	0.43845046	0.430778	0.43734267	0.4096497
0.58635312	0.57010633	0.58012712	0.59919494	0.5678947	0.58041996	0.60097855	0.60761821	0.54642874	0.51768202	0.4832626	0.50046855	0.52065325	0.53674281	0.4899528	0.53290838	0.53776544	0.55777353	0.52298164	0.45507699	0.42759547	0.45728448	0.46846619	0.50594437	0.4956671	0.49928313	0.52022117	0.49482948	0.44973218	0.38520938	0.37873495	0.39086321	0.43347597	0.46246418	0.47975594	0.51260352	0.52222204	0.51503551	0.45156893	0.3919704	0.36989388	0.3759619	0.41630787	0.42545918	0.42971438	0.44852823	0.44448936	0.45808691	0.44917652	0.4327291
0.52658725	0.55748099	0.57356387	0.60538077	0.6132223	0.61075991	0.61303425	0.6050722	0.556844	0.49889883	0.50428337	0.49957833	0.52028912	0.57190466	0.58064675	0.55871242	0.5779053	0.58069593	0.4892751	0.43780518	0.40876088	0.41776118	0.45760962	0.5044803	0.52569515	0.52163726	0.5018211	0.48502266	0.43242335	0.3757762	0.37244555	0.37017766	0.41069046	0.47555548	0.49198353	0.50906754	0.52850628	0.53741276	0.4500913	0.39323482	0.36635175	0.39263195	0.42160594	0.42717505	0.44421801	0.47032443	0.47482738	0.49065831	0.46745586	0.42274284
0.53738374	0.544137	0.59084487	0.59590733	0.61038244	0.61358219	0.62598169	0.61372977	0.5564009	0.48146337	0.47649533	0.49321878	0.53242362	0.57750326	0.61569369	0.57448965	0.56172615	0.55294532	0.50468826	0.41106945	0.389137	0.42919597	0.46187744	0.49599558	0.51358449	0.49952206	0.51223558	0.47667974	0.42971063	0.36369973	0.36540189	0.39430857	0.42086911	0.45061928	0.45802274	0.48540282	0.47460487	0.46356946	0.42206374	0.37921053	0.37340522	0.37500581	0.40789902	0.44559216	0.45145515	0.47198439	0.49210405	0.49863014	0.47218585	0.42632791
0.50181764	0.54472601	0.57059091	0.60091728	0.61007851	0.61318702	0.60409915	0.57754022	0.53395796	0.45207241	0.45567322	0.48499238	0.51474935	0.57786411	0.56597507	0.55911231	0.56046456	0.5246895	0.47577763	0.41381484	0.38257512	0.41582811	0.44942153	0.46271968	0.44403329	0.4709304	0.47997466	0.45596299	0.41556036	0.36543208	0.35248521	0.36715412	0.40526509	0.4190855	0.4172501	0.44099405	0.44603989	0.45434019	0.40223956	0.35262117	0.3555626	0.39569587	0.39720497	0.42724228	0.43317744	0.46073824	0.48232442	0.48337379	0.43921506	0.40834394
0.48664394	0.50659221	0.55276304	0.55206275	0.54935545	0.55508316	0.65696764	0.54565513	0.50204206	0.45789105	0.45111939	0.47219235	0.50146258	0.52415746	0.49420869	0.52515358	0.53824842	0.50701374	0.44773996	0.36923039	0.36497581	0.38859215	0.42709342	0.42371869	0.42445555	0.40791783	0.43745643	0.45642632	0.42746398	0.37673789	0.3482202	0.38081416	0.40241227	0.41650674	0.37355042	0.38232848	0.39455068	0.39105272	0.36660349	0.3543961	0.36427361	0.36650699	0.39493656	0.42010236	0.41249311	0.44742221	0.45208436	0.45140257	0.42050609	0.37684035
0.52192956	0.54152602	0.55271327	0.5364086	0.49070823	0.51524872	0.52107871	0.52677441	0.49113697	0.44897622	0.42527986	0.45580167	0.47943133	0.49338508	0.47208586	0.47817916	0.48216227	0.48016533	0.43666628	0.38415447	0.373588	0.3856914	0.39510873	0.39868057	0.39374948	0.38892171	0.4006528	0.42733613	0.41424438	0.3768464	0.36742124	0.38222837	0.37945765	0.35560662	0.32526666	0.33426991	0.33884558	0.35177955	0.34729761	0.32989883	0.33248988	0.36240587	0.40151104	0.41754609	0.40995032	0.42994228	0.40729037	0.41024166	0.3987098	0.3740733
0.49421039	0.53361237	0.53394032	0.51150322	0.46557894	0.4695338	0.50612569	0.51745361	0.48088911	0.45093706	0.43304163	0.46176183	0.47693786	0.4626393	0.42252511	0.42685625	0.46234795	0.47058788	0.43719149	0.37584963	0.38207343	0.38772362	0.40746418	0.38161072	0.35781148	0.3767511	0.41419947	0.42523137	0.42157769	0.39497107	0.39124984	0.38940784	0.3845135	0.33569413	0.32699066	0.31369895	0.32942098	0.33652467	0.33549136	0.33162016	0.34839246	0.36590981	0.38950342	0.42195657	0.41050702	0.40012169	0.39989999	0.40222308	0.38282892	0.35325369
0.50602585	0.52947956	0.51454711	0.48741367	0.45040533	0.4609322	0.47504407	0.49722588	0.48635292	0.43070474	0.44860491	0.42583895	0.45775869	0.45823261	0.43078819	0.43231422	0.4465875	0.44098875	0.4561004	0.41065681	0.40588641	0.39277679	0.3993445	0.39577958	0.35408816	0.36417502	0.40297741	0.39355233	0.43729338	0.40679997	0.39101887	0.39815739	0.38553509	0.33549047	0.29728171	0.29412755	0.31519035	0.32210118	0.32937652	0.31984231	0.33887941	0.37471262	0.41893736	0.4467499	0.39270979	0.37944725	0.3949171	0.39359891	0.38078868	0.37050414
0.48906851	0.517712	0.51593816	0.48963004	0.4484455	0.45257843	0.47094402	0.4860605	0.45568073	0.41065434	0.42307985	0.44033065	0.44872186	0.44284549	0.43709081	0.43722406	0.45173714	0.45949227	0.43671471	0.38979009	0.39607406	0.39451173	0.39052263	0.38328397	0.34314522	0.36486113	0.38970613	0.39120269	0.41048032	0.39635888	0.37618187	0.38162073	0.36720318	0.32307807	0.31287402	0.29342601	0.30309719	0.32305717	0.3362591	0.34261304	0.33227625	0.36471894	0.40620044	0.44091418	0.39994451	0.38891205	0.39323315	0.39803481	0.39180404	0.36294034
0.48580575	0.53704882	0.5405184	0.51173568	0.47870126	0.45495099	0.48847619	0.49128985	0.46762004	0.40335324	0.39927262	0.41289297	0.43744633	0.46727991	0.43875152	0.43925777	0.46899509	0.46026269	0.42086595	0.37434176	0.35111123	0.37687671	0.41223586	0.41309062	0.3902311	0.37172309	0.41923797	0.41331974	0.42656365	0.37229526	0.3542046	0.36107036	0.37683868	0.3238681	0.32673454	0.31745628	0.32956007	0.33456376	0.31386986	0.31703976	0.31961444	0.36336979	0.39033172	0.41828713	0.40767711	0.39112923	0.39669132	0.38719094	0.39349777	0.36067367
0.49442711	0.53281599	0.54587126	0.5519135	0.51715523	0.47705647	0.50600719	0.46688899	0.4031859	0.37968865	0.37838069	0.40148336	0.43446139	0.4983539	0.47234339	0.47509971	0.46512896	0.44201043	0.414841	0.33628422	0.34502566	0.36935154	0.38181454	0.41150895	0.40516165	0.4255496	0.43106866	0.44409803	0.41473258	0.3463628	0.32832086	0.35990644	0.37054718	0.36124551	0.34334111	0.343032	0.35993701	0.35228512	0.34348586	0.30281785	0.31504768	0.33657971	0.38424289	0.40579	0.42789173	0.42878139	0.43872929	0.42642027	0.42703786	0.38994026
0.48469111	0.54045641	0.56128246	0.57896632	0.56113917	0.52909154	0.51382136	0.48254201	0.40666649	0.36097074	0.35732991	0.39632118	0.4460758	0.47977445	0.50460601	0.53624344	0.51120549	0.47023216	0.3763029	0.36259958	0.30934039	0.36605814	0.38551906	0.43964446	0.45743197	0.45966122	0.46482775	0.45870158	0.39170644	0.33883235	0.33209711	0.33577111	0.35766682	0.38867405	0.40914789	0.41486645	0.40368021	0.40055534	0.34233862	0.3216936	0.31613427	0.34565935	0.37847468	0.41712385	0.43028584	0.47575626	0.4938812	0.46812552	0.44338775	0.40835989
0.46043921	0.51269901	0.51249444	0.56351513	0.70303601	0.52960777	0.53192347	0.49451759	0.40662283	0.34022316	0.35229227	0.37747151	0.4196997	0.47534841	0.50659901	0.51942521	0.50892532	0.46076486	0.36640736	0.31093618	0.30602238	0.34576425	0.38274503	0.4188832	0.46983004	0.48187771	0.48716539	0.46614063	0.38258305	0.29371527	0.30650419	0.34333432	0.3746309	0.40667838	0.44313726	0.43766707	0.44982043	0.43155801	0.34100065	0.33085662	0.32411942	0.33524168	0.36520854	0.41451433	0.41602814	0.46682963	0.49922261	0.50390548	0.4581686	0.41688338
0.45378587	0.49460989	0.53973341	0.57471067	0.56570512	0.52474821	0.50265598	0.45244277	0.37696877	0.31418988	0.33357114	0.38356709	0.38686627	0.46803614	0.49625263	0.51816034	0.50889665	0.47308081	0.37025192	0.29454771	0.28829759	0.3209962	0.38704431	0.43779916	0.46666515	0.44947243	0.49678698	0.46046683	0.37826884	0.31091514	0.31615731	0.32692444	0.37511098	0.38728446	0.42483819	0.46104363	0.46222943	0.45736784	0.38193825	0.30696309	0.30134103	0.32170933	0.34842184	0.38460672	0.41968107	0.46198848	0.49618655	0.52778125	0.4594104	0.40266445
0.43161368	0.49249855	0.53041494	0.54898107	0.60333908	0.50520045	0.48749274	0.42986935	0.36884475	0.31361738	0.32410407	0.34684211	0.40119037	0.45028698	0.45351052	0.4856692	0.47249481	0.44776854	0.34690505	0.30630067	0.27775431	0.31948048	0.36373591	0.42952853	0.4273251	0.45333722	0.45171487	0.42957643	0.36785573	0.28500205	0.30075109	0.31835285	0.33704025	0.41060504	0.41742098	0.44707355	0.4288283	0.4054451	0.36959249	0.29178378	0.30642062	0.32091776	0.34478894	0.39008883	0.40580532	0.42619446	0.46517983	0.47837058	0.43225366	0.36488789
0.43108734	0.47083664	0.49656355	0.49031949	0.48678675	0.44661054	0.45764503	0.42601803	0.36007389	0.32715628	0.32038128	0.35045552	0.39390859	0.43778694	0.42214382	0.41841438	0.43803951	0.43274555	0.3291344	0.30363044	0.30177197	0.30719963	0.35204798	0.38616279	0.40972435	0.42608523	0.42821783	0.43311375	0.35221738	0.29601893	0.28369167	0.31397325	0.34504873	0.37735584	0.39946231	0.39732775	0.41443017	0.4202497	0.34426573	0.28070444	0.31294242	0.33230999	0.34980956	0.38709599	0.40279061	0.42457607	0.457748	0.44315085	0.38894346	0.36010534
0.44488409	0.4652153	0.48400187	0.46092901	0.4300442	0.42538506	0.39446297	0.41782063	0.38416091	0.35723886	0.35454974	0.37356848	0.36962235	0.41228747	0.38713098	0.41681391	0.41209286	0.41906202	0.3990508	0.32016966	0.3295854	0.31450576	0.35668674	0.37563413	0.38742292	0.42432722	0.41839978	0.41499889	0.37539202	0.32098621	0.30415794	0.3074505	0.34001833	0.3583599	0.35766336	0.37193081	0.39036924	0.37332731	0.32119536	0.2884481	0.31557074	0.32936057	0.37282211	0.40544334	0.4252148	0.41492268	0.40837598	0.4177804	0.36717221	0.33191022
0.45454633	0.45952889	0.45790219	0.43436593	0.40093112	0.40293995	0.43044385	0.41473451	0.3952933	0.36982864	0.37821043	0.38483444	0.39151838	0.41212296	0.36875603	0.38393906	0.4058497	0.42149574	0.39500529	0.36751208	0.32809344	0.35432082	0.37250334	0.3673878	0.36409396	0.36574855	0.40832677	0.42476556	0.38120398	0.33394843	0.34070775	0.32415214	0.33710098	0.33073661	0.32032266	0.34066561	0.35256985	0.36934251	0.33157042	0.31864631	0.34548274	0.37185371	0.41716799	0.4314791	0.42282155	0.40553996	0.4133442	0.40606618	0.35395724	0.3290754
0.43867928	0.42973003	0.46915689	0.4190554	0.38754764	0.3818427	0.40313059	0.41166264	0.41026482	0.39485943	0.39533779	0.43291956	0.39539185	0.40786126	0.37458271	0.37625894	0.41358566	0.43033609	0.41807258	0.3823956	0.36461866	0.35812014	0.39557794	0.37285808	0.36067444	0.3845112	0.38118461	0.39925107	0.37335765	0.35415414	0.33984604	0.340911	0.32502565	0.32334965	0.33951411	0.3232224	0.34619251	0.35056993	0.32951602	0.32573652	0.33946121	0.37626439	0.44177905	0.45350489	0.42940307	0.42338452	0.40459961	0.40501884	0.36745888	0.34517819
0.45124152	0.46613896	0.4611609	0.42190394	0.39767095	0.404329	0.4146415	0.44188574	0.4331215	0.43732873	0.44923288	0.42663035	0.44613811	0.39659277	0.39743245	0.39579096	0.39532852	0.43444058	0.40672031	0.37403533	0.37946558	0.39971083	0.41304514	0.38012591	0.38330984	0.38864163	0.40112448	0.41121343	0.39827251	0.36924204	0.35597268	0.34970716	0.34674504	0.34005255	0.32133609	0.34069976	0.33574301	0.35399908	0.31880465	0.33863556	0.35415041	0.39149904	0.43906716	0.48004898	0.43547294	0.41825336	0.42731383	0.39332098	0.37550938	0.35577136
0.46839568	0.51174295	0.47539291	0.46519095	0.42511788	0.45787203	0.46272221	0.48888862	0.47823739	0.45424983	0.46925569	0.47266042	0.46085855	0.45332068	0.42829797	0.42325205	0.43538523	0.45539886	0.45329833	0.43074292	0.41355103	0.44178271	0.4411265	0.42471468	0.38134962	0.40042928	0.40367547	0.43503001	0.42729229	0.39499056	0.36491579	0.39205569	0.36567301	0.37423819	0.3437703	0.34344965	0.34602037	0.3654238	0.34578964	0.34498915	0.36210969	0.41855499	0.46316615	0.47968009	0.47172841	0.45016009	0.44178468	0.42923951	0.36991239	0.35838902
0.46820357	0.48419973	0.50659364	0.5059787	0.50028557	0.5100894	0.52039224	0.51902074	0.50529778	0.4858219	0.49490562	0.48406538	0.52049291	0.49453691	0.44717088	0.52234471	0.47414976	0.47935748	0.49818245	0.46124437	0.45212933	0.43080842	0.49178147	0.44130528	0.44507876	0.43267035	0.45863682	0.46971342	0.43881774	0.3968873	0.39161676	0.41809383	0.42196184	0.39789572	0.37221441	0.37226173	0.40005097	0.3924177	0.37565064	0.38009948	0.37875494	0.42576063	0.47190139	0.50143206	0.43699992	0.47226229	0.48452616	0.44576806	0.40504578	0.39247862
0.47178122	0.47769639	0.54415947	0.52160889	0.53885448	0.5318954	0.52845615	0.56940109	0.52198344	0.48947206	0.47310632	0.50996739	0.47479549	0.5366134	0.46892363	0.47736761	0.51034242	0.51068795	0.46768302	0.44574246	0.44931284	0.46485057	0.47495559	0.50272381	0.45142442	0.45823315	0.46633345	0.49809507	0.43428478	0.40730631	0.38646001	0.4113054	0.41703355	0.42506304	0.41431066	0.39547077	0.4003897	0.41607794	0.409747	0.3850382	0.41223738	0.44548723	0.47616988	0.48186019	0.43935972	0.47386074	0.47119808	0.45961183	0.41672763	0.37708557
0.45207205	0.47364867	0.50300342	0.52110475	0.4604528	0.5151543	0.58671397	0.44877619	0.52389902	0.45289862	0.4597795	0.46089533	0.50074244	0.50787592	0.48218668	0.49335176	0.50849551	0.51361865	0.45485181	0.43535051	0.42970929	0.43926686	0.45314658	0.47251955	0.44896802	0.4536829	0.45502454	0.4627116	0.42484251	0.37865326	0.36950362	0.40578133	0.41613775	0.43384978	0.41982886	0.41433552	0.42253831	0.4178099	0.40332678	0.38750425	0.39576066	0.43348974	0.45618445	0.47177854	0.45266083	0.45810229	0.46294343	0.4354938	0.40430668	0.37972033
0.4244456	0.4750852	0.48675656	0.49180275	0.47273663	0.48895204	0.49144536	0.4824793	0.45843491	0.43143335	0.45898438	0.4437919	0.45504296	0.46071863	0.47791716	0.47447768	0.49781966	0.49452114	0.4277772	0.40473697	0.40583575	0.41748688	0.44097161	0.4358474	0.43010703	0.43107378	0.45657495	0.43876076	0.39902881	0.36773041	0.35959727	0.41108626	0.39585644	0.39755896	0.39168712	0.40408641	0.42642385	0.43187472	0.40654042	0.38262537	0.3902424	0.41128862	0.43000817	0.43945357	0.42786524	0.42990708	0.42753801	0.43472406	0.39646697	0.39252704
0.45783666	0.48302388	0.4780207	0.45318347	0.47133467	0.43080533	0.44015265	0.43558574	0.41667667	0.3783291	0.41344288	0.41604087	0.43314958	0.46807292	0.42225614	0.46157813	0.46201676	0.46214104	0.4405883	0.38832101	0.37796527	0.38875306	0.40896866	0.40519163	0.39365712	0.40651131	0.42470872	0.40728828	0.40143564	0.37362248	0.35394549	0.35300183	0.40162373	0.40181115	0.3890487	0.40475646	0.40348864	0.40739065	0.39263141	0.34649214	0.37035191	0.38298854	0.39781663	0.39348313	0.3710067	0.40480736	0.41416356	0.41904989	0.38103345	0.36377004
0.42224354	0.44580337	0.4622505	0.43413126	0.42696229	0.42323282	0.44043249	0.42312309	0.40182635	0.38034916	0.39948338	0.39018926	0.40450746	0.42079636	0.42253402	0.43226564	0.45624423	0.45179859	0.41900483	0.37421194	0.38858673	0.38847035	0.39661118	0.37168756	0.35758471	0.38286147	0.41042027	0.4220292	0.38229963	0.3824937	0.36625808	0.39383698	0.40484369	0.39022031	0.38617131	0.3753058	0.39669573	0.40237045	0.37685484	0.35915828	0.36625531	0.36303398	0.41695231	0.38909224	0.3983812	0.40057799	0.40512654	0.42163208	0.38616815	0.36796987
0.42681184	0.44886464	0.46830627	0.4265036	0.40106606	0.38557225	0.39973456	0.39829159	0.38175082	0.36236799	0.362185	0.37969837	0.39821067	0.42382717	0.41087908	0.4140074	0.46818191	0.47163248	0.43517676	0.38741755	0.39525354	0.40958279	0.41107398	0.36520991	0.37883636	0.41009173	0.39475912	0.38040236	0.38757876	0.37496141	0.37165737	0.40548033	0.42485738	0.40905005	0.37501925	0.37425193	0.39072433	0.39554125	0.35855258	0.34958231	0.35198966	0.36449453	0.4018665	0.39759707	0.38627204	0.40023533	0.40313032	0.41566259	0.39511237	0.37863025
0.42442009	0.46810809	0.47688887	0.43923512	0.42355314	0.40252727	0.40635931	0.40280661	0.36312526	0.3444216	0.36608335	0.36261109	0.40834856	0.41377226	0.40726954	0.42596629	0.45579281	0.46022853	0.43598351	0.36979324	0.39621791	0.40724081	0.40986589	0.38358009	0.35461208	0.37601548	0.3840656	0.3940838	0.37937292	0.36527896	0.37471181	0.40518117	0.39959839	0.40262842	0.35977647	0.37373632	0.39308006	0.36911097	0.37831131	0.34133807	0.34062123	0.36699378	0.37907875	0.38162726	0.38043907	0.39869314	0.40523875	0.42800522	0.39239365	0.36781743
0.41219977	0.46131364	0.45650482	0.44518185	0.43037766	0.42765194	0.43758586	0.42644984	0.37649393	0.32486328	0.3565338	0.37733951	0.40570143	0.40445739	0.42145604	0.43307403	0.4661774	0.46257144	0.42955413	0.38922155	0.38989076	0.40057322	0.40284556	0.39719385	0.3607887	0.35088024	0.37266055	0.38241503	0.36475968	0.353223	0.35746232	0.39810625	0.37797365	0.42877072	0.37993518	0.3640736	0.38920042	0.37987158	0.35587326	0.33642524	0.34225491	0.36518556	0.40429968	0.40987003	0.39483532	0.38257998	0.41864288	0.42717627	0.40994468	0.37160295
0.41607904	0.4360193	0.46585956	0.46961692	0.48325685	0.4623	0.47878197	0.46885005	0.431739	0.38480827	0.36632094	0.38610467	0.42302823	0.42721611	0.46229413	0.44792786	0.45722172	0.48902762	0.45467588	0.3895576	0.37116277	0.40795195	0.40391034	0.41571775	0.3916266	0.36737472	0.37796125	0.36944112	0.37616056	0.33914432	0.33460215	0.36003813	0.41411448	0.42199498	0.40443301	0.40169251	0.38478392	0.40701151	0.37084633	0.34146535	0.3342981	0.36910519	0.40978548	0.41173249	0.41898462	0.4234812	0.44551948	0.45457155	0.44802797	0.38125414
0.41225955	0.44925544	0.46925804	0.48771697	0.46233457	0.47558668	0.49904579	0.51053131	0.46380168	0.42497543	0.39981973	0.41779724	0.45231	0.46487698	0.47511977	0.47025329	0.49605101	0.45528761	0.44947809	0.4035545	0.38494104	0.41972509	0.45292652	0.45405537	0.40644997	0.40408382	0.40074876	0.35506958	0.35088265	0.33221886	0.33564946	0.35619149	0.40641576	0.43697146	0.43933761	0.4398517	0.45174375	0.42368856	0.39775321	0.3467032	0.35510302	0.35775077	0.40557358	0.41506079	0.4490256	0.45442551	0.4691613	0.46371856	0.42152542	0.40063232
0.40371385	0.44273874	0.46359077	0.46170902	0.4820511	0.49716321	0.49851695	0.52165407	0.48961318	0.43169755	0.40796566	0.42612427	0.46671519	0.4730978	0.4792679	0.45433667	0.46122375	0.47021595	0.42423603	0.38320541	0.37713012	0.41350105	0.450196	0.47561631	0.44387668	0.41729689	0.39548069	0.39409047	0.35194439	0.32554796	0.33129144	0.38095161	0.41571417	0.42682874	0.44387367	0.39462566	0.48211175	0.46232551	0.39465633	0.35864788	0.36512014	0.38518247	0.40055248	0.43249968	0.44523695	0.4629243	0.47951585	0.48615432	0.45182362	0.41236031
0.39848033	0.41571799	0.44372866	0.43364617	0.43939286	0.50623417	0.48887774	0.5048638	0.47751194	0.44112396	0.41293937	0.43536952	0.47138169	0.46566498	0.4376916	0.44256422	0.4521991	0.46404544	0.42386883	0.36213621	0.3926653	0.40718082	0.43958721	0.46007001	0.44163305	0.41244629	0.41781008	0.39556047	0.3563692	0.32505947	0.34332135	0.38241976	0.39193836	0.41317961	0.39014542	0.4422197	0.47066906	0.46980202	0.41185167	0.37154156	0.35627338	0.38493621	0.40130526	0.42575899	0.41354796	0.42692244	0.46662539	0.47842443	0.42941022	0.40889579
0.39832062	0.41349161	0.413984	0.40329191	0.41472411	0.43174639	0.46132761	0.4738428	0.43775463	0.41774705	0.38436657	0.43389913	0.44769156	0.42941415	0.41696703	0.41345894	0.42496186	0.44187671	0.41344181	0.3686325	0.38533282	0.38920462	0.42551121	0.42915821	0.39619592	0.39464658	0.3936033	0.39814335	0.36021766	0.33055845	0.32213858	0.33932415	0.38525438	0.39661932	0.39791894	0.43155056	0.44232881	0.44152009	0.39660594	0.36690491	0.35986537	0.39173052	0.41161487	0.4030309	0.39660296	0.3994576	0.4291808	0.44108021	0.42397916	0.36467496
0.36932933	0.40379712	0.39655718	0.38284254	0.37866181	0.36704102	0.41211036	0.42226189	0.4169524	0.39773336	0.3834106	0.42910865	0.41074327	0.39534229	0.34221464	0.39470562	0.40539864	0.41910625	0.40084344	0.36407739	0.36853617	0.37139207	0.39877415	0.40085024	0.39447224	0.36488926	0.41775379	0.39222085	0.36728022	0.32465872	0.33020911	0.34564656	0.34385142	0.380658	0.36145765	0.38464752	0.42168552	0.41017541	0.40183532	0.36217436	0.35624373	0.34743288	0.39541268	0.37809446	0.37012899	0.38246477	0.37624493	0.39802891	0.40548882	0.35570949
0.38304457	0.39696631	0.38964465	0.3696422	0.35475489	0.3691794	0.38463995	0.40121073	0.38724607	0.35549417	0.37818417	0.39572757	0.39308885	0.36718345	0.33617449	0.35820091	0.38983384	0.42125511	0.40839458	0.37690622	0.36376917	0.37583482	0.3862074	0.3630794	0.36005878	0.35572296	0.38020414	0.39387873	0.36816943	0.35063919	0.33765948	0.34953853	0.3781558	0.35024235	0.36121944	0.37218106	0.39034823	0.41570961	0.39558092	0.37465274	0.37588724	0.3822515	0.37333253	0.3435533	0.34565434	0.33654574	0.37358445	0.38468048	0.38894933	0.35101008
0.37196472	0.40777904	0.39965621	0.38748229	0.3315528	0.34851953	0.37108371	0.38577837	0.36458614	0.35505623	0.38599837	0.36606044	0.38243982	0.3554416	0.35556495	0.35787997	0.38262695	0.42259383	0.41239303	0.39353555	0.38373491	0.38247681	0.38538745	0.36543819	0.35139376	0.36993432	0.39861715	0.37446913	0.41263238	0.35385448	0.35892215	0.36547762	0.36163822	0.338312	0.33080253	0.34201914	0.397201	0.410537	0.41677782	0.40058601	0.37418702	0.40408427	0.39788818	0.3528361	0.32034183	0.31869468	0.33247265	0.35499725	0.36572105	0.34654364
0.38905886	0.40035725	0.41013756	0.3917017	0.33924034	0.34712583	0.35488591	0.37718132	0.3647581	0.35550845	0.36258489	0.36773568	0.38149762	0.36780521	0.36458704	0.36378741	0.363832	0.4285419	0.42263469	0.40239576	0.39509729	0.40463668	0.40332487	0.35915041	0.35506126	0.35529792	0.3750951	0.38223216	0.38533166	0.35019791	0.3459509	0.36639255	0.36854818	0.33015516	0.33478445	0.36368883	0.37935451	0.41377577	0.40889806	0.39530391	0.41462025	0.40299502	0.40240711	0.32035628	0.31828991	0.32283723	0.31668434	0.35264274	0.34045553	0.3337166
0.38925487	0.40254536	0.4311083	0.40886521	0.37417871	0.36862382	0.39215967	0.3855775	0.36626101	0.33750424	0.35645306	0.37055814	0.37599644	0.35463369	0.33738473	0.35171896	0.3960174	0.4011727	0.42464849	0.39885622	0.39616269	0.40047616	0.40724027	0.37192115	0.3527098	0.35561597	0.38252455	0.36935401	0.35390022	0.33600321	0.33181047	0.35595569	0.37502539	0.36120114	0.35999745	0.35766247	0.3894802	0.42960489	0.43075544	0.40784198	0.41233146	0.40898404	0.41693228	0.35193685	0.32072306	0.32093605	0.32027486	0.34356156	0.34707522	0.32777554
0.35672027	0.39933628	0.40274519	0.43607101	0.40827787	0.40031403	0.43439165	0.4131037	0.382368	0.3566246	0.34852934	0.3772285	0.3764562	0.37643701	0.38221672	0.38661566	0.39536116	0.436239	0.42840102	0.39713973	0.37926853	0.39821631	0.39559352	0.38303989	0.37066337	0.37686282	0.37886354	0.37872902	0.36678925	0.32087582	0.3224332	0.33231202	0.37013614	0.39343566	0.36818385	0.38963959	0.41631141	0.44252583	0.42244577	0.41020903	0.38716349	0.42975217	0.38955808	0.36031887	0.33539787	0.35058865	0.35961688	0.35915774	0.35172376	0.36041641
0.36818156	0.40228426	0.44553971	0.42236322	0.44864163	0.45785156	0.45852426	0.44255209	0.39876708	0.35844669	0.35480604	0.35989895	0.40410385	0.41604966	0.39100495	0.4021737	0.44761229	0.45427924	0.43431619	0.38569269	0.39196035	0.41073158	0.42452887	0.41961682	0.38422024	0.39288053	0.39568308	0.38225317	0.34968027	0.32329339	0.31016323	0.35021251	0.40490672	0.41088969	0.41469848	0.43429965	0.44695434	0.47771117	0.4644694	0.4091135	0.42242008	0.42170078	0.426862	0.41319701	0.39096951	0.39885589	0.39748502	0.41033459	0.38943368	0.37090075
0.34900585	0.37588075	0.42202583	0.44831842	0.42537528	0.46878433	0.48213276	0.44325754	0.39907265	0.36223578	0.37761748	0.37342465	0.37628371	0.4292967	0.39875135	0.43824613	0.44412956	0.47039598	0.42663848	0.37641448	0.37838915	0.38401094	0.4444108	0.44371912	0.42864835	0.42296642	0.42291918	0.38775462	0.33355361	0.31155097	0.31510851	0.32261249	0.36265737	0.40202072	0.46135488	0.44504866	0.48783389	0.50523561	0.48218787	0.4246285	0.39412341	0.41548666	0.44100809	0.43457696	0.41735059	0.44318572	0.42883047	0.442862	0.42689991	0.39206052
0.34977406	0.36583653	0.39169464	0.42895547	0.44947103	0.43929112	0.45711446	0.43769136	0.40131667	0.33456728	0.33889431	0.3752791	0.38078925	0.4358044	0.42832327	0.44096726	0.4564513	0.45216817	0.38884684	0.3654941	0.33975288	0.39171028	0.43045074	0.44253662	0.43921003	0.4297767	0.40442702	0.36268085	0.32391098	0.29370058	0.31264454	0.32849434	0.36623016	0.40014878	0.44733045	0.50868791	0.51833749	0.52842093	0.48031804	0.39317864	0.37324029	0.40042445	0.40736961	0.44115704	0.44425622	0.46041977	0.45670092	0.4580425	0.43118688	0.40562224
0.33216426	0.35643983	0.37748954	0.39444429	0.39180362	0.40878013	0.41070813	0.4009293	0.36693671	0.33345449	0.35060495	0.35748538	0.3719193	0.39198166	0.41371274	0.43588352	0.45050085	0.42384249	0.39230391	0.31437221	0.34170419	0.36637509	0.43110684	0.43725118	0.44361478	0.44080898	0.41522071	0.39558768	0.31705171	0.29061496	0.30053952	0.33174485	0.36142009	0.40809628	0.42991933	0.47328237	0.51324743	0.53080529	0.47178498	0.40894431	0.35858396	0.38167223	0.3991065	0.41845047	0.44156787	0.44729638	0.44089159	0.45119151	0.42480057	0.40158346
0.3508094	0.34871507	0.37162501	0.3719939	0.33949876	0.36141342	0.36430514	0.36919183	0.33637363	0.30076221	0.32097018	0.34049544	0.36885834	0.38927743	0.39699411	0.39368576	0.41580108	0.40318054	0.35187376	0.31066582	0.31641284	0.35696197	0.38165563	0.41189995	0.44333997	0.44649237	0.43940023	0.40226519	0.33821332	0.28210777	0.28874302	0.32141915	0.34689045	0.39518797	0.41100582	0.45524165	0.49280024	0.49746957	0.48271081	0.36529467	0.35852143	0.35658503	0.38451925	0.40633589	0.39898959	0.4098767	0.43162525	0.42820203	0.41810051	0.38951507
0.3537513	0.34796068	0.37785798	0.34165606	0.31099659	0.31387758	0.33518529	0.32745114	0.31910229	0.30636579	0.30608302	0.34349254	0.39340529	0.38086826	0.39081144	0.37416509	0.4029007	0.38926703	0.34395465	0.33248335	0.32064381	0.34821314	0.38617268	0.42923677	0.42629161	0.44125825	0.44949368	0.36395898	0.33267769	0.29446775	0.29051501	0.32225758	0.3632637	0.38941917	0.40626502	0.43805805	0.45359296	0.49261302	0.40846345	0.37735841	0.35234731	0.37821466	0.38974664	0.39469129	0.36999062	0.39268261	0.40572476	0.42155024	0.39792117	0.37368304
0.37781766	0.37163675	0.38549051	0.35076672	0.31377429	0.31777757	0.32239297	0.34934494	0.31863353	0.31057417	0.31778422	0.35201693	0.37311402	0.39424652	0.38140303	0.37095091	0.40354696	0.38089651	0.339412	0.32808432	0.33292824	0.3633723	0.3872565	0.41928741	0.43118364	0.42335141	0.47508189	0.42237189	0.36414418	0.3172425	0.30806959	0.35765746	0.38139161	0.36862543	0.40751302	0.41776839	0.45610943	0.47502416	0.42041296	0.36972874	0.35302538	0.37644237	0.39421314	0.36521599	0.34675342	0.35976323	0.36489755	0.38504508	0.38886926	0.3903282
0.37297711	0.39437523	0.3802692	0.35959622	0.31864023	0.31491122	0.3275362	0.32883751	0.32778576	0.30662265	0.33441669	0.36492375	0.39134297	0.39007789	0.37659726	0.37364316	0.37281951	0.38702437	0.35648295	0.33701912	0.3436864	0.36467907	0.37476996	0.41563421	0.41298392	0.42896232	0.42313015	0.43875861	0.38667783	0.33825192	0.32241037	0.36742431	0.39078981	0.40322706	0.39267722	0.41328681	0.43208805	0.45184699	0.42100838	0.37823021	0.36540648	0.40403301	0.38729614	0.36770818	0.34273082	0.34041542	0.36112392	0.37489557	0.38856	0.37179467
0.36839843	0.38951468	0.38793156	0.37973002	0.34258467	0.33531433	0.3580142	0.35160822	0.33614492	0.32322934	0.32082829	0.35321262	0.40874648	0.4219408	0.38574365	0.38331217	0.3915222	0.39363608	0.36684787	0.34714592	0.33889565	0.37579325	0.38329685	0.41499081	0.424546	0.41594839	0.44081724	0.42676055	0.38306522	0.3561461	0.35610864	0.38290739	0.40102515	0.4432694	0.38660377	0.41913137	0.43691635	0.44899628	0.42091912	0.42148846	0.39060366	0.38817438	0.3778919	0.36346406	0.33138508	0.34937418	0.36638913	0.3869935	0.37723908	0.38559526
0.35637158	0.3687284	0.42298946	0.36981949	0.39368749	0.37960991	0.3754704	0.33955392	0.37527567	0.34896731	0.3601729	0.38090214	0.40039524	0.41643825	0.39381763	0.38218334	0.41068241	0.41737348	0.39092004	0.39223754	0.38488922	0.38588998	0.41304052	0.41567758	0.40715328	0.40705574	0.42941499	0.42668813	0.40175292	0.36941922	0.36907396	0.38569462	0.41808084	0.37662041	0.41399521	0.41976783	0.45227301	0.4528105	0.4426257	0.41697571	0.40641865	0.41690636	0.40210095	0.36099884	0.34622666	0.35114828	0.35371447	0.38149503	0.38607597	0.39993483
0.33258113	0.36532864	0.38548762	0.37907597	0.42866564	0.44119349	0.44519031	0.44376314	0.41502526	0.37775153	0.39333767	0.38799965	0.42505485	0.42946941	0.43239027	0.43625468	0.43256593	0.4558228	0.46051115	0.40986553	0.39395061	0.40846214	0.45764107	0.45076865	0.42695433	0.44897211	0.44813362	0.47260988	0.43771672	0.42282692	0.42281735	0.44059095	0.46093917	0.4664132	0.45017919	0.46049461	0.48120031	0.51099324	0.48818159	0.44281623	0.41943356	0.45537749	0.42763501	0.38984826	0.36204049	0.37145165	0.38071951	0.39506137	0.40747014	0.43341225
0.30604139	0.33413115	0.35830724	0.39478436	0.43996733	0.43482968	0.47335926	0.4850755	0.45298818	0.41476378	0.38618055	0.41215074	0.4428426	0.44153398	0.44928685	0.45413396	0.47303641	0.48533303	0.47737622	0.44963342	0.44146916	0.44515753	0.4635281	0.46866101	0.4521035	0.47008681	0.47550705	0.48010594	0.48134932	0.46529266	0.44286439	0.4605023	0.454366	0.4803029	0.49730861	0.49000189	0.52884108	0.536762	0.53203857	0.45220199	0.46537322	0.47961998	0.45281944	0.41406015	0.4181881	0.41253966	0.41431463	0.43308508	0.44960159	0.47188762
0.29952404	0.33305737	0.36893228	0.36302906	0.40715939	0.43698171	0.45545104	0.49604207	0.46338415	0.42076191	0.39149746	0.40855995	0.41643775	0.42634979	0.41379535	0.43325105	0.4537136	0.47683507	0.48316756	0.43822733	0.41524816	0.43766659	0.46117038	0.45270294	0.46367255	0.48263147	0.48492685	0.5062108	0.48893449	0.46485764	0.47544378	0.48117664	0.48339021	0.48463398	0.47389132	0.50954747	0.53433096	0.53368962	0.51571178	0.46607673	0.47983885	0.47817278	0.45465168	0.435469	0.41348976	0.43377516	0.4617787	0.4674412	0.47768691	0.48337191
0.28160566	0.30526248	0.31875604	0.36891893	0.36677945	0.38798505	0.40170398	0.45471787	0.43206301	0.39216122	0.37639076	0.37839517	0.41464683	0.43248406	0.41564399	0.42827478	0.44746372	0.47934598	0.45967278	0.4178102	0.40549296	0.42877311	0.44870988	0.45482478	0.44198138	0.46147004	0.45512751	0.47950339	0.47293857	0.44701752	0.4498831	0.45465559	0.48235407	0.48501045	0.47752282	0.50954539	0.50847346	0.49030417	0.50816506	0.45754743	0.47991604	0.46491221	0.47924393	0.43588129	0.43620148	0.4431217	0.46361476	0.48283342	0.46414673	0.48953071
0.28413957	0.31130129	0.31090596	0.30628109	0.32849577	0.35554901	0.35536268	0.37090209	0.37091482	0.36665151	0.40210435	0.38964111	0.38321501	0.3828052	0.38399279	0.39381018	0.44048503	0.46318242	0.44808128	0.43367305	0.42574412	0.43906748	0.44370031	0.45693743	0.44721416	0.43674567	0.4502534	0.46418884	0.47240251	0.45765287	0.4366518	0.46130657	0.46862024	0.4592613	0.45269734	0.46972245	0.47098103	0.4841058	0.4779329	0.44859582	0.44033548	0.47282478	0.47703052	0.42004681	0.42729431	0.45662048	0.48145258	0.46107119	0.48985472	0.47120392
0.2870734	0.28879824	0.29176503	0.30687389	0.31419751	0.31014159	0.34408855	0.34534171	0.35760012	0.35617664	0.36065242	0.39398345	0.38620302	0.40494123	0.36245951	0.37668404	0.41127828	0.43481481	0.43902826	0.42816845	0.44911206	0.46143651	0.46972007	0.45708224	0.4222784	0.43878168	0.46134293	0.46720904	0.47587329	0.45116395	0.47306171	0.48103794	0.49537137	0.45648238	0.43112195	0.4357169	0.47105348	0.47260034	0.46755406	0.44648126	0.4501217	0.4559308	0.48208511	0.48720995	0.43106759	0.46630168	0.4814792	0.48328742	0.47884303	0.47724172
0.32564595	0.32463083	0.32282197	0.30771154	0.29198489	0.30589446	0.33624813	0.32682988	0.33271748	0.34385997	0.35974529	0.37793642	0.44947967	0.40471464	0.37087476	0.36220661	0.39338028	0.4200241	0.42830864	0.43361652	0.49437192	0.48480061	0.48475024	0.44467115	0.41508511	0.41277766	0.42596132	0.46599916	0.48755154	0.49172199	0.47347847	0.51715785	0.5017544	0.46093097	0.41870418	0.42786765	0.44470984	0.46568868	0.45277414	0.45740235	0.47946373	0.48905021	0.49727765	0.47166252	0.46030256	0.46464169	0.48835763	0.49597123	0.49668035	0.48411694
0.33426407	0.33889347	0.34154859	0.30225757	0.2853598	0.32177165	0.3109611	0.33358333	0.33985075	0.35017332	0.37889886	0.39478818	0.41430601	0.41720688	0.38703296	0.37106892	0.40300462	0.41277251	0.43412265	0.45380193	0.47528508	0.52749366	0.49098629	0.43298051	0.41098416	0.41048965	0.44026354	0.46541411	0.48980033	0.48325628	0.51300716	0.53118068	0.49980545	0.4165473	0.40274671	0.40749058	0.41282201	0.45446488	0.46011883	0.47695792	0.48172909	0.50497323	0.52630132	0.52400976	0.48203343	0.45987129	0.48326004	0.50056106	0.48213756	0.49547309
0.36360925	0.37974817	0.39334577	0.30635321	0.31455535	0.32322675	0.3320657	0.34040597	0.34766218	0.33149403	0.37013778	0.39473838	0.43292052	0.41802591	0.38014099	0.39263615	0.41206807	0.42722422	0.46567163	0.48841241	0.48763326	0.47538963	0.45116395	0.41267288	0.40516332	0.39699528	0.42511174	0.45433351	0.47757232	0.50190383	0.53263539	0.54212338	0.5451147	0.44410369	0.40001118	0.3894484	0.41428387	0.43859199	0.46340701	0.45486873	0.50232756	0.52395964	0.55192459	0.52459437	0.49643916	0.46447265	0.48223215	0.47006088	0.4926388	0.49342951
0.39084792	0.39709136	0.39856401	0.34061885	0.32077736	0.33810958	0.35104835	0.35810062	0.36449531	0.37540823	0.42821544	0.42762005	0.47996375	0.45205361	0.44657069	0.4288176	0.45882481	0.48551765	0.49286532	0.48533762	0.5381825	0.56163937	0.4970699	0.41814825	0.38685098	0.39973292	0.42591068	0.45982367	0.47065201	0.52945197	0.57860762	0.60529017	0.53608876	0.47763357	0.39620683	0.3904199	0.42180851	0.44317576	0.46688911	0.49702311	0.53009242	0.59580362	0.59898537	0.53072047	0.50564021	0.49647701	0.48410043	0.46511126	0.47632623	0.50065076
0.41390035	0.42635038	0.39604604	0.39967582	0.33955634	0.37284845	0.38470128	0.37958461	0.39301863	0.4156414	0.48760378	0.48154035	0.50029624	0.51471341	0.49050683	0.49102169	0.51922727	0.54628479	0.55300355	0.54772937	0.56357014	0.54090017	0.52237624	0.42577541	0.41551054	0.40447867	0.44169989	0.4749305	0.52064532	0.59309107	0.63389456	0.66182488	0.54768747	0.50644767	0.43755051	0.4170112	0.44281405	0.47579253	0.49001187	0.54595625	0.60374641	0.63622159	0.69614148	0.65926063	0.57395387	0.54468393	0.55645382	0.54998803	0.55481035	0.55805737
0.39919952	0.40659726	0.4084236	0.40631989	0.40739068	0.40918174	0.40154669	0.40902671	0.41999948	0.46170318	0.47745195	0.51036096	0.50749582	0.53282052	0.5189088	0.52545619	0.55062145	0.56894189	0.57057834	0.55739701	0.56753331	0.54694045	0.52597427	0.47802183	0.44306332	0.46459231	0.4755398	0.50402296	0.57069862	0.65224564	0.68767172	0.69960696	0.6414699	0.53767693	0.4808926	0.46116641	0.46809718	0.4898549	0.54377037	0.59643131	0.67749465	0.71074253	0.7420361	0.7161569	0.65974569	0.61944109	0.63295686	0.61556989	0.63013417	0.64686751
0.39197403	0.40266618	0.39792529	0.41799286	0.40709645	0.41228089	0.42435905	0.41601309	0.4326058	0.44681603	0.46746227	0.51143318	0.50848103	0.50788909	0.51939768	0.52980047	0.5639323	0.56461072	0.55155903	0.56485713	0.54783022	0.55282128	0.53438318	0.4891682	0.45459515	0.46568584	0.51526648	0.5243172	0.60263795	0.67685109	0.69983029	0.72576278	0.66313291	0.56971341	0.49082041	0.47560382	0.49658695	0.53015858	0.57245296	0.63026667	0.71887791	0.73115629	0.72956455	0.7176345	0.68409073	0.66701877	0.66517657	0.66113931	0.67805451	0.67531621
0.37408233	0.37166601	0.38161626	0.38126749	0.40504453	0.39711991	0.41905177	0.41516683	0.40268043	0.4024688	0.44512248	0.47332031	0.48940039	0.48818406	0.49591169	0.5157221	0.54841501	0.53694075	0.54264122	0.53652042	0.57590795	0.53625679	0.52168071	0.50503671	0.46724615	0.49976626	0.49233359	0.53659236	0.60885769	0.66293949	0.72526807	0.69227767	0.63959062	0.54692602	0.48749685	0.49415362	0.47724289	0.51370156	0.5839265	0.63055825	0.71112669	0.72563446	0.72727424	0.67555743	0.66029406	0.63518322	0.65556103	0.66733837	0.66233832	0.67626739
0.34934777	0.36650431	0.37606105	0.3600435	0.38442785	0.38514918	0.39846694	0.39075637	0.37617305	0.39395913	0.42413628	0.44865316	0.45720831	0.44868699	0.46518922	0.4890599	0.5103218	0.52243054	0.52098423	0.52630109	0.53607583	0.55016017	0.52551883	0.49611604	0.49198502	0.50455648	0.49730337	0.55877429	0.57204849	0.61820924	0.62164533	0.64154583	0.60734046	0.52508777	0.47196892	0.47353816	0.47277927	0.50859153	0.54736114	0.59168679	0.63100868	0.65122116	0.66496694	0.65475798	0.6117655	0.62382609	0.62345159	0.62933838	0.64132065	0.61749339
0.34859028	0.36464804	0.37822571	0.37675768	0.38471961	0.37598071	0.40046796	0.41644594	0.39196694	0.37185466	0.39179814	0.45031247	0.45642918	0.43310767	0.41983336	0.45973364	0.46093526	0.48051482	0.4705146	0.50025982	0.51670772	0.51967669	0.55217206	0.52499121	0.51580137	0.521963	0.5597384	0.56799734	0.61240089	0.57396203	0.57235384	0.59387922	0.56865853	0.52053094	0.46912602	0.47017398	0.50045115	0.51819307	0.52439088	0.52901179	0.55788529	0.58583277	0.5895049	0.58272237	0.57413203	0.58406162	0.5728085	0.6098817	0.61572152	0.57552999
0.3784712	0.41329503	0.41806924	0.41292217	0.37956554	0.39578241	0.41722935	0.42460513	0.40659985	0.37337726	0.44632915	0.44603398	0.47913313	0.45286125	0.41945228	0.44015828	0.4544917	0.44272313	0.47426471	0.48579428	0.51006645	0.51020259	0.55943447	0.54759836	0.54602337	0.57297105	0.58935732	0.59108514	0.59495622	0.53355116	0.54389632	0.57216877	0.56936306	0.53481615	0.50736791	0.50984353	0.53581965	0.53094018	0.53062773	0.52512747	0.51372248	0.55083573	0.5641377	0.57515639	0.55639368	0.54948616	0.57428342	0.62522227	0.66930461	0.60627002
0.38645384	0.39978132	0.40502879	0.425273	0.39706394	0.41497922	0.43087521	0.43044662	0.39521855	0.43536979	0.43849283	0.47835845	0.46133342	0.44872844	0.42916259	0.40753663	0.45504975	0.44545358	0.45310977	0.47780707	0.51314729	0.55780035	0.57672024	0.58328849	0.56649023	0.57537109	0.59399438	0.61074835	0.56093097	0.52083617	0.53698784	0.52506071	0.55818707	0.52934611	0.48803186	0.50992692	0.52774501	0.56902349	0.52538854	0.51823354	0.52398139	0.5263834	0.54104698	0.54346412	0.52227437	0.5539425	0.57108295	0.62490332	0.66443378	0.66534954
0.37806183	0.41629258	0.43166721	0.4186874	0.40329999	0.42528477	0.46514672	0.44918773	0.45067704	0.45193997	0.45512322	0.479552	0.47400022	0.44814566	0.4084177	0.42386493	0.44961962	0.45869151	0.48586681	0.46944967	0.51582575	0.56542021	0.56971228	0.56601703	0.57590598	0.55858803	0.57443315	0.58466679	0.58279043	0.54459393	0.53750038	0.5486061	0.55686873	0.54530704	0.51992989	0.50662154	0.53673965	0.54626155	0.5267846	0.49317124	0.51205176	0.51402402	0.54085565	0.53634733	0.5030008	0.52076334	0.57160026	0.62768763	0.62882167	0.66839206
0.37300864	0.41278926	0.42612803	0.44695696	0.43925819	0.42975095	0.47204995	0.49030328	0.44395459	0.46209595	0.48588637	0.49047866	0.49619821	0.5070917	0.4560824	0.43385842	0.45845574	0.47808543	0.47180721	0.51002598	0.48319736	0.565117	0.58395374	0.55350214	0.56477481	0.55169398	0.56812775	0.58031309	0.57971454	0.56584275	0.54070467	0.56910712	0.58372635	0.54922104	0.51282734	0.48844934	0.55216509	0.5404169	0.5320785	0.51950222	0.52482432	0.54850733	0.54908884	0.53788513	0.49311554	0.49445245	0.53838366	0.60421723	0.60530996	0.67141795
0.37844989	0.39537722	0.4216809	0.43236753	0.43075848	0.46832001	0.49410897	0.50681388	0.53014046	0.49747616	0.48263276	0.47582111	0.50246412	0.49157351	0.47291711	0.49007645	0.4945474	0.51591116	0.51014501	0.55622739	0.60853857	0.61483133	0.60343426	0.58571035	0.53704494	0.55098939	0.57205564	0.61369395	0.59056741	0.57653904	0.60527962	0.59485066	0.61862892	0.60048521	0.52718413	0.52408165	0.52782238	0.54902828	0.57024336	0.54778308	0.56661701	0.5757907	0.56443036	0.51445597	0.48849308	0.47769818	0.50753957	0.58752871	0.63435811	0.63014907
0.38111493	0.40187058	0.40470317	0.42299998	0.42264256	0.4600181	0.48570126	0.51120538	0.51797462	0.50603187	0.49552068	0.48950168	0.48817879	0.50009996	0.50377572	0.51139945	0.52902347	0.56174022	0.5878824	0.61782598	0.64262992	0.66601181	0.60100198	0.54490072	0.53921622	0.53943682	0.5869236	0.61960089	0.6145286	0.58364213	0.64925528	0.66405821	0.65572703	0.62132978	0.55088085	0.54493743	0.57091838	0.57260644	0.59557444	0.57629997	0.56953156	0.59511805	0.56027019	0.51659095	0.46240065	0.45469201	0.47471613	0.57794023	0.59519339	0.60697478
0.35482749	0.40022856	0.40292913	0.39154902	0.41860411	0.44020528	0.47719711	0.4874604	0.49222329	0.47788119	0.46827352	0.46514866	0.47025499	0.48716596	0.52344382	0.5426718	0.57102782	0.5947451	0.62919331	0.64161658	0.6255213	0.62190217	0.59103537	0.52373683	0.51064342	0.5393579	0.55690557	0.60852456	0.617338	0.62379533	0.64512473	0.68167615	0.67504758	0.64247382	0.54614931	0.5382818	0.55463773	0.58620429	0.66532737	0.6039362	0.6039741	0.59313893	0.55227208	0.48823732	0.44765916	0.46350807	0.47147048	0.56719267	0.59502673	0.58930737
0.36070663	0.39026415	0.38512513	0.3804315	0.38950175	0.41826412	0.46105218	0.46701351	0.48630384	0.47243634	0.44183734	0.46759742	0.47202834	0.47850585	0.49083737	0.55153531	0.54982781	0.58455616	0.60228944	0.58947557	0.61284584	0.62494159	0.5347966	0.51096219	0.49201703	0.52847528	0.55265665	0.57030082	0.59317666	0.60783792	0.60709721	0.66841334	0.62434876	0.59009796	0.52089131	0.52039146	0.54841703	0.59408379	0.59620464	0.58935893	0.58839083	0.58884388	0.5560959	0.46682435	0.41087669	0.43141374	0.4388676	0.53353471	0.55694354	0.56519973
0.3596791	0.37922356	0.39441735	0.36708215	0.37172949	0.38280788	0.41856834	0.43117279	0.43269768	0.45333502	0.44217977	0.46057355	0.46469539	0.44267154	0.47691616	0.52146721	0.54659402	0.55392444	0.55987394	0.55718333	0.5721795	0.56095523	0.53696853	0.48148087	0.49140987	0.51354551	0.54708153	0.56165421	0.56137455	0.56176949	0.58284259	0.58212245	0.60457921	0.53668368	0.52496034	0.50239319	0.52701366	0.56376415	0.56952816	0.57630205	0.5793404	0.57700545	0.53602558	0.42850867	0.38190317	0.40011108	0.4297041	0.4776943	0.50527459	0.50751197
0.3797729	0.39318445	0.39401206	0.41918311	0.38817051	0.4065707	0.43662941	0.42494535	0.4341307	0.42252076	0.44090435	0.47488585	0.48273927	0.492737	0.49179783	0.49195361	0.52781814	0.5178408	0.51850396	0.52447528	0.53613204	0.54803866	0.51495266	0.50242209	0.50150609	0.51747841	0.52146286	0.53851986	0.53847837	0.50624853	0.52123731	0.52534407	0.51258498	0.46125376	0.46705055	0.48153749	0.5081861	0.53738958	0.58837032	0.55800349	0.54390478	0.53877169	0.50933522	0.40800726	0.3835803	0.38660276	0.40643191	0.45492306	0.47492352	0.46861565
0.39622849	0.41404954	0.45357412	0.45469141	0.42365471	0.42855012	0.44103476	0.46048805	0.42440167	0.42255172	0.42776066	0.4982278	0.48609421	0.46256971	0.48233193	0.51985675	0.53185439	0.50457591	0.47889069	0.52865738	0.5186528	0.54786783	0.54448557	0.51838601	0.50337297	0.51857746	0.53687143	0.51733154	0.47773346	0.47732469	0.47763327	0.48667768	0.48784733	0.45729658	0.43568459	0.46332309	0.50538546	0.53160495	0.52675146	0.52899593	0.54174018	0.53711057	0.51604366	0.41665545	0.37785074	0.39549613	0.39718097	0.44979858	0.46302956	0.45634767
0.37895447	0.46284944	0.49401015	0.49458885	0.47696233	0.44623828	0.45342159	0.43967369	0.40832657	0.47126007	0.47592238	0.52585977	0.53955442	0.52434379	0.50125676	0.50633776	0.51780844	0.49659887	0.48663291	0.4606427	0.53847146	0.53079391	0.54682487	0.54831976	0.5283547	0.5162077	0.5409295	0.51096904	0.46248969	0.46500343	0.47357225	0.46494251	0.46703428	0.43449059	0.42784509	0.457874	0.48739716	0.49809599	0.53193015	0.51587141	0.51363868	0.52589351	0.49465412	0.42087626	0.38109019	0.36740023	0.40503222	0.44922438	0.44376057	0.44892722
0.37857249	0.39175287	0.4703854	0.49620667	0.46736977	0.47545508	0.46810013	0.47765121	0.44380075	0.48979509	0.56038874	0.57427144	0.55214399	0.53813571	0.5186044	0.51801157	0.51349527	0.50438386	0.4707205	0.48727161	0.54694313	0.54091674	0.53097367	0.54092515	0.53408277	0.55413902	0.54675949	0.51352972	0.44422257	0.44525918	0.44981059	0.48448119	0.46114659	0.42031476	0.41154242	0.43914834	0.4663139	0.49033901	0.51760721	0.49388912	0.49989507	0.52358562	0.50472021	0.41957277	0.37882435	0.38324165	0.399194	0.42744648	0.43181446	0.44880331
0.36747703	0.38444376	0.44507742	0.4661732	0.47235849	0.482485	0.47645459	0.50112891	0.46816739	0.48358095	0.49623284	0.51812422	0.53667653	0.52906358	0.51905733	0.53381759	0.53030503	0.53384215	0.5073936	0.48476049	0.5153687	0.55641425	0.57293689	0.55118626	0.53642309	0.55031538	0.54018551	0.55133122	0.47480312	0.46172044	0.48165566	0.47760314	0.47093835	0.43455458	0.40068638	0.42922875	0.46813032	0.4872621	0.48948765	0.46984825	0.49946016	0.50653082	0.48993695	0.41964138	0.36650768	0.3782908	0.39336029	0.43139705	0.45694622	0.45857871
0.34655121	0.36104774	0.41927159	0.42657784	0.45422813	0.48858336	0.51174843	0.507177	0.519683	0.48496372	0.49511632	0.51284808	0.50288159	0.52349073	0.54640734	0.56136417	0.56968564	0.55304444	0.52945489	0.50372171	0.52853662	0.61041814	0.58256859	0.56343889	0.53923935	0.54031491	0.55828136	0.54662466	0.52956682	0.51625758	0.49833137	0.52522951	0.51001585	0.44791049	0.41788125	0.42541638	0.4511342	0.48057777	0.49486127	0.48597628	0.49499866	0.5096696	0.45847672	0.39664549	0.35402271	0.35902315	0.40779531	0.44129819	0.45458147	0.48179346
0.327719	0.34781259	0.41037062	0.41122648	0.43567395	0.45723757	0.4980891	0.50347686	0.51672697	0.47817048	0.44233298	0.47328609	0.49573183	0.49932623	0.55529857	0.5997197	0.60140562	0.59856093	0.59558052	0.61040848	0.57800174	0.62225384	0.57452446	0.51550907	0.48489776	0.50220627	0.53870654	0.55238652	0.56439716	0.54740894	0.53126806	0.55370116	0.52731514	0.48103458	0.4244161	0.44002682	0.4846617	0.48450369	0.48142889	0.48572534	0.46076044	0.47396514	0.46753362	0.40296724	0.35992798	0.35744688	0.41053772	0.46206558	0.46722946	0.48973066
0.29965228	0.34186828	0.38362774	0.40057734	0.39629874	0.43421292	0.4466773	0.49544299	0.47045618	0.47381088	0.45264348	0.46417096	0.46811944	0.49474025	0.53156358	0.58281279	0.60798085	0.61797154	0.60717988	0.61571234	0.62790102	0.63114619	0.54934293	0.4851355	0.45931217	0.49356219	0.51362514	0.54344386	0.58049339	0.55833805	0.5654881	0.56928271	0.561432	0.48384115	0.43509275	0.47637007	0.47052482	0.49120024	0.48224825	0.45409498	0.49705893	0.48985493	0.46705616	0.397214	0.36348137	0.38352379	0.39953509	0.4821094	0.50610626	0.49563378
0.33017129	0.34052455	0.33521301	0.36387926	0.37627292	0.4156262	0.44284281	0.45761582	0.49713832	0.44992271	0.44596288	0.44397512	0.44647023	0.47191465	0.51799345	0.54303056	0.58937329	0.59222043	0.60619861	0.62699699	0.65502405	0.59802639	0.54584235	0.50176531	0.44025147	0.4505865	0.468743	0.51011181	0.51884592	0.53014255	0.54932362	0.55192006	0.53494489	0.51615185	0.42328921	0.41489387	0.46557051	0.47714755	0.48956603	0.47710663	0.47467914	0.45342943	0.43215796	0.37797716	0.3537831	0.38114402	0.41874623	0.48339567	0.48743689	0.47295398
0.28853145	0.31271338	0.33502921	0.33517516	0.37205675	0.38103968	0.43249199	0.443757	0.46968579	0.44193441	0.42695713	0.45205545	0.44743812	0.47253278	0.49989831	0.52842724	0.5569995	0.56942385	0.57179374	0.58670193	0.52274805	0.57280195	0.52742666	0.45522541	0.42802849	0.43260714	0.44478104	0.45634937	0.47778198	0.46196854	0.49093497	0.5089556	0.51033109	0.44941542	0.37523314	0.41331899	0.43517569	0.4659166	0.45458123	0.43090934	0.50936043	0.44740394	0.37825164	0.36591935	0.33165446	0.33563223	0.39810792	0.44531557	0.44890842	0.41500869
[truncated: 462 more columns]
