# Supplementary material for: Evidence for saddle point-driven charge density wave on the surface of heavily hole-doped iron arsenide superconductors
Source: Nat Commun. 2025 Jan 2;16:253. doi: 10.1038/s41467-024-55368-7 (PMC11695596; doi:10.1038/s41467-024-55368-7)
Supplement: Supplementary file 3 — Source Data [file 41467_2024_55368_MOESM3_ESM.zip › Source Data File/Figure 3a - gcc map - 6 K.txt]

Topomap6K
0.38697654	0.37424061	0.36909628	0.37421161	0.39558965	0.40676194	0.40462837	0.41203159	0.41754416	0.39569005	0.38538066	0.37525269	0.37719342	0.38784319	0.4029364	0.43508622	0.4460811	0.47149807	0.50319982	0.52270281	0.53839076	0.52911907	0.50877607	0.48356274	0.494167	0.51204765	0.51906121	0.53468674	0.51819992	0.5036664	0.51944339	0.50603878	0.49430156	0.45835608	0.44926569	0.46170771	0.45477259	0.45295817	0.44546044	0.43480551	0.44431785	0.42865184	0.41167349	0.40258554	0.41308311	0.41162294	0.42531568	0.4191024	0.42072093	0.41186595
0.39536831	0.38134962	0.38086641	0.38322067	0.40533361	0.42180026	0.42475739	0.42608401	0.41935307	0.42417008	0.4033117	0.39693031	0.39594769	0.40797496	0.4204357	0.44728541	0.45533961	0.47709927	0.50028795	0.54417884	0.54872417	0.53352946	0.53676933	0.52599078	0.52784395	0.54537547	0.54786605	0.5407384	0.52787089	0.51259899	0.5099498	0.49807137	0.47779986	0.46423188	0.44837308	0.45450655	0.46350506	0.44287992	0.43544585	0.44019705	0.44794437	0.45392734	0.44142339	0.42727003	0.4173179	0.43322498	0.4334484	0.42885399	0.40798691	0.40883997
0.41094601	0.40504581	0.40849632	0.42701679	0.42992651	0.42938638	0.43472478	0.43428013	0.43021786	0.43109992	0.42909223	0.42223921	0.42609555	0.44225159	0.46156597	0.46360075	0.4708325	0.4849351	0.49836087	0.54093021	0.56821501	0.56887317	0.5707621	0.57494259	0.57934898	0.57185346	0.56367975	0.5414905	0.51619834	0.50786465	0.50622499	0.50762594	0.47110802	0.46458209	0.44397825	0.46715093	0.46374524	0.44983909	0.42688519	0.44616389	0.44189024	0.46529597	0.46014139	0.43962809	0.43824798	0.4322775	0.44535419	0.41881961	0.39853787	0.39879656
0.41910905	0.42091987	0.41203785	0.43542084	0.44767421	0.44981977	0.43870533	0.43118393	0.43974274	0.4381623	0.43935502	0.43474609	0.44940433	0.4650867	0.46240497	0.48997262	0.49500278	0.47053969	0.48284513	0.53687257	0.56574249	0.57186246	0.58179671	0.57308537	0.58952093	0.57615942	0.57146227	0.53363025	0.50503725	0.48455882	0.49326509	0.48336691	0.46340778	0.43646079	0.45160216	0.43326455	0.42874855	0.44939002	0.43069547	0.42245647	0.43046865	0.43872222	0.43893367	0.42563501	0.41798156	0.43258867	0.41708556	0.39959151	0.38365838	0.38625461
0.41021633	0.40671736	0.41858715	0.40414497	0.42632991	0.42388502	0.42000306	0.42490441	0.42300859	0.41466707	0.43841144	0.43736106	0.45118934	0.45851088	0.45367724	0.45978063	0.46290252	0.46281695	0.49329054	0.52027488	0.54564875	0.5808019	0.57456219	0.56246507	0.56574756	0.57225537	0.55260146	0.50858873	0.47522241	0.47868821	0.46875018	0.46279335	0.45019069	0.42809933	0.43016183	0.42632729	0.43646404	0.43110985	0.41326994	0.41429633	0.42278561	0.43053073	0.45072675	0.40217003	0.41013479	0.40105122	0.39683828	0.37646106	0.3783046	0.37592939
0.3813819	0.3897846	0.40737078	0.40167361	0.42300984	0.42173845	0.4113732	0.3927933	0.41821685	0.41326225	0.42650625	0.43345869	0.43624106	0.4396297	0.47333688	0.47439581	0.48366523	0.47489592	0.50187653	0.52687049	0.55538297	0.55830115	0.55779058	0.54134375	0.54865646	0.54838836	0.53962576	0.50720602	0.48533076	0.48467112	0.46296099	0.46068326	0.45008594	0.42665631	0.42440283	0.42684987	0.43246907	0.43875033	0.42789227	0.4302609	0.41609713	0.42411697	0.40341371	0.3827129	0.3853561	0.38876656	0.39674687	0.37550494	0.36683404	0.36679396
0.38887566	0.38517842	0.41468853	0.41273531	0.4157643	0.41655827	0.41653353	0.42554969	0.42560774	0.44929719	0.44461077	0.44511253	0.43635076	0.47318104	0.49579573	0.51711142	0.52936453	0.54450816	0.5546065	0.59081239	0.58078426	0.57015783	0.55640656	0.52998018	0.53697848	0.54735965	0.54919559	0.52726555	0.50509471	0.48898816	0.48563701	0.48304516	0.47892562	0.44624332	0.44727653	0.46718872	0.46679959	0.46102309	0.44117093	0.43903181	0.44898501	0.41913152	0.40149063	0.39298239	0.38755742	0.39360499	0.4043051	0.39134732	0.37663817	0.37178224
0.40858513	0.41028738	0.40823978	0.41489115	0.4123306	0.42775366	0.41306686	0.43525016	0.45152265	0.45328444	0.46743214	0.46856767	0.46650064	0.4808898	0.50710481	0.52787143	0.54988736	0.56574643	0.58342922	0.60299402	0.60234487	0.5813064	0.55619776	0.5123266	0.51094455	0.53574789	0.54989547	0.52314895	0.51408124	0.4922604	0.49956489	0.48364565	0.47289369	0.48171523	0.46605775	0.47547427	0.48727694	0.47640428	0.44199386	0.42979518	0.43554688	0.41623011	0.40842748	0.38586533	0.39775524	0.39972636	0.40129855	0.40729126	0.38954258	0.39155439
0.40015548	0.3977116	0.39155811	0.41614804	0.40229365	0.39951324	0.42307562	0.41823056	0.43643776	0.45238951	0.45672953	0.45864415	0.45307159	0.46872246	0.48663402	0.523965	0.54164684	0.56757116	0.57791603	0.59159595	0.59127551	0.56198245	0.53810394	0.50924665	0.50504225	0.50100422	0.51360655	0.53231966	0.51210761	0.50242507	0.48936778	0.47908083	0.46830392	0.44076449	0.45757604	0.47330397	0.46887103	0.45335871	0.43799478	0.4194237	0.43110359	0.41159204	0.40960103	0.38297856	0.38143781	0.3893027	0.38486975	0.3819145	0.38398248	0.38081184
0.40446132	0.39214754	0.38031301	0.39311537	0.37416643	0.39275032	0.38494337	0.39889836	0.41235149	0.4418264	0.45694819	0.47114041	0.44110441	0.45971483	0.47016144	0.50138873	0.51541924	0.54539037	0.56022686	0.57726681	0.57666516	0.56377995	0.52871966	0.48957533	0.49218145	0.50623381	0.50947928	0.49776658	0.47558153	0.47588158	0.46891594	0.47338513	0.47261789	0.43864858	0.45216963	0.45613554	0.44896895	0.44232267	0.41360164	0.41887912	0.40912351	0.4149588	0.38772234	0.3711783	0.394916	0.378667	0.38534465	0.38620824	0.36868939	0.36727375
0.40034005	0.39335606	0.38438824	0.38916594	0.38147321	0.39624637	0.3954733	0.39849168	0.40523249	0.44945246	0.47155133	0.47451785	0.47517455	0.47785568	0.49779871	0.49631205	0.51423085	0.52108872	0.5425151	0.56763327	0.57804334	0.57403791	0.53807193	0.51302022	0.50360858	0.50443602	0.49707091	0.48848692	0.46534353	0.45158464	0.46600503	0.47251046	0.46851498	0.46473348	0.45494214	0.44909793	0.44910172	0.44510067	0.4170498	0.41662577	0.41760814	0.42312604	0.41720408	0.40343201	0.40438986	0.42226118	0.40685409	0.38889197	0.38536894	0.38238576
0.42578608	0.41707042	0.41471952	0.41559801	0.41848016	0.42104778	0.41150954	0.42534041	0.44694787	0.48328918	0.50333154	0.50901556	0.51872337	0.51502132	0.50726736	0.5086835	0.51287693	0.51854622	0.52848399	0.57132709	0.59085941	0.59363544	0.56312424	0.54824674	0.52497661	0.5130986	0.51184523	0.47507501	0.45767999	0.44883001	0.44962972	0.48141044	0.48415065	0.46496794	0.43846157	0.46056864	0.44251311	0.45711911	0.41932273	0.40700209	0.42388958	0.43368161	0.44255275	0.42550734	0.42606795	0.42727584	0.41469482	0.40054363	0.38553071	0.38697848
0.43913841	0.43454984	0.42437926	0.44750962	0.45307815	0.4541446	0.45220634	0.46159074	0.47279209	0.50128043	0.52221745	0.5292114	0.5366075	0.51498002	0.50299674	0.50035834	0.51135701	0.50564808	0.51711595	0.54626191	0.57283998	0.59535456	0.57936072	0.55049711	0.53041685	0.51460195	0.50240058	0.47630945	0.45193887	0.44703245	0.47074002	0.474675	0.47501323	0.4629454	0.4445551	0.44402817	0.4452928	0.43074453	0.41988277	0.42016003	0.41412485	0.42362565	0.43332732	0.41318974	0.41848725	0.42561042	0.41346708	0.38471565	0.37923449	0.38133931
0.42962143	0.42939973	0.43422887	0.44268271	0.44871259	0.45784572	0.44794944	0.47954416	0.47896484	0.49469966	0.50245774	0.52148724	0.53251249	0.50970644	0.50510722	0.47977823	0.48084185	0.48329392	0.48375219	0.54485226	0.57347	0.57880437	0.56726867	0.54029745	0.49571618	0.51103926	0.48318571	0.45658803	0.43412146	0.43746457	0.44013613	0.45936814	0.4510335	0.44276083	0.42545739	0.42720214	0.4097822	0.39981395	0.40456945	0.39402199	0.41082767	0.42199677	0.40055877	0.3912738	0.40233707	0.40701705	0.38950869	0.38091859	0.37479928	0.36286369
0.41505575	0.41457173	0.43276998	0.43330801	0.44586807	0.45891181	0.44524738	0.47402567	0.47240055	0.47952855	0.50039297	0.50368989	0.5009138	0.48833534	0.50515115	0.48101094	0.47819299	0.47739124	0.48955804	0.53685534	0.55203885	0.55679023	0.5332399	0.51129431	0.48584002	0.48069274	0.46288824	0.44712821	0.44434011	0.43100536	0.44733271	0.43195072	0.43566033	0.42667124	0.41425413	0.4236379	0.40738636	0.40149614	0.41162628	0.40122384	0.40016156	0.40247482	0.37323964	0.36486873	0.37226114	0.38409644	0.37894848	0.35425514	0.36117238	0.35930228
0.38558421	0.41570532	0.42469415	0.44433329	0.4436014	0.46667957	0.4661321	0.47849107	0.48310447	0.50049454	0.49667144	0.48990136	0.49016365	0.50418192	0.49802077	0.52219343	0.51022601	0.48994431	0.52099979	0.53575397	0.55741775	0.54803717	0.51305836	0.48028088	0.47122395	0.48494405	0.47551462	0.48644692	0.4540081	0.45830935	0.46044794	0.45140567	0.43230104	0.43207985	0.41451043	0.41871858	0.42761123	0.42601544	0.42021626	0.42478609	0.41817871	0.40334547	0.3830007	0.37551102	0.36360928	0.37507752	0.3899388	0.36729744	0.36663458	0.36620641
0.40208769	0.43761343	0.45050597	0.46485642	0.48869616	0.50701296	0.48963571	0.5062691	0.49447575	0.49831134	0.49558538	0.48614758	0.50232536	0.50403875	0.53325969	0.55979979	0.55385137	0.56417537	0.55534208	0.54071307	0.53993642	0.51658142	0.48545086	0.47473404	0.45121902	0.46293497	0.47802275	0.49543336	0.47937366	0.47656643	0.47823629	0.45886683	0.45308453	0.4303816	0.43073508	0.4427489	0.46065611	0.46929917	0.44534785	0.42257896	0.42964071	0.40226373	0.38109106	0.35338143	0.36441121	0.36528623	0.37299576	0.37927476	0.38125217	0.38719541
0.44067222	0.46822333	0.47645804	0.48124626	0.48974684	0.4905856	0.49080861	0.51130825	0.50261003	0.49717489	0.47962198	0.49665987	0.48366183	0.50991911	0.53414458	0.58660543	0.58715093	0.58863026	0.57914591	0.52533346	0.52760535	0.49752229	0.47622898	0.4439196	0.46672726	0.46585816	0.46929348	0.47655812	0.47906834	0.47867152	0.47807723	0.46151185	0.44550607	0.42861965	0.40364406	0.42580134	0.45044702	0.44364563	0.42406204	0.4213202	0.41820294	0.40249032	0.37325111	0.35028005	0.34941083	0.34721261	0.34231651	0.37645066	0.39028323	0.39020759
0.44700962	0.46271101	0.4519884	0.4610858	0.47232193	0.48054051	0.45819515	0.49282774	0.49311304	0.4904888	0.47068089	0.47295919	0.47306594	0.49016845	0.52208215	0.55983174	0.58310771	0.58425158	0.55964756	0.52129191	0.51446563	0.49070001	0.44725037	0.43660519	0.43607625	0.44248044	0.46545953	0.47078639	0.45950082	0.45221606	0.46162814	0.44828701	0.43746614	0.41922879	0.41028088	0.43181202	0.43938541	0.44508404	0.41489965	0.40233213	0.39688691	0.38622487	0.34515634	0.35387355	0.31554911	0.34046623	0.36124495	0.34996158	0.37233976	0.3662293
0.43989742	0.44296521	0.45481235	0.47073174	0.46140033	0.45797652	0.46140546	0.49138662	0.48628688	0.46825582	0.46894905	0.45422351	0.45509246	0.48482147	0.52069896	0.56488919	0.57779682	0.56221926	0.53161216	0.52110672	0.51689416	0.48836595	0.45774758	0.44847712	0.44034803	0.44136858	0.45347765	0.44075429	0.45173571	0.4545173	0.45690867	0.44966656	0.44888598	0.40300074	0.4054538	0.41002485	0.41867527	0.40860194	0.39072207	0.37182593	0.36503363	0.37452844	0.35504931	0.34247494	0.32900003	0.34950617	0.34256712	0.35797578	0.37011799	0.37751245
0.46428126	0.46806383	0.47350147	0.47781739	0.50042808	0.47223639	0.47916985	0.48082346	0.48218024	0.48508093	0.49238682	0.48801988	0.48603654	0.51762605	0.53139216	0.55239385	0.55562401	0.54401404	0.54499775	0.52279931	0.53835505	0.52909279	0.49637115	0.46281928	0.47532207	0.46676984	0.45548904	0.46138412	0.45347229	0.44444928	0.45730817	0.47140327	0.46748719	0.44723105	0.42904341	0.42945614	0.40778804	0.38312671	0.38343084	0.36566621	0.37086773	0.36230615	0.36848861	0.36539692	0.35747337	0.3671802	0.37687457	0.38790202	0.39049038	0.40029079
0.49456176	0.49977806	0.5060457	0.5152114	0.49188364	0.48518163	0.48265159	0.4633719	0.49932775	0.50488144	0.51933473	0.53005397	0.53832543	0.54571301	0.54305023	0.5551883	0.55550969	0.53772831	0.51633692	0.53512561	0.54282463	0.5513792	0.5427013	0.51256502	0.50705761	0.49371457	0.47842076	0.46017313	0.44949555	0.45285931	0.45171916	0.46743965	0.46630782	0.43804628	0.42872196	0.41679424	0.41371799	0.38350365	0.35787803	0.35640058	0.35518274	0.35728315	0.38268867	0.39334717	0.37676701	0.39539421	0.40465891	0.41940242	0.40374097	0.40493536
0.49889383	0.49865752	0.49842685	0.49105304	0.48950255	0.48108509	0.48025495	0.47613588	0.49844375	0.50831705	0.53245848	0.54090244	0.56215614	0.54773599	0.54323697	0.54166192	0.53598905	0.5160951	0.51340479	0.51977479	0.55216795	0.56808066	0.54935932	0.53590077	0.50121754	0.50311595	0.47648591	0.46592537	0.45139202	0.43329781	0.44811273	0.46720356	0.45492154	0.43571118	0.41217956	0.40447131	0.37984169	0.36269429	0.35225052	0.34631881	0.3376517	0.35387003	0.36319372	0.36666653	0.39181978	0.40607029	0.41482183	0.39028642	0.3948389	0.3858583
0.47874412	0.47167265	0.48101598	0.4848935	0.49010545	0.47158983	0.46947598	0.45451361	0.48430341	0.49551821	0.52265406	0.54111069	0.54115599	0.53681302	0.53661942	0.52425504	0.50334758	0.49945432	0.48559669	0.50996333	0.53571421	0.55854809	0.53384405	0.52777302	0.50612354	0.47698244	0.47881854	0.43066162	0.43027717	0.42850173	0.43253109	0.45782799	0.42588508	0.40553862	0.3966378	0.40157959	0.37533998	0.35619223	0.33558267	0.33408755	0.32911998	0.33614489	0.34428066	0.34078023	0.36651608	0.38002303	0.38962182	0.39429629	0.37863743	0.38432121
0.46195331	0.46236497	0.461447	0.47771558	0.48206127	0.47718638	0.44816056	0.46668172	0.49738559	0.49467018	0.50511718	0.51014179	0.50947106	0.52069706	0.50624096	0.5061599	0.50738084	0.49335748	0.5031451	0.53039014	0.54573399	0.53201258	0.53954154	0.51152986	0.47502035	0.45978481	0.46123314	0.44372523	0.44212294	0.42290759	0.43133178	0.41976699	0.42542058	0.41401222	0.38467002	0.3762466	0.37375	0.36315322	0.34662151	0.33316839	0.33454829	0.34970424	0.34156656	0.36317068	0.37585405	0.37657285	0.40022385	0.40360704	0.39178464	0.38721898
0.48564368	0.48709407	0.46297741	0.49286675	0.49929869	0.50230151	0.49436957	0.50932229	0.51741278	0.5261662	0.51846272	0.50619215	0.5156222	0.52233809	0.52687305	0.54188371	0.5323723	0.53440702	0.52735186	0.54787683	0.54444814	0.54815155	0.5184834	0.49957865	0.46649772	0.46558586	0.48611349	0.47697088	0.46287552	0.44789541	0.44647539	0.43967947	0.4176676	0.38767657	0.37961248	0.38518709	0.37694383	0.38134572	0.36257467	0.37039644	0.36510122	0.37158376	0.36738196	0.36566147	0.40261582	0.41876611	0.43104187	0.43825519	0.41964474	0.42136577
0.496948	0.48408657	0.46958628	0.48834348	0.51161808	0.52883255	0.52925384	0.54243928	0.55716676	0.53184605	0.50105137	0.53073198	0.51402551	0.51453996	0.5234533	0.55291319	0.58270246	0.5700345	0.58165991	0.55883056	0.55204678	0.52825952	0.50514555	0.47562233	0.46266836	0.473887	0.48922133	0.47476909	0.47751245	0.45176941	0.4446632	0.44333938	0.40903267	0.39077592	0.37315953	0.36763194	0.38370633	0.39425746	0.37859511	0.388982	0.39661685	0.38954008	0.39165938	0.39483738	0.39375263	0.40460926	0.42956775	0.43331045	0.42196566	0.43482575
0.50678563	0.47678426	0.48283952	0.47278327	0.50471717	0.51655841	0.53415287	0.54406893	0.53772658	0.5245316	0.49670786	0.48879796	0.4915821	0.48759723	0.51810127	0.54742295	0.56952965	0.58008987	0.57826281	0.55602413	0.55036753	0.5304147	0.50607038	0.47062445	0.45736188	0.453327	0.47544867	0.48140502	0.47529584	0.45150602	0.43748766	0.39943594	0.39759618	0.37376153	0.36771715	0.37884212	0.36374795	0.39466947	0.38794956	0.40503946	0.40187395	0.4054026	0.40155843	0.37889087	0.38184041	0.39001745	0.41308078	0.40533394	0.40407082	0.41633791
0.48687154	0.46405762	0.45307878	0.45891607	0.50213176	0.50879437	0.5248301	0.52953768	0.51718515	0.49910033	0.48018038	0.47951454	0.47506517	0.46937668	0.5065099	0.53821409	0.56564987	0.56536168	0.56147975	0.53517908	0.51879251	0.51258773	0.48081326	0.45423657	0.45281583	0.44810265	0.46163705	0.44465274	0.45072407	0.43984735	0.419844	0.39018136	0.38371986	0.367163	0.35447145	0.34915486	0.35845223	0.37826747	0.38533795	0.38475397	0.39858013	0.40657961	0.38216344	0.3768048	0.382539	0.3866666	0.40673858	0.3944515	0.40740091	0.39359125
0.49361539	0.47683862	0.47934139	0.48241848	0.50481117	0.51724499	0.51266354	0.50793225	0.51810896	0.50487065	0.47397378	0.47751412	0.47184971	0.47847861	0.50532758	0.52988434	0.56145471	0.56085557	0.5398159	0.52871597	0.50365156	0.49878958	0.4932858	0.48061264	0.46533406	0.46585274	0.48148695	0.42402056	0.45453614	0.43743837	0.42060345	0.40416941	0.39207435	0.36956573	0.37396902	0.37010497	0.36221403	0.37990439	0.37279376	0.39855957	0.41215074	0.43270662	0.42097962	0.4106195	0.40157154	0.41443986	0.41513705	0.41829118	0.4008463	0.39520365
0.53232324	0.53035319	0.52271658	0.52372915	0.54226935	0.54117233	0.53976595	0.54373765	0.53447294	0.51354212	0.52850139	0.51274657	0.52292556	0.5309521	0.5305922	0.56712437	0.56788498	0.55697465	0.54650086	0.51964188	0.49461335	0.50645328	0.5034045	0.49312073	0.50138444	0.46959817	0.4940998	0.46519637	0.46988547	0.44729689	0.44573006	0.43664375	0.41197047	0.40373725	0.39239401	0.38466722	0.39402062	0.38952827	0.39927369	0.39358896	0.43435445	0.42469603	0.43381226	0.41883045	0.42657825	0.42030218	0.41887715	0.3970902	0.39279869	0.37478203
0.57465094	0.55700207	0.55610526	0.57679528	0.55790073	0.54548872	0.56349313	0.54695243	0.54572695	0.53676403	0.54529995	0.53982693	0.55247319	0.57175285	0.56499857	0.56473315	0.55920768	0.55235809	0.52561039	0.49286371	0.49951607	0.50290185	0.48851889	0.49444818	0.50512469	0.49213898	0.49927628	0.47536385	0.46951729	0.45161581	0.44408923	0.44140765	0.43308729	0.41293624	0.41507521	0.40290076	0.40219429	0.4081389	0.39257622	0.39309371	0.40466696	0.41323382	0.4199186	0.40475899	0.41897434	0.41913736	0.41631645	0.39223206	0.36809778	0.3765485
0.58276546	0.59137285	0.57197356	0.58278143	0.56874686	0.54882479	0.5403018	0.53463024	0.53800416	0.53663027	0.54003453	0.54493129	0.55667323	0.57440573	0.56176913	0.55809498	0.53491277	0.52976769	0.49523377	0.48947334	0.48520407	0.50082648	0.49722004	0.4911195	0.48380503	0.47790307	0.47006345	0.46216136	0.45933372	0.4518683	0.42824215	0.43769497	0.42141238	0.4001528	0.4072637	0.38723299	0.4044559	0.37780645	0.37916607	0.36968562	0.38837391	0.39278364	0.39465755	0.38743776	0.39600152	0.38127804	0.39118677	0.38074949	0.35915843	0.35952538
0.58865225	0.58614427	0.57030904	0.56669331	0.55375123	0.52901304	0.52744401	0.52566081	0.5224328	0.53071487	0.5441469	0.55486542	0.57314944	0.56646591	0.55807722	0.54811245	0.54719436	0.52037215	0.49186733	0.48025715	0.46637598	0.47798267	0.49279362	0.47382355	0.47000521	0.45527703	0.46741781	0.4364849	0.4305478	0.43285501	0.42374352	0.42561549	0.42304587	0.40503532	0.39692801	0.38957906	0.4041779	0.37860072	0.37331158	0.37220129	0.37734991	0.38502902	0.38694322	0.36708248	0.38319272	0.36413729	0.36620626	0.3756201	0.36438423	0.35612634
0.55654693	0.55968297	0.56528157	0.56043112	0.56421834	0.54987502	0.53672892	0.5246864	0.53244597	0.5378474	0.55750144	0.54868203	0.56820065	0.57833385	0.55786628	0.56377703	0.54197294	0.52904397	0.49364302	0.49245051	0.50415015	0.48664811	0.47212273	0.45762035	0.45551875	0.43927366	0.45168626	0.44584662	0.46446496	0.43874016	0.44394052	0.4388375	0.42552933	0.40450588	0.39748955	0.39580208	0.39043051	0.40375903	0.3866221	0.396918	0.40086597	0.41682395	0.40353507	0.38444376	0.40483025	0.38806638	0.38641179	0.36548117	0.37513053	0.36031362
0.53927737	0.57179093	0.58293998	0.60135722	0.59961343	0.56021279	0.54750854	0.55144227	0.55947208	0.55701643	0.5551604	0.50950211	0.57368207	0.58215523	0.57451183	0.56494606	0.56881124	0.55448425	0.54181021	0.506652	0.49846047	0.49814245	0.48552096	0.45776421	0.44858009	0.45697621	0.4649151	0.44408816	0.45811489	0.46209496	0.46334887	0.44321343	0.40987861	0.40066549	0.40056536	0.40634096	0.40845898	0.41321552	0.41539556	0.41059309	0.41730693	0.41173744	0.39785635	0.38692278	0.40176213	0.39499077	0.39954388	0.39520893	0.38596272	0.39376041
0.54501092	0.55901229	0.5837549	0.58276433	0.60117495	0.57780743	0.56693083	0.57225686	0.55739987	0.56395662	0.55146748	0.56389689	0.56078005	0.56845957	0.56397891	0.56544042	0.56530666	0.55062711	0.52881318	0.5224539	0.52421236	0.50171614	0.48917606	0.45633784	0.45056975	0.46208113	0.46353102	0.42820537	0.46782267	0.44128591	0.44702637	0.42554975	0.41626471	0.40117791	0.39620316	0.3935582	0.39878082	0.40349025	0.42231467	0.40407908	0.41349372	0.40928686	0.39990672	0.39523578	0.40298292	0.38933614	0.38850635	0.39110479	0.39850274	0.38697028
0.51991808	0.54546672	0.55792993	0.58165818	0.5839467	0.57287079	0.56022912	0.55074	0.54238713	0.55010295	0.53388149	0.53769159	0.54277337	0.54958636	0.54583412	0.54732478	0.55333823	0.55338907	0.52247417	0.5133009	0.49287578	0.47916302	0.47364137	0.44723308	0.44016623	0.4497619	0.44172668	0.40429288	0.42925867	0.44019067	0.41893554	0.42031178	0.3972066	0.38324744	0.37349135	0.38559285	0.40043527	0.40595293	0.40695569	0.39802667	0.42210349	0.40508533	0.39729169	0.38339883	0.40957537	0.37851089	0.38309622	0.3833622	0.37745297	0.39206257
0.49766758	0.50699317	0.52148634	0.5492776	0.56643242	0.56769717	0.56982338	0.52659011	0.53283089	0.53232062	0.52244663	0.49755576	0.50984412	0.52331275	0.52422959	0.53116339	0.5513913	0.53821796	0.49504524	0.50001472	0.48101848	0.46852052	0.45867002	0.42424381	0.43725571	0.43199718	0.43999708	0.41566005	0.44631091	0.42016682	0.41561002	0.4067266	0.39421585	0.38701737	0.3926582	0.39834666	0.39346471	0.39123237	0.41002783	0.41177604	0.40812057	0.41694647	0.41216376	0.39357916	0.39410019	0.3870694	0.40235639	0.38608477	0.39156201	0.38617092
0.48518154	0.49825379	0.50344759	0.53310502	0.5504722	0.5629797	0.55453843	0.50066626	0.52942437	0.50124121	0.49669105	0.49190977	0.47735733	0.50877345	0.51676112	0.52782691	0.54947597	0.53641838	0.53174448	0.4948653	0.47877336	0.47310615	0.44736755	0.45677334	0.4467538	0.4480454	0.45226181	0.41797197	0.4376004	0.42904595	0.43344104	0.42124099	0.40482932	0.40591204	0.40211678	0.40249836	0.41138515	0.4227016	0.41857859	0.40939227	0.41988081	0.42625904	0.41434783	0.41523358	0.42029932	0.40597081	0.41428235	0.40847743	0.39449659	0.41593719
0.51823008	0.50063038	0.50167602	0.52843177	0.54244721	0.56186998	0.56003988	0.5027734	0.53134638	0.51384878	0.49758238	0.48313329	0.49872115	0.49868137	0.51717401	0.53126812	0.54846239	0.55303741	0.52435422	0.49519378	0.49212644	0.47099239	0.44853643	0.47317243	0.46730113	0.48465097	0.47169372	0.4719004	0.44453427	0.4296239	0.42895204	0.42814127	0.42094594	0.42202017	0.4174155	0.42853978	0.43328807	0.42857859	0.4274458	0.429086	0.41777056	0.4331919	0.42067292	0.4150013	0.43736216	0.42553055	0.40704989	0.40234467	0.40686232	0.40444019
0.51915514	0.48620674	0.48809767	0.50585943	0.51522648	0.53489316	0.55423403	0.50759697	0.52718472	0.50463849	0.48029143	0.4806816	0.47740543	0.48318794	0.50471276	0.52172691	0.54838598	0.54962546	0.49948126	0.51617062	0.46552956	0.45926139	0.44546971	0.46164045	0.47558463	0.46903563	0.47591794	0.43968359	0.45976546	0.42959306	0.41686928	0.41394946	0.41167217	0.41559142	0.41818348	0.41875678	0.43019122	0.42590252	0.4169274	0.39843854	0.41185689	0.39792278	0.39626235	0.41127533	0.42109245	0.39630622	0.40581915	0.40091917	0.37400365	0.39345387
0.49520686	0.46530282	0.48101771	0.48895484	0.50069761	0.51381707	0.51249105	0.4916608	0.51239806	0.50131112	0.4740814	0.45114538	0.48511207	0.47563547	0.4591524	0.49069032	0.49819511	0.50114703	0.48318917	0.46417618	0.44445771	0.44419867	0.44074664	0.45244265	0.46475717	0.47228557	0.47167438	0.46973726	0.42616546	0.43075955	0.40658152	0.39827776	0.38765806	0.4072907	0.39216071	0.40665743	0.42200157	0.41058633	0.39217505	0.40246585	0.39583141	0.38176209	0.39354971	0.3969225	0.40764588	0.39266741	0.38905215	0.38907847	0.38285187	0.38718203
0.47713187	0.43765301	0.45868051	0.47050413	0.49145782	0.48719627	0.47675455	0.5114187	0.48165435	0.52086151	0.45937946	0.48085228	0.48094189	0.4702504	0.4617444	0.45429459	0.46321759	0.45741963	0.45688322	0.4445315	0.43527132	0.44455722	0.44564751	0.46730947	0.47722456	0.45180202	0.47020823	0.44356504	0.45548996	0.39748436	0.41919449	0.40069291	0.41520289	0.38746274	0.39680445	0.40523401	0.41709304	0.4156884	0.40485501	0.40679362	0.41311023	0.42138451	0.40715042	0.4090108	0.41992822	0.40812168	0.40629947	0.40494502	0.40243757	0.38873455
0.47977802	0.44965816	0.48360032	0.48243874	0.47490484	0.49175513	0.49886626	0.51141667	0.50731534	0.49497315	0.48660812	0.47617814	0.48257431	0.46991757	0.49697328	0.44720206	0.4731499	0.47577786	0.46417195	0.46849483	0.47100377	0.45189562	0.46720082	0.48571825	0.49731934	0.50671256	0.50463939	0.47526163	0.47675896	0.44370189	0.42970663	0.43638399	0.4303247	0.41605633	0.41079926	0.41419128	0.42577928	0.44324821	0.42429978	0.43422791	0.43475959	0.44422865	0.41990033	0.42038482	0.43503702	0.41529891	0.43212628	0.41617605	0.40942651	0.42361221
0.47558442	0.45136464	0.46794823	0.46383065	0.49502233	0.48826066	0.50867897	0.51451063	0.52223617	0.51721209	0.4885523	0.51703161	0.48860145	0.46971649	0.46995032	0.46541327	0.46045265	0.47698897	0.4833051	0.49401733	0.48318517	0.48000655	0.48994118	0.50387126	0.51214129	0.50870264	0.52452672	0.48315379	0.48399603	0.45980161	0.46088088	0.4544073	0.44601202	0.42001089	0.40658903	0.42465952	0.42926747	0.46827215	0.4275693	0.42728311	0.44117346	0.4495942	0.42794359	0.40884236	0.4517048	0.4172821	0.42873842	0.42074591	0.42371562	0.4076317
0.44863623	0.46350256	0.4474763	0.47047347	0.48258051	0.48615029	0.50002182	0.50564885	0.51702642	0.48415822	0.49522439	0.47650796	0.48510826	0.48037988	0.38638556	0.46141118	0.45960888	0.45953655	0.48654389	0.48986414	0.48054409	0.48186699	0.4832713	0.49656364	0.5110817	0.50382572	0.49753094	0.4668594	0.47758818	0.47542983	0.45809078	0.45639724	0.44214952	0.41671181	0.4062627	0.4110879	0.41185674	0.41904372	0.40603939	0.41871867	0.4332093	0.43726152	0.40672785	0.41042125	0.42798513	0.4042275	0.40718928	0.4087958	0.41286477	0.40358564
0.42950666	0.42736936	0.43381202	0.44508126	0.4536944	0.46625197	0.46953183	0.47806057	0.49000281	0.46921745	0.4678812	0.46583274	0.4670639	0.49758059	0.4670558	0.45189023	0.45892793	0.46955988	0.47784901	0.46620214	0.48404548	0.47041574	0.48824647	0.48215988	0.48798743	0.47814256	0.47133678	0.43540725	0.4253948	0.45093662	0.42889526	0.43259788	0.43856049	0.41207868	0.40898615	0.39842537	0.41553545	0.4187569	0.40654251	0.41445935	0.42272317	0.41787732	0.41435689	0.40367034	0.44441465	0.41276526	0.41172665	0.40944305	0.39789349	0.40837315
0.40748289	0.4076435	0.41230321	0.42976344	0.45707509	0.47942922	0.45893678	0.4677296	0.47937942	0.45235485	0.45174634	0.4394626	0.46241739	0.47629943	0.46177438	0.45074672	0.45850739	0.47980759	0.48115599	0.48175722	0.47960392	0.47472847	0.47225729	0.47119012	0.46703354	0.4605774	0.4709948	0.43112591	0.4437995	0.42834231	0.417422	0.43647552	0.45626533	0.43358973	0.44477472	0.43063778	0.44545314	0.43405965	0.43111005	0.42228928	0.40969852	0.42469275	0.41686121	0.39873725	0.44916818	0.41259766	0.42210165	0.39731729	0.39917091	0.42778984
0.42000827	0.40909612	0.41629559	0.43918514	0.4505015	0.4579905	0.46888041	0.47311956	0.4766686	0.48280117	0.46469176	0.46700919	0.47034475	0.47526485	0.46847457	0.48057264	0.51512837	0.48166519	0.48489124	0.50990093	0.47140598	0.46336606	0.47670218	0.4693169	0.46636984	0.46393514	0.46988797	0.44235575	0.44092101	0.41579887	0.45069066	0.42348439	0.44790447	0.46310878	0.45780414	0.46665365	0.46994847	0.45791858	0.44066668	0.42209569	0.4115254	0.43629169	0.41997948	0.41368377	0.47368819	0.43295717	0.41946083	0.41255578	0.42616424	0.41930997
0.41123414	0.41745383	0.40470183	0.42745543	0.43226075	0.44894499	0.4566471	0.47270441	0.47908849	0.49230412	0.46324104	0.46928483	0.47620863	0.49866426	0.4875586	0.49814308	0.49197903	0.49943009	0.48242396	0.50321555	0.47382233	0.47299001	0.46641484	0.46162173	0.44787645	0.45220327	0.44514543	0.42765388	0.41714922	0.42077005	0.40207037	0.43605879	0.43894869	0.44821468	0.46256468	0.47654969	0.47539979	0.46199167	0.4401499	0.42182738	0.41232029	0.42753083	0.41750297	0.40481988	0.45008624	0.40245005	0.41227469	0.41460267	0.40998843	0.42185616
0.42359716	0.39660871	0.39041287	0.3993071	0.42752126	0.43809393	0.44162947	0.44390619	0.46297151	0.46812391	0.4538528	0.4549191	0.48015451	0.47068724	0.45582658	0.47439831	0.46294841	0.47399518	0.48383144	0.47941282	0.46177375	0.48788354	0.44439971	0.42909771	0.42828232	0.42576641	0.41833615	0.41097587	0.41029546	0.42696103	0.40786552	0.39237174	0.51884347	0.40962836	0.43439317	0.44229344	0.45428365	0.43874821	0.42913097	0.41673523	0.41345674	0.40850565	0.39055273	0.38848239	0.43864697	0.3950094	0.40342331	0.39458412	0.39648008	0.40928558
0.4175671	0.39774862	0.38082314	0.40097576	0.40108109	0.41654348	0.4159523	0.42606717	0.43964159	0.4569205	0.44480339	0.44380182	0.45309824	0.45165321	0.44011945	0.43576124	0.44977227	0.45083079	0.46132034	0.46928108	0.46369398	0.4310236	0.43285933	0.4169018	0.40794662	0.3913919	0.40057236	0.40609619	0.40367317	0.39486185	0.3974089	0.38981473	0.36516893	0.40905395	0.41347191	0.42687672	0.43611717	0.44890082	0.4295961	0.43347347	0.41062304	0.4109911	0.38590103	0.39257902	0.43824309	0.38699269	0.40791291	0.41898444	0.40293953	0.42763838
0.40944436	0.4048534	0.40731558	0.41687077	0.42136192	0.40986529	0.48083323	0.41692823	0.44133097	0.450728	0.44475678	0.45237738	0.46678513	0.4624629	0.44455358	0.43665901	0.43288171	0.44898948	0.45282489	0.45741588	0.46322921	0.43370193	0.4416838	0.42852092	0.41043523	0.36203352	0.473106	0.42836654	0.42255995	0.41599888	0.41373691	0.38823897	0.39878532	0.40748823	0.40505111	0.41660804	0.4356851	0.46104214	0.44421023	0.44785434	0.44541422	0.4356482	0.41666412	0.41544047	0.4594332	0.417373	0.43378219	0.45803744	0.45138451	0.46228459
0.42884901	0.4186857	0.42837176	0.42317182	0.41561311	0.3833704	0.40702337	0.42107958	0.45739964	0.45692998	0.45363632	0.48184526	0.46784714	0.46643487	0.44516659	0.44397849	0.43975863	0.46697527	0.46244243	0.4685781	0.474709	0.46813917	0.45315236	0.43460944	0.42420793	0.35419253	0.42489845	0.4345254	0.4403531	0.44949663	0.4364942	0.43505579	0.42261088	0.39775914	0.40420455	0.41254485	0.42657867	0.46231282	0.46283591	0.46288902	0.46192631	0.45495519	0.43537921	0.40666679	0.43629393	0.42595488	0.44712692	0.47438908	0.48852894	0.50805789
0.42830148	0.42408702	0.41090405	0.42721623	0.4197337	0.40540129	0.40679282	0.41193902	0.44203845	0.43884045	0.44678855	0.46435976	0.46432763	0.46912491	0.462219	0.43587491	0.44482583	0.45993996	0.47623023	0.4751215	0.46758351	0.45291704	0.45215374	0.43854836	0.41877455	0.41857672	0.40550512	0.45081645	0.43565115	0.45220327	0.43313837	0.43700111	0.41150212	0.39653683	0.38855127	0.38860929	0.41110411	0.42843503	0.44283569	0.4699173	0.44814229	0.44957915	0.4318673	0.41759989	0.42595801	0.42164236	0.44386292	0.46776563	0.494059	0.50229418
0.40607476	0.39589021	0.40142989	0.41095403	0.42106175	0.36107549	0.39909458	0.40551427	0.40562856	0.4228836	0.43038359	0.41040987	0.43889654	0.44891351	0.4436388	0.4340159	0.44582969	0.4408918	0.43756717	0.42491004	0.4453603	0.44246367	0.43210089	0.41360402	0.40114418	0.40409446	0.3923614	0.41191188	0.43208399	0.41818443	0.41336638	0.41625005	0.41986376	0.40170494	0.38440526	0.3945871	0.40719375	0.42019215	0.42855272	0.44145215	0.43816242	0.43663657	0.43509147	0.42730606	0.40655681	0.42229861	0.43487567	0.46069244	0.47363645	0.46910399
0.3701908	0.37790921	0.37745869	0.38573757	0.39916125	0.38797125	0.3823933	0.38705096	0.39289522	0.4177421	0.43452987	0.42342561	0.42936942	0.43761486	0.44934314	0.43187436	0.44109446	0.43287218	0.44795683	0.41897139	0.42930004	0.42208594	0.4307054	0.41419837	0.40724576	0.39400324	0.40745622	0.40325066	0.40217602	0.39060795	0.41083115	0.41358066	0.41728029	0.40803871	0.39418939	0.39554882	0.41160733	0.42670536	0.42378339	0.4208003	0.43184185	0.4566648	0.44062194	0.42949039	0.4380118	0.44113383	0.45951667	0.45465291	0.47554764	0.47125593
0.38132307	0.37051621	0.38518101	0.38913289	0.39059708	0.38927865	0.39333025	0.40417096	0.42793101	0.43754762	0.4357768	0.43502039	0.44889182	0.4515442	0.44935092	0.45254803	0.45554927	0.45358986	0.45342842	0.4319779	0.43437856	0.42158878	0.43493417	0.42802274	0.42469892	0.40985847	0.41748714	0.40457472	0.39123449	0.39298517	0.37929252	0.39665437	0.42815119	0.43607557	0.43395382	0.44224387	0.45059741	0.43993443	0.44014958	0.44844756	0.44018227	0.46974319	0.47583705	0.46850783	0.47304726	0.49160409	0.4824349	0.47395492	0.4702723	0.47637793
0.37562206	0.3813135	0.37446532	0.37309459	0.38233364	0.39553177	0.40389708	0.42488056	0.4494738	0.46029326	0.44424236	0.44811302	0.45705777	0.47131175	0.47529736	0.46887749	0.46444753	0.46043965	0.44644082	0.42787269	0.43321157	0.43566674	0.45760748	0.44583359	0.42340058	0.43351305	0.40923744	0.39387721	0.3819634	0.39044228	0.38202739	0.38913804	0.42443636	0.43177781	0.4532401	0.46858612	0.4805851	0.46793514	0.43473342	0.4450289	0.43472737	0.46247089	0.48359847	0.5002352	0.50714183	0.49885571	0.50086272	0.48484755	0.46086675	0.44962421
0.36228335	0.36573789	0.41182056	0.36288893	0.36772957	0.3929688	0.4081091	0.41458571	0.43413949	0.44443929	0.44264567	0.42733017	0.44644442	0.46908528	0.45873046	0.45590168	0.46150422	0.45047176	0.45006204	0.41230741	0.42469189	0.44873983	0.44908169	0.43852144	0.42967662	0.41756338	0.41134888	0.38757643	0.37104571	0.3677628	0.37775099	0.36878836	0.39626905	0.41270301	0.43568683	0.44951952	0.45245326	0.45967215	0.4184497	0.42232537	0.42862427	0.44618109	0.479085	0.49175456	0.49628431	0.48639995	0.4750706	0.46454996	0.44550002	0.44876641
0.36031738	0.34710291	0.35044411	0.35119045	0.35373756	0.36737305	0.38010979	0.4057059	0.4224253	0.43049434	0.42482334	0.44462055	0.43501917	0.4459897	0.44696757	0.45733243	0.43816996	0.43497282	0.43841791	0.41790476	0.41845131	0.41784722	0.44963583	0.43422106	0.41753489	0.41384563	0.38163579	0.37453222	0.36504811	0.35151508	0.36107042	0.35968441	0.3859961	0.41352561	0.42114341	0.44600946	0.43961757	0.46458313	0.44200298	0.43818063	0.45028499	0.46284631	0.49529067	0.49332085	0.48640388	0.49419183	0.47811121	0.4499861	0.44298238	0.44258696
0.35621965	0.35467112	0.33784688	0.35064653	0.37267497	0.391684	0.4030346	0.41788116	0.43729594	0.43767789	0.42291319	0.44202459	0.44321051	0.46348262	0.47217113	0.45144323	0.45327306	0.45332861	0.41504222	0.42909423	0.42217004	0.41846639	0.43189552	0.43738726	0.43372533	0.41419327	0.40089107	0.40634486	0.38371834	0.37034053	0.37143272	0.37705213	0.41636857	0.41677243	0.42133	0.4384332	0.44220388	0.48220855	0.48200756	0.48672619	0.50184458	0.54079425	0.54529929	0.53514004	0.53084636	0.51656598	0.4812268	0.46041489	0.45912176	0.45242608
0.3903735	0.39377841	0.38662949	0.38528299	0.4171702	0.4281497	0.4496339	0.44199261	0.46060786	0.46225676	0.42401299	0.47133255	0.4828985	0.48006466	0.47994792	0.48304272	0.48258585	0.47314596	0.47363997	0.44184119	0.42161152	0.44654107	0.45289594	0.4658328	0.45721272	0.45477286	0.44921345	0.437085	0.41659522	0.39461115	0.415135	0.42779371	0.40759519	0.4404996	0.436492	0.45646936	0.49915183	0.51266211	0.53377759	0.54683602	0.57290101	0.58120304	0.58186561	0.5625847	0.53776395	0.51370692	0.49853256	0.47057053	0.46480525	0.48066676
0.41018108	0.39691287	0.39697534	0.41785726	0.44493049	0.44695511	0.44863105	0.43504417	0.46067232	0.46967635	0.42957172	0.46522135	0.48213005	0.50037384	0.50119531	0.4970966	0.49663758	0.50441986	0.47780612	0.4591333	0.45331332	0.45024994	0.45726126	0.46517533	0.44766018	0.47668636	0.47455895	0.44980204	0.47186688	0.45904025	0.43395877	0.45028177	0.4422611	0.42553192	0.44372872	0.44562387	0.46072802	0.51292717	0.55041432	0.55772936	0.58434039	0.59838551	0.57771122	0.53550178	0.51719445	0.50878954	0.50165927	0.49153322	0.46747246	0.48825729
0.4113026	0.41898584	0.41235226	0.42539731	0.45409709	0.45939749	0.45008221	0.43535236	0.45762771	0.44308397	0.4211916	0.46095681	0.46853542	0.48254347	0.49635893	0.47904608	0.48587456	0.48602805	0.48441601	0.45130152	0.44685394	0.49562794	0.45201296	0.44057751	0.4514392	0.46341389	0.49249655	0.45464465	0.46496803	0.43755335	0.44446221	0.4279359	0.4323743	0.43490702	0.42053041	0.44883615	0.44476455	0.50803816	0.53954822	0.54526854	0.56167001	0.56872225	0.56159425	0.51449025	0.50157422	0.48227042	0.4804796	0.47088423	0.47903544	0.47741443
0.4014982	0.41890633	0.41693732	0.42904696	0.44695103	0.43709043	0.44112799	0.43020156	0.45490929	0.43775618	0.39609677	0.45026425	0.45673469	0.47915477	0.47848696	0.48095727	0.51125371	0.48454303	0.4715116	0.44963902	0.44935983	0.44766331	0.44068822	0.4582558	0.45299914	0.45818111	0.49511367	0.47903034	0.45867476	0.42842031	0.43693146	0.43449858	0.44969457	0.44056076	0.44988027	0.46053034	0.47415441	0.52244061	0.52732837	0.53526521	0.52719378	0.54320025	0.52703053	0.49089971	0.49089313	0.48768401	0.48545182	0.48977917	0.48122638	0.49677551
0.41642073	0.43728605	0.43250042	0.45010418	0.46546286	0.46387404	0.44575715	0.46445045	0.46715912	0.46227625	0.41433701	0.4658207	0.47134367	0.47955167	0.4961316	0.49968171	0.51058125	0.50488913	0.49830642	0.47578955	0.46690607	0.47077602	0.47540396	0.49272531	0.48955804	0.4918682	0.49846482	0.48144388	0.46646783	0.43248242	0.4473469	0.46940091	0.45894137	0.48266402	0.49435899	0.51161194	0.53045148	0.56174564	0.54413891	0.52975535	0.54227519	0.52681822	0.51587141	0.49362707	0.49718615	0.50371653	0.52080023	0.51470673	0.52889317	0.53311074
0.43033752	0.4177357	0.45479324	0.47344238	0.47145662	0.46754909	0.46917349	0.48299038	0.51455915	0.49455231	0.42823374	0.48394221	0.49485856	0.50281155	0.51182944	0.5008378	0.51213372	0.52565807	0.51841617	0.48905116	0.48386773	0.4903065	0.49129707	0.51874113	0.54075247	0.51248729	0.5113005	0.47697374	0.45190766	0.44770363	0.42808181	0.46003896	0.49040347	0.68840653	0.54277217	0.56568736	0.58400643	0.58165067	0.54542661	0.53951013	0.52057225	0.51602429	0.50008529	0.50068009	0.51402301	0.52634972	0.55826592	0.55326229	0.5611704	0.56298119
0.44206452	0.44787997	0.45436907	0.45843187	0.46672809	0.45779446	0.4728094	0.48295254	0.48292994	0.48911929	0.44058669	0.48070061	0.48813158	0.50363314	0.50830895	0.49304777	0.518278	0.50495541	0.5239383	0.53126812	0.52435946	0.53835535	0.50800556	0.53391755	0.52373123	0.50909269	0.48984462	0.47497582	0.45092702	0.43089151	0.43100736	0.44304091	0.47713053	0.51534915	0.55448294	0.57590044	0.57288605	0.55409342	0.53014457	0.51222998	0.50361258	0.50526983	0.49089921	0.4935104	0.49852324	0.52070546	0.54223424	0.54250687	0.54894477	0.54305547
0.45539004	0.4265326	0.44322157	0.43190524	0.44955245	0.4526177	0.44873661	0.45208842	0.46067503	0.47221473	0.42221397	0.46684682	0.47567892	0.4909938	0.48834667	0.49016976	0.4920533	0.49615759	0.50939006	0.48059747	0.4715445	0.48030424	0.50345963	0.51387382	0.50577962	0.49523371	0.48387086	0.45668325	0.44441938	0.42262244	0.43606043	0.44766003	0.47124165	0.48626927	0.53572464	0.561176	0.55438352	0.54426128	0.50651276	0.49172509	0.49883959	0.49041155	0.48404443	0.48694935	0.48466599	0.49886775	0.52290666	0.52187008	0.50909066	0.50034505
0.4256987	0.43714571	0.43311477	0.44695657	0.44773734	0.44419768	0.44859934	0.44508174	0.46143079	0.46955383	0.40972096	0.47290641	0.47623223	0.48387185	0.49149233	0.47515544	0.48535419	0.50421447	0.51100332	0.51440465	0.49152982	0.51558959	0.51399481	0.52088064	0.5068351	0.51173556	0.47508577	0.47707054	0.45644006	0.46348888	0.446197	0.46883833	0.47568288	0.51951098	0.52311867	0.53053856	0.54301745	0.52395499	0.4833051	0.47165173	0.47730175	0.48101622	0.48519766	0.48873961	0.49418098	0.50888318	0.54036701	0.50230247	0.49391347	0.49209988
0.46701789	0.47512019	0.47729558	0.473795	0.47189012	0.46418333	0.44979277	0.45899138	0.49574092	0.4884434	0.41783217	0.51223832	0.52862525	0.52100509	0.52100265	0.50170809	0.50430655	0.51988238	0.53222036	0.53541291	0.53201061	0.54601777	0.53981036	0.53389299	0.50947732	0.49642164	0.50414038	0.50058413	0.4937045	0.50755441	0.64676416	0.50787765	0.52151817	0.52687824	0.53445679	0.53308433	0.53124321	0.51079094	0.48675048	0.47429359	0.4922604	0.49826455	0.51422125	0.51923186	0.52000284	0.51816899	0.52822334	0.50272644	0.48675707	0.48707086
0.50232869	0.50353831	0.50464082	0.509206	0.49880117	0.48994425	0.49216038	0.49892867	0.48096061	0.50772691	0.41694212	0.54810667	0.5616858	0.55672359	0.54038012	0.51567638	0.52161473	0.54607773	0.55819148	0.56743479	0.56758314	0.55571032	0.56479257	0.54309344	0.51599377	0.50493336	0.49921343	0.50662023	0.52126974	0.52620512	0.51561707	0.53740603	0.53734756	0.53976393	0.52941006	0.52137744	0.50501412	0.4601613	0.46120617	0.48031321	0.49518621	0.50471175	0.52527404	0.50116521	0.50961322	0.51516998	0.51525462	0.48744226	0.46777493	0.4767369
0.51303995	0.48962459	0.51302576	0.52054733	0.4962512	0.48823282	0.45372632	0.46798593	0.47358045	0.51836991	0.39980638	0.53803247	0.55677491	0.55133915	0.52771312	0.51278037	0.52550441	0.54003745	0.55577165	0.55356961	0.56584615	0.54386914	0.5530889	0.52053392	0.50250065	0.49925387	0.50354487	0.49662697	0.52744001	0.50230527	0.52160418	0.53660327	0.52047443	0.49231631	0.50222051	0.50030994	0.49126881	0.48466828	0.45900178	0.4748624	0.47142804	0.50322258	0.50416273	0.49452889	0.48280421	0.50070679	0.49021739	0.46278107	0.46763158	0.45113802
0.49358594	0.48938066	0.50460136	0.49971324	0.4764834	0.46181583	0.44631708	0.44552767	0.48791823	0.5107078	0.37550372	0.54881996	0.55446392	0.55360854	0.54135472	0.5104211	0.49259353	0.53964871	0.54402554	0.56810033	0.54313219	0.56267935	0.52564579	0.51221806	0.50270003	0.50165009	0.51623285	0.49096522	0.52409571	0.509381	0.5074774	0.49983642	0.50773615	0.49069369	0.48165926	0.46804768	0.46476358	0.47900581	0.44233775	0.47535613	0.47539437	0.47847962	0.47224343	0.45387721	0.45014143	0.45221293	0.45408952	0.44625521	0.44324133	0.43644661
0.48924211	0.50325125	0.5063588	0.5073235	0.48312005	0.4586066	0.46071121	0.4903619	0.50772643	0.54265195	0.38391158	0.57173878	0.59772438	0.59007621	0.57462609	0.55322415	0.57188243	0.58537591	0.59741974	0.59039378	0.57402694	0.56605422	0.55716598	0.56641525	0.61678809	0.52441674	0.54301369	0.5229243	0.52315903	0.51110584	0.517883	0.51236618	0.49373564	0.48601803	0.48359114	0.4982298	0.50614434	0.50047231	0.49665076	0.48321852	0.49243936	0.4843812	0.47055802	0.44417974	0.43884927	0.43188858	0.44502395	0.445274	0.44639108	0.44227195
0.51310968	0.51004875	0.50937146	0.51209897	0.51587743	0.50203162	0.50205636	0.52726221	0.56179237	0.58517551	0.37393367	0.62515485	0.64704633	0.65108979	0.64813703	0.63291794	0.65871584	0.63261402	0.62441516	0.61215794	0.61629641	0.60223877	0.60591364	0.59663379	0.57971489	0.57612723	0.58217978	0.60353941	0.52240509	0.51414406	0.51046789	0.494977	0.50190252	0.48815578	0.49160433	0.50136077	0.51252162	0.51391006	0.52801305	0.51360524	0.51401675	0.49483693	0.4429101	0.43503121	0.42657548	0.42743009	0.44135329	0.43577859	0.43082523	0.44082466
0.51475954	0.50259036	0.50930399	0.52865499	0.53929931	0.54263049	0.58469653	0.56091779	0.56941301	0.60431999	0.37364089	0.62548482	0.62995815	0.65720779	0.66896832	0.66731405	0.67249858	0.66781437	0.62325358	0.60085213	0.59788275	0.60715282	0.62012607	0.61554742	0.60108912	0.58706528	0.57729	0.55734718	0.51833224	0.50879008	0.48768514	0.48641163	0.49545479	0.47606924	0.48678377	0.5010069	0.50953001	0.51850021	0.49901247	0.49378529	0.50299561	0.47851884	0.42069116	0.42171603	0.4196901	0.41578498	0.42674693	0.41153342	0.42890728	0.42588335
0.50264114	0.49422222	0.5053798	0.49790373	0.55173039	0.54043257	0.5466224	0.55078554	0.58183599	0.59438694	0.37024736	0.60267544	0.60016418	0.6413151	0.66118681	0.65594018	0.65422219	0.647407	0.6087845	0.59034079	0.56401575	0.56826472	0.58741283	0.59067899	0.5978018	0.56980336	0.55138338	0.52634007	0.50155544	0.49070188	0.46678817	0.46395853	0.45442557	0.47502771	0.47905052	0.47910297	0.48707086	0.49112761	0.45938829	0.46201026	0.46420586	0.46878076	0.44922388	0.4081865	0.40106001	0.3979423	0.39124244	0.38627124	0.39291343	0.39585513
0.48918623	0.48874623	0.48131707	0.50067544	0.5224483	0.53908652	0.54196942	0.5456031	0.610273	0.54267317	0.36920756	0.53874362	0.58221996	0.61384523	0.66962957	0.6396848	0.63826841	0.6180954	0.59136534	0.5445168	0.51857233	0.53364354	0.56057417	0.58051991	0.57426083	0.54436946	0.53612512	0.50880897	0.45963454	0.44504413	0.45400342	0.42924142	0.45233047	0.4490006	0.46276456	0.47681931	0.47693849	0.46257457	0.42721543	0.41917619	0.43872395	0.45100686	0.44093871	0.41454467	0.40794501	0.40074649	0.40659234	0.37387794	0.38521427	0.38649955
0.48400134	0.47721818	0.48707294	0.50075173	0.53108978	0.5606696	0.56669301	0.58097696	0.56517464	0.56175262	0.39954957	0.5295102	0.56905466	0.60077196	0.6056875	0.63490123	0.60539496	0.61756426	0.57907486	0.54395413	0.54120797	0.52820098	0.57703477	0.57150269	0.56456232	0.53994656	0.5179444	0.48646146	0.45640299	0.46644711	0.43572444	0.45408618	0.45332798	0.47333121	0.48544148	0.49584064	0.49155596	0.45652503	0.4196074	0.43144453	0.43530169	0.44787574	0.44778296	0.4497706	0.44376934	0.41475442	0.40660849	0.39811191	0.40621474	0.40290967
0.50543308	0.47597122	0.47543463	0.536116	0.5614779	0.5883373	0.59823442	0.60100704	0.59559011	0.55533171	0.41952759	0.54897678	0.57345927	0.57006204	0.60968608	0.61480176	0.629282	0.61906254	0.59066552	0.55400079	0.55061734	0.55616915	0.58403713	0.58619213	0.55183291	0.52437842	0.49981812	0.48928413	0.45038486	0.45497692	0.42015946	0.44816601	0.45617914	0.4733941	0.48389959	0.48992881	0.47350311	0.45512092	0.4094145	0.41159475	0.42284524	0.42491245	0.45306414	0.45812407	0.4501566	0.44414589	0.43454856	0.41249809	0.40225708	0.40258458
0.50147098	0.46996173	0.50333035	0.53945601	0.56246799	0.60341275	0.58165711	0.59580696	0.58206069	0.56354266	0.43213895	0.54306155	0.55103272	0.57982248	0.56944239	0.59707117	0.60515344	0.60023528	0.58536619	0.56966358	0.54261869	0.57232416	0.57823277	0.56199127	0.54431635	0.52626747	0.49180183	0.4816637	0.4450289	0.4414019	0.42162138	0.43143409	0.44353595	0.46106368	0.46871161	0.47569326	0.45717403	0.43272412	0.41785088	0.41443118	0.40178999	0.40877932	0.43437859	0.44382906	0.43578577	0.44835472	0.42051023	0.39113075	0.40301436	0.40128917
0.51317376	0.49899375	0.48114133	0.49794984	0.55020911	0.53706503	0.56112963	0.56884992	0.55828303	0.5434618	0.40637055	0.52307492	0.53163087	0.54530686	0.57144153	0.54759991	0.54741651	0.55814701	0.56261426	0.52486193	0.53366047	0.53440648	0.53635347	0.5288108	0.49750143	0.46323434	0.46579808	0.45978594	0.4304274	0.43233579	0.41982207	0.42232984	0.43822879	0.43968728	0.44589186	0.44975442	0.43645221	0.42089283	0.3973788	0.39519787	0.39073715	0.40064806	0.39814359	0.41278091	0.42345026	0.4148089	0.41544178	0.39545619	0.39676905	0.39769319
0.49215168	0.4510622	0.48760301	0.49775895	0.53497452	0.51511067	0.5187338	0.53718019	0.54356509	0.53237492	0.4097015	0.51765507	0.51654696	0.52407229	0.5155943	0.51033008	0.51440084	0.53221351	0.52904958	0.51355773	0.51356375	0.51002085	0.50904536	0.48930719	0.47718138	0.46800631	0.45186228	0.46627611	0.43252465	0.42058197	0.42076844	0.43335432	0.44722188	0.42525586	0.43562853	0.43489432	0.43349251	0.42795223	0.42330822	0.40300825	0.40982312	0.40787759	0.41503754	0.40404376	0.40593532	0.41336691	0.42723912	0.41566825	0.40744019	0.42057413
0.4984245	0.4789761	0.50966126	0.52099687	0.51700652	0.49217263	0.48298174	0.51749343	0.53438658	0.52921486	0.40406162	0.51999032	0.53242248	0.53387505	0.51897198	0.50374496	0.51088899	0.52640229	0.527161	0.52142543	0.50686324	0.50569808	0.50084406	0.48200765	0.46546486	0.45362777	0.47293457	0.4825961	0.43638372	0.44081345	0.438743	0.45908898	0.4502703	0.43407816	0.43474966	0.43445432	0.44040012	0.43582702	0.43007633	0.4207432	0.4332487	0.4392671	0.41297165	0.41395313	0.39239329	0.41181499	0.41792023	0.41287529	0.43299606	0.43985042
0.5078702	0.51718539	0.54372555	0.54900348	0.53068364	0.52295387	0.49479327	0.50289679	0.52942312	0.52277231	0.40648827	0.5297699	0.54793078	0.54657304	0.50911105	0.49465808	0.50708711	0.52305651	0.52453911	0.51800394	0.50668591	0.50350893	0.44891286	0.45762599	0.46120048	0.46019316	0.45729864	0.48339203	0.44490796	0.47108483	0.46635053	0.4496834	0.45907286	0.43043277	0.41134056	0.41703704	0.42874426	0.42846584	0.41845268	0.43992656	0.42874381	0.42235741	0.40747291	0.39096993	0.39170116	0.405269	0.40785909	0.40945172	0.40891296	0.41392297
0.50225967	0.60802776	0.51537931	0.52218056	0.50752455	0.49868751	0.48780143	0.48994717	0.49546179	0.50335455	0.38279986	0.50685626	0.51795739	0.52364802	0.49641079	0.49166888	0.48807165	0.49647218	0.50524139	0.49276501	0.48812187	0.48538023	0.4815599	0.45956701	0.43382019	0.43499693	0.45429555	0.45705229	0.46433541	0.46240205	0.43818688	0.426321	0.44276741	0.42079037	0.40897751	0.41019911	0.40880868	0.40402558	0.41026253	0.40182796	0.40938762	0.4159615	0.39929619	0.40435076	0.38430759	0.38496512	0.39484119	0.39388016	0.38630968	0.39679483
0.48202434	0.50685048	0.48986012	0.4986411	0.50514847	0.48010868	0.47223684	0.47634149	0.49120492	0.46807829	0.3920871	0.48190635	0.48973048	0.49348155	0.4759548	0.46920112	0.4693872	0.47822538	0.47696742	0.47536099	0.46374846	0.46016881	0.45622978	0.44025284	0.42356354	0.50362021	0.42904735	0.43018275	0.4412846	0.43152696	0.43619448	0.42469338	0.41379607	0.40581378	0.40320992	0.38503301	0.39533544	0.38668188	0.38089946	0.37539351	0.37921372	0.40757224	0.40040812	0.39777654	0.38776821	0.38817358	0.38587728	0.39293841	0.38005495	0.38010019
0.47746325	0.45935929	0.46533865	0.50409508	0.51078719	0.49822339	0.48256972	0.47719336	0.47192648	0.4553636	0.40035439	0.46232596	0.46407199	0.48011133	0.46410906	0.44869408	0.4437229	0.45428789	0.47357205	0.46135372	0.46910509	0.46359944	0.46282983	0.43788499	0.42041749	0.51374078	0.44093096	0.4583475	0.41718948	0.41484645	0.41560495	0.4179945	0.41215086	0.41397738	0.40398952	0.39094105	0.39286071	0.38092324	0.37159187	0.37113637	0.3844164	0.41564521	0.43556792	0.43186849	0.41611356	0.42612436	0.41805184	0.38210329	0.38253826	0.37719426
0.47791299	0.47519815	0.48056325	0.50063932	0.51421559	0.48020244	0.48323181	0.49485138	0.49677885	0.44891089	0.4296113	0.45234478	0.46282262	0.46401006	0.46858814	0.46416762	0.46877086	0.46728691	0.47002286	0.46419615	0.46486455	0.47948271	0.49057376	0.47367072	0.45469004	0.50293165	0.44512591	0.45225528	0.43431413	0.42562404	0.42324284	0.43485147	0.43507457	0.43202454	0.4288134	0.41712672	0.39916551	0.38600603	0.37554911	0.36808741	0.37536904	0.40599474	0.45368934	0.44190285	0.45428172	0.45432267	0.41045719	0.37815425	0.38379681	0.37888581
0.47841993	0.4838585	0.471962	0.52307558	0.49964392	0.48335588	0.50540346	0.49799928	0.4706957	0.44386253	0.43047473	0.43964803	0.45141539	0.46180534	0.45967701	0.46504381	0.46484876	0.47526461	0.48188525	0.46504283	0.47591203	0.48229352	0.48534593	0.48010758	0.46677831	0.48984551	0.47087365	0.45736742	0.42824355	0.42150834	0.42912865	0.44042182	0.4454259	0.4396427	0.4244954	0.40308934	0.3955968	0.38998547	0.37305412	0.37848392	0.36842793	0.40336096	0.44916993	0.44362795	0.44778061	0.44728953	0.42087775	0.38523623	0.37006277	0.37565964
0.46469548	0.45563632	0.44555822	0.4923259	0.47610903	0.48244333	0.49393487	0.49019647	0.46229669	0.4384926	0.42120114	0.40482914	0.4378598	0.43635222	0.44025499	0.45193318	0.45151386	0.44648927	0.4546957	0.44008297	0.44558623	0.45710462	0.46747577	0.46221712	0.46218008	0.47377858	0.44806656	0.42655879	0.41908035	0.41890824	0.41623944	0.40834048	0.41971794	0.40328681	0.41519162	0.4148339	0.39050886	0.37792903	0.36229584	0.35922921	0.36221516	0.39498886	0.40133417	0.4187814	0.42434269	0.41077188	0.40693203	0.38554251	0.35451284	0.36092821
0.45869875	0.44656777	0.44369256	0.45832503	0.4688347	0.43209481	0.46806583	0.45724872	0.43789497	0.4345088	0.40045267	0.44206271	0.41588262	0.422665	0.43004754	0.41671848	0.44571525	0.44863734	0.4396742	0.42786467	0.42806512	0.43675327	0.43621826	0.44196808	0.43686166	0.49352577	0.44050854	0.43122664	0.40809625	0.40562516	0.3982231	0.41203126	0.40187833	0.41038132	0.40879059	0.39638939	0.39294401	0.38855749	0.38206834	0.37119296	0.36788115	0.38488045	0.39667138	0.39844215	0.39053953	0.40063441	0.38689518	0.36773077	0.35600641	0.3485356
0.44674265	0.46012998	0.43330306	0.46750173	0.46464717	0.46766514	0.46365902	0.46561849	0.46431184	0.44070423	0.38841537	0.41850603	0.43529868	0.43507868	0.43532351	0.43629819	0.43609095	0.44561762	0.4393487	0.44277394	0.43236279	0.4353714	0.44203392	0.43309942	0.43991172	0.54005921	0.44783428	0.44034916	0.43167865	0.43057197	0.4088456	0.423087	0.42034686	0.40179691	0.40028045	0.4113344	0.41827905	0.4165937	0.40646374	0.40982875	0.42492604	0.41174027	0.40721965	0.40167305	0.38725594	0.3985754	0.38574839	0.37213424	0.37150052	0.3646819
0.44545782	0.45599607	0.40587822	0.48059329	0.47571015	0.48726946	0.46375072	0.48015395	0.48299599	0.45810747	0.41389936	0.45539731	0.45124233	0.45867115	0.4548499	0.45662364	0.46670946	0.46036905	0.45220912	0.43542108	0.41987944	0.44423643	0.44917828	0.43198243	0.43530729	0.599069	0.454182	0.46618062	0.58093452	0.45216942	0.44903412	0.43380079	0.40989798	0.41197276	0.40529433	0.41624641	0.41574472	0.44044453	0.4338429	0.43857875	0.42764676	0.41745147	0.3871541	0.38777077	0.3823674	0.36908334	0.38119164	0.37340322	0.36796305	0.36723077
0.45778188	0.45419669	0.41041967	0.46504304	0.47060919	0.45944366	0.47259253	0.45836127	0.47071895	0.45380741	0.40664288	0.45725375	0.45695591	0.45194057	0.45266521	0.44225448	0.45140457	0.45779616	0.43451822	0.41697168	0.40528101	0.4137156	0.43168142	0.41164631	0.41476217	0.6067251	0.43911231	0.43792713	0.57042676	0.4326129	0.42784846	0.43397921	0.41864413	0.38383517	0.39490843	0.39522985	0.42128676	0.43269607	0.4393447	0.43004793	0.42012367	0.4074986	0.38588244	0.37813893	0.36897898	0.37236378	0.35744429	0.36732721	0.35585564	0.36448416
0.40538967	0.4294014	0.3869983	0.45491147	0.44823971	0.43583983	0.44014978	0.43918651	0.44842044	0.45124468	0.40903777	0.41655901	0.43152863	0.44592649	0.43157291	0.43188649	0.44010848	0.43135634	0.41916209	0.39748803	0.400361	0.39996848	0.40408456	0.4003363	0.41048491	0.60029495	0.4227795	0.43453264	0.53163403	0.40189186	0.4061254	0.40282607	0.39417523	0.38643217	0.38270885	0.38797426	0.39112109	0.39942348	0.40404201	0.39868864	0.40656787	0.39258438	0.3775996	0.36500794	0.36021912	0.35106251	0.34110609	0.33780923	0.34596729	0.34826785
0.42479166	0.43011522	0.38914841	0.43511999	0.43510485	0.43743876	0.43828863	0.44418979	0.43971202	0.42247102	0.41360739	0.41917196	0.42706043	0.44392774	0.43044311	0.43071961	0.43304959	0.41616568	0.40901068	0.39218545	0.39454478	0.4017815	0.39942917	0.41212302	0.39947039	0.56930351	0.39618257	0.40711686	0.49722517	0.41157633	0.40321672	0.40679529	0.41303238	0.40437534	0.39580747	0.37749964	0.38794446	0.40607378	0.39142644	0.39680678	0.40326282	0.41120419	0.3977021	0.38218731	0.38232902	0.36786005	0.36044571	0.35338432	0.35528591	0.36263105
0.42294893	0.40987027	0.45382833	0.43132776	0.44774348	0.47536588	0.45918494	0.45884311	0.44519305	0.42182752	0.4560596	0.41878948	0.42951027	0.44296172	0.44478586	0.44965106	0.4473784	0.44375417	0.41170081	0.39409792	0.38975835	0.40138367	0.41963482	0.42585301	0.41348475	0.52728677	0.4305267	0.42383382	0.48182851	0.39218926	0.39558548	0.41928172	0.42759219	0.40398771	0.40023348	0.41178793	0.41100934	0.40535811	0.41064125	0.41769704	0.42653605	0.43399996	0.40733606	0.40543923	0.40274936	0.39849055	0.39569232	0.3773675	0.3697288	0.37300965
0.43351522	0.42344326	0.44146866	0.44259906	0.47008935	0.43962502	0.44189528	0.44279838	0.44216245	0.44370669	0.47497234	0.42481184	0.43872237	0.44244114	0.4583818	0.46285897	0.46193147	0.45011148	0.41544038	0.40245908	0.40439999	0.41582572	0.40642825	0.42671612	0.43723351	0.52483273	0.43275753	0.41781834	0.47229141	0.39757675	0.39454323	0.41692078	0.42965823	0.43042415	0.41484019	0.4284198	0.42994779	0.41592807	0.40348458	0.4102312	0.42451292	0.42761055	0.44333902	0.413809	0.40247527	0.40190193	0.39238656	0.38380641	0.35835588	0.37644532
0.41910803	0.41446528	0.44199491	0.42999604	0.43702239	0.42641985	0.43242028	0.45101374	0.43662205	0.42935911	0.47539651	0.42009115	0.43088931	0.43819985	0.44487938	0.44205216	0.44247174	0.42426187	0.41313776	0.39163649	0.39995104	0.40258089	0.40115747	0.42049122	0.42403749	0.51906663	0.42701352	0.41713196	0.46188313	0.36833897	0.3879315	0.40442696	0.40938202	0.42422593	0.41972098	0.41423091	0.41321915	0.40599647	0.3767041	0.38777873	0.41037306	0.41083899	0.39757779	0.39301956	0.39802098	0.38545221	0.38617611	0.36964718	0.36016271	0.361801
0.41934165	0.42079446	0.43416715	0.44928795	0.43326145	0.42838135	0.43415791	0.43487492	0.42443967	0.42567572	0.43807313	0.4203738	0.43458718	0.45425174	0.44141391	0.45905033	0.43666235	0.41982841	0.3886649	0.38730058	0.3744207	0.37435174	0.39399201	0.42068908	0.43044916	0.50637561	0.42522272	0.41750547	0.44564199	0.37031785	0.36601043	0.3813836	0.38603634	0.40362135	0.40028855	0.41204423	0.39005506	0.39185515	0.37918574	0.38111761	0.39151597	0.39843005	0.37920681	0.38082129	0.3768867	0.38021225	0.38330412	0.37475139	0.35855177	0.35765794
0.41925585	0.42336488	0.42984822	0.43717346	0.43885475	0.4177137	0.45498607	0.45383352	0.44881994	0.43633604	0.42565632	0.45047641	0.47051698	0.47145793	0.4802295	0.45469081	0.44653738	0.45145923	0.41789627	0.39757574	0.38655552	0.40601438	0.42869484	0.44750002	0.45423874	0.49550325	0.43769097	0.44003248	0.47667772	0.38191885	0.37691534	0.39551985	0.40708664	0.41129923	0.40897605	0.4092468	0.41473982	0.39965728	0.38619903	0.3942093	0.38234466	0.3942253	0.3765825	0.36125422	0.37444961	0.38275206	0.38659504	0.3864463	0.38879019	0.3926045
0.43667468	0.43114668	0.44018853	0.4492586	0.46097538	0.49681398	0.4668569	0.45722148	0.48222664	0.46210057	0.41667342	0.46428788	0.47412744	0.48637128	0.47939458	0.47081649	0.46620303	0.46656692	0.44971371	0.42945448	0.42946145	0.45237282	0.45937747	0.47233939	0.45955652	0.50871712	0.46077293	0.43936217	0.52298367	0.40643156	0.40784577	0.42280546	0.41768736	0.42349702	0.41433972	0.42534658	0.41624546	0.41291302	0.38807252	0.39269015	0.38295037	0.394371	0.36772054	0.36474663	0.36702007	0.3680889	0.39077097	0.41200542	0.41061127	0.41143301
0.44361526	0.43083057	0.43885553	0.46612111	0.45740771	0.45355344	0.44486734	0.46199107	0.48412094	0.45905313	0.39922771	0.46364784	0.47489488	0.49168786	0.48184717	0.47191986	0.48135853	0.45687738	0.43641019	0.44232419	0.43545917	0.45594168	0.46871978	0.47530267	0.45547968	0.51204467	0.42897582	0.44217691	0.51197922	0.41305873	0.39733237	0.42494962	0.41967806	0.41863203	0.41000786	0.4052572	0.40751716	0.3988193	0.37555638	0.37452444	0.36473727	0.36362764	0.34895226	0.34099096	0.3351922	0.35744414	0.37006509	0.38137603	0.41493207	0.42904061
0.42751133	0.40830997	0.41757759	0.43701714	0.44779876	0.45465255	0.45595968	0.45299548	0.46054214	0.45453742	0.3940255	0.44164786	0.45712531	0.46261725	0.45847547	0.44426605	0.44035023	0.43114427	0.43572679	0.42236122	0.43826658	0.44188637	0.44496471	0.44124877	0.44006652	0.51169211	0.42768925	0.4300594	0.48679733	0.42046413	0.39652401	0.39963114	0.39861956	0.39574912	0.38794255	0.3956005	0.39356109	0.38585809	0.35253716	0.35715538	0.35759246	0.34217262	0.32434601	0.32919711	0.3309994	0.33715585	0.35056597	0.37539756	0.38647577	0.38664937
0.4120262	0.41941294	0.41510153	0.42872545	0.44974333	0.44091171	0.43824977	0.44800186	0.44009712	0.43489835	0.40454033	0.43081805	0.42794269	0.42043772	0.44488335	0.42528206	0.42659652	0.41666746	0.42531836	0.40662092	0.43558037	0.42696676	0.4353942	0.42870945	0.42595655	0.5186395	0.42121539	0.41214514	0.43976459	0.39524546	0.37738684	0.40672842	0.38953826	0.39926177	0.37074021	0.38201407	0.38648453	0.38609689	0.35891038	0.35436568	0.35082859	0.35222009	0.34257534	0.32753769	0.32533672	0.33886728	0.34760779	0.36728469	0.37639138	0.38078493
0.4130421	0.42272249	0.43067309	0.43770111	0.47277978	0.43000445	0.43643162	0.44763219	0.48281145	0.41896099	0.44570106	0.41598323	0.42330584	0.41623563	0.41941559	0.41456702	0.41871029	0.41508883	0.4078989	0.41259634	0.42498654	0.42708969	0.42162719	0.42233515	0.42663372	0.53102911	0.41250449	0.41416064	0.4496519	0.39651319	0.39010128	0.39141053	0.41544417	0.40933216	0.40132445	0.40043178	0.41279805	0.38673386	0.37612998	0.38524339	0.37311518	0.37323999	0.36768764	0.35645288	0.35551217	0.35562232	0.38103908	0.38841397	0.38041696	0.38225684
0.4386467	0.43548647	0.44386244	0.46784052	0.47050238	0.4419491	0.45799333	0.45725942	0.46243387	0.42045426	0.50818282	0.41529399	0.41115579	0.41128728	0.41526157	0.4175193	0.41534993	0.43191165	0.43367708	0.4251875	0.43009996	0.43031973	0.42583638	0.41147026	0.40041083	0.51751912	0.4005816	0.41959894	0.42425138	0.38436031	0.40365946	0.40866536	0.41730705	0.41929919	0.40556157	0.41483966	0.40301389	0.41594499	0.3884477	0.37896329	0.39069605	0.38319951	0.37594798	0.3667818	0.37485716	0.36778387	0.37237403	0.37560344	0.37332049	0.37473643
0.43992898	0.44863427	0.43640727	0.43043032	0.47237793	0.46716747	0.4391706	0.43309748	0.44235644	0.43968207	0.51606572	0.3931917	0.4055818	0.40720347	0.40556973	0.4109695	0.40652999	0.43156403	0.41668606	0.42243013	0.42497572	0.42446193	0.41185048	0.39867288	0.39059415	0.49182415	0.38823366	0.39202327	0.40738246	0.38718021	0.3760134	0.40437719	0.4058539	0.40719748	0.4050611	0.40271586	0.41381985	0.40218437	0.38410524	0.38666326	0.37802082	0.3922596	0.3737697	0.3755728	0.38190973	0.37579352	0.36469072	0.36074692	0.34575233	0.35788044
0.40886766	0.41273603	0.42103994	0.4130162	0.44820791	0.4284327	0.41226232	0.42391363	0.41466817	0.41269124	0.46385962	0.38473198	0.37814942	0.39539385	0.40198612	0.41062617	0.40947112	0.41248789	0.40349916	0.40225765	0.40861565	0.40075105	0.39316821	0.39087346	0.37007004	0.4635559	0.36901343	0.37075838	0.40467706	0.39228848	0.37852755	0.38077983	0.38441119	0.39824951	0.39208603	0.40275985	0.40612942	0.39788321	0.37854189	0.37520209	0.38135749	0.37780896	0.36220005	0.37576857	0.37114063	0.36748949	0.35960072	0.34805611	0.36130553	0.34828594
0.41456175	0.41951665	0.4114579	0.44450477	0.43463543	0.41644487	0.41512406	0.42300251	0.42617768	0.39761609	0.43870044	0.39828417	0.39872399	0.41709328	0.42545861	0.42275515	0.42781407	0.42911395	0.43099758	0.41889733	0.40513334	0.4240433	0.40978	0.39885268	0.39051679	0.46323454	0.37812194	0.38672626	0.40501913	0.39361551	0.37152335	0.39114869	0.39932996	0.39942682	0.39957756	0.40497199	0.42057249	0.41960281	0.3939108	0.41430652	0.39736071	0.40966246	0.38081911	0.37896726	0.37169659	0.39252385	0.38989845	0.37641078	0.37164646	0.36666441
0.42622602	0.42148054	0.42530686	0.43797261	0.44489747	0.42714062	0.42900363	0.45009255	0.46358141	0.47959495	0.43196324	0.43725705	0.45428422	0.47061157	0.47688848	0.46141592	0.46695036	0.44967082	0.4307892	0.42832518	0.42681426	0.42971116	0.44699448	0.42871037	0.41642249	0.46134463	0.41127869	0.41459736	0.43831474	0.41227821	0.40495503	0.41209057	0.42321774	0.42029792	0.40668109	0.42869782	0.43477282	0.41146412	0.39942944	0.3951481	0.40932667	0.40253133	0.4008283	0.37640315	0.40106013	0.40751547	0.4094474	0.39433846	0.39369169	0.403853
0.44419813	0.41518292	0.43140537	0.44596303	0.44039381	0.44037884	0.43861714	0.46518165	0.47444329	0.48145878	0.41072145	0.47161809	0.48346472	0.47856674	0.48946744	0.47723269	0.46862352	0.47022116	0.42799249	0.42564756	0.41617119	0.42993304	0.44565523	0.42889836	0.40913916	0.45884401	0.41117454	0.42966074	0.44640285	0.42507303	0.42824492	0.42311305	0.43584162	0.4285233	0.41714311	0.41709304	0.42080912	0.40407512	0.39617935	0.38656414	0.39418295	0.39013368	0.3965525	0.38254425	0.39786491	0.39293304	0.39650717	0.39868999	0.37792709	0.39967954
0.40157485	0.38855535	0.42081609	0.427201	0.42515337	0.43377286	0.43218392	0.45835042	0.46749553	0.46219885	0.41199532	0.4594422	0.46727008	0.4872753	0.47049746	0.4682706	0.4752363	0.45083988	0.42251721	0.4108161	0.39931694	0.41381758	0.42393079	0.42321518	0.40234119	0.4514823	0.38473129	0.39346913	0.43986368	0.42746639	0.40999949	0.41856858	0.42326784	0.40639573	0.40934211	0.41664892	0.39248997	0.3927806	0.37970439	0.37520894	0.37695235	0.38691384	0.37938291	0.37586454	0.37908518	0.38358259	0.38343453	0.37403834	0.36238128	0.38155425
0.40903381	0.36416265	0.40285501	0.41167876	0.42696807	0.41745809	0.42289883	0.43804789	0.43968603	0.45492211	0.41235775	0.43567732	0.43920994	0.45113689	0.44406378	0.44003308	0.44000632	0.43027422	0.39147443	0.39246994	0.38750625	0.3958323	0.39791441	0.39990479	0.39904752	0.44427752	0.382534	0.40021858	0.43370131	0.37126061	0.40479594	0.41371539	0.4157725	0.40760845	0.38856179	0.38953727	0.37918746	0.35840741	0.36956152	0.367217	0.37013066	0.37314689	0.37690648	0.37349829	0.38811228	0.38371536	0.36897263	0.36572412	0.35740453	0.35280809
0.39961487	0.39554879	0.41773617	0.4269802	0.43323952	0.42392939	0.43095225	0.43182826	0.43854892	0.41937193	0.40910962	0.41220552	0.41771829	0.42415762	0.42423159	0.42032945	0.41095716	0.40736595	0.39358771	0.38694808	0.39468423	0.41031992	0.40934277	0.41411394	0.40581757	0.47851783	0.39503247	0.40947375	0.45622504	0.39740953	0.40837735	0.42247725	0.41165581	0.39983451	0.39797339	0.39953342	0.39504042	0.38565034	0.3597542	0.37722912	0.38037369	0.39367589	0.39909795	0.40590099	0.39794251	0.3951703	0.37923717	0.35770765	0.35112432	0.35926917
0.42521444	0.43171296	0.42559898	0.44398609	0.4304283	0.43037784	0.42846394	0.44097149	0.43204731	0.40238136	0.40497097	0.40950757	0.41033608	0.40098727	0.40839982	0.40901175	0.42669645	0.42969182	0.41309303	0.40311158	0.40195948	0.40327099	0.41331711	0.40418306	0.4142046	0.51008701	0.42762321	0.45702261	0.44013762	0.42252421	0.42840695	0.42555296	0.42945272	0.41162008	0.39507219	0.39130703	0.39703748	0.38609222	0.37469891	0.35655126	0.38522956	0.39865419	0.40341619	0.39719871	0.40129977	0.39452782	0.35937697	0.35116267	0.33682525	0.35399184
0.42038241	0.42862323	0.43717569	0.45119429	0.43243134	0.45347312	0.419204	0.42508516	0.43838328	0.40388206	0.38735253	0.38576308	0.39538324	0.39314795	0.39249772	0.39508477	0.40902442	0.40555793	0.41568732	0.39774162	0.39894047	0.40852037	0.41055816	0.41276553	0.39354399	0.42297292	0.4148857	0.42335892	0.42877939	0.42727771	0.42090613	0.42993173	0.40804613	0.40030825	0.3816736	0.37686172	0.38653788	0.37444749	0.37781098	0.36845013	0.38537025	0.39455494	0.40972033	0.38602069	0.38983333	0.37020752	0.35411298	0.33467746	0.3357079	0.33729234
0.4006744	0.40315798	0.40166923	0.42113239	0.41861466	0.45078558	0.39773846	0.41825664	0.40619123	0.38683695	0.37713146	0.38855657	0.38389701	0.37908599	0.3862614	0.37251672	0.39231825	0.40330333	0.40723151	0.40528995	0.3831484	0.3938387	0.39322993	0.38844812	0.38142014	0.39355838	0.40783697	0.42010576	0.42338556	0.41412336	0.39986968	0.41825014	0.40342614	0.37697199	0.37549916	0.36761147	0.37360078	0.3575058	0.35044438	0.3644554	0.36792514	0.37935615	0.38030198	0.39049953	0.37904155	0.37295687	0.35001448	0.33471841	0.31971487	0.31758884
0.4087759	0.3957212	0.39533362	0.40593585	0.40184572	0.36969939	0.38704371	0.3928642	0.39084709	0.38297981	0.37370482	0.37358919	0.37578285	0.36482158	0.37258643	0.38122985	0.38587445	0.39324746	0.39713538	0.39240104	0.37929693	0.38436726	0.37670788	0.37880537	0.37137926	0.38454914	0.39844406	0.4129734	0.43883944	0.39970115	0.39970636	0.39351344	0.3971293	0.39422023	0.37036565	0.3744508	0.38260746	0.37527704	0.35589543	0.36852592	0.36939591	0.40018076	0.37009147	0.37419567	0.37166327	0.37379548	0.352238	0.33857113	0.32499555	0.33836237
0.40633202	0.41480058	0.42591602	0.41502842	0.40516412	0.40351936	0.38292798	0.40681577	0.42949745	0.39377576	0.38790059	0.38250062	0.39639747	0.40430757	0.40131757	0.40681878	0.4188273	0.42322478	0.43406537	0.39932576	0.38687414	0.3999446	0.41174036	0.38475063	0.37618628	0.38045713	0.40096936	0.40971142	0.44784334	0.40784523	0.41297385	0.40025371	0.4103362	0.39873594	0.39804828	0.39729795	0.3919715	0.40264091	0.38262624	0.39682567	0.38157725	0.39967552	0.38119802	0.37091872	0.37856501	0.39946482	0.37968397	0.36846912	0.36084992	0.35998294
0.42616624	0.40885952	0.42140901	0.42538494	0.42034811	0.39380187	0.40192139	0.40928522	0.41060802	0.41987917	0.41749528	0.4201293	0.43197122	0.43586069	0.4285655	0.44063056	0.43691632	0.43390146	0.43403485	0.40628529	0.41083357	0.40400779	0.41508693	0.39522207	0.3861787	0.39340198	0.38316375	0.41169572	0.44587317	0.40418059	0.40935653	0.39786404	0.41573495	0.41517863	0.41099933	0.4040623	0.40965512	0.40895474	0.3956739	0.37884539	0.38281178	0.39151379	0.37847465	0.36938277	0.38143146	0.38239881	0.39133227	0.38939556	0.37914029	0.38719341
0.4052543	0.41168678	0.40740991	0.39684591	0.40739906	0.3893646	0.39962894	0.38930282	0.409619	0.41245902	0.41467887	0.42785773	0.45336527	0.44872501	0.43740952	0.43163916	0.43247521	0.4199895	0.42446646	0.40589011	0.40634596	0.4028523	0.39384267	0.3939704	0.39542532	0.37408656	0.37879822	0.38692188	0.44454783	0.39388958	0.36860517	0.39860171	0.41724426	0.41595128	0.40202034	0.39698926	0.39990664	0.39136019	0.38148299	0.3681471	0.36854741	0.38123268	0.3739104	0.36602092	0.37371057	0.37132472	0.38749164	0.39244929	0.38306233	0.38641608
0.38244873	0.37610045	0.41110274	0.38937318	0.40085745	0.39531761	0.37231189	0.3786239	0.40532407	0.40640882	0.40896004	0.40517515	0.42702845	0.42023611	0.4296087	0.42799294	0.40873808	0.40219852	0.39373544	0.39553487	0.38265967	0.37556925	0.37752271	0.37834677	0.37931892	0.36461785	0.37030679	0.39700502	0.42632297	0.35559893	0.36957312	0.37567675	0.38624629	0.39612579	0.39417237	0.39593369	0.39210173	0.36306494	0.35765493	0.36639342	0.35890797	0.36028332	0.37514907	0.35838783	0.34998661	0.36716849	0.39074507	0.37146476	0.37072438	0.37427813
0.37710008	0.37153831	0.39697865	0.40045947	0.39362657	0.3926706	0.40078685	0.39423895	0.41989881	0.4028596	0.39571923	0.40057227	0.41974542	0.41721827	0.41325131	0.39677158	0.39520484	0.40174997	0.38095373	0.39148241	0.36867523	0.38779193	0.38123548	0.38014239	0.36389741	0.35398167	0.3682301	0.35981163	0.42883098	0.35512742	0.35488284	0.39755157	0.40049523	0.39887461	0.39723095	0.39910588	0.38599098	0.36821574	0.3562054	0.35149673	0.35247269	0.37952775	0.37542778	0.37805492	0.38291302	0.39000025	0.39891505	0.37235802	0.37389085	0.37261727
0.39151725	0.39735878	0.40565398	0.41228011	0.41042882	0.41121253	0.40978938	0.41611621	0.40950778	0.40319175	0.39571387	0.41851109	0.41830137	0.42285961	0.40714681	0.41594443	0.40962115	0.40029657	0.39951482	0.38466778	0.38982081	0.39456537	0.39434156	0.40073052	0.38858968	0.39040092	0.39685562	0.39498919	0.40372592	0.38870186	0.37814161	0.40235043	0.41170239	0.41020119	0.39057186	0.39843321	0.3870151	0.36089376	0.3594456	0.35078713	0.36023408	0.38128909	0.37484699	0.39133582	0.40138572	0.41691431	0.41049805	0.37924218	0.36912751	0.3796286
0.38890719	0.38678762	0.40339026	0.40638536	0.39662719	0.41823918	0.40206298	0.41180438	0.42417622	0.40902123	0.38605493	0.39794889	0.41600403	0.4224112	0.41247389	0.40210631	0.39372393	0.39190599	0.39545631	0.38037726	0.38119924	0.39012539	0.39435479	0.40662801	0.40216094	0.39164937	0.4070656	0.41673774	0.40535411	0.37391716	0.38865888	0.39894217	0.41886872	0.40381211	0.39222464	0.39087972	0.35392737	0.36153653	0.34376255	0.34235331	0.33770472	0.36636773	0.37695125	0.38052404	0.40100938	0.41719249	0.40132916	0.38642716	0.36435696	0.37130767
0.39330426	0.37813944	0.38604119	0.3828381	0.39590731	0.40706986	0.39556903	0.40043336	0.40116501	0.38798484	0.37920004	0.37864834	0.39025372	0.400561	0.37850797	0.37483528	0.38055009	0.39342967	0.3843444	0.36507118	0.38196659	0.37695265	0.39291769	0.39321947	0.39903688	0.38622835	0.39992145	0.38395664	0.39437482	0.36973786	0.37954256	0.39040697	0.40494239	0.38900727	0.37952149	0.37754533	0.3633801	0.33998331	0.32415724	0.32559502	0.32944229	0.3299816	0.36030677	0.37413007	0.38261282	0.40101811	0.39115548	0.36443901	0.35523185	0.35639054
0.36958414	0.36587119	0.35231018	0.35035726	0.38504237	0.36174411	0.36776718	0.3728376	0.38841158	0.38879073	0.37542784	0.36078426	0.37112966	0.36710396	0.36569494	0.36388019	0.36110947	0.37682047	0.37563536	0.3685472	0.37384158	0.37108362	0.37861502	0.38571289	0.3715097	0.3759546	0.38476735	0.39459211	0.40997946	0.3641701	0.37552005	0.38332123	0.39198917	0.39642662	0.37432122	0.36913195	0.35395485	0.33897403	0.33080959	0.31878322	0.33077544	0.34399164	0.3484042	0.37160826	0.38898432	0.40454638	0.4065927	0.37820554	0.37009829	0.36424148
0.36666882	0.37366784	0.37138805	0.36744937	0.3766776	0.37976745	0.35362288	0.38779917	0.38763803	0.39328757	0.37655401	0.37896845	0.38306597	0.38628283	0.37642187	0.38227078	0.37539393	0.36680946	0.3804636	0.37354398	0.36579755	0.37930804	0.38478023	0.37867782	0.37611583	0.38862473	0.39969009	0.41966605	0.4360804	0.41518098	0.39436203	0.41043764	0.41097805	0.38710189	0.38385531	0.38121685	0.37426957	0.35368425	0.33745611	0.34217528	0.3354947	0.35919562	0.36782438	0.38537514	0.39588326	0.42169762	0.41311854	0.39909473	0.39498416	0.38885751
0.39192933	0.39309305	0.41340831	0.40598136	0.38478804	0.36409947	0.35790122	0.37045798	0.39231983	0.39849678	0.39264196	0.40967527	0.4098548	0.40065774	0.3953549	0.380678	0.38038698	0.39063662	0.39926293	0.3989763	0.38753936	0.3840397	0.38677931	0.38360411	0.37798008	0.39642671	0.42447847	0.43494412	0.45833701	0.4533602	0.41201618	0.42544773	0.4089981	0.39106551	0.37535897	0.38404003	0.3955248	0.36659572	0.37506074	0.36548597	0.3656835	0.37621966	0.37009493	0.37891185	0.39413819	0.41604468	0.41512394	0.4227699	0.41012216	0.41146174
0.38426584	0.39857662	0.41081163	0.39535809	0.37352732	0.375173	0.37120986	0.36565074	0.40687609	0.38178319	0.39465994	0.39522421	0.40891942	0.40163362	0.38128194	0.37637398	0.38475218	0.37806013	0.39427	0.38544929	0.40073651	0.39062274	0.39472696	0.38743615	0.3712332	0.38440853	0.45764351	0.40530974	0.46167898	0.43316457	0.39652848	0.41111702	0.41542372	0.38346851	0.38489351	0.37745801	0.38824943	0.3761723	0.3720696	0.36974618	0.3585639	0.37306511	0.36592159	0.36836511	0.38290355	0.38579643	0.40849245	0.40921038	0.41285563	0.40145728
0.37692875	0.39045548	0.38902864	0.38069201	0.37222528	0.35626596	0.35376939	0.35772705	0.36918694	0.36923027	0.36751133	0.38703403	0.38256356	0.38644111	0.36886933	0.37010506	0.35803619	0.36684057	0.37869647	0.37785748	0.36852473	0.37670541	0.38953155	0.37817919	0.36573511	0.3654364	0.41842631	0.37653136	0.42887273	0.43898341	0.39941505	0.38940349	0.39148289	0.37369013	0.3637197	0.37347749	0.38052064	0.37414786	0.37003323	0.35071367	0.36064073	0.36791411	0.37464029	0.35888234	0.37420973	0.37875375	0.38527998	0.39299291	0.38559246	0.3925575
0.3684741	0.36645609	0.38006523	0.37620211	0.36699617	0.36522737	0.36061111	0.37771612	0.38121104	0.35213166	0.35449889	0.35471427	0.36275423	0.37498927	0.37015826	0.37368354	0.35831293	0.36031401	0.36416149	0.37205169	0.36883402	0.36805084	0.38898268	0.38204992	0.37342274	0.37189123	0.37315217	0.38985857	0.42625433	0.36404598	0.3914732	0.39328933	0.39759481	0.407415	0.3702701	0.37517467	0.37914833	0.37553981	0.37214401	0.37038806	0.3730644	0.38385591	0.39166901	0.35859716	0.39014822	0.39089024	0.37996811	0.38945156	0.38143927	0.38058922
0.371975	0.35651898	0.37847018	0.37205613	0.37577263	0.37850615	0.37648964	0.39495277	0.41849443	0.37345469	0.35350293	0.35779238	0.37365645	0.38415432	0.36598751	0.37198919	0.38569781	0.38742152	0.40810418	0.39454436	0.39072451	0.41390833	0.39958501	0.40069854	0.39012885	0.39811432	0.40601736	0.41775015	0.4223989	0.42024913	0.40486073	0.41514644	0.41764656	0.39739397	0.40837982	0.39678881	0.38682875	0.39085844	0.38660783	0.38003048	0.40922329	0.40640551	0.39476192	0.4009617	0.39103416	0.3988198	0.40179485	0.40557551	0.39985415	0.39441121
0.36526567	0.36305648	0.3761445	0.37773067	0.38665736	0.41267931	0.42316818	0.41415524	0.41044745	0.39416009	0.36485547	0.35820013	0.34604314	0.37212729	0.37855193	0.39191544	0.41002104	0.41349965	0.42204374	0.41734383	0.41377151	0.41366267	0.41960835	0.4202781	0.41648158	0.39977762	0.42928079	0.43204361	0.42079473	0.4155159	0.41239199	0.41809481	0.4175356	0.40415883	0.4057841	0.40679696	0.39659682	0.39469689	0.38629109	0.39053378	0.40199906	0.4117642	0.39942232	0.39148718	0.39259908	0.39484435	0.3938843	0.40374768	0.39641917	0.42026597
0.35454199	0.35683358	0.3594251	0.37272146	0.37683007	0.39123258	0.40441671	0.41780815	0.40156487	0.37056917	0.36107856	0.36592445	0.37076232	0.3642433	0.36939305	0.39608434	0.39015791	0.41720974	0.41916502	0.41248798	0.40921623	0.40072668	0.41049904	0.40368319	0.39779663	0.40221238	0.41243169	0.40000543	0.41882718	0.39947411	0.40334073	0.40817049	0.40409845	0.40521392	0.40490687	0.39922321	0.39816442	0.38298708	0.38910684	0.38693637	0.3946377	0.39652714	0.40786606	0.3885625	0.38997942	0.38855648	0.39864931	0.39051569	0.3950173	0.39116988
0.35316908	0.34413001	0.33975476	0.34124151	0.3600105	0.34307235	0.38200986	0.38693672	0.3941043	0.36572146	0.34944227	0.34392917	0.34472418	0.34709015	0.36772817	0.36736858	0.39045525	0.39814234	0.41361248	0.40249503	0.39354402	0.40038121	0.39378959	0.38279203	0.38698786	0.38757676	0.40911072	0.40491176	0.40181446	0.39382041	0.39797771	0.40001974	0.39919579	0.40285498	0.38820884	0.39158276	0.38673311	0.38779414	0.38275102	0.38771272	0.38528287	0.37987083	0.39473906	0.39214042	0.38135368	0.38588881	0.39737633	0.38139525	0.40091008	0.39366207
0.3533687	0.35730091	0.34782869	0.34434348	0.3634724	0.36563939	0.37615049	0.37843013	0.37792295	0.37136796	0.3585346	0.34611157	0.33952022	0.34652871	0.36580858	0.37273628	0.37951136	0.39957535	0.39662024	0.40080291	0.39759049	0.4057475	0.41221592	0.40196148	0.39766878	0.40066183	0.40083477	0.40487796	0.42346412	0.40894449	0.42027563	0.42484438	0.41669506	0.41555801	0.40524238	0.40779236	0.39912534	0.41157746	0.39666912	0.39447683	0.40561265	0.41413179	0.40015984	0.39536828	0.40092856	0.40689218	0.41523969	0.41432145	0.41885144	0.4210574
0.3798691	0.38225529	0.37186557	0.36953482	0.36684296	0.36960122	0.37558562	0.37593362	0.39134082	0.38942158	0.37715563	0.38525829	0.39169794	0.39785978	0.36856797	0.39446065	0.38922319	0.40622997	0.40687609	0.41172883	0.40179095	0.41711348	0.4099974	0.41881257	0.41245544	0.42458656	0.41604799	0.43157864	0.44457528	0.42507908	0.42554909	0.4448134	0.43143725	0.41175938	0.41627136	0.42693388	0.42513716	0.41557515	0.40688151	0.42175978	0.41915801	0.41852474	0.40981966	0.41033897	0.4259387	0.42393807	0.443138	0.43422291	0.41579887	0.42689535
0.38105699	0.39137322	0.39026487	0.39512265	0.38223681	0.37042794	0.35700455	0.37496221	0.39015925	0.37738091	0.38980305	0.39025664	0.39372495	0.40336442	0.38920838	0.3965703	0.39613473	0.40012649	0.40832502	0.39777613	0.40833509	0.40679556	0.42049855	0.40473652	0.42237127	0.41252875	0.41319326	0.43279666	0.43606567	0.42108631	0.43780887	0.43223992	0.43091708	0.42057899	0.41226119	0.40902835	0.41883171	0.41717157	0.40060076	0.40238184	0.40312791	0.40722343	0.40626365	0.40822861	0.4150562	0.42933151	0.42161375	0.41157162	0.40827423	0.41784784
0.36935234	0.38395852	0.38263252	0.38240406	0.37066069	0.34481522	0.34496483	0.35444719	0.35447502	0.37328824	0.37635994	0.38761461	0.38459525	0.38870248	0.38719967	0.37156934	0.37417424	0.38265765	0.38744113	0.38165531	0.37372056	0.39266562	0.40257668	0.38138878	0.38253552	0.39554614	0.39421153	0.40279639	0.42832139	0.39958721	0.41221464	0.41713792	0.3969388	0.40211296	0.39191619	0.40183073	0.39707455	0.38954791	0.39564314	0.3811146	0.39082316	0.39893386	0.40357187	0.40734747	0.40630385	0.41592309	0.40597406	0.38803759	0.39317515	0.38847306
0.33868703	0.3817257	0.37209773	0.38557515	0.37404311	0.34844741	0.34728333	0.3381381	0.33865589	0.34533262	0.35454705	0.37334162	0.37869164	0.38820618	0.39197347	0.36784816	0.36863655	0.36071098	0.37366205	0.37325883	0.3876459	0.37926209	0.39919636	0.39899772	0.38742757	0.39062825	0.40674073	0.40217656	0.40509275	0.40626997	0.3894673	0.40735856	0.39801303	0.39934814	0.39371541	0.39826056	0.3898775	0.38647544	0.37775561	0.38629052	0.39436996	0.40657696	0.40706283	0.40540162	0.4044809	0.41087663	0.38454688	0.38607892	0.38600093	0.38013545
0.3563723	0.37790856	0.39377204	0.38265237	0.38617235	0.3645018	0.35533902	0.37120634	0.36557341	0.36947346	0.37398317	0.38353154	0.39741501	0.40551662	0.38833246	0.36955047	0.3879087	0.3981677	0.3980107	0.39153171	0.38992035	0.42025208	0.41333795	0.42001995	0.41542953	0.40921575	0.42852706	0.41017267	0.41599771	0.40335882	0.3967351	0.41584828	0.41164169	0.40975747	0.39668339	0.39716864	0.40646634	0.3935577	0.3854076	0.39535856	0.41505194	0.41363406	0.421143	0.41220081	0.42939204	0.42513114	0.40452367	0.38581973	0.38504529	0.39208755
0.38427263	0.38797152	0.39618972	0.4163512	0.40513161	0.3971096	0.38797489	0.38946113	0.40884048	0.40246403	0.38955176	0.41049978	0.40866357	0.41307309	0.40306133	0.38596609	0.39731461	0.39923814	0.41336158	0.40973601	0.40951112	0.43093014	0.4345333	0.44172505	0.42354262	0.41681132	0.42899078	0.43338445	0.4101063	0.41055429	0.40472689	0.41305351	0.39962685	0.40511373	0.40208894	0.39839873	0.39672855	0.39105108	0.38651916	0.39557007	0.41469976	0.42260802	0.42784411	0.41197968	0.41823551	0.40696347	0.40483749	0.38943443	0.38631058	0.39171401
0.39223275	0.38251388	0.3773424	0.39993924	0.41060269	0.40666962	0.39756128	0.39315358	0.3986868	0.40320751	0.39829275	0.40646434	0.40304065	0.39674258	0.3956174	0.40134868	0.39838621	0.41013634	0.41319957	0.39857075	0.40800685	0.41973457	0.42811981	0.42280743	0.41248012	0.41406271	0.42539752	0.41913077	0.38563821	0.39310926	0.39678258	0.37158564	0.38407734	0.37932637	0.37741956	0.39096871	0.38499001	0.38426429	0.37402052	0.38602459	0.38634095	0.40859488	0.40431681	0.39441556	0.40779728	0.40336692	0.3767159	0.3691234	0.3736414	0.3745639
0.37781018	0.36627746	0.36275801	0.36311442	0.38620815	0.39661142	0.38318172	0.39830852	0.38811532	0.39389208	0.35659346	0.37488973	0.37500444	0.38241032	0.39614758	0.38041076	0.39089963	0.39002836	0.39932883	0.39868593	0.40231532	0.41359538	0.42276198	0.40891528	0.39656192	0.39542857	0.40453491	0.38933027	0.37651488	0.3777411	0.37053806	0.38801551	0.38033456	0.36814374	0.36767167	0.37341589	0.37607068	0.38511425	0.36843497	0.37787792	0.39027584	0.39360511	0.39401782	0.38910466	0.38342437	0.3809087	0.36603391	0.35220942	0.37029743	0.37959757
0.37245381	0.3698433	0.36077225	0.38043404	0.38662755	0.42999136	0.38623619	0.407305	0.4139998	0.38439626	0.37810516	0.37693328	0.37051463	0.3771368	0.36271709	0.39142042	0.39042813	0.41642156	0.42968428	0.4220494	0.41174772	0.40834704	0.41525632	0.38133782	0.37512219	0.39204121	0.39700705	0.3995364	0.40017182	0.39427567	0.38466188	0.39312276	0.38418633	0.37251824	0.37309948	0.37919641	0.3847653	0.40126428	0.39280167	0.41012901	0.41521949	0.40542918	0.39120156	0.3825798	0.36681226	0.38556144	0.39259842	0.39293978	0.40028691	0.39615071
0.38893011	0.3965992	0.39540085	0.39719641	0.41130602	0.44559258	0.40124783	0.42507973	0.41694647	0.40683243	0.39602089	0.3911362	0.40305394	0.3976402	0.39709467	0.38667127	0.42070165	0.43875074	0.44799584	0.43458885	0.43140864	0.43272698	0.41337386	0.40144393	0.38710541	0.39410418	0.39375907	0.4173775	0.42218509	0.40982094	0.4041439	0.42194909	0.40798584	0.38907292	0.36825311	0.37558106	0.39953911	0.40709025	0.42679852	0.42106158	0.43371248	0.40427864	0.39370465	0.37270269	0.37064797	0.37955156	0.40937054	0.41823974	0.41561368	0.43437618
0.39915308	0.41433761	0.42591807	0.41340697	0.41280356	0.45269305	0.40746441	0.41335699	0.39969686	0.39216745	0.39863491	0.39955825	0.41188681	0.40422869	0.39322373	0.40610397	0.42499438	0.43208539	0.44029489	0.44711417	0.44567421	0.4374696	0.41989028	0.38448125	0.38832065	0.37931913	0.37701222	0.40420011	0.40501398	0.40635461	0.40950024	0.40146422	0.40414631	0.38657936	0.37644255	0.39042637	0.39421463	0.40290308	0.413082	0.41052866	0.4228214	0.40970784	0.39629087	0.37170824	0.35839728	0.38032141	0.40812495	0.42273787	0.42148733	0.4277589
0.4008801	0.39287588	0.3988035	0.40371042	0.40476367	0.43491679	0.397098	0.3910045	0.39687508	0.37637925	0.36766499	0.38165975	0.38606384	0.39713144	0.38970768	0.38553804	0.39567089	0.42419311	0.41475263	0.41511074	0.40946653	0.42268425	0.40120292	0.37987474	0.35290506	0.37646979	0.36901057	0.3924945	0.39163524	0.3917982	0.39136222	0.39742845	0.39994612	0.36996567	0.36820811	0.36443686	0.37300578	0.38202924	0.38839084	0.38487685	0.38849717	0.39319938	0.36405864	0.35630515	0.36337379	0.36973396	0.39450398	0.39488751	0.40649673	0.40982622
0.38211012	0.3798832	0.38679031	0.39531934	0.39058691	0.42976433	0.38068137	0.37096223	0.38153189	0.35722089	0.35619023	0.36298731	0.36915711	0.38295677	0.37113795	0.3899743	0.39368111	0.39505738	0.40849555	0.39958638	0.38619009	0.38121679	0.38107094	0.38942426	0.36943224	0.36107618	0.35379595	0.38264003	0.37238863	0.37666091	0.37225181	0.38607031	0.38093337	0.37227026	0.35455361	0.36686355	0.35643336	0.37088338	0.37691683	0.39220813	0.38328579	0.38234383	0.36991629	0.36410224	0.35541356	0.37346968	0.37545398	0.3826583	0.39607447	0.40023023
0.3830947	0.38160786	0.40426481	0.41553453	0.4134188	0.4198972	0.4091633	0.38862744	0.37989166	0.37354276	0.35946807	0.36452344	0.36846274	0.38639456	0.38182104	0.39978433	0.41347364	0.4217158	0.40883616	0.37767062	0.37905914	0.39152732	0.39187375	0.37584484	0.38895202	0.36778522	0.3752645	0.38179809	0.38563254	0.3572464	0.37376794	0.37197596	0.38883913	0.3862237	0.38804656	0.38739598	0.40117308	0.3875941	0.3726778	0.38380247	0.39172828	0.39023018	0.38563147	0.37443012	0.38889712	0.39746326	0.39833909	0.39260575	0.38582286	0.3867617
0.39732915	0.40184635	0.42219603	0.42691645	0.42797017	0.40707073	0.40822268	0.40521416	0.37912601	0.36844635	0.35331425	0.35313502	0.38298002	0.38278472	0.39826578	0.41100854	0.41729838	0.43575719	0.4092851	0.37992367	0.3649317	0.38831964	0.3996222	0.4043349	0.39827541	0.39568755	0.3915672	0.38482299	0.37192455	0.35638487	0.35326385	0.37017006	0.37524456	0.3859376	0.39180216	0.39667389	0.40522459	0.40924916	0.38403487	0.38907039	0.39534655	0.39815632	0.4116509	0.38591963	0.3931095	0.41345778	0.39191797	0.38051176	0.38051751	0.3829993
0.40342963	0.40749487	0.41270259	0.42782128	0.42944002	0.40259561	0.37990716	0.39430487	0.37023139	0.35770506	0.34229407	0.35182041	0.36699197	0.3794589	0.37999454	0.41402981	0.41644412	0.42186537	0.38989431	0.36474168	0.37009132	0.3678492	0.38472828	0.38235095	0.38150743	0.38271359	0.39487693	0.37633157	0.37374705	0.35005218	0.34667891	0.35032132	0.35719129	0.37750965	0.37638786	0.40426028	0.39804092	0.39606959	0.38718084	0.36768585	0.37456539	0.38611126	0.3859936	0.38717794	0.39243054	0.39563566	0.40100372	0.37673068	0.370985	0.36648628
0.38483244	0.3783136	0.40089461	0.39356753	0.40270591	0.39194441	0.38373804	0.3796472	0.35685906	0.34294641	0.34728509	0.32397628	0.34078568	0.35361645	0.3767212	0.38392034	0.39912868	0.39585593	0.37768584	0.35583672	0.36011684	0.37386689	0.36104804	0.37351748	0.36574873	0.3786189	0.37088919	0.36434552	0.35238329	0.3295714	0.33736369	0.3328124	0.35836887	0.35927996	0.36603764	0.38326964	0.37555528	0.37434095	0.36012879	0.35838401	0.36779782	0.3685022	0.37334013	0.37908071	0.37066227	0.37076449	0.36906794	0.3589462	0.35254344	0.35269487
0.37769997	0.38147038	0.41634375	0.42096883	0.38203657	0.37731466	0.35662332	0.38017696	0.35892943	0.35186061	0.33758813	0.33310679	0.3319363	0.350512	0.35765278	0.37087563	0.38576087	0.39178777	0.39513433	0.3778936	0.36822751	0.37199813	0.3719807	0.35940057	0.35718873	0.36009288	0.35913017	0.35783377	0.34679604	0.34091821	0.34435704	0.3386831	0.34065086	0.36777699	0.36737433	0.37231523	0.39485082	0.39145368	0.36530617	0.37756613	0.37700549	0.37481403	0.38935441	0.38435104	0.37545717	0.38852194	0.38382962	0.38241562	0.37607503	0.38726276
0.40643331	0.40824279	0.42930421	0.41351467	0.40734577	0.37463591	0.37529776	0.38162655	0.37604472	0.3748011	0.3602953	0.35334611	0.36223957	0.36557108	0.36939099	0.36881292	0.39520442	0.40806508	0.41727901	0.40675429	0.41641095	0.40347722	0.38801697	0.36749643	0.35142276	0.36736017	0.36442348	0.36901143	0.3726173	0.35671657	0.36399108	0.3668682	0.38088205	0.38053453	0.36014664	0.38402537	0.392708	0.41095647	0.39121383	0.38256469	0.39643666	0.41356364	0.40105391	0.39556757	0.39729741	0.40537909	0.41594735	0.40436423	0.40137738	0.41307926
0.43080947	0.42415148	0.43703508	0.416085	0.39471525	0.37939233	0.36863819	0.3825689	0.39038318	0.39967954	0.38499051	0.38079071	0.39414665	0.38838556	0.36434114	0.37104425	0.38924214	0.4012225	0.43070424	0.42260653	0.41634887	0.40862876	0.38864586	0.36354858	0.34767321	0.35812783	0.37783769	0.3571744	0.37617296	0.37301818	0.38105047	0.39470926	0.38336489	0.38325438	0.36214197	0.37908009	0.38915926	0.39973745	0.405799	0.40093082	0.41340771	0.42334422	0.41447324	0.38850924	0.39515883	0.40273803	0.40713805	0.41512719	0.42136881	0.43127126
0.42875195	0.41178942	0.43710661	0.40423352	0.38959542	0.35408929	0.35297099	0.37815982	0.3815026	0.38052702	0.39063743	0.38250998	0.38529211	0.38326848	0.35659939	0.36334211	0.36517271	0.38425142	0.39801586	0.40805575	0.40433055	0.39792487	0.38163936	0.3556225	0.34878859	0.33603671	0.34929353	0.35191387	0.37288004	0.37862208	0.37733424	0.37628314	0.38135123	0.3769128	0.35960215	0.3670119	0.37298107	0.373741	0.38430515	0.38422361	0.38707569	0.39047888	0.40877533	0.39199826	0.38846305	0.38654923	0.39900082	0.39766225	0.41198692	0.40475771
0.3925696	0.39030537	0.4087534	0.39278051	0.36121407	0.36515188	0.35409319	0.35799554	0.36850798	0.37093985	0.37902313	0.37614125	0.38426799	0.38112715	0.36269617	0.34625801	0.35862032	0.37287527	0.37239113	0.38345674	0.37664315	0.37953943	0.37099841	0.35404229	0.32980132	0.32428092	0.33938155	0.33194166	0.3734093	0.3479965	0.36599153	0.37298751	0.38165575	0.36373422	0.36251935	0.35682085	0.36139208	0.37654141	0.37634265	0.37255642	0.38295668	0.39612925	0.38637358	0.37769702	0.36572391	0.38575649	0.37533006	0.37239978	0.3907468	0.3914178
0.38905096	0.36647525	0.39423102	0.37300059	0.36784106	0.36014622	0.35773459	0.36593494	0.36378303	0.36693317	0.36892679	0.37560812	0.376156	0.38682544	0.37437686	0.37145138	0.37829685	0.37863222	0.38879299	0.37884074	0.3729628	0.38318622	0.37211749	0.36486804	0.34092894	0.34749222	0.35672843	0.36586088	0.36842936	0.35603994	0.38852036	0.39560547	0.38575318	0.384123	0.37121123	0.36276364	0.39068449	0.37303752	0.37791127	0.37371275	0.37289724	0.38342384	0.39538896	0.38311386	0.37776133	0.4085114	0.40350077	0.39070415	0.39175606	0.40331972
0.3954035	0.39307684	0.39470708	0.40481725	0.40007168	0.39979106	0.39705539	0.38496643	0.38857734	0.3786765	0.37717834	0.38058752	0.38461387	0.39438403	0.39848739	0.3863211	0.39887777	0.40381742	0.39300743	0.37559834	0.38534549	0.38122964	0.39208299	0.37950814	0.36193258	0.36303648	0.38462514	0.37915498	0.3800182	0.38512936	0.393693	0.39838284	0.40705419	0.40509713	0.39623165	0.4092035	0.3954429	0.385811	0.38870761	0.38284722	0.39127064	0.38135654	0.39482862	0.40339425	0.40441597	0.41040385	0.41719735	0.40163246	0.39701843	0.41361248
0.39037192	0.398231	0.40914494	0.41639999	0.42233387	0.41102481	0.40204048	0.40287039	0.38168862	0.38076568	0.37485152	0.38369304	0.38444567	0.39352483	0.40108499	0.39201188	0.40437543	0.40783048	0.38969919	0.37602618	0.37436366	0.38294086	0.37110591	0.38553271	0.38335124	0.38232854	0.39279976	0.39555308	0.38464698	0.38079596	0.38499993	0.38832676	0.39786309	0.38851011	0.39588794	0.40015388	0.39233881	0.39260936	0.37604803	0.37710053	0.36432669	0.37365019	0.38835341	0.38586101	0.40354049	0.41938904	0.41117084	0.40277055	0.37868893	0.39108804
0.37967294	0.38725156	0.39729452	0.41023055	0.4201462	0.40825167	0.40262038	0.38111752	0.39406273	0.36918241	0.35154697	0.35880795	0.36702928	0.37039393	0.39332277	0.37693629	0.3783353	0.38786879	0.37747464	0.36237967	0.35741431	0.36077166	0.3716996	0.37589777	0.36356318	0.37517563	0.36680555	0.3864266	0.3704043	0.3704969	0.36192784	0.3804937	0.39011127	0.38289681	0.38013917	0.37814501	0.39224207	0.37335843	0.35612121	0.36451933	0.36328018	0.35946441	0.37369204	0.37134054	0.38930982	0.41604143	0.41662109	0.40754154	0.39451298	0.38596541
0.37916234	0.38651839	0.39481246	0.39007482	0.4054895	0.39789823	0.38979363	0.37680727	0.37001804	0.35558799	0.36104295	0.35700864	0.34860468	0.36503154	0.36538306	0.37427568	0.38694048	0.38359246	0.36974549	0.35790607	0.34346136	0.36105719	0.34949577	0.36425489	0.36597908	0.36780912	0.38457909	0.39103058	0.3781701	0.37077776	0.36876181	0.37664115	0.37566996	0.3749221	0.37353325	0.38245422	0.38328606	0.37827101	0.36501908	0.36106464	0.35346407	0.35803705	0.36067936	0.36720404	0.37849766	0.40620574	0.40868235	0.39654869	0.39530119	0.39616719
0.41327497	0.40867278	0.42048013	0.42397383	0.41170955	0.39325717	0.37511769	0.38468662	0.37444812	0.37113091	0.36918923	0.36409467	0.37155601	0.3719919	0.37842062	0.38902119	0.38493603	0.39228189	0.39039832	0.37637973	0.37321457	0.3725673	0.37198895	0.37116477	0.36580998	0.37593028	0.3911128	0.40748858	0.40759793	0.39595377	0.39596188	0.40556282	0.39524621	0.3813355	0.38125822	0.37817153	0.39077762	0.39055625	0.38105494	0.35903177	0.36960277	0.37945014	0.39115453	0.38862509	0.39777204	0.41988182	0.42365259	0.4198491	0.41163966	0.41418794
0.44957289	0.45260271	0.44222292	0.44254252	0.39962333	0.38041162	0.38301927	0.38291359	0.3996706	0.38311729	0.37448484	0.38022053	0.39362529	0.40193361	0.39313373	0.39485464	0.3950747	0.39752987	0.39047334	0.39040047	0.37210685	0.38498625	0.39113542	0.37271973	0.37026581	0.3788659	0.41159683	0.41637903	0.41758937	0.41931215	0.42011553	0.40424287	0.39706445	0.36777824	0.37471199	0.38259834	0.38697985	0.40273893	0.39485982	0.39518014	0.39659524	0.40848204	0.40145379	0.38961077	0.40382954	0.40441358	0.42463991	0.41756523	0.42061687	0.41860819
0.45449013	0.44810382	0.43199357	0.42874059	0.39023063	0.37613857	0.37270907	0.36997107	0.36197698	0.38530874	0.3649348	0.40109196	0.3908307	0.38259345	0.38342202	0.38346323	0.37628049	0.3908186	0.38136539	0.36713666	0.37169898	0.37120825	0.38288355	0.36582875	0.38092986	0.37957433	0.40070671	0.40266347	0.39054024	0.40487617	0.409688	0.40786025	0.39075676	0.37318048	0.35492688	0.36114281	0.36699662	0.37727353	0.38327071	0.37538272	0.39042735	0.39259925	0.39399394	0.39083317	0.39567247	0.39420152	0.40202326	0.39930156	0.41405612	0.40853217
0.44982749	0.42882597	0.4241589	0.40906456	0.37162316	0.36638284	0.35702682	0.35067523	0.37223738	0.36091694	0.35839692	0.37260616	0.38818261	0.39708817	0.36976114	0.3570812	0.36914659	0.36972529	0.36327797	0.37313202	0.35561392	0.36542362	0.37883046	0.3661631	0.35936627	0.36015898	0.37499997	0.37483984	0.38238519	0.39029843	0.40080011	0.39872345	0.37039077	0.36504313	0.35203734	0.34649932	0.37243199	0.37645257	0.3656269	0.3811948	0.38856471	0.37449256	0.39226708	0.37536043	0.3665202	0.37368765	0.39196393	0.38318866	0.38962179	0.39774638
0.4184975	0.39930665	0.38949051	0.38526857	0.38243306	0.34807295	0.34586895	0.34657207	0.36118972	0.35979992	0.37629315	0.37050843	0.39738974	0.38095436	0.3688269	0.37057906	0.3678984	0.3745119	0.37684816	0.36431712	0.38561416	0.37904784	0.37112585	0.37553835	0.36082369	0.36435968	0.37408638	0.37398615	0.3653926	0.37245131	0.37994307	0.402022	0.38880071	0.36742216	0.36727193	0.35615161	0.36646399	0.37720034	0.38351658	0.39001414	0.38521275	0.40015185	0.39820918	0.390396	0.37544072	0.37959608	0.38869318	0.38735095	0.38005766	0.38451955
0.40889871	0.40620717	0.40037435	0.37795204	0.38745299	0.37377474	0.35595018	0.37031725	0.37796623	0.37632734	0.39131033	0.39614111	0.40307558	0.40544707	0.3952975	0.38458085	0.40059447	0.40388012	0.39773181	0.39815149	0.40373608	0.40664119	0.42067426	0.39935628	0.37355098	0.37838772	0.38310629	0.39265126	0.37399358	0.37839255	0.37829277	0.38822177	0.40321481	0.39255878	0.40321419	0.39613712	0.40279916	0.41785538	0.41708812	0.41108003	0.41816801	0.41283485	0.41728896	0.39335507	0.39300051	0.4147366	0.40989566	0.39662904	0.3917298	0.40150374
0.41627577	0.3952505	0.40353525	0.4012031	0.3855409	0.38224724	0.38828909	0.38215947	0.38930288	0.39218867	0.40494686	0.39507893	0.4085753	0.4149161	0.40272233	0.39797252	0.40521857	0.40579981	0.41475421	0.40898523	0.4206135	0.41849744	0.42997724	0.414114	0.38858688	0.39079678	0.37973255	0.37663776	0.36364156	0.35992426	0.35990307	0.38244063	0.39777264	0.4127973	0.40714893	0.42876709	0.42392147	0.41319141	0.41945457	0.41549265	0.4187997	0.42108387	0.40738854	0.4164384	0.4157021	0.40727708	0.41138345	0.40405965	0.39122251	0.40455997
0.40964401	0.38176692	0.41491815	0.40683353	0.39955842	0.39525664	0.38237762	0.37020111	0.3775025	0.39060962	0.38346291	0.38452744	0.37698525	0.39758241	0.40319121	0.39553675	0.405747	0.40302005	0.41379187	0.41965333	0.41575703	0.41823894	0.42009443	0.3974191	0.3798129	0.37791955	0.38679698	0.37449047	0.35542789	0.34492806	0.35507497	0.37323308	0.38935915	0.39914507	0.3888258	0.40616262	0.40252411	0.40885618	0.38165644	0.41597009	0.40533698	0.41128498	0.39400616	0.39461255	0.39737064	0.39921463	0.40050855	0.38903096	0.37949988	0.38555869
0.3599568	0.38687086	0.38743028	0.38991976	0.38607216	0.37859988	0.37636945	0.39079237	0.37288123	0.37057164	0.35145423	0.36135456	0.37414163	0.3759189	0.38836351	0.38903767	0.39770257	0.40040827	0.4011125	0.40271986	0.39079705	0.41519082	0.418962	0.38399333	0.37861699	0.37826914	0.37867373	0.36465308	0.35687721	0.34520251	0.35258973	0.36325493	0.37547931	0.37772018	0.39009815	0.38226101	0.41209716	0.40424448	0.39382553	0.39242011	0.38721669	0.39344677	0.40352631	0.41325986	0.39654902	0.3963818	0.39407346	0.38732007	0.37936568	0.38737741
0.40941879	0.3889395	0.41104501	0.4254185	0.4130252	0.39845002	0.39310181	0.39579806	0.3908149	0.39540139	0.37310869	0.38221693	0.38862067	0.39740953	0.39293021	0.40222073	0.41199297	0.4342179	0.41432816	0.41984883	0.41761267	0.41597897	0.41004664	0.39623815	0.38201344	0.37835848	0.38387322	0.38291359	0.37264055	0.37014598	0.3558735	0.35291877	0.38067731	0.39059502	0.39474621	0.4000259	0.43289375	0.42592707	0.42276046	0.41356081	0.41532046	0.41941157	0.41326004	0.40965912	0.4016569	0.42226174	0.4244462	0.42321092	0.40689132	0.42117232
0.42165351	0.41588652	0.42841777	0.43689373	0.42926466	0.40339971	0.41301709	0.42491627	0.43026635	0.42544428	0.42559999	0.42049104	0.42624491	0.42862982	0.43450612	0.44119704	0.44580725	0.45432422	0.45082504	0.42804855	0.43110749	0.42113855	0.413068	0.39266849	0.38331476	0.38225698	0.38427794	0.38371658	0.38776457	0.36947533	0.3884733	0.38930595	0.39235571	0.39642879	0.40503985	0.41317639	0.44222802	0.45345658	0.4569999	0.44890076	0.43526927	0.44043842	0.42416304	0.42159891	0.42511493	0.42651999	0.43012568	0.42462823	0.43585303	0.43726936
0.40818793	0.42595413	0.43083704	0.42427382	0.41742396	0.4119232	0.42225924	0.41939357	0.42906183	0.43610677	0.43546343	0.42397836	0.43909395	0.45169675	0.42022935	0.42968836	0.42966518	0.45569932	0.44176814	0.42179948	0.41652593	0.40817422	0.40685257	0.37647569	0.38306987	0.38252571	0.37196743	0.37628374	0.37889308	0.38751253	0.38288295	0.38970014	0.39674571	0.39380479	0.40907642	0.42417642	0.43736354	0.45269781	0.45173916	0.44135928	0.43403742	0.42650053	0.41833362	0.39976895	0.39783156	0.40097764	0.41687614	0.4201858	0.42568162	0.43511572
0.42513961	0.41852725	0.40291652	0.40360254	0.39365232	0.3944293	0.38269913	0.40003383	0.41361472	0.41470701	0.42641336	0.42242616	0.43132693	0.42198774	0.42487484	0.41393974	0.4316411	0.42332333	0.4262037	0.41152924	0.40010387	0.38958877	0.38778079	0.36127114	0.36063987	0.36164474	0.36332121	0.36638233	0.37708986	0.36509117	0.38105583	0.38734859	0.39647445	0.39038849	0.38660049	0.40869206	0.43077031	0.45654333	0.43823335	0.4440183	0.42586902	0.4134059	0.404351	0.39079204	0.39370823	0.38624969	0.39649177	0.40826523	0.40922707	0.41180447
0.41598913	0.41363245	0.39602295	0.40372217	0.37872112	0.38600332	0.40073216	0.39105332	0.39622846	0.41304755	0.41188988	0.41766772	0.41937193	0.42270592	0.41551408	0.41563398	0.42449239	0.42569533	0.43030551	0.40773457	0.3964752	0.40345779	0.38390622	0.36994272	0.36789343	0.36124659	0.34834981	0.35797027	0.37265477	0.36697367	0.38332689	0.3966341	0.41695875	0.41086501	0.40930262	0.41329458	0.43575615	0.45113829	0.43425775	0.4353002	0.42398721	0.39823017	0.38804096	0.37648571	0.37327448	0.38151574	0.38782051	0.39104456	0.40589613	0.40666085
0.42137584	0.41428947	0.39625016	0.40842873	0.41825089	0.38516834	0.40078235	0.42242715	0.42894664	0.42767435	0.42679355	0.43694329	0.44015944	0.43418825	0.43932384	0.44249573	0.44374335	0.43941212	0.42887568	0.42240652	0.39857668	0.40353861	0.39687836	0.38403651	0.38204932	0.38626289	0.38464296	0.38320553	0.39900821	0.41828656	0.42484668	0.44791141	0.43065065	0.44629037	0.43249583	0.44643599	0.45981333	0.45052171	0.44846514	0.44059598	0.42843699	0.41882402	0.40038458	0.38742137	0.38276377	0.40386459	0.4031409	0.41524273	0.4129993	0.42531544
0.45050806	0.42985114	0.41516078	0.43993622	0.42901871	0.44359931	0.43830541	0.44456479	0.44976461	0.4451369	0.45387268	0.43687835	0.44300017	0.44505304	0.45422804	0.44494641	0.44283348	0.44827455	0.43062648	0.42231241	0.41087428	0.39636704	0.40687174	0.41398764	0.40527564	0.38869309	0.40519947	0.41388959	0.41050568	0.42070967	0.43837106	0.46347827	0.45166656	0.44965246	0.44448176	0.44418031	0.45868737	0.45793536	0.45494795	0.4413918	0.43027475	0.42360455	0.39986145	0.413151	0.39285296	0.40007171	0.40857011	0.41716877	0.42054403	0.41168118
0.44801947	0.42840651	0.40454897	0.45144969	0.44593817	0.45240954	0.44792476	0.45598653	0.45176533	0.43355569	0.4341639	0.42330709	0.43107399	0.43017787	0.43054986	0.43258262	0.43575945	0.42564452	0.4208205	0.40458938	0.41220707	0.39054358	0.39133561	0.39930007	0.39935288	0.39578399	0.40055931	0.41100311	0.41023982	0.42096856	0.44014853	0.4340961	0.43466023	0.42343542	0.41986185	0.43912205	0.44034031	0.44366741	0.4458954	0.44572312	0.41863406	0.40324241	0.40508538	0.39138749	0.39243293	0.38701379	0.40309477	0.41418141	0.40928596	0.4160035
0.4364683	0.40714583	0.39964956	0.44063988	0.436553	0.42040405	0.46234009	0.45024729	0.44215244	0.42185038	0.40629363	0.40989906	0.42129183	0.41635528	0.43570009	0.43270177	0.43396041	0.40359882	0.40035751	0.39334226	0.39244783	0.38064125	0.38169342	0.3856138	0.39519554	0.39755204	0.40574256	0.39878991	0.41162062	0.41941205	0.4281224	0.43407851	0.4368991	0.4145529	0.40711892	0.40894073	0.41891798	0.43024623	0.42998055	0.40529972	0.40976569	0.38774061	0.39257145	0.38892466	0.39639306	0.38762188	0.40533483	0.40501389	0.40546766	0.40105805
0.40879896	0.42197466	0.41018912	0.45909792	0.4664056	0.48032892	0.49045154	0.49637845	0.4505595	0.43020874	0.416035	0.41621074	0.41895825	0.45086992	0.45667505	0.44887882	0.45544288	0.43662068	0.42030969	0.40194365	0.37911072	0.38837478	0.4094916	0.41238913	0.40631288	0.42390269	0.42601457	0.42424291	0.43690103	0.42763263	0.44703835	0.4392496	0.42514688	0.39574656	0.40032029	0.39405507	0.4201442	0.41621736	0.40793246	0.39458314	0.40299797	0.39279252	0.39883986	0.39873645	0.41692472	0.42515609	0.42852262	0.41316235	0.42494202	0.41439852
0.40630755	0.42218393	0.42682582	0.48240292	0.50179684	0.51865166	0.5177803	0.51513869	0.48334795	0.45696098	0.42650104	0.44244817	0.46673352	0.46832502	0.47540885	0.46849385	0.45629621	0.44870055	0.43134815	0.42063212	0.42294952	0.41951171	0.4307237	0.43749949	0.42416978	0.4375473	0.44631821	0.45773008	0.44728258	0.4427852	0.45718232	0.45119911	0.42007816	0.39730966	0.40089926	0.41773781	0.4029929	0.41579926	0.41276398	0.42072132	0.41305754	0.42034465	0.4192422	0.4203974	0.44861621	0.43262333	0.43492448	0.42559648	0.42610359	0.44493744
0.42875141	0.44624212	0.44467467	0.49186733	0.52868527	0.53115463	0.5302431	0.51192641	0.48609203	0.45517743	0.44131866	0.44457877	0.46273136	0.49933064	0.47875345	0.46596089	0.47111028	0.45031264	0.45010445	0.42090452	0.43637046	0.43285033	0.43349802	0.43865067	0.43438762	0.43932888	0.43861151	0.43510813	0.43236572	0.4212352	0.43620205	0.42995206	0.42283177	0.39812523	0.38811618	0.38931715	0.4045451	0.40418303	0.40508121	0.40424109	0.41543064	0.4251065	0.41304353	0.41062316	0.41550779	0.43290988	0.43656468	0.43810153	0.42179221	0.42697996
0.42683166	0.4334057	0.44843671	0.4847486	0.51787806	0.51598388	0.50989997	0.49598327	0.46868911	0.4485597	0.44334975	0.44739106	0.45982334	0.47067234	0.46823487	0.45127591	0.44958192	0.43592796	0.42239815	0.42176145	0.42404959	0.41794372	0.4220987	0.42188177	0.41857761	0.41381037	0.39846537	0.41149279	0.42495245	0.41241816	0.42746964	0.40902025	0.40868104	0.3855162	0.39107677	0.38093928	0.38085344	0.38817373	0.38998237	0.40374973	0.40575936	0.42596424	0.4061999	0.41357866	0.42063093	0.41257188	0.42578059	0.40777582	0.40320542	0.40287709
0.42213735	0.4343628	0.44303882	0.47720498	0.49449667	0.49130386	0.48554981	0.47674787	0.4554528	0.44552895	0.41342184	0.439298	0.43001097	0.43328163	0.43723774	0.43748152	0.4345423	0.43819648	0.42256695	0.4134506	0.40741989	0.429048	0.42746571	0.41498178	0.40982965	0.40927622	0.4054563	0.41270688	0.40923676	0.40996268	0.40444994	0.41156578	0.40099543	0.38366437	0.38269371	0.37544742	0.38453487	0.39191401	0.38376093	0.3930319	0.40187794	0.3971726	0.41321933	0.40218979	0.40754181	0.39503166	0.40808496	0.40677017	0.40280962	0.3910327
0.45058161	0.46080047	0.45800954	0.45573363	0.471434	0.47239998	0.47364923	0.45886469	0.45353258	0.44543254	0.42120332	0.43527049	0.43954313	0.44210339	0.42945331	0.43336454	0.43031666	0.44731343	0.45430654	0.44993624	0.43560106	0.43644205	0.44914517	0.43160796	0.41017279	0.4266274	0.42215371	0.43748772	0.42525297	0.40233004	0.41715896	0.42298037	0.41682833	0.40371814	0.41097337	0.40874848	0.41628218	0.41345167	0.42717049	0.41218722	0.42088008	0.4339256	0.42697424	0.41984403	0.42164224	0.43217766	0.41561931	0.39677885	0.3973197	0.40170115
0.46662205	0.46337286	0.45140448	0.45644021	0.45826259	0.45233375	0.4529444	0.46219712	0.45632818	0.44867197	0.44485497	0.44657934	0.43245071	0.43602717	0.42143628	0.41960186	0.43726963	0.47010478	0.47353375	0.46230704	0.45930094	0.46378356	0.44113153	0.44516295	0.41936523	0.43802565	0.43358836	0.43135613	0.42270008	0.42294568	0.42183682	0.43862554	0.41740632	0.40987229	0.42357391	0.43003458	0.42457834	0.43009442	0.42977148	0.44127232	0.43372574	0.44292408	0.43348974	0.41948813	0.42282143	0.43078947	0.40699875	0.41428354	0.3937991	0.39880592
0.45675892	0.45004022	0.45786339	0.43961167	0.44829187	0.44113988	0.4306117	0.43781209	0.43651754	0.44322103	0.45071864	0.43975207	0.43053788	0.42102686	0.40395087	0.41366282	0.4132733	0.44522762	0.44980669	0.46299765	0.45995092	0.442215	0.44045582	0.40863901	0.41985753	0.41280127	0.42116642	0.41770378	0.41440436	0.39951265	0.40140736	0.41422164	0.41194803	0.39872751	0.40616724	0.41139305	0.4126341	0.42855564	0.43466631	0.43134117	0.4226959	0.42273155	0.43062162	0.41755387	0.41518065	0.40834379	0.40933383	0.37989667	0.39067864	0.39819014
0.45831561	0.43956035	0.43141702	0.42606437	0.41060024	0.39491883	0.41069478	0.4277606	0.43144131	0.42863932	0.45277765	0.42434111	0.41380849	0.39596751	0.38154247	0.38730592	0.41260016	0.41333902	0.43059608	0.45085341	0.43549827	0.44212389	0.42761984	0.40356624	0.38525483	0.39487657	0.38942489	0.40983796	0.40099582	0.39203206	0.4066301	0.41469359	0.39726794	0.41371214	0.38693261	0.38510856	0.40633297	0.40409398	0.41949013	0.41899714	0.41022301	0.40918359	0.39743245	0.39156631	0.40488556	0.38975868	0.3984628	0.38826856	0.38208702	0.378012
0.44534349	0.43740463	0.41574031	0.42562038	0.40321073	0.37542826	0.38519847	0.40770897	0.43267906	0.42527688	0.43557605	0.42403087	0.41221875	0.40964806	0.39373991	0.37521493	0.39220482	0.41973099	0.43436468	0.43744746	0.42959571	0.4260281	0.40569988	0.39232939	0.39519244	0.38910294	0.38435531	0.41063294	0.41769329	0.40047225	0.41287947	0.40844041	0.40935084	0.38020119	0.38243335	0.39280376	0.40644652	0.39645287	0.4199146	0.41021913	0.41158727	0.40150911	0.40867111	0.41410717	0.40003055	0.41564998	0.39782137	0.39799342	0.39951149	0.38682532
0.45817992	0.4572449	0.43513179	0.43141165	0.41193947	0.39907297	0.3985332	0.43140462	0.44563514	0.45804808	0.45844018	0.43878111	0.43331718	0.41307917	0.39678049	0.38977876	0.4058508	0.40867725	0.43539307	0.45446426	0.45297503	0.44737172	0.42618552	0.39192474	0.38599911	0.37897426	0.40078658	0.42225319	0.42693052	0.41328624	0.42296079	0.42996177	0.41017964	0.40512612	0.40816468	0.41539037	0.41591728	0.42090869	0.41732427	0.41450846	0.43460849	0.42330527	0.40674847	0.39932293	0.41820645	0.42761514	0.42755702	0.42993322	0.40825883	0.41481516
0.46157521	0.46088868	0.43668833	0.4353798	0.43137771	0.41138735	0.41865149	0.42327115	0.45476162	0.46601951	0.46757239	0.45621008	0.44617411	0.40829498	0.40376192	0.40533495	0.41288406	0.42886263	0.44284183	0.44645637	0.43355983	0.44037694	0.41881952	0.39216468	0.38259658	0.37338826	0.38223201	0.40880406	0.41805187	0.42967635	0.44620416	0.44451272	0.40965861	0.39587602	0.40866959	0.40906256	0.40919495	0.4130922	0.41421229	0.4264268	0.43600535	0.4225117	0.41078591	0.3973155	0.41701439	0.41296172	0.42850628	0.42829004	0.41602439	0.40666154
0.44054794	0.4402276	0.44479668	0.42818961	0.41977507	0.40864596	0.41340449	0.41531003	0.44190666	0.44840324	0.45459741	0.43418896	0.43511957	0.42368907	0.39081684	0.40002561	0.39012143	0.40476277	0.4263204	0.41939867	0.41369525	0.41195798	0.40789002	0.37688339	0.37450922	0.36999711	0.37603483	0.3907609	0.41011131	0.41307184	0.4279272	0.41269997	0.40251493	0.39087456	0.38084963	0.40102187	0.40789968	0.40104526	0.40327948	0.40934029	0.40726858	0.4279702	0.40768009	0.38417432	0.39843321	0.39736694	0.40962383	0.39386797	0.40277195	0.40088302
0.40093148	0.43444851	0.43486601	0.42931777	0.40566412	0.39897528	0.38458756	0.39249393	0.38937658	0.42086911	0.41826361	0.42114654	0.41133419	0.39528039	0.38922882	0.40334755	0.40209436	0.39672962	0.40202284	0.39326495	0.39078459	0.40928161	0.38922387	0.38223761	0.35752767	0.37816471	0.36159581	0.36652285	0.38508323	0.39963987	0.41443145	0.40658823	0.39463365	0.38468486	0.39229497	0.39156112	0.38980371	0.39712378	0.39077476	0.39909032	0.38908389	0.39264253	0.39281809	0.37938312	0.39095831	0.39608184	0.3866649	0.36797127	0.37335482	0.38263276
0.39264238	0.40754822	0.42494452	0.41522199	0.41253853	0.39079446	0.3891612	0.37619647	0.40291855	0.40801892	0.39754075	0.42008734	0.42023274	0.40924889	0.39426112	0.39275143	0.39906728	0.40676379	0.399883	0.39476603	0.39311916	0.39445603	0.40781161	0.37662566	0.36809012	0.36884931	0.37987819	0.38108012	0.38500062	0.39258608	0.41633591	0.42320237	0.41647762	0.40060139	0.38671839	0.39926198	0.41622326	0.39730564	0.38365626	0.38036388	0.40604347	0.41752103	0.39412543	0.39493138	0.4015764	0.39407364	0.38079995	0.37782964	0.36241573	0.38600507
0.42236167	0.43618754	0.43601888	0.43835762	0.43211356	0.40140003	0.4000349	0.40182424	0.40275675	0.40180373	0.41655838	0.42228156	0.43079776	0.42446885	0.42665306	0.41692021	0.42817557	0.41494817	0.40891862	0.39692494	0.39248642	0.39562204	0.39356822	0.39402699	0.40555799	0.40774852	0.40852436	0.41017792	0.41433075	0.42380375	0.42044431	0.43664226	0.42418253	0.41482633	0.41378689	0.41419411	0.40895137	0.39758638	0.40062824	0.38416997	0.40145826	0.41098681	0.40513241	0.40995052	0.40278155	0.40811202	0.3944127	0.38201612	0.37536812	0.3820866
0.42742145	0.43556127	0.43760878	0.44548881	0.42311382	0.39724413	0.40004012	0.40131557	0.40304679	0.40571707	0.40509748	0.41645893	0.45096341	0.44847885	0.4446871	0.42369968	0.4186126	0.4118624	0.39718276	0.38800359	0.40440178	0.3765519	0.40262982	0.39679098	0.39444122	0.40412259	0.40998739	0.43036222	0.41471583	0.40447852	0.43203467	0.42633384	0.4216266	0.39709598	0.38339987	0.40404305	0.40514725	0.38052893	0.37421322	0.38591024	0.38026464	0.3885186	0.3882919	0.38397014	0.398343	0.40258932	0.38121176	0.38110265	0.37365729	0.36652046
0.41935515	0.42056224	0.41438478	0.43927819	0.41486302	0.39291531	0.39424556	0.38763782	0.39512852	0.40555388	0.40267119	0.39927411	0.42216021	0.43322638	0.41270974	0.41592133	0.41246903	0.39207241	0.40036327	0.37538823	0.36753306	0.36720568	0.37903151	0.37597212	0.38485178	0.39377224	0.41281691	0.41746554	0.40550652	0.38644093	0.3947224	0.40807751	0.39318386	0.37425247	0.39488277	0.38903072	0.38485572	0.38156685	0.36530209	0.37621304	0.356774	0.37920901	0.37795693	0.36942405	0.37613943	0.38270181	0.39707053	0.36660188	0.35792398	0.3693946
0.4163242	0.4223581	0.43424955	0.40755481	0.39986426	0.37882286	0.37570438	0.38356426	0.38704526	0.38601077	0.378934	0.38868237	0.40548307	0.41407138	0.42897126	0.39670241	0.38956594	0.38814759	0.36086819	0.38000852	0.3653197	0.36911273	0.3616707	0.361339	0.38287246	0.37797466	0.40508196	0.41560066	0.41054368	0.40423223	0.40393704	0.3901906	0.38540855	0.38174146	0.37718824	0.38063717	0.38036951	0.37586075	0.37242228	0.37178564	0.35039297	0.35518745	0.38223425	0.36937872	0.36835653	0.37726697	0.38409561	0.3828342	0.37143505	0.36479279
0.42610821	0.43916997	0.41158721	0.4087725	0.38116726	0.38147077	0.38942596	0.39559284	0.39748418	0.41592157	0.39847213	0.40641004	0.41137803	0.41530761	0.40517834	0.40536875	0.40008852	0.40411127	0.39477235	0.37800065	0.37380975	0.38328761	0.37748587	0.3857646	0.38758066	0.39632928	0.41769394	0.43698221	0.43813378	0.39826116	0.41929737	0.41120112	0.4050293	0.39264604	0.39240038	0.38784695	0.39161947	0.39208302	0.36905822	0.39000461	0.38663271	0.39111879	0.3763991	0.38827369	0.38611713	0.41617012	0.41706252	0.40002242	0.39180234	0.38035893
0.43950301	0.44293445	0.39504212	0.42971897	0.38599432	0.38174453	0.38132966	0.38944036	0.4015545	0.40032721	0.42203441	0.42576721	0.42797899	0.42464077	0.39313713	0.41095239	0.42387423	0.41981179	0.40385088	0.39080742	0.39198199	0.40163541	0.39912933	0.38921279	0.39857224	0.42040622	0.44009322	0.43374822	0.4415881	0.42387119	0.43911171	0.42709175	0.40621418	0.38890886	0.40704378	0.40123895	0.40289602	0.39608091	0.39224616	0.40082499	0.39127827	0.39498368	0.37090236	0.39378375	0.40230486	0.39852574	0.4283402	0.41275489	0.40054423	0.39829865
0.41575006	0.41839486	0.43239498	0.39042166	0.38553503	0.36523205	0.36934426	0.3662585	0.39751729	0.39672315	0.40971544	0.41888022	0.41672838	0.4163779	0.40579385	0.40554386	0.4135251	0.41797847	0.41545874	0.41106251	0.40123612	0.39134204	0.40580809	0.39842048	0.4007535	0.38714877	0.4193092	0.42025107	0.41640556	0.42052495	0.40689462	0.40380102	0.40388119	0.38693196	0.38763151	0.39499396	0.40651244	0.41054183	0.38136864	0.39282423	0.38658968	0.38328993	0.37250155	0.36858502	0.37482896	0.39877135	0.41856033	0.41570514	0.41084051	0.40078282
0.42091501	0.39559627	0.39013422	0.39685717	0.37475201	0.33458135	0.35920626	0.36239818	0.38765144	0.38568297	0.40833282	0.41255021	0.41199908	0.40761533	0.39415452	0.38750714	0.39223015	0.41380763	0.39704013	0.39187887	0.39246029	0.38329661	0.38344479	0.38477051	0.37121493	0.380501	0.41062784	0.39937359	0.39078999	0.39969552	0.396725	0.38873434	0.38840121	0.37125432	0.3806453	0.38015804	0.37372684	0.38388586	0.37928486	0.37576824	0.38080028	0.37458384	0.37949929	0.36571497	0.38910654	0.37261057	0.38384902	0.38808638	0.37190181	0.38121489
0.39219075	0.38658172	0.38792139	0.38458911	0.36092514	0.34201467	0.3503173	0.36922428	0.37608111	0.3926661	0.40183944	0.4080908	0.42174515	0.39792976	0.3952032	0.39776474	0.38962829	0.39996463	0.39864355	0.39366251	0.39853913	0.39438376	0.39973253	0.37865734	0.37145981	0.3699744	0.38208228	0.38809124	0.39108169	0.3808234	0.38069379	0.40628907	0.38225648	0.39031726	0.36808407	0.38121659	0.39432406	0.38666677	0.3865152	0.39147165	0.39037591	0.39418289	0.38368526	0.37027967	0.36176926	0.38004142	0.40037772	0.38350058	0.38546532	0.38398293
0.40423709	0.39289674	0.40749443	0.38379273	0.37720424	0.36152044	0.37634659	0.37920991	0.40203699	0.41774005	0.41864035	0.42370522	0.43881574	0.42802453	0.41869754	0.40110171	0.41342375	0.43111128	0.41468203	0.40567529	0.41226107	0.42401719	0.41383046	0.40490696	0.39215171	0.39871863	0.39771676	0.39230978	0.39739221	0.40526178	0.39930838	0.41017312	0.41369107	0.39186466	0.38067526	0.39612734	0.41107279	0.40870607	0.38985994	0.40397543	0.41413045	0.41394088	0.39817095	0.3963075	0.39847395	0.39620021	0.40969279	0.39711621	0.38954362	0.39248961
0.4283134	0.40022197	0.40037033	0.38442361	0.38288647	0.37069222	0.3788051	0.38078147	0.40083233	0.42409897	0.42126703	0.43593591	0.44562387	0.43737161	0.41053599	0.41996548	0.41882944	0.41944999	0.41525975	0.4167335	0.41403922	0.42104426	0.41616926	0.41046283	0.41138971	0.38740385	0.39822742	0.38724613	0.38825899	0.39410052	0.39624622	0.39531147	0.39390522	0.38989624	0.38976207	0.39756098	0.38493383	0.40750527	0.39645597	0.39312717	0.41402861	0.41770852	0.39721242	0.3975817	0.39694196	0.39569893	0.39859208	0.39515489	0.39560872	0.39282885
0.38932887	0.39566472	0.37001565	0.39026678	0.37352824	0.37662613	0.38391015	0.38578826	0.41332981	0.41577411	0.41542345	0.42896789	0.41910279	0.42490816	0.41768259	0.40978631	0.40969032	0.41268656	0.40858716	0.40312895	0.40432706	0.41324824	0.41215676	0.40518349	0.39765584	0.39728916	0.40093452	0.37203577	0.38230228	0.37782392	0.38244453	0.39023662	0.38597608	0.37901258	0.38824266	0.38243452	0.37833402	0.3774887	0.38316476	0.38268232	0.39310801	0.4025434	0.39448455	0.40487948	0.37514156	0.39171779	0.38170278	0.37188429	0.37809765	0.38497862
0.39051798	0.37957591	0.37533852	0.37390921	0.37310636	0.36788142	0.37356505	0.39096841	0.38738981	0.41198188	0.40951842	0.41261131	0.40355876	0.40800697	0.40761548	0.38665453	0.39639688	0.40099922	0.40154019	0.39037752	0.42157298	0.41512296	0.41049403	0.41050076	0.40616545	0.40462458	0.39812437	0.39716947	0.38485968	0.36981794	0.3915382	0.3778362	0.37219322	0.3615104	0.3658613	0.36505148	0.38716245	0.38075611	0.38824001	0.38694364	0.38850215	0.39832413	0.38486478	0.38086018	0.38540339	0.38411957	0.37377515	0.37554616	0.37113839	0.37872082
0.39838696	0.38301989	0.3794747	0.39054528	0.38040572	0.37466061	0.38467935	0.40978849	0.40997151	0.41945466	0.40695545	0.41208377	0.42541632	0.42153561	0.39035556	0.4164491	0.41468319	0.43203497	0.4392806	0.4414075	0.44247103	0.45029724	0.44856888	0.42817044	0.42591819	0.41203526	0.41363823	0.41147202	0.41099855	0.40653971	0.4068484	0.41226768	0.39790058	0.39057875	0.39064449	0.38485736	0.39323771	0.41034594	0.39395541	0.39529335	0.405761	0.41201398	0.4162862	0.39902735	0.39743787	0.41428563	0.40293348	0.39886463	0.39154163	0.39806247
0.40186918	0.40355617	0.40880647	0.40004739	0.39644054	0.41569567	0.41394576	0.4088124	0.4270629	0.42108178	0.41863027	0.43152869	0.43829596	0.42390117	0.41688633	0.42915758	0.44312611	0.45613277	0.47640204	0.45940095	0.45183372	0.46234035	0.45678094	0.44611138	0.43435439	0.4196485	0.43203267	0.42866424	0.41141996	0.40112692	0.41288537	0.43088904	0.42650461	0.41611764	0.41159993	0.41648832	0.42138085	0.40120387	0.41704878	0.41691881	0.39876246	0.44132906	0.42427021	0.41664976	0.41849002	0.43020889	0.41603214	0.40880525	0.39995709	0.40271786
0.39717674	0.40826368	0.41745311	0.40329719	0.40755877	0.3902972	0.40919355	0.40112638	0.41192853	0.4183504	0.41576445	0.41175541	0.42510426	0.42139536	0.41509232	0.42277995	0.43526447	0.46476975	0.46240288	0.45214543	0.44989395	0.45587006	0.43414485	0.42310709	0.43360385	0.42291757	0.41618073	0.41512191	0.39910805	0.40560567	0.41509899	0.42453578	0.43783602	0.39873114	0.4133175	0.41278774	0.41114524	0.40346131	0.42519745	0.41736186	0.42284065	0.42463201	0.4111076	0.41091326	0.41946101	0.42212653	0.41794154	0.40865183	0.40553004	0.40436852
0.37099606	0.37827948	0.40040004	0.38141137	0.40178895	0.39341283	0.39295179	0.39599901	0.40448993	0.38028648	0.3940531	0.41672724	0.41282633	0.41078115	0.40392056	0.41189012	0.42891541	0.44298285	0.42219231	0.41469127	0.40927666	0.41009241	0.40577102	0.39786869	0.40555987	0.39362079	0.38753819	0.39048415	0.38110831	0.40130213	0.37919036	0.40132654	0.418639	0.41773543	0.39052412	0.38915315	0.39547095	0.38774234	0.39159286	0.39233232	0.39914569	0.41569543	0.40378124	0.41168985	0.40500394	0.39575711	0.3934519	0.39973861	0.40769464	0.38349679
0.37573528	0.37040377	0.36512497	0.38974774	0.39207631	0.3840639	0.390095	0.39877373	0.39773771	0.39146057	0.39765054	0.39497188	0.41379943	0.40666759	0.39339548	0.39800805	0.42817256	0.42661843	0.39515463	0.38964337	0.39401183	0.38368425	0.38836646	0.38417715	0.38644829	0.36958167	0.37344044	0.3683244	0.35675222	0.3600657	0.36902055	0.38880047	0.39537793	0.39388764	0.38409725	0.39988244	0.41849801	0.40354282	0.39062047	0.39589325	0.39136866	0.41080031	0.40292907	0.40396601	0.4006758	0.40221888	0.40008971	0.39238226	0.40232986	0.39752457
0.38001823	0.3753666	0.37603551	0.39015728	0.39757714	0.39992046	0.4033601	0.42193595	0.40324253	0.40934545	0.39805168	0.41646191	0.41646114	0.42020205	0.41683352	0.41897622	0.427497	0.42768362	0.39625001	0.3743943	0.37066805	0.37503815	0.38221869	0.39090419	0.37377268	0.38379556	0.38331389	0.3698523	0.35753927	0.36908391	0.36123002	0.38563851	0.38373655	0.39733413	0.40796199	0.41863373	0.42048147	0.40892386	0.40077487	0.40750429	0.42005008	0.4283368	0.4167769	0.39910367	0.41498342	0.41963795	0.42846137	0.4099392	0.42134607	0.42046273
0.36519849	0.37244567	0.37042013	0.39018658	0.39839515	0.38943136	0.41887698	0.4344843	0.42630902	0.41090465	0.41418916	0.40694356	0.43033099	0.42794347	0.41506621	0.4221192	0.42854404	0.42740619	0.40310931	0.37441012	0.36369771	0.37492216	0.39683151	0.38577658	0.39956722	0.38359538	0.37558663	0.36558285	0.35433993	0.35309428	0.35663557	0.36985195	0.36258456	0.38863602	0.39949089	0.41903967	0.42707425	0.41097036	0.40029576	0.39580518	0.39565495	0.42206147	0.40804517	0.41624007	0.41305643	0.41546234	0.414114	0.40815896	0.40989739	0.40572
0.36177081	0.36279613	0.34215683	0.35912591	0.37792045	0.4068141	0.41489533	0.42115229	0.40922916	0.39200109	0.39785081	0.39715731	0.40317211	0.42022055	0.404333	0.41584566	0.41109246	0.39965397	0.38231599	0.37517679	0.36393803	0.3729665	0.37981084	0.38618013	0.3932046	0.38654327	0.38133562	0.36986065	0.35482517	0.33240107	0.34143293	0.35825717	0.35231528	0.36254519	0.38151127	0.4129025	0.41160852	0.41415137	0.38696638	0.38914385	0.37665981	0.40093666	0.39747	0.39177427	0.4031983	0.42154267	0.40091577	0.39734387	0.4026179	0.40579209
0.36323407	0.34766784	0.34762883	0.34225473	0.35857674	0.37222725	0.39902732	0.39531937	0.40029904	0.38278788	0.39044878	0.38791424	0.38836798	0.38314363	0.38095078	0.38265914	0.38949135	0.3787446	0.36571279	0.36021808	0.36967358	0.36422938	0.39236099	0.40803042	0.41676411	0.41599613	0.3999871	0.37808496	0.35342115	0.34245729	0.33606911	0.33361787	0.34274012	0.36868289	0.38051218	0.39094341	0.40729785	0.39156482	0.37760019	0.37743822	0.38013661	0.39725932	0.39207444	0.38823265	0.40296513	0.40471548	0.39992937	0.38201243	0.38656873	0.37087789
0.34926233	0.3566556	0.34566373	0.35860607	0.37788385	0.3957147	0.40311965	0.4106614	0.41616786	0.39751023	0.39643806	0.39069724	0.3949489	0.39875978	0.38950348	0.3948226	0.4050079	0.40273067	0.40544927	0.39360914	0.38897943	0.41040921	0.43999118	0.46248639	0.44909766	0.4343335	0.43133771	0.4136562	0.39008451	0.36524969	0.36307383	0.35724396	0.37990141	0.39944112	0.39074224	0.4132553	0.41806844	0.41807613	0.3958692	0.38764742	0.40231532	0.41654903	0.40123025	0.40170911	0.42089617	0.42036971	0.40922242	0.38034332	0.39437544	0.40422812
0.38002381	0.36735436	0.37391323	0.39787835	0.40473554	0.40995303	0.41443095	0.42632791	0.43573013	0.42046639	0.40935957	0.40022296	0.40843141	0.41516277	0.40296605	0.41292721	0.42860568	0.44650424	0.43974137	0.43266657	0.44266596	0.45177233	0.47583991	0.48484129	0.4774493	0.46937364	0.47424769	0.43928763	0.41809854	0.40292299	0.41819146	0.41103831	0.43979123	0.4316043	0.42172122	0.43277669	0.42922837	0.41763058	0.39744353	0.40979856	0.41549706	0.41929233	0.41848895	0.42472816	0.41695669	0.42600131	0.42536053	0.41325334	0.40406054	0.40725937
0.38901144	0.39364278	0.39151177	0.40228903	0.42006609	0.41855517	0.41369358	0.42886817	0.41994938	0.39980593	0.40867603	0.41560179	0.41146648	0.41115174	0.40765184	0.41491985	0.42572749	0.44958854	0.45438483	0.44369814	0.44714251	0.45516381	0.46826929	0.48443836	0.4744513	0.483051	0.44949147	0.452245	0.42408583	0.41270107	0.41993085	0.44338411	0.43976328	0.41221154	0.41999906	0.43076369	0.41530883	0.40631574	0.39753988	0.39353558	0.39767775	0.40950853	0.41054803	0.4195832	0.42694539	0.42656797	0.41109598	0.3957167	0.39034712	0.41093636
0.38256741	0.38499591	0.38532603	0.38227388	0.40461469	0.40403348	0.39505011	0.40305346	0.39675617	0.39054	0.38939488	0.40553132	0.4117915	0.39465296	0.4075962	0.39623535	0.41625282	0.42197907	0.43098602	0.41796762	0.41902405	0.44435567	0.45249304	0.46977282	0.46906766	0.45875245	0.4367497	0.41392326	0.41104004	0.40837085	0.40291038	0.41499668	0.42976031	0.43137035	0.41781175	0.42429587	0.40792963	0.36381203	0.37812313	0.39201236	0.38911825	0.40307698	0.39025772	0.40608248	0.4066996	0.40663967	0.39136463	0.36942819	0.38709593	0.38723984
0.37252262	0.38005638	0.39203736	0.38900292	0.39781877	0.38041964	0.38786969	0.39170325	0.39050466	0.38786355	0.39546138	0.39897832	0.41655105	0.41604519	0.39941382	0.39009488	0.41143426	0.42568913	0.40624899	0.3964116	0.40161067	0.41653854	0.42499205	0.43061408	0.43280852	0.42871946	0.41165715	0.40347856	0.39079398	0.38318661	0.38336271	0.40842909	0.40279388	0.41605198	0.40477648	0.40655521	0.40171993	0.37610114	0.37353665	0.38874775	0.39107007	0.40815574	0.40917546	0.38734347	0.40719518	0.39454061	0.3925626	0.3954716	0.38027254	0.39610094
0.39414945	0.40760508	0.40885943	0.40341812	0.41210291	0.41035861	0.39236954	0.40227076	0.41398156	0.40599507	0.40780604	0.41271999	0.4238981	0.42534423	0.41697553	0.41220635	0.43299514	0.41174784	0.40796611	0.38383639	0.38480547	0.39354387	0.41343912	0.40368679	0.39786986	0.40827852	0.39801309	0.39108795	0.37404725	0.37405407	0.39563939	0.40165889	0.41419759	0.42032892	0.40175581	0.40285617	0.4142198	0.39170197	0.38720605	0.41183299	0.41043097	0.41509968	0.42319462	0.40181354	0.40556359	0.42350087	0.41337013	0.40255633	0.3981176	0.41579807
0.41119742	0.40905192	0.42678857	0.42511722	0.40936944	0.39774373	0.40013137	0.41501179	0.40639901	0.42253506	0.41297328	0.42007768	0.42770249	0.41170847	0.4237009	0.41233167	0.42371693	0.41889381	0.3910152	0.3862797	0.3681621	0.372558	0.39444196	0.38760334	0.38551801	0.39195451	0.38937259	0.38392621	0.35434863	0.37988338	0.37532109	0.38260821	0.41102543	0.40091425	0.4046838	0.41418406	0.41705146	0.41338885	0.41860229	0.40930003	0.43389934	0.41930273	0.41578862	0.40417117	0.4039281	0.41745812	0.40967655	0.40591168	0.40757519	0.41815782
0.39473239	0.40656167	0.41879231	0.40817967	0.39691192	0.39500335	0.38550147	0.40376052	0.40474573	0.40124601	0.39901394	0.40628687	0.40578732	0.40256709	0.39983711	0.39405286	0.41618577	0.40279198	0.38393474	0.36664367	0.36373609	0.36970985	0.38413092	0.36656597	0.37256739	0.37906274	0.3792125	0.36670661	0.36969918	0.34828389	0.35111019	0.37122199	0.38045985	0.37174931	0.38829508	0.39144871	0.40319353	0.41339514	0.40112668	0.3997516	0.4001621	0.40532666	0.3888247	0.38703811	0.3841677	0.39702147	0.38860282	0.38011223	0.3967728	0.40021735
0.38559768	0.39242133	0.39662746	0.38649359	0.37403625	0.3669371	0.37253827	0.37240744	0.38144097	0.37665156	0.37372562	0.3891013	0.38646114	0.39821243	0.37961286	0.38374239	0.38712558	0.38209766	0.37290543	0.34649515	0.36483884	0.35435274	0.3538405	0.36303085	0.36325702	0.36364126	0.36238453	0.36291584	0.36321324	0.35775515	0.3491672	0.3479836	0.35676289	0.34757772	0.37002271	0.36413932	0.39175543	0.40831542	0.39629185	0.38213134	0.39642647	0.39070776	0.37116617	0.3664012	0.378997	0.37400025	0.38438407	0.38029003	0.38373071	0.37554085
0.39534611	0.41040987	0.39428976	0.39511693	0.37505001	0.36698034	0.36845425	0.39032811	0.3846221	0.3914037	0.38269514	0.38568169	0.39382836	0.38956356	0.38191134	0.3734647	0.39370215	0.39204177	0.38002434	0.38702616	0.38009542	0.38932291	0.39213517	0.38871133	0.38828787	0.39039946	0.40294325	0.38171649	0.3731783	0.3557629	0.36889848	0.35970876	0.36641288	0.36567622	0.3775622	0.3943288	0.3996287	0.42440373	0.39423746	0.41088235	0.41122866	0.40313822	0.38715023	0.38541844	0.3802653	0.38605595	0.39325887	0.3809289	0.39274058	0.39771563
0.42273676	0.42026234	0.41768125	0.39966771	0.38644648	0.3840259	0.37265468	0.3921158	0.39553899	0.4023276	0.40352094	0.40056592	0.41946527	0.40143079	0.39538845	0.39342076	0.40692925	0.41417342	0.41222644	0.40851477	0.42300341	0.4218131	0.41784555	0.42847654	0.40746582	0.41184098	0.4153924	0.41674778	0.41496971	0.4038021	0.4018656	0.41079843	0.41234183	0.40677908	0.41038856	0.42052323	0.44265747	0.44472349	0.42355883	0.43666115	0.42013705	0.39966026	0.39269459	0.37146366	0.39624646	0.39757511	0.40405971	0.40059423	0.41759449	0.4183442
0.41858417	0.41886529	0.41402039	0.40989915	0.38192353	0.37765187	0.3752242	0.38883975	0.38895062	0.39656898	0.40704757	0.40723264	0.41502172	0.41234607	0.39984667	0.38656247	0.39911458	0.41834974	0.42661113	0.43361732	0.44910979	0.43434805	0.42377919	0.41928783	0.42714807	0.41907841	0.41937417	0.43778482	0.42250645	0.42277339	0.41034138	0.43027705	0.4097338	0.40784699	0.41582388	0.44102561	0.43717036	0.44147205	0.41473138	0.41896695	0.42287987	0.40513289	0.39250213	0.39134365	0.38908932	0.3924472	0.40301833	0.3978796	0.40504691	0.41219363
0.41231069	0.41882825	0.40210924	0.39076793	0.35628745	0.36224055	0.37577632	0.36225379	0.37049842	0.39053357	0.40201342	0.40628016	0.40962252	0.39808252	0.39668509	0.39996192	0.39133132	0.41824356	0.42281955	0.42442364	0.4256416	0.42851087	0.4117952	0.40975344	0.40911478	0.40858239	0.40476984	0.40768066	0.41470489	0.4177627	0.40636832	0.39627513	0.41405991	0.41110349	0.40751556	0.42142656	0.42530864	0.42633581	0.41378999	0.40734732	0.40709272	0.39202228	0.38105398	0.37524995	0.37060398	0.36979815	0.38349992	0.39013726	0.39632803	0.39997992
0.40280315	0.39010984	0.37714964	0.37276602	0.36473104	0.35466495	0.35854706	0.35145962	0.38062692	0.36442024	0.39714795	0.39090568	0.40347126	0.39799961	0.38214397	0.39939067	0.39003375	0.41461614	0.41117483	0.42010754	0.41569573	0.41150305	0.40039647	0.38783926	0.37887496	0.37933907	0.39457199	0.39601842	0.39824536	0.39609557	0.39393839	0.42242271	0.42130488	0.41258094	0.41907632	0.42172447	0.42841581	0.40404281	0.40606686	0.39958066	0.40430158	0.39238662	0.37493998	0.36950597	0.37360945	0.38002214	0.38767523	0.39497718	0.38341787	0.37903997
0.39585575	0.38922313	0.40173304	0.39180216	0.38171789	0.3571935	0.36509737	0.37214193	0.3849031	0.39203551	0.38845944	0.4025051	0.41357493	0.40923512	0.39802232	0.39283663	0.41073316	0.43333215	0.43366441	0.41553399	0.39937869	0.39345822	0.39777982	0.38598496	0.37114584	0.3746987	0.38454479	0.39917332	0.40424693	0.39014828	0.41381222	0.45476413	0.43043071	0.43215629	0.4294962	0.44559446	0.44428575	0.41623932	0.37476912	0.3900463	0.40368307	0.40430042	0.40590879	0.3952311	0.40450659	0.39872339	0.41154	0.38691309	0.38658857	0.39806041
0.38891447	0.38446307	0.38664508	0.39021114	0.38861689	0.37741092	0.37608171	0.38268214	0.40191403	0.40898946	0.39264813	0.40851033	0.40910953	0.39864287	0.42432496	0.41283786	0.43639347	0.42995319	0.40204635	0.40732688	0.39686102	0.40370417	0.38973036	0.37784714	0.38320774	0.37523741	0.40818611	0.40785468	0.40640479	0.39730719	0.40239334	0.44816536	0.41340962	0.42284283	0.42518896	0.44371405	0.43090469	0.40548992	0.40347022	0.38122714	0.39514667	0.41135907	0.40821603	0.41788915	0.4161303	0.4139154	0.40943724	0.38682869	0.38616908	0.38631296
0.384469	0.3880806	0.37861291	0.38001868	0.37407294	0.3712227	0.37756193	0.38680097	0.38588154	0.38806096	0.38668153	0.390807	0.38958111	0.3960309	0.39556354	0.38189512	0.40850654	0.41257203	0.4060832	0.39815611	0.40120897	0.38420489	0.39078835	0.36831054	0.3644948	0.37755084	0.39036202	0.40446258	0.39289877	0.39227158	0.38281515	0.38664636	0.40162307	0.40903363	0.40276048	0.41103533	0.40854341	0.38388991	0.37249407	0.372812	0.3831135	0.38682717	0.39601979	0.40076002	0.41110155	0.39905694	0.40307769	0.37404358	0.37944505	0.37514985
0.37913942	0.38409334	0.37016672	0.3698391	0.35473788	0.3718006	0.3691546	0.3702375	0.3891784	0.38087437	0.38148597	0.37683335	0.37679526	0.3724553	0.38341981	0.38848966	0.38806868	0.39662105	0.39458644	0.38614291	0.38160896	0.36792645	0.36256558	0.36580607	0.36014125	0.36326838	0.37571675	0.37835339	0.38858688	0.38656509	0.38265806	0.38394895	0.38235182	0.37473574	0.37997815	0.39722183	0.38827464	0.36317578	0.36762786	0.37238872	0.371066	0.37365761	0.37888667	0.38374799	0.38274348	0.38625807	0.37932083	0.36359575	0.36211815	0.35559028
0.37393892	0.3802309	0.35412729	0.34529972	0.36019844	0.36157858	0.3680543	0.37877274	0.37761864	0.37250355	0.3793537	0.38245586	0.37022904	0.37388197	0.37023184	0.37906361	0.38366762	0.38899884	0.37639934	0.38807622	0.35866714	0.37082118	0.36349893	0.36286503	0.35346818	0.37049252	0.37959635	0.39489409	0.38918492	0.37975824	0.37198985	0.3770085	0.37271616	0.37475514	0.38252839	0.38036048	0.39176527	0.38056797	0.38032281	0.36745149	0.37533894	0.36689925	0.3849051	0.36427742	0.3730309	0.38518229	0.36154938	0.37929773	0.35646585	0.34780931
0.38731921	0.39374864	0.39724895	0.39653289	0.37788463	0.39104807	0.40104941	0.40935007	0.42590541	0.40375748	0.40143996	0.41530257	0.40928152	0.37977967	0.38368282	0.38494715	0.39420515	0.40151346	0.4000234	0.39650801	0.39408469	0.3994709	0.39069843	0.3864029	0.40389422	0.38976631	0.41048586	0.41422772	0.41186994	0.41469082	0.39011195	0.39211172	0.38903043	0.38508046	0.36681259	0.40652019	0.40520588	0.41306373	0.38911656	0.39045671	0.39565849	0.39299306	0.37159675	0.38849968	0.3818326	0.37777895	0.38419262	0.37826666	0.38286704	0.36684877
0.40809372	0.40420222	0.41523409	0.40337938	0.39837605	0.41268656	0.40238118	0.433283	0.42554051	0.4178862	0.41850379	0.4244718	0.41964886	0.40610677	0.38000783	0.38327709	0.40134692	0.38789871	0.39723083	0.40885302	0.40415752	0.41705	0.39571738	0.40154442	0.38907373	0.40252501	0.40533701	0.412568	0.41220725	0.40976959	0.40719357	0.39609581	0.38720477	0.37672663	0.37557432	0.39910364	0.40860167	0.41842243	0.41050726	0.40327731	0.38966149	0.38549086	0.36455086	0.35915926	0.37230408	0.36693966	0.37548941	0.38218105	0.38598448	0.3971613
0.39425138	0.40108114	0.40190864	0.40154111	0.40490106	0.39269534	0.3877683	0.40657422	0.41756946	0.42493001	0.4157826	0.4236114	0.41231444	0.39143792	0.37038806	0.36739999	0.38075471	0.39098555	0.38861212	0.40014097	0.39418298	0.40318418	0.39390931	0.40195411	0.39272082	0.38095045	0.37840405	0.39078712	0.37252983	0.39225712	0.40895674	0.39318562	0.37447459	0.36400807	0.36945066	0.36703202	0.38688096	0.40820175	0.40671262	0.38612568	0.39798179	0.37807259	0.36548716	0.36194599	0.34968075	0.35752666	0.3563711	0.36010084	0.37622309	0.39219442
0.40231284	0.3886399	0.39291522	0.39548087	0.3837238	0.38444042	0.38634971	0.39185202	0.39906254	0.39804199	0.40123487	0.39551765	0.3890003	0.39105803	0.36723378	0.36115119	0.35792243	0.35153204	0.37192151	0.36386359	0.37031478	0.38583297	0.38655016	0.3773545	0.37296802	0.3648361	0.37330928	0.37514874	0.38461515	0.37268156	0.38724026	0.38501537	0.37130043	0.37186873	0.37668005	0.3606247	0.38184869	0.3876411	0.39018425	0.38722017	0.3832823	0.36731845	0.36601555	0.34566197	0.34970984	0.3474057	0.35064888	0.36439657	0.37140307	0.38512081
0.39628273	0.40512815	0.4077706	0.39687043	0.39557159	0.40720332	0.39325547	0.40622425	0.40873212	0.40272608	0.39896992	0.3889488	0.39444378	0.38753361	0.36984169	0.3594625	0.36749676	0.37531394	0.37957138	0.35808694	0.36840665	0.37508577	0.39959899	0.37688768	0.37592497	0.38354754	0.35933411	0.36860657	0.37416631	0.38748339	0.39247125	0.40271795	0.38828817	0.38800782	0.38167331	0.38257769	0.38496029	0.39701641	0.39491007	0.3901633	0.40328768	0.37906769	0.35478544	0.34897768	0.36438668	0.35615045	0.37054646	0.37265277	0.37321794	0.39710686
0.41831762	0.42301896	0.43937191	0.44238663	0.41549069	0.40309864	0.41416496	0.41485998	0.40768698	0.39280617	0.39577839	0.39703932	0.40574935	0.39725408	0.38795012	0.38517258	0.3953242	0.39095971	0.38316071	0.37836495	0.37269205	0.40050131	0.3953211	0.40027848	0.3840591	0.38840261	0.38053244	0.39933148	0.3812516	0.39040482	0.39329419	0.41393277	0.40229025	0.405379	0.39937767	0.39562351	0.40242824	0.38734898	0.40447885	0.3967821	0.40538636	0.39438716	0.37211204	0.36422101	0.3759504	0.38668975	0.37607956	0.37208781	0.39347059	0.38966465
0.45039046	0.43459702	0.44753915	0.44441792	0.41755864	0.40421444	0.40515751	0.40920851	0.39658478	0.3810654	0.39260298	0.37890792	0.38668752	0.3975372	0.38768747	0.37506822	0.38127029	0.39249784	0.36883998	0.38013098	0.38740444	0.3849085	0.39095825	0.38647977	0.39167216	0.39524144	0.39835337	0.38573065	0.37380767	0.38737887	0.39857185	0.39238018	0.4087669	0.39994678	0.38962504	0.38514146	0.38722175	0.38954666	0.3770256	0.37537649	0.38067931	0.39052355	0.38059789	0.37673816	0.38545033	0.38123304	0.38094395	0.38132679	0.37078732	0.37936652
0.40788054	0.40758505	0.41711551	0.41605079	0.40348399	0.39782736	0.37664628	0.38621706	0.38124403	0.3843585	0.374984	0.3874259	0.3868829	0.37250954	0.38599023	0.39260858	0.37693843	0.3737196	0.36891392	0.35920107	0.37213334	0.36818069	0.38076493	0.38259518	0.36946538	0.37597647	0.38053721	0.38168171	0.37135231	0.36916608	0.36844593	0.37887686	0.3869822	0.37373936	0.37705052	0.37368169	0.3739019	0.36460102	0.37105513	0.36225373	0.36014709	0.36208156	0.35906717	0.37265623	0.36993694	0.36572656	0.37249279	0.35941282	0.37080723	0.36511391
0.38150617	0.40320504	0.39932591	0.40129077	0.37086034	0.37119478	0.37923953	0.38972539	0.38744974	0.38231486	0.38343644	0.38517374	0.39129815	0.37957355	0.38008472	0.3685959	0.37553042	0.36762545	0.36840785	0.35842925	0.36813879	0.35736808	0.37426135	0.36921307	0.36486298	0.37425917	0.37861943	0.37644356	0.37037987	0.36559305	0.37278327	0.37978202	0.37159163	0.37424785	0.37466139	0.36846405	0.36465836	0.35664734	0.34884492	0.35672933	0.36134171	0.37208563	0.36127773	0.35040554	0.36273822	0.37066811	0.36851045	0.36995053	0.37162498	0.36969772
0.41256151	0.41032037	0.40834114	0.41019469	0.40687931	0.39079553	0.3835578	0.40745381	0.42270136	0.41915357	0.41303921	0.41176265	0.40508544	0.39300084	0.39266533	0.38171738	0.38077313	0.37686694	0.37710032	0.37564969	0.39515471	0.40666711	0.41371548	0.39850533	0.389534	0.40438479	0.39359796	0.38594177	0.37315401	0.37042165	0.39172912	0.38676444	0.38966066	0.39725539	0.39382118	0.3943969	0.38764516	0.38667136	0.37560743	0.36750197	0.37550536	0.39189517	0.38077933	0.37848467	0.39384276	0.40695509	0.40219873	0.39357862	0.37932831	0.39026582
0.41520634	0.41616365	0.415636	0.42586169	0.40570939	0.39471421	0.39758074	0.41694933	0.43024796	0.43868774	0.43597609	0.42255336	0.41598144	0.38740194	0.37747556	0.37768501	0.38483965	0.38297006	0.38606054	0.38731098	0.40508759	0.41496357	0.42866254	0.41279456	0.3967348	0.39462468	0.40557924	0.40071747	0.37437078	0.38986692	0.40322396	0.39575279	0.40949407	0.41938907	0.40150633	0.41757828	0.40524074	0.38567901	0.38954893	0.37953693	0.37932199	0.38569966	0.3895773	0.39641708	0.39730975	0.42314008	0.42501652	0.4122957	0.40333509	0.39535397
0.41650972	0.39628303	0.41099331	0.40331775	0.39966753	0.38728917	0.38742226	0.41686571	0.43642139	0.43832049	0.43239695	0.41841438	0.41635093	0.37519312	0.39294836	0.37345684	0.36352921	0.37299481	0.35686117	0.37606871	0.38420516	0.40540853	0.41950488	0.41581839	0.37935948	0.38539198	0.38403934	0.38500327	0.39125812	0.37215766	0.3883	0.39978659	0.39808142	0.40647489	0.40680039	0.40907887	0.39561716	0.39249086	0.36659718	0.38496351	0.38133478	0.38010603	0.387133	0.38812	0.3999891	0.39545286	0.40350398	0.39817008	0.38928035	0.38968891
0.40237662	0.38429797	0.39276046	0.38393784	0.37633884	0.38372904	0.38267756	0.38919052	0.41385621	0.40268511	0.39796698	0.40266189	0.39453274	0.39012492	0.38028046	0.34586707	0.34758109	0.34649208	0.34242278	0.3586157	0.3729586	0.38624141	0.39755884	0.39485228	0.38587102	0.36459461	0.37465882	0.38559771	0.3581486	0.36699086	0.38386869	0.39620727	0.40345538	0.39963448	0.4013105	0.4055286	0.38852313	0.39250344	0.35545081	0.37510869	0.38292331	0.37323859	0.36745876	0.36485294	0.37598863	0.39908248	0.40322426	0.41067436	0.38690731	0.39160147
0.39007372	0.38938677	0.41334951	0.41170815	0.39356244	0.38863254	0.39544886	0.39859173	0.39777827	0.37967494	0.3771598	0.38903248	0.38303584	0.38109511	0.37516049	0.36270052	0.34953916	0.34786415	0.35800081	0.37086767	0.37466571	0.38673079	0.40268445	0.40002981	0.37345681	0.37653911	0.37817672	0.37392128	0.38057417	0.38053399	0.38589332	0.39438647	0.40643942	0.39409748	0.39363492	0.40745136	0.40706098	0.38572389	0.36832029	0.36599168	0.38235721	0.37719432	0.38233289	0.38083723	0.38744128	0.40881297	0.4077298	0.38650182	0.38840136	0.38314098
0.40354395	0.40030476	0.40440732	0.42726579	0.41756159	0.3998816	0.41309577	0.41031095	0.40636513	0.37971574	0.37324569	0.37345824	0.37896654	0.37917677	0.37300438	0.37434864	0.38172904	0.37191236	0.37134248	0.37165695	0.38582647	0.39966628	0.39912373	0.41044033	0.39148998	0.39833626	0.40780696	0.38508132	0.38086462	0.36602882	0.40360141	0.42507011	0.41702992	0.4110668	0.40706041	0.42526603	0.4065879	0.39316356	0.37589633	0.36947355	0.39326736	0.38395393	0.3963069	0.40283853	0.41379875	0.4210313	0.42489406	0.39202067	0.3979314	0.39389348
0.41333821	0.41577262	0.42394349	0.42384791	0.40825981	0.41373035	0.40435758	0.40588567	0.39513618	0.38639402	0.36795086	0.36171401	0.36998785	0.37721884	0.38215131	0.36538693	0.37429848	0.38944939	0.37163162	0.3800433	0.36966679	0.38446587	0.38375732	0.38618705	0.38176787	0.39402378	0.39892247	0.38752097	0.39349112	0.39767838	0.38993281	0.40251803	0.40619794	0.38733163	0.40039259	0.40905753	0.40330911	0.38305542	0.3587938	0.36676794	0.37368977	0.37272155	0.39954928	0.39025807	0.41229931	0.40297115	0.41271698	0.39125207	0.38460922	0.39718485
0.38784367	0.39053372	0.41819489	0.41461912	0.39361531	0.37489825	0.39167577	0.38155299	0.38536549	0.36387891	0.34266108	0.35532004	0.35487878	0.35081851	0.36293289	0.36786035	0.36604354	0.37370291	0.36262724	0.36656895	0.36197662	0.37608591	0.36788902	0.37574372	0.37377712	0.3637957	0.38912797	0.38367975	0.37876475	0.37513715	0.38987219	0.38043496	0.37653199	0.37357751	0.3791258	0.38037354	0.37097543	0.36222321	0.35342348	0.3543081	0.35791114	0.36456692	0.35412651	0.37462032	0.38263351	0.40149984	0.40339646	0.37687576	0.36874515	0.37132323
0.39231861	0.38896102	0.40009138	0.39961153	0.38406414	0.38433582	0.37673885	0.3709417	0.37278548	0.37110493	0.35602686	0.34337014	0.350712	0.36485779	0.36573422	0.3580792	0.36812493	0.38126472	0.37257236	0.3682003	0.35886458	0.35320568	0.35540092	0.35337582	0.35199678	0.36781803	0.36413822	0.37267655	0.3585144	0.36017957	0.363455	0.37838089	0.36901441	0.36152673	0.35887131	0.36401325	0.35914484	0.34696552	0.34427452	0.34344214	0.33629555	0.34378502	0.34872848	0.35825515	0.3663041	0.37266529	0.38464192	0.37218088	0.37946862	0.36603245
0.41960478	0.41403848	0.40819171	0.39571506	0.38074002	0.36472318	0.3768028	0.37170824	0.38701925	0.38272375	0.38111925	0.37008527	0.38491565	0.37102473	0.37235826	0.35497111	0.3677581	0.38657981	0.39652243	0.37968978	0.37826267	0.37360036	0.35926333	0.36664408	0.37716129	0.37219933	0.39131364	0.38852373	0.39342442	0.37780797	0.38768956	0.40028778	0.37428749	0.35922682	0.37149772	0.38251972	0.37123281	0.35883224	0.35824633	0.35415208	0.36247069	0.35530108	0.36242741	0.35172668	0.38483426	0.40698382	0.39658329	0.39089751	0.39335006	0.37785354
0.44518697	0.43264762	0.41262376	0.40147188	0.37476477	0.38226277	0.36543104	0.37829858	0.39557138	0.40570638	0.38727534	0.41111585	0.39578322	0.40052941	0.39920136	0.37213245	0.38637245	0.41305226	0.41834468	0.39792737	0.40467477	0.40477574	0.40263933	0.380054	0.37350455	0.36746344	0.3886371	0.39968565	0.40212089	0.40189382	0.40919763	0.40754643	0.3963711	0.38884181	0.37880459	0.37215567	0.38588491	0.38205975	0.37457356	0.37372702	0.37885699	0.37324536	0.37495574	0.37732288	0.39111751	0.38375577	0.4113676	0.40166754	0.39704457	0.40239945
0.43361005	0.41517013	0.41809297	0.39020491	0.36790633	0.36632356	0.36957172	0.35875326	0.39106494	0.38578868	0.40425855	0.40136248	0.42159101	0.39863342	0.37634271	0.38621932	0.38825744	0.39858997	0.40047207	0.412011	0.39564902	0.40211639	0.40539998	0.36881381	0.37211853	0.37996677	0.3803978	0.38634092	0.39514387	0.39255813	0.39972216	0.40289542	0.39262885	0.3761819	0.3729926	0.38869479	0.37954322	0.37527001	0.37898761	0.36978477	0.37444282	0.3756265	0.36281961	0.36895889	0.37225798	0.39462513	0.40893325	0.40063399	0.3982569	0.39803246
0.40696257	0.39598405	0.39907503	0.38015443	0.35674834	0.34685856	0.33642805	0.34814298	0.36651868	0.37785527	0.39093852	0.39353174	0.39570245	0.39042997	0.37896764	0.36866942	0.35999706	0.37136468	0.37114823	0.38907653	0.38671145	0.39809799	0.38580021	0.37780514	0.35989878	0.36065507	0.37301058	0.37101746	0.36309648	0.37279671	0.36892539	0.39373878	0.37826213	0.37676561	0.37449002	0.37350878	0.37928164	0.34493762	0.35175291	0.35312772	0.36093271	0.37366053	0.35448983	0.3654449	0.36321205	0.38360241	0.38266143	0.38058791	0.3948963	0.38646352
0.39801812	0.3830215	0.3872751	0.37338784	0.36091208	0.33812198	0.3370975	0.34178936	0.35938469	0.36686456	0.39095432	0.3960107	0.40317792	0.38905627	0.38397968	0.3603611	0.37565628	0.37797853	0.37950706	0.37883586	0.37896305	0.39383787	0.40339804	0.37821591	0.37906754	0.35750315	0.38277027	0.37243605	0.36412239	0.36246011	0.37561849	0.38729909	0.37486315	0.36944017	0.38278779	0.40072271	0.38273817	0.36607826	0.3618769	0.35557231	0.36945456	0.37551749	0.38114503	0.37626201	0.37621987	0.39453903	0.39301077	0.38959637	0.3736048	0.37127829
0.40714681	0.38308018	0.39109316	0.38041985	0.37603948	0.36199299	0.36102116	0.3814128	0.38452244	0.37972137	0.38624829	0.39678657	0.42454663	0.41114247	0.41723958	0.39671415	0.3952868	0.39548939	0.392948	0.38097328	0.38841647	0.41105151	0.41121379	0.40586346	0.40150994	0.39451993	0.40233731	0.38054451	0.36651009	0.35934153	0.37529311	0.38097838	0.40286252	0.39964035	0.41287935	0.41787222	0.40219575	0.39385673	0.37063834	0.3619737	0.37158975	0.37761828	0.38204876	0.37793204	0.40044865	0.40909761	0.39942357	0.3916139	0.3747642	0.38471049
0.38311496	0.37833443	0.39204949	0.3868483	0.3827315	0.38859481	0.38603148	0.39591348	0.38925591	0.37790456	0.39970237	0.3939594	0.4192231	0.43280116	0.43514356	0.41714895	0.41495091	0.41798064	0.39592278	0.40521258	0.39730629	0.39375967	0.41056418	0.41588858	0.40360853	0.40644634	0.39182404	0.36997247	0.35556677	0.35307789	0.35819793	0.3680284	0.37746817	0.40197057	0.40163833	0.41795832	0.40698382	0.38106284	0.36164108	0.36117426	0.36008573	0.38267368	0.36660221	0.38425034	0.39410904	0.40485114	0.39698151	0.37411469	0.37769327	0.3827146
0.37785766	0.3612318	0.36662954	0.36581191	0.37295139	0.38340974	0.37870467	0.39831999	0.40385407	0.38144937	0.38072035	0.39743483	0.39770618	0.41723827	0.44114843	0.40813562	0.41301605	0.39467338	0.39011362	0.38175306	0.37415421	0.3893711	0.38514379	0.38661805	0.38484964	0.39137924	0.3772186	0.36073038	0.3438496	0.33688864	0.35189956	0.36183274	0.36927572	0.38814226	0.38202411	0.38948324	0.39467177	0.3620533	0.36439902	0.34439293	0.34111732	0.35121822	0.34008205	0.3542766	0.36359367	0.37818736	0.36946175	0.37045956	0.37342545	0.36394444
0.36982438	0.36433837	0.36309147	0.37005776	0.37842032	0.37396163	0.37702331	0.39069599	0.39633328	0.38056192	0.37384963	0.37816882	0.38504377	0.40725842	0.39989626	0.38168031	0.39334926	0.38773531	0.37385887	0.34706929	0.36963913	0.36049208	0.38135102	0.35330108	0.37212545	0.36439824	0.36246458	0.36872274	0.34584844	0.34193206	0.33495992	0.3394953	0.36293536	0.35951421	0.36704186	0.381208	0.37783688	0.36278304	0.34696525	0.33741137	0.33268741	0.32843843	0.33967891	0.34098056	0.35714254	0.35880807	0.36664605	0.35755455	0.33704084	0.33977592
0.3819046	0.39149997	0.37412035	0.38240263	0.38205773	0.38494661	0.38480556	0.41337073	0.42468607	0.40394527	0.38387591	0.38425139	0.40304631	0.40030295	0.38897777	0.40120128	0.39142749	0.39799115	0.38818949	0.36536753	0.36958569	0.3813439	0.36218926	0.3576813	0.36258361	0.37409031	0.37012115	0.38624787	0.36144713	0.35025722	0.36390153	0.36310065	0.36455095	0.36433747	0.36810046	0.37996179	0.37971675	0.37201276	0.35354766	0.35765949	0.35182163	0.35642815	0.35001871	0.35148284	0.3653155	0.37800795	0.3782697	0.37107125	0.36006781	0.35895756
0.41954803	0.41440728	0.43002477	0.4035081	0.39628899	0.40522367	0.40197122	0.41392782	0.41458139	0.4047887	0.4148708	0.41009799	0.41370994	0.41781276	0.38840142	0.40565741	0.4209795	0.41509503	0.41643298	0.39060414	0.39038536	0.38796568	0.38035375	0.37150529	0.37138873	0.38187701	0.38679591	0.40213084	0.39052585	0.39610207	0.38492858	0.40192464	0.39562032	0.37788776	0.38434461	0.36890867	0.38478154	0.37925029	0.3822476	0.37471631	0.38405111	0.39019763	0.38652933	0.3762517	0.38119486	0.39158058	0.38422477	0.37402323	0.38122827	0.39362872
0.46823266	0.45587438	0.43301064	0.41261712	0.3993597	0.40461731	0.40584493	0.40733659	0.40247482	0.40186033	0.40190029	0.41241923	0.42268273	0.41962892	0.40250647	0.3941732	0.41190425	0.41597611	0.3893843	0.39358974	0.37840503	0.3992672	0.38726994	0.36551976	0.35900134	0.3667087	0.38488817	0.41414717	0.40849763	0.39914125	0.40107998	0.40367946	0.38980737	0.36821458	0.37407666	0.38318747	0.37498033	0.38711807	0.37309748	0.39413601	0.39243853	0.38388509	0.37856454	0.38048494	0.3742047	0.38795111	0.38976642	0.39095747	0.37290242	0.38346815
0.46374866	0.44283557	0.43849665	0.4073655	0.39018506	0.37990075	0.40154362	0.39644524	0.39473715	0.40009454	0.40325966	0.40393189	0.40498996	0.4035401	0.39640075	0.39661175	0.38947663	0.39380756	0.37435544	0.36976454	0.3755652	0.37216729	0.37393716	0.35098612	0.35452491	0.36639059	0.36199415	0.3690643	0.3888925	0.38979894	0.37995616	0.3776291	0.37150091	0.3478291	0.34069014	0.3527118	0.36161071	0.36480352	0.36942887	0.36883879	0.38206127	0.38524929	0.37187648	0.37017375	0.36115193	0.37154374	0.37128955	0.370166	0.3613888	0.36931077
0.45535159	0.45616192	0.43799537	0.41469121	0.39173725	0.37918222	0.37961	0.37550327	0.3757987	0.37966996	0.38639784	0.40534794	0.41353366	0.41263154	0.38385779	0.3960467	0.38923717	0.38876542	0.37414846	0.3691504	0.36535004	0.36694583	0.38851595	0.38512135	0.35931155	0.35711223	0.36616412	0.37648898	0.36604029	0.37066966	0.37899721	0.37645543	0.36413744	0.34100848	0.33832058	0.36171466	0.35162467	0.35719204	0.36968184	0.37941828	0.39190224	0.39129296	0.38366058	0.36825398	0.38346791	0.36791021	0.37141782	0.35515288	0.35961121	0.36830544
0.45523587	0.44991887	0.44545418	0.41660047	0.39703318	0.39302611	0.39713123	0.39268625	0.40184098	0.39840388	0.4043906	0.41076067	0.43132126	0.42949638	0.41572517	0.39704779	0.40285045	0.39004463	0.37941188	0.36373213	0.36684641	0.3771818	0.39517701	0.39120984	0.39193761	0.39981288	0.40308297	0.38213572	0.37212223	0.36302271	0.3769404	0.38015324	0.369991	0.36417401	0.36104015	0.36138135	0.37532747	0.37850511	0.36157024	0.38809872	0.39074844	0.41115555	0.40589675	0.38825011	0.39382109	0.41075221	0.40122771	0.38608015	0.37588045	0.40256065
0.44768494	0.43691981	0.44181696	0.42713556	0.41843697	0.41245726	0.40902269	0.40510672	0.40574402	0.40615606	0.42019781	0.42750913	0.44440702	0.45455033	0.4259195	0.41651231	0.40260947	0.39748394	0.37808183	0.37259355	0.36741978	0.37854055	0.39754069	0.39833492	0.3972857	0.42031085	0.42382783	0.3951022	0.36366028	0.35779694	0.37410203	0.3634541	0.3682265	0.36698949	0.3656202	0.37725154	0.39091128	0.38629779	0.38391855	0.38649696	0.38875598	0.40557161	0.39570928	0.38758993	0.39466512	0.41353205	0.40557203	0.3946366	0.39238894	0.40139723
0.43339041	0.42660326	0.42262664	0.41785321	0.41066745	0.40469989	0.42408657	0.41474828	0.41323674	0.40182558	0.39671782	0.42418846	0.42607439	0.43743539	0.42255452	0.41320151	0.40087229	0.37107843	0.3614932	0.36130428	0.34690407	0.37576485	0.36953688	0.38952845	0.39721918	0.40033805	0.4060224	0.38318354	0.34509337	0.34495223	0.35608628	0.35554394	0.35335413	0.35255665	0.37025625	0.37109986	0.37652913	0.3785907	0.37349805	0.37395787	0.3713657	0.37069541	0.37528116	0.37305972	0.37353802	0.38743424	0.39581084	0.38062727	0.3710494	0.39579436
0.41396907	0.43036222	0.41911352	0.39017454	0.39941972	0.41197944	0.4092485	0.39770368	0.39228895	0.39667735	0.39074123	0.4126285	0.41004843	0.41732535	0.39985058	0.40266991	0.37740245	0.36507875	0.3553642	0.33424634	0.33066255	0.33860564	0.3563922	0.35588545	0.36916903	0.38261071	0.39162228	0.37090662	0.35351473	0.35239732	0.34606323	0.34549585	0.35422024	0.35028836	0.34238112	0.36851156	0.37870654	0.36821499	0.3567071	0.3701517	0.36355254	0.37631577	0.35906625	0.35356915	0.35791445	0.36068463	0.36102599	0.3933821	0.37577996	0.37361836
0.44295588	0.42598611	0.42129123	0.423639	0.42130247	0.42891154	0.43336731	0.43001378	0.41934842	0.40745127	0.39861199	0.4076587	0.40145743	0.4172419	0.40369308	0.39208952	0.39184478	0.38387576	0.36452413	0.33852339	0.34739143	0.34612083	0.35976237	0.35413682	0.36107418	0.37918428	0.39010537	0.39013863	0.3748973	0.37205049	0.35896721	0.36419567	0.36482003	0.34846839	0.35877252	0.35385373	0.36635625	0.37238097	0.3757171	0.37362346	0.37458801	0.38691002	0.36954707	0.36135721	0.34109977	0.38997692	0.38655087	0.38268444	0.38590461	0.40962037
0.47925183	0.47066393	0.46506321	0.45982909	0.44885778	0.43743798	0.44887084	0.44787747	0.45384014	0.4393062	0.42596364	0.43237963	0.43366128	0.42003486	0.41008604	0.41674677	0.40496272	0.40765491	0.38699263	0.38533151	0.37045118	0.37367719	0.3713249	0.3550441	0.36272016	0.37364107	0.40095934	0.40798965	0.4000704	0.3957513	0.3838343	0.38008869	0.37603551	0.36225536	0.37118226	0.36939052	0.37240314	0.38839105	0.38740668	0.38666216	0.40361983	0.40379453	0.39133433	0.37981701	0.38543269	0.41184741	0.40815634	0.39522448	0.39290828	0.39750433
0.51419359	0.53446227	0.48712549	0.46895245	0.45159063	0.44550565	0.44907868	0.44412947	0.45127833	0.4350636	0.43168807	0.43938819	0.42636079	0.41541308	0.4062525	0.40634996	0.40808761	0.42228889	0.40917689	0.39382762	0.37612686	0.38539168	0.37171668	0.36100456	0.36426768	0.37336135	0.39759839	0.41401011	0.41540226	0.39048144	0.39968035	0.40254277	0.37184739	0.36061659	0.36278823	0.37426698	0.37493217	0.37569028	0.39209315	0.39207706	0.41746464	0.41396612	0.39789844	0.39060482	0.39946321	0.4056319	0.40165025	0.38693368	0.39198965	0.40143263
0.51189691	0.4905504	0.47292644	0.45998162	0.45118251	0.44503284	0.43712655	0.43773839	0.44354832	0.42354372	0.43832141	0.42960936	0.42546117	0.41364449	0.39453202	0.40300602	0.40604264	0.41480079	0.4031744	0.38711461	0.40237427	0.38261598	0.35319141	0.36155647	0.3533797	0.35690945	0.37126964	0.39047685	0.40689504	0.39814904	0.38173741	0.3705363	0.35707426	0.34940979	0.33575803	0.35406685	0.36461666	0.36124063	0.37906417	0.39237976	0.41398412	0.41129619	0.39478049	0.38146663	0.38245398	0.40081555	0.38465014	0.36399919	0.37710947	0.37125975
0.49377856	0.50955808	0.47695112	0.46213451	0.45512119	0.43837172	0.44324049	0.44749454	0.42166111	0.42247054	0.42594674	0.42959568	0.43453544	0.41238171	0.38661736	0.399167	0.40902123	0.38585597	0.38529024	0.39082783	0.37741581	0.38442427	0.37019497	0.36606053	0.3678714	0.35523731	0.36363977	0.39309749	0.39213571	0.3841331	0.3793802	0.37518796	0.3594422	0.3451218	0.34659994	0.33386964	0.3368164	0.35838315	0.3686592	0.39704895	0.4127399	0.41753578	0.40749919	0.39533347	0.38720727	0.39947224	0.3929835	0.37192747	0.36617988	0.36738333
0.48747382	0.50627089	0.50914818	0.48194247	0.48205656	0.47256255	0.46057057	0.45621657	0.43965083	0.43073672	0.44837087	0.4549557	0.46416754	0.43084693	0.42331463	0.41187003	0.41583601	0.40862972	0.41538233	0.40776175	0.40646946	0.40829965	0.3920975	0.38304406	0.37210152	0.38058105	0.37542948	0.39128184	0.37763944	0.38419467	0.3848846	0.37817553	0.36673898	0.36291498	0.35008302	0.34935996	0.34788823	0.36351073	0.38206747	0.40596035	0.4334856	0.44240734	0.42565906	0.41655231	0.41817817	0.42156121	0.39771265	0.37067345	0.35589099	0.37785375
0.49692947	0.47815251	0.50617665	0.51467085	0.51489037	0.50663787	0.50530756	0.484541	0.48621127	0.45530191	0.46170247	0.47128442	0.48374534	0.45038277	0.4409236	0.43344721	0.43453816	0.4225733	0.40474302	0.39976773	0.38959533	0.40437949	0.38524672	0.40139091	0.38060543	0.38983384	0.38903454	0.39044297	0.37505779	0.38139376	0.39762491	0.38743362	0.38409486	0.37085932	0.3743715	0.36094669	0.37145957	0.38545227	0.39777792	0.4141269	0.43826032	0.4395653	0.43038815	0.42161736	0.43020937	0.41105703	0.38629261	0.38272521	0.36842701	0.34757385
0.4732767	0.48252758	0.50297362	0.50209808	0.51138842	0.50768459	0.48881739	0.49371013	0.47615445	0.45804626	0.45851254	0.46778941	0.47823587	0.45411065	0.4406499	0.42604169	0.42226174	0.40324137	0.38080806	0.38911599	0.39101353	0.39966732	0.38925093	0.38277456	0.3813909	0.38992637	0.38782576	0.35969976	0.37363717	0.38326389	0.376147	0.37899402	0.36910266	0.36302805	0.36223659	0.37353072	0.3782475	0.37596667	0.38807762	0.4233802	0.42082745	0.41981071	0.41448629	0.39760402	0.3962965	0.39674217	0.3802439	0.36840189	0.3549194	0.35157761
0.46645635	0.48366094	0.50350082	0.48966768	0.48301375	0.49217033	0.4964115	0.47215936	0.46473873	0.45137534	0.44555497	0.44802651	0.44953445	0.43905142	0.42754787	0.41780651	0.41881448	0.39732876	0.37139419	0.37595189	0.37607026	0.3670277	0.37823585	0.38479915	0.37884673	0.37188983	0.36862528	0.3733674	0.34892118	0.35405791	0.36435056	0.36599612	0.36066255	0.35922977	0.34963724	0.36227605	0.38067105	0.36276981	0.3777582	0.37846598	0.38086039	0.38171798	0.3705546	0.38054678	0.37480557	0.37446544	0.3648856	0.34586513	0.32888493	0.32998678
0.49718297	0.50154269	0.50063092	0.47416952	0.47402981	0.48653916	0.47915351	0.48155829	0.4513869	0.46187192	0.44997406	0.44902802	0.45990476	0.44954962	0.43130356	0.42492744	0.42463148	0.38997677	0.38019311	0.36969298	0.37619883	0.37959498	0.39375231	0.37504959	0.37083238	0.37945503	0.38820699	0.38734257	0.36592585	0.38132644	0.36491248	0.37848642	0.36193612	0.36774388	0.38523525	0.38050663	0.39997181	0.39077666	0.39516518	0.38647842	0.40420735	0.39166132	0.37873632	0.36877701	0.36236876	0.36941659	0.36616671	0.34631258	0.33123189	0.33857471
0.55452526	0.55182433	0.54901415	0.51017278	0.49472642	0.48563772	0.50387841	0.50137532	0.50376076	0.48589423	0.48754823	0.48158944	0.47837725	0.46181855	0.46313602	0.46562976	0.45262119	0.43999651	0.42754257	0.41579697	0.41344401	0.41558638	0.40298015	0.40962529	0.40226096	0.42091489	0.43157926	0.44004455	0.4159193	0.3918812	0.42397884	0.41116133	0.40358624	0.40702707	0.39069998	0.40969056	0.41264206	0.40940619	0.40059155	0.40850681	0.40805823	0.40043375	0.3898997	0.37199494	0.37490094	0.39150155	0.38251269	0.37307644	0.36787859	0.36945915
0.60673213	0.59166801	0.57124889	0.52488399	0.4977138	0.49640769	0.50967598	0.51411223	0.51148373	0.50443435	0.49310493	0.48299247	0.47270244	0.46596166	0.46034271	0.46557724	0.4848727	0.46139288	0.43828231	0.43955138	0.42547598	0.42899999	0.41820297	0.41615716	0.42109892	0.4361932	0.44026953	0.4376162	0.42720371	0.4168033	0.42515418	0.4251025	0.41405934	0.40487593	0.40139523	0.41978815	0.41602087	0.40962496	0.40528911	0.40476024	0.41109964	0.38912785	0.38970104	0.37861836	0.39071897	0.39089221	0.38855866	0.3917585	0.38133413	0.40696073
0.61874533	0.61641186	0.57265466	0.52614474	0.4867073	0.49862993	0.49726236	0.49128908	0.49912664	0.48385072	0.4907963	0.48110241	0.4631449	0.45265806	0.45029861	0.46277374	0.46377343	0.46366319	0.44076312	0.43752825	0.43685427	0.42248476	0.41442755	0.40982619	0.40393269	0.41155615	0.42121252	0.41910446	0.41565335	0.41417378	0.42041379	0.41213882	0.40056416	0.38426441	0.39433673	0.40376544	0.40761864	0.3961083	0.38099286	0.39294738	0.38838279	0.39426446	0.37279278	0.37539095	0.36987698	0.39613116	0.38724321	0.39582023	0.37698185	0.39006263
0.61202377	0.60902452	0.5817312	0.51496154	0.50250876	0.50330055	0.48835659	0.476807	0.48240653	0.46714115	0.46698555	0.48389512	0.46351424	0.4564251	0.43683958	0.45309579	0.46289557	0.44550586	0.422454	0.41978124	0.4261463	0.43627676	0.42721021	0.40894184	0.4107309	0.40091676	0.40579513	0.41495895	0.40340406	0.41195962	0.4159036	0.41178617	0.39390033	0.40063071	0.37843293	0.39419445	0.38121921	0.40567154	0.38042831	0.38965374	0.39123729	0.38840187	0.38399675	0.38619581	0.38316384	0.39198148	0.38383362	0.38800317	0.37080854	0.39906937
0.58852404	0.59094119	0.59887439	0.55890524	0.53841871	0.54732448	0.51389194	0.49430698	0.48955506	0.47372568	0.47465384	0.48775691	0.48383379	0.46269137	0.46628654	0.45980504	0.45810747	0.43786681	0.44526881	0.43114525	0.44172812	0.45711425	0.45171136	0.43289533	0.41931835	0.42541084	0.42245412	0.40567896	0.40443793	0.40167165	0.39829752	0.41637719	0.42307007	0.4024578	0.40087777	0.40656382	0.42291617	0.41585642	0.40805069	0.41322076	0.40966567	0.4227998	0.40358332	0.398918	0.41619906	0.41292033	0.40698549	0.38821793	0.39030823	0.39323133
0.56593096	0.57970655	0.60310912	0.5920217	0.59249204	0.57065028	0.56596863	0.54476696	0.52283555	0.49356952	0.492668	0.49991536	0.49785513	0.49063176	0.46044424	0.46710473	0.46592265	0.45677322	0.45482209	0.43751112	0.45422003	0.46011588	0.46649739	0.4547717	0.43932861	0.42600611	0.43453357	0.4145484	0.40092498	0.40678522	0.40383264	0.42814583	0.41587329	0.41578797	0.41875127	0.41961074	0.43089291	0.41725942	0.40902117	0.42172441	0.43893361	0.44599724	0.42094827	0.43506008	0.43389478	0.42778295	0.40361395	0.40542206	0.39262822	0.40897912
0.53460175	0.57044256	0.58672452	0.58536994	0.58785146	0.57752013	0.56134236	0.55871361	0.51528001	0.49435037	0.48810279	0.4884406	0.48334205	0.46831971	0.4702054	0.44687325	0.44743952	0.44403559	0.42989272	0.43394125	0.44785607	0.45016724	0.44613087	0.42992562	0.42658082	0.42384994	0.40170085	0.39160898	0.391931	0.37740755	0.38518786	0.38687173	0.40848911	0.40384299	0.40137145	0.43067846	0.41721439	0.42294976	0.40751716	0.42160916	0.43861589	0.44335997	0.42502898	0.42851186	0.41843897	0.41266218	0.39942741	0.38012347	0.38045076	0.37242436
0.51837593	0.52808774	0.54787922	0.5476104	0.56047642	0.55173123	0.54945707	0.53243548	0.50556767	0.48652154	0.48253837	0.48331958	0.4670155	0.45257148	0.44447571	0.43577555	0.43239409	0.42471603	0.39935952	0.42373347	0.4268122	0.43255538	0.43142551	0.41856316	0.40272346	0.40369985	0.39646319	0.38410112	0.37701821	0.36693975	0.36952043	0.3645145	0.38381818	0.38967901	0.38511544	0.39343962	0.4060002	0.39383319	0.41127127	0.40732467	0.41558063	0.41451889	0.40566999	0.39484337	0.39326522	0.40028584	0.39506274	0.36938941	0.37628382	0.36665589
0.48150536	0.49702668	0.49915126	0.51787025	0.50506306	0.51937991	0.54408711	0.52500761	0.51565993	0.50649983	0.48312494	0.48683754	0.48492542	0.44987166	0.43775138	0.42592737	0.43644696	0.44479328	0.42864668	0.42612404	0.42446616	0.43900302	0.41469565	0.40351927	0.39695746	0.41035005	0.3811121	0.38860807	0.37004033	0.35696054	0.36018911	0.36239174	0.36700049	0.35964537	0.37120065	0.39211315	0.40538958	0.41447744	0.41954008	0.41859141	0.42201298	0.40096086	0.38574699	0.37351084	0.37689334	0.37726092	0.36038452	0.35948533	0.35174659	0.35138711
0.4692657	0.49048373	0.48353797	0.49284208	0.50268954	0.49370468	0.52607644	0.53373694	0.53969371	0.53738445	0.54443222	0.53452355	0.50794995	0.47921526	0.46362355	0.46318844	0.47504523	0.45922291	0.46342084	0.45888162	0.46357557	0.44745803	0.43833795	0.41198078	0.39731365	0.40434825	0.41085061	0.40231001	0.39299595	0.39767501	0.38608265	0.38389149	0.37491515	0.3637701	0.3850601	0.39399168	0.43353903	0.43932602	0.45393077	0.46025482	0.44764674	0.41985008	0.37454429	0.37971696	0.37295935	0.37567881	0.37232184	0.36341366	0.36120567	0.35192695
0.46695793	0.46309486	0.46802217	0.46155375	0.46810541	0.48665479	0.51042002	0.51780385	0.54823226	0.56021214	0.56671047	0.56007266	0.52761632	0.49686879	0.47433543	0.47815019	0.47822905	0.49413401	0.4669016	0.49961063	0.45383352	0.45373195	0.43355837	0.40873814	0.40944824	0.39455408	0.41323334	0.41991127	0.40187323	0.41034806	0.40921113	0.4030557	0.37881663	0.36558309	0.37007412	0.40609241	0.43897846	0.466369	0.45958209	0.46622473	0.44336629	0.41730705	0.37933451	0.3696529	0.37623557	0.3700847	0.37271458	0.36359558	0.36581984	0.38478425
0.46827596	0.45522481	0.44743493	0.4416509	0.45391607	0.46039116	0.48006669	0.49730137	0.52752328	0.53607774	0.56397843	0.54308832	0.54069543	0.48477107	0.47543916	0.46005085	0.49464971	0.47306338	0.46606547	0.47074196	0.45828807	0.44608414	0.41796589	0.39956376	0.39614221	0.40106842	0.41179624	0.42073974	0.38871068	0.37679353	0.39201143	0.38087183	0.36625722	0.36664757	0.37191492	0.36950046	0.41873884	0.44588166	0.4559243	0.45769808	0.44131497	0.39848942	0.36789164	0.35673472	0.35384485	0.35791111	0.36180079	0.36302662	0.36611438	0.37512267
0.45125225	0.43831533	0.43050388	0.43117428	0.45300004	0.4479354	0.47604841	0.47656396	0.50968617	0.51143104	0.53061831	0.52226734	0.52095586	0.48845953	0.46819246	0.46724659	0.47102666	0.46569803	0.458327	0.39552763	0.43166113	0.4378958	0.42018604	0.41271606	0.39660102	0.41300181	0.39497551	0.39482108	0.38222596	0.37096998	0.38954049	0.36823061	0.37346959	0.35089734	0.3594746	0.36545858	0.40325138	0.41212741	0.42090169	0.42254019	0.41572779	0.38494447	0.36718184	0.35705042	0.35191226	0.35150766	0.35157317	0.37313586	0.39203292	0.37873551
0.48344326	0.45701459	0.44871551	0.44284084	0.45259574	0.45404106	0.45720261	0.47591147	0.48736924	0.49376768	0.518022	0.53149986	0.53382045	0.53139931	0.51228958	0.50780106	0.48704892	0.47814924	0.44076005	0.41468626	0.43918735	0.44349256	0.44385856	0.42063773	0.42096719	0.41685507	0.39725453	0.39499521	0.38594311	0.35844824	0.37422618	0.37350503	0.36789063	0.36939383	0.36134669	0.39308426	0.41291237	0.41468012	0.40506908	0.41078013	0.41409239	0.39575931	0.37024298	0.36746839	0.36785397	0.37503791	0.38406128	0.38775817	0.3989681	0.40704098
0.51411194	0.49726301	0.4928633	0.4695406	0.46161348	0.4747065	0.48202628	0.47243446	0.49479759	0.48497549	0.50463533	0.51529968	0.53388184	0.5587393	0.54827774	0.54976404	0.53359389	0.4978604	0.44960362	0.39869004	0.45375684	0.46446887	0.45812032	0.44216293	0.43226537	0.43562904	0.41929325	0.38069418	0.364032	0.36047122	0.36213386	0.3771829	0.38017866	0.38394216	0.39285058	0.42246741	0.4327049	0.41924462	0.40459824	0.39332631	0.40784311	0.40411273	0.39753133	0.39397961	0.39405784	0.4070535	0.41962358	0.41783303	0.411762	0.41666162
0.50652182	0.51936245	0.51189417	0.49110067	0.47487625	0.47584033	0.46777111	0.45987606	0.46597973	0.46344832	0.47388732	0.51184946	0.52235669	0.54965657	0.54154891	0.54430014	0.51947767	0.48592025	0.44676784	0.43198359	0.4420943	0.46816707	0.45710945	0.44070363	0.43177402	0.4118827	0.39959645	0.35178825	0.355822	0.34728742	0.36274913	0.36562628	0.37484416	0.38551316	0.398132	0.42007104	0.44263795	0.39581794	0.4013654	0.38827103	0.40204868	0.40246102	0.39382145	0.40390921	0.40945077	0.41683057	0.42812786	0.40581331	0.41408214	0.41601914
0.50195014	0.50484818	0.50829822	0.48608547	0.47977594	0.47107568	0.4609178	0.44039628	0.45015007	0.46331388	0.45615837	0.48455298	0.51158524	0.54157901	0.52376807	0.51805818	0.50698376	0.45940977	0.42096162	0.44212431	0.42990512	0.43388811	0.44949216	0.42577019	0.41558996	0.38793343	0.37450582	0.35473537	0.34054753	0.34585083	0.3389574	0.33762872	0.34981966	0.36428741	0.37499484	0.40963876	0.39972451	0.38412336	0.37098098	0.36628702	0.37540847	0.39034575	0.39193049	0.3967109	0.39405644	0.41095206	0.39529154	0.39958328	0.38825572	0.4018231
0.47561184	0.48370281	0.48490638	0.48516643	0.47125354	0.48095921	0.45681849	0.45460543	0.44611537	0.45731986	0.46416011	0.48228922	0.49189362	0.49923894	0.51314068	0.50207663	0.49863118	0.47313568	0.46019357	0.42469543	0.42212409	0.43926412	0.42215294	0.42778292	0.3993074	0.39368394	0.36816004	0.35898149	0.34182033	0.32768872	0.33394459	0.33153176	0.3425737	0.35584077	0.37277442	0.40539169	0.40886021	0.37997892	0.37947968	0.37015128	0.37893176	0.3858768	0.37477407	0.38927019	0.38588205	0.38546255	0.38077605	0.3721849	0.37914231	0.37822714
0.47064433	0.47190598	0.47650301	0.49829578	0.52228838	0.51498735	0.50783408	0.49859864	0.50034159	0.48602277	0.49239272	0.490587	0.50577903	0.50901103	0.49526459	0.50402606	0.51766574	0.51519632	0.49931085	0.47903857	0.48146018	0.46691546	0.4532066	0.42619857	0.4084211	0.39763173	0.39523241	0.37387404	0.35911867	0.35618144	0.34090242	0.34930778	0.36833158	0.38842756	0.40798897	0.42498562	0.43541077	0.42592373	0.39535564	0.39632389	0.40959287	0.4009251	0.40086874	0.39148071	0.39338422	0.40951616	0.4137598	0.38787636	0.39569008	0.41228926
0.45028177	0.46575671	0.48177296	0.50451767	0.54349035	0.64215815	0.57040578	0.58014446	0.54887402	0.52529407	0.51544636	0.52783656	0.52051032	0.48921251	0.48611546	0.50394088	0.53316885	0.51383215	0.51408631	0.53133804	0.51749706	0.50653267	0.45478997	0.42529932	0.42335859	0.42224947	0.4281652	0.39795139	0.40942603	0.38594162	0.3920449	0.39691016	0.39936903	0.41224018	0.42528412	0.43979144	0.45406085	0.43808219	0.43325981	0.42690063	0.43209696	0.41712341	0.40709493	0.39997631	0.38631177	0.40586257	0.42437106	0.43516135	0.43053547	0.43827292
0.45259401	0.45152721	0.45157337	0.48543656	0.5334065	0.58511978	0.56874275	0.57376057	0.56201148	0.53383714	0.51649976	0.50726455	0.49101883	0.46892965	0.48250049	0.49069715	0.48028615	0.51114601	0.50025821	0.53105634	0.50793046	0.50988704	0.4628365	0.44037864	0.41973937	0.42550072	0.42345276	0.41855383	0.41292101	0.39681262	0.39607519	0.40581483	0.40518305	0.40066394	0.42031431	0.43779427	0.45001316	0.43591753	0.4293893	0.42603007	0.41144547	0.4159486	0.39859739	0.40116093	0.39192826	0.3984465	0.4310056	0.43734655	0.44060135	0.4476749
0.44178435	0.4177992	0.4390603	0.46082178	0.49731544	0.51952374	0.53191447	0.53823537	0.53539532	0.5118072	0.50198311	0.4984169	0.46376431	0.46972114	0.44494858	0.44616994	0.47224018	0.45974773	0.49015987	0.51631129	0.51276398	0.51163745	0.47754541	0.44427404	0.42510793	0.42965388	0.41795388	0.4266305	0.40895879	0.40330207	0.40995231	0.4065845	0.40888652	0.41143128	0.4163245	0.42826161	0.42474923	0.4260253	0.4118616	0.40805668	0.40227395	0.40667412	0.39239147	0.38047072	0.39096832	0.39738196	0.42559549	0.42707548	0.44359714	0.45342833
0.45151323	0.45694274	0.45894104	0.46760514	0.4719328	0.48049527	0.48872504	0.51756984	0.52213496	0.51467282	0.50003296	0.5032354	0.49855769	0.45303914	0.43042478	0.45196909	0.45462176	0.46130908	0.47927868	0.49740714	0.52092338	0.50302494	0.4871248	0.47195867	0.45495841	0.45464778	0.44726184	0.41621128	0.42268667	0.41843849	0.42825761	0.43178439	0.42961311	0.42578825	0.43418536	0.44259161	0.4498747	0.41443378	0.40104952	0.40246969	0.4084723	0.40035969	0.38992214	0.38927093	0.39979389	0.4321236	0.44281346	0.45061439	0.46916908	0.46052498
0.48656586	0.49081084	0.50134987	0.49371609	0.48196816	0.46333322	0.46664572	0.49945751	0.5159207	0.53933358	0.54373944	0.53092772	0.49491209	0.48126489	0.46807626	0.45166254	0.45734471	0.46829128	0.47655624	0.50222147	0.50458121	0.52751386	0.5326947	0.50220847	0.50062627	0.49464834	0.46144289	0.43588614	0.42327601	0.42947757	0.44136912	0.44092229	0.44096401	0.44005811	0.44441208	0.45547673	0.4541285	0.41429016	0.40193605	0.40858567	0.41399238	0.40948731	0.40819246	0.39397353	0.42078897	0.45277315	0.47451907	0.46305913	0.46857679	0.47307587
0.49906772	0.50727886	0.52013451	0.48782888	0.45960107	0.44339961	0.45469373	0.48200125	0.50841141	0.53702629	0.54545397	0.53388768	0.51638675	0.48119771	0.47174466	0.46353161	0.45914817	0.46414107	0.46259439	0.48318884	0.50608158	0.51564705	0.51833975	0.51235008	0.48510665	0.4917143	0.46669406	0.42703339	0.42111593	0.41582152	0.43733647	0.43420458	0.4315421	0.44024253	0.44076699	0.45497161	0.432908	0.40007704	0.40377942	0.40013349	0.39385596	0.40457326	0.39971396	0.41698435	0.43252394	0.44033358	0.46471643	0.48047733	0.4702113	0.45965827
0.48612249	0.48352805	0.51008421	0.47509944	0.46173856	0.44175208	0.44004023	0.45694166	0.47036734	0.50182939	0.52707869	0.52434069	0.50995612	0.45787033	0.46063173	0.45650995	0.462219	0.45683023	0.45047915	0.47694239	0.4799996	0.49644271	0.49912095	0.49977696	0.48964769	0.49202499	0.45473775	0.4226819	0.40517807	0.39616135	0.4125573	0.40010136	0.40935928	0.41654953	0.41939184	0.42724845	0.40763041	0.4016977	0.38576725	0.38532811	0.38238183	0.39126247	0.3863079	0.40750429	0.41703695	0.4369688	0.45809752	0.45342648	0.44407904	0.43568909
0.44864282	0.46176854	0.47099417	0.46832821	0.4449757	0.42843229	0.42464647	0.43690071	0.43630227	0.47399533	0.49270779	0.50679249	0.50499386	0.47460979	0.47551212	0.47051549	0.47033697	0.43365097	0.46534687	0.48543251	0.49314642	0.49159741	0.48812312	0.49005675	0.489694	0.47948876	0.46404177	0.42884925	0.4102639	0.38684317	0.39595193	0.39977869	0.39547783	0.39696413	0.40228662	0.40328053	0.40488046	0.40377021	0.39175558	0.37597445	0.38676089	0.37566876	0.38497844	0.38862965	0.41389814	0.42806253	0.43786773	0.43424332	0.43839741	0.41539404
0.45921555	0.46330062	0.48645222	0.48411718	0.4661594	0.44888732	0.46151412	0.47052771	0.46968061	0.46541125	0.47297907	0.48007634	0.50713968	0.51449859	0.52048606	0.51667547	0.50846767	0.51207429	0.51625508	0.5063886	0.50892913	0.5048179	0.49245954	0.49206442	0.49376333	0.49029791	0.48500401	0.4653191	0.42987522	0.43301779	0.43015015	0.41957873	0.39722878	0.38998151	0.40054676	0.40779981	0.41247469	0.41415352	0.40585989	0.40867478	0.41104528	0.40904132	0.40105501	0.41042584	0.42072639	0.43136826	0.44512039	0.44480914	0.41623142	0.41423088
0.46038035	0.47709411	0.4963038	0.49312982	0.49331784	0.48776761	0.48956484	0.48178694	0.48640242	0.47935146	0.4820587	0.48229355	0.48085386	0.52745759	0.54934764	0.56948388	0.57624441	0.57922739	0.57507479	0.56543571	0.54933435	0.52437216	0.49338657	0.4887723	0.49675274	0.50901216	0.49812174	0.49728373	0.46919179	0.45547283	0.44810918	0.43916672	0.40636182	0.40460345	0.4039225	0.42513934	0.44445771	0.43195394	0.44216529	0.4318735	0.44034928	0.42580566	0.42019898	0.40607128	0.41098678	0.41712245	0.4417783	0.43015432	0.42238799	0.42105582
0.45795554	0.45929608	0.47363573	0.4989875	0.48484385	0.48680472	0.49892247	0.49840915	0.4761849	0.47101247	0.46329546	0.4593429	0.4761427	0.50604403	0.54355747	0.56312764	0.57292598	0.59882444	0.58719248	0.58720481	0.56585765	0.50846666	0.47997901	0.48139244	0.47701222	0.50584954	0.49867886	0.49375874	0.47779119	0.46629551	0.45014679	0.44088486	0.41329455	0.40580171	0.40307948	0.42111677	0.42718285	0.44362643	0.43496019	0.44942939	0.4447602	0.41514093	0.39812037	0.39006785	0.40550965	0.42085311	0.41996256	0.42667979	0.42640913	0.40526783
0.43828997	0.44089198	0.4486967	0.46995413	0.46090257	0.47497243	0.46972907	0.46625927	0.46548074	0.45901793	0.45690653	0.44245359	0.45077419	0.46479362	0.50537544	0.53712207	0.55657405	0.57269394	0.59043348	0.57593334	0.5552308	0.53412294	0.47063947	0.47864267	0.48020905	0.47821662	0.48161206	0.47538513	0.4558658	0.44744542	0.43790644	0.4312183	0.40847537	0.4152112	0.39796722	0.39938802	0.41628319	0.42881346	0.43140101	0.43911552	0.42037609	0.40947807	0.3992295	0.38176706	0.37802449	0.38120002	0.39451849	0.40300751	0.40824592	0.3962732
0.43500578	0.44515711	0.45656949	0.45239824	0.43742815	0.45239973	0.44387016	0.46751809	0.45366848	0.45782787	0.45265979	0.45017996	0.46714061	0.46936166	0.48575741	0.49538529	0.52436835	0.55214918	0.5740453	0.58355576	0.56351739	0.52672035	0.51243025	0.5001573	0.5005703	0.49521083	0.48455709	0.4627074	0.45081431	0.45625532	0.45024633	0.44178206	0.41647434	0.4145259	0.40942946	0.39998069	0.42974299	0.42085698	0.41597843	0.42943463	0.42402717	0.41221139	0.38841021	0.37880084	0.36942339	0.37736544	0.38807851	0.39239037	0.4021557	0.41112992
0.43651098	0.43606639	0.45471397	0.45291951	0.46161383	0.45949039	0.46857727	0.46105987	0.47475594	0.47328722	0.49241087	0.48943564	0.48987269	0.49423543	0.49215567	0.50740755	0.51274347	0.54078209	0.56042933	0.58050799	0.57161528	0.57378644	0.55843061	0.54100752	0.54904246	0.52823079	0.49644041	0.46832627	0.44462696	0.4565548	0.44454217	0.45899776	0.4398545	0.4346512	0.42941332	0.43772644	0.42318562	0.43203288	0.43310523	0.43254307	0.44697171	0.42731023	0.40326715	0.40003783	0.40256214	0.41320559	0.41298324	0.41705728	0.44111907	0.43127525
0.42467359	0.44874957	0.4466148	0.46593204	0.46445891	0.45522884	0.45828548	0.4711192	0.47919461	0.48603305	0.5058592	0.50268531	0.50751644	0.50224245	0.49724671	0.49616611	0.51092005	0.51574451	0.54153478	0.57711458	0.57273942	0.59734154	0.57099068	0.55357182	0.5516488	0.53417784	0.48429972	0.44342455	0.44084522	0.44599158	0.44418859	0.44842452	0.43648827	0.43913326	0.44239837	0.44892126	0.44653642	0.43984956	0.43133929	0.45133391	0.43987906	0.43200395	0.42664641	0.41210276	0.40554106	0.41623619	0.41260093	0.42632166	0.41740209	0.44254658
0.41930553	0.43938917	0.4441618	0.44929156	0.44476694	0.43490228	0.45116284	0.45700493	0.44603896	0.46440142	0.49972105	0.50277323	0.49276632	0.48395461	0.4923687	0.48637906	0.48827547	0.49616331	0.50861752	0.54585218	0.56039262	0.57532418	0.55798876	0.56103814	0.55123746	0.53056854	0.47607052	0.43111941	0.42081919	0.41853887	0.43658713	0.42187169	0.42068768	0.41888779	0.42109931	0.43158305	0.42566395	0.41778642	0.42404264	0.43469027	0.42569563	0.42695332	0.39034629	0.39962935	0.40617472	0.40281394	0.40489626	0.41261017	0.41719934	0.42807335
0.40968558	0.41346836	0.44189519	0.44258344	0.44497359	0.43631077	0.41947258	0.43210506	0.44271514	0.43681794	0.45633686	0.47244579	0.48852435	0.48118931	0.49736083	0.4799968	0.48319542	0.48966852	0.48659283	0.50522262	0.51503539	0.53349644	0.53558624	0.55965412	0.55656832	0.54273307	0.49934909	0.44276249	0.44586411	0.42678744	0.42049077	0.42210758	0.40510827	0.40539888	0.41641629	0.42197376	0.4155539	0.41459301	0.42051682	0.43067205	0.42117512	0.41269377	0.39327386	0.38717645	0.389552	0.39239544	0.40338862	0.39951277	0.40439221	0.40005112
0.40902862	0.40163994	0.42470777	0.44607022	0.43778345	0.43038964	0.44527999	0.45475227	0.44454595	0.44767016	0.44644234	0.45875371	0.48472565	0.48798048	0.50251627	0.49134704	0.5003472	0.4907918	0.47545028	0.49606222	0.48725554	0.50115895	0.52706307	0.55553812	0.58078277	0.58226097	0.534172	0.49409744	0.4628523	0.4519181	0.43612498	0.43437615	0.41583553	0.42720422	0.44049427	0.43791467	0.44925517	0.43106541	0.42982042	0.42986014	0.43633452	0.41925082	0.39593208	0.37830767	0.4054651	0.39455751	0.40010142	0.40674138	0.39752012	0.39943367
0.39660013	0.41276684	0.43981034	0.46018758	0.46288562	0.46528715	0.46070945	0.45745993	0.46461761	0.45318753	0.45489573	0.45973438	0.46544284	0.48097217	0.5074513	0.510571	0.52072102	0.49613333	0.48747104	0.47337177	0.46952483	0.48342699	0.50942105	0.56559926	0.58892959	0.59494621	0.57347333	0.52736837	0.50777179	0.49372953	0.48642698	0.46883708	0.45409724	0.44202641	0.46958783	0.47454399	0.47705871	0.45667005	0.44803444	0.44873911	0.43667158	0.42278805	0.3978869	0.40044582	0.39730152	0.41290841	0.40988758	0.41038251	0.40695605	0.42202011
0.39823419	0.40562916	0.41866165	0.43988478	0.43368044	0.43387711	0.43613341	0.45168686	0.43890578	0.42362711	0.42932385	0.43745208	0.45514053	0.4617759	0.48366177	0.49511397	0.51339841	0.49702683	0.47764933	0.47021157	0.46278763	0.46917191	0.49305069	0.55531728	0.58577299	0.6093722	0.58182597	0.53187925	0.51111376	0.51113802	0.48289558	0.47454837	0.4515475	0.45564523	0.46740028	0.4644646	0.47643232	0.44554397	0.4428367	0.43115869	0.434147	0.41192454	0.39507326	0.38197467	0.40222171	0.39725032	0.41523832	0.39983365	0.39454347	0.4082464
0.39790189	0.40526399	0.40625739	0.42388225	0.42428535	0.40824577	0.42020416	0.43693313	0.44227809	0.41676337	0.40759206	0.40708339	0.42640164	0.43787065	0.4580549	0.4645105	0.47098279	0.48023844	0.46431527	0.46856046	0.45130426	0.45654222	0.49862677	0.54530573	0.56839275	0.58432323	0.55961663	0.52067238	0.49254763	0.47952521	0.47825688	0.45732176	0.4410482	0.44607753	0.454126	0.45849249	0.44641244	0.42149746	0.42108238	0.41129953	0.43056488	0.40724576	0.38279408	0.38896459	0.3562991	0.38678008	0.38970676	0.38522401	0.38236085	0.41058505
0.40617695	0.41132754	0.41014174	0.4139621	0.39493078	0.40057325	0.40165293	0.41987151	0.41863135	0.40776813	0.40516898	0.39561078	0.40860036	0.41740477	0.43066978	0.4407506	0.45211789	0.46946949	0.48824731	0.48625055	0.46158969	0.47400555	0.49237129	0.53245157	0.56313789	0.55764341	0.52863008	0.48861432	0.47254992	0.46656811	0.48383811	0.46404505	0.4546473	0.45894378	0.4556877	0.44280142	0.44063425	0.422061	0.42145306	0.39876369	0.39962476	0.39268875	0.36812124	0.35185325	0.37863916	0.37005877	0.3696005	0.38413665	0.3973375	0.39595968
0.43391377	0.43857771	0.43582585	0.41616815	0.39322814	0.41318297	0.40300807	0.40615442	0.42672893	0.42580056	0.43317127	0.43691576	0.43943053	0.44065142	0.44226715	0.45395404	0.4638257	0.47901136	0.50384855	0.53053975	0.5286454	0.53504157	0.54195446	0.56987613	0.57513088	0.55840153	0.5228985	0.46558142	0.43357393	0.4542838	0.4426561	0.46608335	0.45270354	0.46604586	0.46632117	0.4515965	0.44276017	0.42901492	0.41200194	0.41845489	0.41396087	0.4123463	0.40011793	0.37747175	0.39376271	0.39347416	0.40235922	0.38829792	0.41812709	0.42595798
0.44869742	0.44644567	0.44366831	0.41217709	0.39213669	0.38512501	0.38733542	0.40506339	0.41840121	0.4262116	0.42845702	0.437271	0.45410141	0.44612059	0.43913305	0.42750424	0.45592362	0.48257446	0.5267967	0.55873883	0.57122177	0.56829464	0.57211453	0.57147914	0.56459153	0.53491116	0.48512113	0.45570314	0.42546514	0.42669389	0.44978917	0.44345459	0.45370859	0.45387924	0.45255488	0.44220209	0.43975082	0.42436373	0.40912285	0.41221982	0.41966075	0.42174688	0.40536922	0.40001115	0.40960774	0.41536555	0.40735236	0.41277844	0.41537625	0.43133765
0.43943366	0.43336061	0.44676945	0.42022997	0.39349115	0.38886133	0.38351631	0.393567	0.40616751	0.41424987	0.41055316	0.41749692	0.43784443	0.44165242	0.44345403	0.44059831	0.44365105	0.47435024	0.5230996	0.54915744	0.57504946	0.57542801	0.57639563	0.56314147	0.5573833	0.52736884	0.47439682	0.42902866	0.41595194	0.41315216	0.42828211	0.42061859	0.42978072	0.4303298	0.44316089	0.44707727	0.42010733	0.39991841	0.37673637	0.40575194	0.40793082	0.40848631	0.39816043	0.4021163	0.40958968	0.40635872	0.40754068	0.4079029	0.40674108	0.40724924
0.40350941	0.41864055	0.42058319	0.3978093	0.38683331	0.37321761	0.38368371	0.38761973	0.39167023	0.39876676	0.40324113	0.41158158	0.41576278	0.41073859	0.44489163	0.43227297	0.43587211	0.46660948	0.50127387	0.52144533	0.54138112	0.54165941	0.54459381	0.55895978	0.55458355	0.52042347	0.48032975	0.44679621	0.41489822	0.40495428	0.40397424	0.41669312	0.41804722	0.42589155	0.42098981	0.41788116	0.42714965	0.38378006	0.40016639	0.40299308	0.39509654	0.3977387	0.38572782	0.36799777	0.38658801	0.38893288	0.38930649	0.38318303	0.38093382	0.40342659
0.39081141	0.38628981	0.40966988	0.4032512	0.38009357	0.38882256	0.3949309	0.40003166	0.38823646	0.37723878	0.37971464	0.38092023	0.39607245	0.4166801	0.42329669	0.44215313	0.46980798	0.47969294	0.49014431	0.50171429	0.50013977	0.51267296	0.5289526	0.54457188	0.56127071	0.55651766	0.51790494	0.47221029	0.43013021	0.42443442	0.43362761	0.42221564	0.41989684	0.43909246	0.42180842	0.44936165	0.44310948	0.41319233	0.40072322	0.41305265	0.41850796	0.40380421	0.39157268	0.38709015	0.3984234	0.39537925	0.39096722	0.39577919	0.38732138	0.3911337
0.37406391	0.38256785	0.40280718	0.41251525	0.42015278	0.40903103	0.42573351	0.41784549	0.40250307	0.37438661	0.36939234	0.37692079	0.39958012	0.40762728	0.42882553	0.46722293	0.48329112	0.49483833	0.49960494	0.46799031	0.4741821	0.4820019	0.49257949	0.54969597	0.56675905	0.57103968	0.55585575	0.50938511	0.47109228	0.46525443	0.46810833	0.46361697	0.4397999	0.45789787	0.47474921	0.46707755	0.47379699	0.44715539	0.42813516	0.4374761	0.43134922	0.40871626	0.40239888	0.39576072	0.40185148	0.41249263	0.40547061	0.41683471	0.40756643	0.41561955
0.38366732	0.36663201	0.3830905	0.40006438	0.42480966	0.42429587	0.42323402	0.41388395	0.39470464	0.37158895	0.37311524	0.36272794	0.38475993	0.38811508	0.40406203	0.44035554	0.47476742	0.47853029	0.46209112	0.46427897	0.45400718	0.44252279	0.49035814	0.51855707	0.56961143	0.57796913	0.56470203	0.51603711	0.49382961	0.4807193	0.47321329	0.45974696	0.46023402	0.4735592	0.48501918	0.48252058	0.47549722	0.43823397	0.4255996	0.42816576	0.41615412	0.41185081	0.3910864	0.39442495	0.41122723	0.41405892	0.41360521	0.40091944	0.40188593	0.41949931
0.35437089	0.35863316	0.37133491	0.3849335	0.41832247	0.40277913	0.42414433	0.40325436	0.38189229	0.35530823	0.35375947	0.33801079	0.35950035	0.36450559	0.39125311	0.41573191	0.43609563	0.44835961	0.44296297	0.43545398	0.42864418	0.43173572	0.4542062	0.51617402	0.56648332	0.56419975	0.55646533	0.51681143	0.48317876	0.47723353	0.46113023	0.46217665	0.43405771	0.45937732	0.47070101	0.45882803	0.44787627	0.42696595	0.40345949	0.40038309	0.40313357	0.40272146	0.38925245	0.37730005	0.37384313	0.39777941	0.39541066	0.3962023	0.39998096	0.39466038
0.36158401	0.35766941	0.3571063	0.38450101	0.40321195	0.39276379	0.39129016	0.38627821	0.36601052	0.33774677	0.33982193	0.34425485	0.3412244	0.36666498	0.38007671	0.40094826	0.42962047	0.43971956	0.45748448	0.4531081	0.446374	0.44417483	0.46990582	0.51836234	0.54562259	0.55316532	0.53466117	0.49840707	0.46704158	0.46231037	0.46421686	0.47081199	0.46918976	0.4638629	0.45443892	0.46427351	0.42045012	0.39607632	0.37025994	0.37216446	0.38170612	0.38947374	0.37634036	0.3669154	0.37366381	0.38710973	0.3926633	0.38390285	0.39198884	0.38693714
0.37746406	0.37747243	0.39140096	0.4007313	0.40419897	0.38785887	0.40055659	0.3992078	0.38780698	0.36033824	0.35911185	0.35749492	0.36526328	0.38775331	0.41646397	0.44564772	0.46074709	0.46775714	0.4897508	0.49409759	0.49968016	0.49745783	0.5090664	0.53492534	0.5675987	0.55687338	0.53281623	0.48539397	0.45245814	0.45643464	0.47318479	0.48056319	0.48239702	0.4632116	0.46072102	0.43789414	0.42128485	0.38984606	0.37469223	0.37955552	0.37642521	0.38835055	0.38752651	0.3927553	0.39562279	0.40772125	0.40788415	0.373633	0.38562512	0.39685971
0.41121763	0.40775695	0.41442254	0.40684727	0.39221805	0.39555365	0.40322673	0.39592808	0.39560539	0.39135069	0.37982002	0.40431145	0.40431362	0.43465433	0.43890217	0.46374267	0.47039908	0.49797279	0.50847983	0.5319556	0.5231666	0.53315216	0.54640996	0.5636338	0.57831931	0.55248362	0.50992775	0.46360195	0.4514609	0.45548856	0.45456201	0.4803139	0.46756881	0.45738369	0.4458783	0.41949263	0.39455184	0.38278008	0.37253785	0.35365108	0.37705055	0.37634361	0.39496559	0.40397039	0.4089137	0.41707927	0.40081924	0.38091844	0.38139987	0.3828128
0.41229126	0.41387767	0.41163853	0.41180485	0.3907949	0.37971306	0.39374	0.3771475	0.39321434	0.39771646	0.39534101	0.4145968	0.43022814	0.43548906	0.44570243	0.46696121	0.46219057	0.48527458	0.49843243	0.52270627	0.53041476	0.53750122	0.54858428	0.56097782	0.55211306	0.53082049	0.49364936	0.4441669	0.42748097	0.44191462	0.44885302	0.44781962	0.44264835	0.43568259	0.42528111	0.41896674	0.38257253	0.36883098	0.36437321	0.35184348	0.35938752	0.36751083	0.37873805	0.39216158	0.40940258	0.41676694	0.39531213	0.38471103	0.37659043	0.38641667
0.40239072	0.40979174	0.41395581	0.3989661	0.38491225	0.39203674	0.36351389	0.37770352	0.38101923	0.39006379	0.39832085	0.4113192	0.42381713	0.44669726	0.46694729	0.46452093	0.46680912	0.47507966	0.48990259	0.5265854	0.51389408	0.5209192	0.52366561	0.53580213	0.5335151	0.52779907	0.48412913	0.43118256	0.40748921	0.43109182	0.4275358	0.41999969	0.41062784	0.41047388	0.40088028	0.38396811	0.38034511	0.3550286	0.33945233	0.35003376	0.3414754	0.34853798	0.36927474	0.37285933	0.39294204	0.40249211	0.38871732	0.36374009	0.37470254	0.36361349
0.39342082	0.40160552	0.39228716	0.40928599	0.38986182	0.38311675	0.38263121	0.39655221	0.38747543	0.40949544	0.41455746	0.43126449	0.45088336	0.45624271	0.46805999	0.4728165	0.48190287	0.50526661	0.49818423	0.51124531	0.50493646	0.49651426	0.4964304	0.511042	0.5072003	0.51630014	0.49409363	0.46354038	0.45352221	0.43975139	0.43615904	0.42852581	0.43271795	0.4094682	0.39997432	0.39689815	0.38008073	0.35901818	0.34171665	0.33557749	0.3599363	0.3606365	0.36078429	0.37525636	0.39261132	0.39456409	0.39266747	0.37576738	0.37321365	0.37074772
0.40653595	0.41882178	0.41991633	0.42625564	0.41998488	0.40225869	0.42313427	0.43837807	0.4358156	0.43033445	0.44269651	0.44481048	0.47231889	0.4824264	0.4952274	0.50637978	0.51112044	0.49850434	0.50959021	0.50218999	0.49449384	0.49873665	0.47960529	0.49814218	0.50013685	0.52315372	0.51169473	0.50321221	0.48276305	0.49370718	0.48603436	0.46648961	0.44413263	0.41716984	0.42201144	0.42187598	0.41222295	0.38273287	0.38884148	0.36757436	0.36830521	0.37958175	0.37479746	0.38693118	0.39686593	0.41071701	0.42477536	0.41570309	0.42142555	0.41853875
0.41976991	0.42219925	0.42020226	0.43108884	0.42507523	0.45063502	0.44726381	0.44062752	0.45232338	0.44291762	0.44639122	0.46235991	0.46805531	0.47719145	0.48851517	0.50463021	0.49895391	0.50652951	0.48817769	0.51408172	0.4828088	0.47361153	0.45827332	0.48477057	0.48610529	0.4858551	0.51311612	0.5035665	0.50765854	0.50195271	0.50151432	0.46550632	0.44622135	0.42509744	0.43830866	0.42505682	0.42171362	0.41844055	0.39509669	0.39542666	0.39299977	0.37883955	0.36565191	0.38197789	0.38243189	0.39990041	0.42264706	0.42584437	0.43160319	0.43484914
0.41050592	0.40901756	0.41228986	0.41743872	0.4146263	0.41700438	0.43270528	0.45149362	0.44289184	0.44847441	0.4336184	0.44032899	0.44422233	0.44397533	0.45999473	0.4836024	0.47904229	0.4794651	0.47907507	0.4822343	0.47609389	0.45686808	0.43647113	0.45338237	0.47125265	0.48411781	0.49764574	0.49875072	0.4904308	0.49499965	0.48242843	0.46230018	0.43977964	0.42796952	0.42704913	0.43627056	0.43286383	0.41808462	0.39804655	0.39620245	0.39312091	0.38263598	0.37149325	0.36301923	0.36707878	0.38753465	0.41098794	0.42187333	0.42420796	0.42888781
0.39339107	0.40198907	0.4029654	0.40720087	0.41419941	0.41270545	0.41087386	0.42403191	0.45081437	0.43062928	0.44182801	0.43532914	0.42782146	0.44005451	0.43951982	0.45468685	0.46206233	0.47683072	0.4879711	0.4951998	0.47874892	0.46917993	0.44033509	0.44714898	0.44973227	0.46851361	0.46977153	0.4709866	0.47616827	0.47701305	0.47056329	0.45832211	0.4406586	0.43597135	0.43945801	0.42458677	0.4271062	0.37898192	0.37730536	0.35944113	0.38805276	0.36531571	0.35954952	0.35180148	0.35891289	0.37022209	0.39800692	0.39904445	0.39801016	0.40321416
0.41064778	0.41011545	0.41602734	0.42152634	0.42658171	0.41351435	0.41915303	0.43878439	0.46104136	0.45491022	0.44884309	0.45791784	0.454629	0.45629936	0.46747971	0.46772188	0.47858286	0.49061078	0.50745684	0.52202278	0.51546937	0.49971342	0.47767296	0.47922075	0.47903454	0.48074254	0.47073159	0.45410529	0.45861843	0.47003198	0.4805744	0.48466417	0.46445629	0.45656058	0.45096222	0.43694672	0.40480566	0.38088864	0.38023999	0.37777972	0.39991412	0.373236	0.3779341	0.38942438	0.3862074	0.40537176	0.393287	0.39940742	0.40396658	0.39675269
0.4131363	0.42253917	0.43408555	0.44279295	0.43621549	0.42268482	0.45981506	0.45341563	0.46555707	0.45674422	0.46797353	0.4624421	0.47441339	0.48166454	0.47316405	0.4859167	0.50911868	0.51663876	0.54681838	0.57628268	0.56861258	0.55060393	0.51855159	0.50624287	0.49023288	0.47416326	0.46645656	0.44643039	0.44858158	0.44841877	0.47454518	0.47462222	0.48267376	0.47032508	0.45672008	0.43628857	0.41773513	0.39116579	0.37175184	0.38465029	0.39577833	0.41713494	0.41208488	0.42183602	0.42802045	0.4293744	0.41354698	0.39072406	0.39369142	0.39623332
0.41530237	0.4254292	0.43526116	0.43803394	0.42872131	0.42693117	0.44202572	0.4538416	0.45916215	0.4687022	0.46979979	0.47302672	0.47486302	0.46994227	0.47950625	0.48666346	0.50655103	0.52766615	0.56078762	0.59019566	0.58946246	0.56902826	0.52708369	0.4977203	0.4824782	0.47633824	0.45815203	0.43353978	0.4294453	0.44544274	0.4635967	0.46161619	0.45471704	0.44155139	0.43156555	0.43080336	0.40836999	0.37830964	0.36767769	0.37863398	0.37933141	0.38663861	0.40210637	0.4201017	0.43169734	0.43102986	0.4088771	0.38565451	0.37479833	0.37514552
0.39792874	0.40720028	0.42893922	0.43721855	0.42526966	0.43201715	0.42889094	0.41444424	0.43427914	0.43989512	0.45979482	0.45305923	0.46474221	0.47328776	0.46935916	0.48645473	0.50288057	0.53356749	0.54655033	0.58118796	0.56761456	0.53515935	0.51089221	0.49563342	0.46964163	0.46453443	0.4436861	0.41194251	0.43284988	0.42902225	0.43496463	0.43250659	0.43362817	0.43889952	0.41944179	0.41210213	0.38888076	0.35581231	0.35542515	0.36228672	0.36543703	0.37599221	0.39367342	0.40080848	0.41331235	0.40982035	0.39367071	0.38080117	0.35860103	0.3575919
0.39260435	0.40172923	0.43365449	0.42598772	0.43127558	0.42496407	0.42106318	0.42927581	0.44055337	0.44005167	0.45469421	0.45271885	0.46513331	0.48438311	0.49951521	0.51388276	0.51939785	0.52098036	0.52368343	0.52498507	0.50841713	0.50811344	0.48423019	0.47746879	0.46392223	0.46424982	0.45394537	0.42941141	0.42247075	0.42475921	0.42519262	0.42575791	0.42378914	0.40519613	0.40390295	0.4004311	0.38718507	0.3712292	0.36471084	0.35981926	0.36322519	0.36385131	0.37816	0.39648303	0.40584782	0.40208101	0.38934284	0.37092969	0.36841872	0.35709727
0.41407394	0.4192906	0.43276143	0.44778061	0.45176512	0.45275459	0.45920214	0.45867378	0.46705696	0.47475553	0.46506852	0.48577368	0.49402431	0.51736504	0.53639102	0.55754989	0.55874085	0.51450694	0.50217634	0.48565274	0.48246133	0.47834909	0.46691698	0.45550135	0.46413141	0.44341302	0.47983393	0.44993472	0.44902021	0.45865926	0.47045276	0.44775447	0.41998795	0.4133077	0.41716665	0.41801345	0.41624898	0.40137818	0.38794544	0.37875044	0.38008475	0.39664027	0.39129052	0.37706536	0.39103541	0.44528526	0.40544045	0.39814278	0.383728	0.38782623
0.43715948	0.43221611	0.44467026	0.44607705	0.45763293	0.454676	0.4806121	0.47158942	0.4880265	0.4893837	0.48406446	0.48626468	0.50165963	0.5273242	0.53501409	0.582506	0.54298526	0.5053798	0.45341438	0.46218139	0.46434113	0.44438231	0.44393247	0.4464792	0.45567894	0.47096232	0.46667185	0.47032815	0.47324318	0.47826809	0.47001097	0.45941424	0.42542231	0.4168061	0.42672026	0.4397617	0.43061534	0.42666808	0.42983273	0.41658032	0.40883791	0.3830395	0.38008615	0.38328519	0.38255504	0.4020437	0.40567988	0.40357727	0.41016948	0.41986516
0.41763696	0.41827384	0.4245387	0.42539683	0.43999344	0.4469381	0.45095044	0.45199174	0.46854162	0.46686566	0.46943837	0.46781334	0.49760094	0.5206905	0.52642012	0.5422464	0.53845614	0.47819257	0.44080496	0.43008572	0.42947736	0.42694151	0.43018883	0.43476483	0.44897854	0.44119903	0.45760822	0.45825952	0.46893567	0.47298521	0.47033718	0.46012568	0.42580411	0.41979051	0.42484352	0.42324957	0.44384763	0.43099371	0.41478008	0.42139956	0.40237328	0.38143229	0.37231365	0.37216285	0.376441	0.38258651	0.39150608	0.4140538	0.41151166	0.40406072
0.40908444	0.40901458	0.41903234	0.41649607	0.42849511	0.41896695	0.43695429	0.43578964	0.44517863	0.45836526	0.47847244	0.46619913	0.48691463	0.50974125	0.52336645	0.52789116	0.50631773	0.45345378	0.4217149	0.40805149	0.41142997	0.40588444	0.42389727	0.41578618	0.42384142	0.43084615	0.43776047	0.4468267	0.43584639	0.45551625	0.44319633	0.45046729	0.42331722	0.42411172	0.4227553	0.42036349	0.42289418	0.41888821	0.4074778	0.39843702	0.39511666	0.37135068	0.39150068	0.36639482	0.36772606	0.37897217	0.37445861	0.38901803	0.39507645	0.40365171
0.41822648	0.43199587	0.42215866	0.42246732	0.41914102	0.41961905	0.43938735	0.4628199	0.46193367	0.47995549	0.55346483	0.502361	0.50968683	0.51815194	0.52044058	0.51788908	0.51166052	0.46759024	0.43719953	0.4090268	0.42168841	0.40684921	0.41637862	0.41993755	0.44468001	0.44787386	0.4413788	0.44322276	0.43358058	0.45530665	0.45561248	0.46359491	0.44630596	0.43593836	0.42266181	0.4285447	0.42995283	0.41408598	0.40789473	0.40712938	0.39622501	0.39122555	0.37470073	0.35753933	0.37062344	0.37045169	0.37696099	0.38602424	0.39660442	0.43287715
0.45173109	0.45073992	0.45347798	0.43679568	0.43601725	0.43997341	0.45106143	0.46279353	0.50918704	0.5248462	0.54202998	0.53656042	0.54971492	0.53230619	0.54297411	0.53552336	0.52100128	0.49571723	0.47173721	0.46071225	0.45063886	0.44581184	0.43847674	0.44287035	0.4555887	0.45861092	0.46133149	0.42962646	0.43520284	0.44837946	0.45571512	0.45666337	0.45269325	0.4405458	0.44238901	0.42816556	0.42947921	0.39949021	0.41399243	0.41262662	0.39722118	0.3920528	0.39969543	0.40145922	0.3849695	0.39652255	0.380723	0.39567435	0.40602958	0.41008127
0.45155334	0.44335654	0.45358932	0.45537576	0.44348896	0.44697842	0.46482566	0.47532603	0.50840062	0.53673053	0.5569008	0.55664712	0.53293437	0.5193339	0.51710403	0.50522542	0.51590735	0.49011481	0.48652831	0.48398325	0.47137386	0.46868843	0.4535237	0.45697418	0.46895087	0.45597944	0.46302503	0.42011738	0.42093307	0.41383556	0.43687561	0.45616052	0.44304681	0.44765064	0.43812257	0.42849857	0.42281514	0.39511335	0.38900617	0.38156661	0.39788106	0.3916977	0.39285392	0.4005473	0.39352283	0.39644903	0.3907584	0.39282927	0.37844136	0.39748144
0.44198331	0.45090833	0.44930157	0.44898418	0.44243324	0.44049448	0.45806691	0.46843743	0.48334494	0.53139007	0.51985765	0.53034586	0.50836182	0.49854791	0.49022707	0.48831752	0.47917944	0.49084505	0.50433922	0.49129659	0.48625475	0.4758943	0.4596324	0.44788507	0.4579784	0.45576832	0.44986412	0.40641281	0.4078725	0.41562712	0.41579437	0.41927332	0.41331649	0.42740709	0.42038625	0.4131695	0.40402654	0.38141334	0.37735182	0.36907834	0.37729648	0.37837142	0.3880493	0.38595787	0.38577038	0.38895118	0.38637173	0.3712227	0.36719528	0.37891966
0.43001312	0.43214902	0.43751487	0.44132483	0.43739396	0.45433131	0.45816943	0.46672061	0.49701133	0.50198764	0.50060594	0.49253243	0.48093739	0.46321091	0.46641853	0.4687542	0.46428216	0.4653241	0.5024752	0.50652206	0.51563704	0.49428743	0.45448574	0.44951567	0.45342952	0.44789013	0.4367452	0.41970435	0.39452901	0.41211602	0.40335673	0.41980183	0.40926212	0.40281177	0.41162279	0.39687747	0.38610056	0.37897414	0.36597845	0.35859817	0.36807409	0.37254328	0.37505215	0.36907429	0.37141064	0.3784104	0.38022646	0.36920962	0.3715989	0.36086172
0.4471482	0.44969758	0.44980508	0.45913923	0.48382455	0.49204856	0.5086211	0.48857024	0.50225323	0.50186872	0.4904753	0.47384721	0.47713715	0.46529436	0.45537663	0.47180241	0.48027113	0.49932629	0.51346803	0.53030688	0.54565775	0.51982939	0.49239418	0.46265918	0.45831245	0.45179641	0.44660813	0.4327248	0.4325003	0.42583528	0.42874143	0.43276915	0.42500225	0.41890824	0.42525271	0.40666196	0.4134368	0.39505923	0.38101161	0.38711223	0.38780054	0.3976391	0.39938092	0.40489647	0.41079718	0.4196403	0.40692863	0.39624926	0.40321028	0.39998445
0.45621982	0.46212882	0.47760168	0.48679447	0.48604947	0.51289898	0.51069397	0.5091632	0.48997456	0.48668218	0.47802913	0.47180533	0.46244946	0.47615039	0.47000602	0.478953	0.49278304	0.50906628	0.5415554	0.5516175	0.5386914	0.51303214	0.48959205	0.4425652	0.43899834	0.44426137	0.4380244	0.45149493	0.45093852	0.44347367	0.44615242	0.43916756	0.41981006	0.42737103	0.42612723	0.43451372	0.43035102	0.41539922	0.40134841	0.40831777	0.41916275	0.40951008	0.40659863	0.40955356	0.4194147	0.42926103	0.4275029	0.41657922	0.41630882	0.41279262
0.44857544	0.46028966	0.47928333	0.4670977	0.48686424	0.48673511	0.48265144	0.47306001	0.47239691	0.4689911	0.47865191	0.46558303	0.4469488	0.44687077	0.47850415	0.4770695	0.48588327	0.4942596	0.53483969	0.53781599	0.53820848	0.49935222	0.45184961	0.4290846	0.42728421	0.44002327	0.443214	0.43803802	0.4529191	0.44611529	0.43603653	0.44197989	0.43231684	0.43919402	0.41894379	0.43509012	0.42418206	0.4270454	0.40979946	0.41597351	0.42085862	0.40393648	0.40357912	0.39916271	0.40110049	0.42121634	0.42441058	0.42665973	0.4038752	0.40723288
0.44136953	0.4387902	0.45894137	0.45776138	0.46080223	0.45091325	0.46221983	0.45640659	0.46240544	0.46114963	0.44814345	0.45016524	0.44524661	0.46452692	0.46661344	0.46772921	0.47136223	0.4895919	0.52020448	0.52981126	0.51858318	0.48143151	0.45257404	0.42380485	0.41858715	0.41920781	0.41195139	0.41477776	0.43585703	0.44023928	0.42983764	0.42436796	0.41298339	0.41231078	0.41830167	0.42151248	0.41362369	0.39915869	0.4211714	0.40411639	0.40653136	0.40246069	0.38273516	0.38498062	0.38420448	0.39129093	0.40313032	0.3994537	0.38932693	0.39005992
0.4539184	0.44514161	0.46569163	0.45329455	0.44764507	0.44099835	0.44217354	0.44788867	0.44640401	0.45511195	0.46614259	0.46606493	0.47396016	0.47231859	0.47599205	0.49390239	0.51342851	0.50128531	0.51093888	0.51201224	0.49412924	0.48534209	0.45504901	0.43551925	0.4243128	0.43561476	0.432428	0.43993193	0.45710963	0.45415285	0.46027568	0.45940214	0.43404722	0.41440445	0.4198159	0.42547956	0.40172243	0.40741885	0.4042578	0.40738189	0.42555726	0.45455542	0.4022356	0.38297299	0.39890385	0.39818308	0.40364268	0.40141192	0.37896442	0.41629386
0.47693342	0.47846514	0.48587966	0.47522914	0.4720431	0.44335127	0.4495579	0.46090996	0.45436484	0.47084612	0.48644638	0.50708139	0.50991201	0.51845622	0.54855675	0.54851562	0.54765213	0.52140653	0.5123753	0.50604212	0.50699699	0.51047122	0.49771136	0.48150858	0.47730327	0.48861781	0.4761892	0.46635199	0.47527635	0.48603901	0.49420774	0.48468029	0.45207351	0.44098711	0.44162053	0.43933159	0.423951	0.41544965	0.41491163	0.42867452	0.44282988	0.46253192	0.43439716	0.42188501	0.42815378	0.42128858	0.41497943	0.40974858	0.41749877	0.42624685
0.46700674	0.48543948	0.48723257	0.48239338	0.46002442	0.44613928	0.436957	0.43714565	0.46178198	0.48396328	0.51471019	0.52611887	0.53501636	0.54296964	0.54357135	0.55878687	0.56160486	0.52804387	0.5008015	0.49890524	0.51238543	0.50680244	0.50917006	0.50180465	0.50453299	0.49396622	0.49239767	0.46784312	0.47657913	0.48663273	0.49179524	0.48659721	0.45018637	0.43422657	0.43250147	0.42659611	0.42467096	0.4161911	0.41773728	0.43631357	0.44137073	0.44653463	0.42458719	0.43224865	0.42359197	0.4316684	0.40066075	0.3989234	0.40825883	0.41812104
0.45946658	0.47336844	0.47659588	0.44769076	0.44528317	0.43340242	0.42638594	0.42636412	0.45868832	0.50170523	0.52732074	0.56023103	0.53890282	0.54164934	0.54315603	0.54339564	0.52798313	0.50421816	0.47729975	0.49291819	0.49022746	0.49501139	0.49334735	0.48204693	0.48293507	0.47566801	0.46815923	0.46820518	0.46590406	0.47813314	0.48164105	0.46279514	0.43191281	0.41533214	0.41910827	0.40552574	0.40600324	0.39937541	0.41214603	0.41850361	0.43172118	0.44209617	0.41816872	0.41147414	0.41195941	0.40793708	0.40192163	0.38930264	0.3916738	0.39224732
0.44212726	0.45704415	0.47242641	0.44231492	0.46053958	0.4302513	0.44004324	0.43352884	0.47232613	0.52460718	0.55419493	0.57144481	0.54849946	0.52429193	0.5054127	0.50831544	0.52012432	0.48765212	0.4789376	0.47922689	0.46971801	0.48915035	0.46655017	0.45387352	0.45099825	0.46108964	0.45551595	0.45951778	0.45531535	0.46607131	0.47143281	0.45265752	0.42480579	0.39679217	0.3975462	0.40685415	0.40223229	0.39716235	0.39705577	0.40166503	0.41649494	0.41912696	0.41296756	0.4079119	0.39115086	0.39613348	0.38747922	0.38456935	0.35882676	0.37489662
0.44902959	0.45792326	0.45862544	0.4598853	0.46517545	0.46862882	0.4724935	0.4857811	0.52348179	0.56257677	0.58411527	0.59190506	0.54734004	0.50904846	0.49763477	0.49168986	0.52525198	0.50147218	0.48846677	0.49889722	0.48724091	0.48228893	0.45723313	0.45916384	0.45126027	0.46275535	0.47763932	0.45888707	0.4596706	0.46927074	0.46237046	0.45404646	0.41458085	0.39723361	0.40125138	0.41140783	0.41530812	0.41211635	0.41585502	0.42848849	0.42843109	0.42877033	0.40068296	0.39373869	0.40682381	0.38778651	0.38958713	0.38088214	0.38692003	0.39102414
0.46949333	0.46542281	0.46926594	0.46408021	0.47796753	0.48214248	0.5105387	0.5379706	0.56696033	0.59798294	0.59665221	0.57072002	0.54245317	0.48042566	0.48864031	0.484164	0.48848179	0.50294393	0.50644898	0.49885932	0.49332976	0.47996873	0.4615519	0.44088188	0.44853824	0.46668056	0.47715008	0.46947533	0.46936628	0.46235892	0.45922405	0.43718901	0.41682017	0.39757854	0.40677226	0.41415104	0.42271236	0.4052166	0.43398139	0.43826103	0.44628254	0.42707133	0.40821022	0.39302707	0.39094082	0.39736909	0.38328326	0.38896525	0.40069979	0.3994135
0.45293939	0.45116699	0.44890678	0.45754024	0.47236088	0.49992001	0.50878865	0.53913164	0.57375669	0.59674168	0.59524459	0.57204074	0.50465816	0.4761911	0.4694618	0.47753847	0.48031592	0.48831621	0.50613332	0.48328432	0.47287661	0.47965196	0.44122729	0.42973042	0.43754059	0.45640787	0.4628787	0.46991408	0.45706564	0.44289488	0.45418826	0.42838201	0.42532113	0.38342279	0.39680862	0.39134833	0.40995902	0.41036206	0.42122409	0.43393233	0.42772743	0.41630825	0.39012942	0.38880903	0.39115623	0.38531101	0.37692222	0.38891774	0.3814427	0.39456201
0.44355974	0.43102577	0.44289511	0.44272375	0.4521963	0.47893107	0.49338716	0.52080876	0.56712818	0.61112738	0.58975589	0.57497466	0.53205472	0.47028974	0.46102852	0.467237	0.47705001	0.47913069	0.47130162	0.46768099	0.46072114	0.44219986	0.43463391	0.41988245	0.42178452	0.43431598	0.44492158	0.46356398	0.44110352	0.43742976	0.43997347	0.41398668	0.41774386	0.39179146	0.36954254	0.38391888	0.39371759	0.37662733	0.38865063	0.40790072	0.40661985	0.39735338	0.38582581	0.38376412	0.38338566	0.37309521	0.37258723	0.36657453	0.37669685	0.38356638
0.43021905	0.44630826	0.44551247	0.43821597	0.46113032	0.4818671	0.48851371	0.50983572	0.54930431	0.59582454	0.61673874	0.60647184	0.56274915	0.51446187	0.48738086	0.48418373	0.48330325	0.48823985	0.46402526	0.45543709	0.46103352	0.45764405	0.44492185	0.43551105	0.4497444	0.43703029	0.45335865	0.46249697	0.44015324	0.43304807	0.43932503	0.42739263	0.40715274	0.38138673	0.37316564	0.38374877	0.3867934	0.37401861	0.38531578	0.38945788	0.3922908	0.38882059	0.38536233	0.37144628	0.36619031	0.36557487	0.37205985	0.38140351	0.37984046	0.38278276
0.44818392	0.47928536	0.46809691	0.46907949	0.47106943	0.48252648	0.47704834	0.4988026	0.53608394	0.61629307	0.6308164	0.62180495	0.59324855	0.55018955	0.53723425	0.51960421	0.50489515	0.50207531	0.46709862	0.45607951	0.47030094	0.48989913	0.48538134	0.47542155	0.48983571	0.50634438	0.49995372	0.47773921	0.44405404	0.44372323	0.46319103	0.44280523	0.40394855	0.40806937	0.40973893	0.40058497	0.3866308	0.37147021	0.37666467	0.3909772	0.40903136	0.41252387	0.4007701	0.4013235	0.39167362	0.3938475	0.38711303	0.39093205	0.38005194	0.40701103
0.45357418	0.47166395	0.48803312	0.48804098	0.48377895	0.48135775	0.48002362	0.48169607	0.51914108	0.58826476	0.63886881	0.64080185	0.61933142	0.56448996	0.54799324	0.5345419	0.52137387	0.48094469	0.46169469	0.45894736	0.48323342	0.48592412	0.49907428	0.50020623	0.51146024	0.52116317	0.50517905	0.47662735	0.43523383	0.44694293	0.44879261	0.45843825	0.44299239	0.43404183	0.42388994	0.42716163	0.41650614	0.39103326	0.38015386	0.3794522	0.39048487	0.41491348	0.4127605	0.41389969	0.40057716	0.41119424	0.40752196	0.39609107	0.39516729	0.41362306
0.44812337	0.46142709	0.46886608	0.47207487	0.46696511	0.45665529	0.46441072	0.4568128	0.51082551	0.58007997	0.63278252	0.64965791	0.63596225	0.56994939	0.54153925	0.51557946	0.49141723	0.46447027	0.44207662	0.44176209	0.45457843	0.46010092	0.49045458	0.49703518	0.50689089	0.49822325	0.50253767	0.47186452	0.45243406	0.440662	0.44224447	0.44891411	0.43779379	0.44213498	0.43004784	0.41339451	0.39801919	0.38194433	0.35718468	0.37137643	0.37090272	0.40574837	0.40399301	0.39112636	0.40866995	0.39844343	0.38884911	0.39335155	0.38271374	0.39742485
0.42753348	0.44192126	0.44323534	0.46812123	0.45933977	0.46898568	0.45565853	0.46585485	0.52105206	0.59881377	0.63011408	0.63331807	0.61188757	0.55329072	0.50993168	0.48639327	0.47167441	0.46029174	0.43764713	0.43336228	0.4550218	0.4410654	0.46688569	0.46611124	0.48533794	0.48692912	0.4717015	0.45720896	0.44881171	0.43787682	0.44374284	0.45158342	0.45546249	0.43961218	0.42500192	0.41962174	0.39551291	0.37104446	0.35003564	0.35828519	0.39299014	0.37769943	0.37392783	0.38229477	0.39716765	0.38533986	0.37788585	0.36349732	0.36626342	0.37455001
0.42561722	0.42560568	0.43493804	0.45558187	0.45948878	0.4879649	0.49754113	0.50050092	0.56705827	0.63663346	0.65101451	0.64378881	0.59084159	0.52890587	0.49125886	0.47644642	0.46827033	0.46528631	0.44395453	0.4518683	0.46325368	0.44981602	0.45169398	0.45155817	0.46180499	0.46044758	0.46922114	0.47538888	0.46423611	0.48441863	0.4776735	0.47777337	0.47413391	0.44647706	0.43425158	0.42108238	0.41228956	0.39764956	0.38161334	0.3805939	0.41897076	0.39214092	0.4200066	0.40256572	0.38409057	0.37805369	0.37709612	0.36985958	0.36992171	0.36860254
0.44059071	0.44876724	0.43264768	0.45743015	0.48425701	0.50795764	0.53102607	0.55492145	0.6223284	0.6671651	0.65251726	0.63013351	0.56078976	0.5058378	0.48565838	0.48579013	0.50006109	0.49215001	0.47685534	0.48591495	0.47231805	0.46987793	0.46357238	0.45659995	0.45080316	0.44610313	0.48636878	0.51328892	0.52619195	0.51962137	0.52177304	0.50385243	0.48447198	0.48057204	0.44542089	0.4398374	0.42858595	0.42919862	0.40889579	0.4146854	0.42846802	0.42484531	0.41686782	0.4145233	0.39593583	0.39858416	0.39989376	0.38254002	0.39938319	0.37604797
0.43926558	0.42626163	0.42020205	0.4343316	0.46315867	0.50106621	0.52291632	0.55971974	0.61288893	0.64249611	0.64919466	0.62112463	0.55041075	0.48822144	0.47886866	0.49158773	0.49291697	0.49046072	0.47939277	0.48069838	0.47048879	0.47148657	0.4578256	0.44933668	0.43046185	0.46010929	0.48862532	0.52408886	0.56665951	0.56193012	0.55542445	0.51292622	0.49014819	0.46034041	0.44472125	0.42861584	0.43218136	0.40760452	0.41839385	0.42765516	0.43757296	0.4446677	0.40637606	0.39980283	0.39531061	0.39729068	0.39052239	0.36998805	0.38854206	0.38427219
0.4238846	0.40682602	0.41099623	0.41848055	0.44287708	0.47324634	0.50961894	0.54325485	0.58632052	0.62935054	0.6353035	0.59000254	0.53964621	0.48633158	0.46101016	0.47602719	0.48002198	0.49169922	0.46503386	0.47071776	0.47284287	0.464075	0.43890733	0.43857172	0.45200521	0.45000082	0.49039853	0.55819601	0.59054196	0.58068901	0.56285113	0.52866721	0.48052022	0.44866687	0.44161803	0.43353063	0.42117566	0.40310878	0.40383598	0.42123708	0.43235502	0.41438618	0.40139028	0.39355972	0.39238077	0.37876606	0.36887702	0.38381612	0.37053663	0.3859477
0.41299406	0.41553983	0.41430107	0.42391989	0.43470147	0.47561574	0.48555756	0.51379853	0.54303163	0.5931676	0.60960287	0.56444228	0.54579765	0.51996005	0.49187556	0.48621273	0.48554245	0.48781353	0.49162853	0.47689503	0.45395023	0.46125653	0.45324594	0.44739538	0.46757966	0.48692301	0.54048085	0.67918223	0.65173936	0.64070177	0.60881919	0.56531799	0.51243073	0.47238159	0.43556008	0.41328457	0.38555309	0.39447787	0.40684298	0.41582665	0.45619577	0.41852191	0.42800784	0.39370582	0.38554925	0.36800647	0.36995479	0.35899219	0.35859686	0.37589425
0.43456683	0.44728661	0.43957683	0.44479024	0.46413028	0.47504827	0.47901958	0.4982318	0.52156794	0.56514758	0.60439157	0.57681352	0.58618939	0.55546767	0.53311741	0.54403222	0.51208764	0.51286501	0.48161176	0.46740153	0.4672699	0.48268217	0.47516462	0.49815497	0.50972837	0.54672736	0.63560575	0.71338028	0.74257302	0.71235245	0.6747911	0.58993483	0.52167881	0.46987981	0.44697171	0.41800988	0.39613679	0.40507308	0.42070952	0.43880391	0.43154386	0.44654873	0.43394262	0.41653073	0.41023135	0.40633762	0.39191219	0.38082886	0.39503765	0.40046471
0.43335885	0.45717356	0.46099332	0.4729318	0.4513056	0.45332327	0.44861919	0.45739558	0.49925554	0.55238932	0.56052804	0.57243663	0.57621258	0.53004861	0.56901002	0.55681205	0.54628903	0.52814019	0.50775409	0.48528647	0.47317526	0.48648214	0.47625187	0.51922309	0.54027474	0.59984195	0.66841978	0.74928689	0.77213514	0.75420099	0.71435404	0.63233995	0.55209291	0.48567006	0.43401048	0.43041247	0.41591161	0.42236459	0.42227373	0.43488914	0.43911323	0.44152927	0.43712246	0.43480337	0.43307871	0.42676452	0.40045041	0.39901933	0.41804501	0.42479146
0.41582045	0.42924926	0.45379725	0.45912439	0.44195297	0.4401342	0.43163967	0.43373209	0.4664852	0.5591107	0.55436873	0.56249374	0.55962104	0.57604468	0.5586105	0.55221516	0.54732203	0.47068053	0.50395179	0.46501413	0.46648431	0.45497209	0.46997082	0.49639076	0.54231441	0.59105355	0.65739125	0.74700457	0.76416439	0.74097097	0.6956141	0.6258685	0.53930932	0.46922457	0.43133429	0.40245551	0.3892602	0.40524462	0.4204151	0.43017095	0.43980917	0.42819977	0.42544335	0.40824607	0.41873795	0.41786909	0.43225759	0.39844733	0.39704454	0.40799677
0.39984423	0.41798094	0.42315724	0.43161985	0.43283117	0.43158314	0.42884669	0.44406661	0.47210532	0.52673668	0.58189917	0.55739033	0.53656554	0.5388605	0.53589493	0.55468094	0.54623693	0.52937227	0.46028519	0.46984157	0.46194035	0.45032698	0.46877089	0.4728328	0.5127874	0.55016702	0.62338978	0.68412805	0.71204054	0.68989962	0.64722919	0.57086474	0.49096105	0.44463122	0.40702462	0.39428657	0.38473436	0.39113659	0.39270571	0.4106825	0.41836721	0.40403074	0.39643568	0.39038131	0.38621566	0.38539591	0.40500847	0.39996746	0.39147967	0.38823259
0.4122667	0.42177448	0.42277876	0.44821197	0.43662795	0.45009562	0.44370914	0.47135034	0.50674051	0.54764634	0.61148626	0.58899426	0.54157376	0.53310215	0.54388547	0.5642426	0.56679088	0.54801941	0.50354069	0.48939669	0.48170149	0.46492934	0.46249244	0.45392659	0.47469872	0.51205057	0.57818222	0.60908622	0.61691904	0.61604983	0.58827388	0.51909453	0.46287078	0.42996776	0.40324301	0.40422833	0.39714313	0.40757528	0.39313716	0.42535877	0.42609423	0.38962454	0.39371371	0.38028419	0.38558114	0.39467418	0.38904664	0.40037158	0.39078984	0.41267276
0.41924912	0.41709438	0.4107511	0.42461753	0.44659472	0.45889908	0.46716869	0.50620276	0.5655148	0.60121232	0.59756172	0.55485314	0.54589981	0.53870058	0.55417335	0.56222141	0.57588524	0.5578751	0.5301125	0.51300937	0.51169026	0.49577868	0.46806443	0.44308668	0.45727462	0.49462873	0.53281397	0.54989517	0.54227078	0.53181505	0.52385306	0.48008031	0.43951809	0.43561843	0.42096636	0.4204267	0.41529197	0.42327437	0.41487005	0.46648484	0.43233997	0.41945451	0.39534605	0.40666184	0.4010275	0.40751016	0.41154677	0.39451253	0.41494012	0.42461649
0.41080588	0.4045383	0.39484996	0.42259172	0.42644593	0.4477905	0.46682239	0.51695037	0.56497115	0.61034095	0.61575902	0.60166544	0.53601146	0.52319431	0.54108059	0.56490409	0.55975306	0.54775476	0.53034669	0.50531912	0.50254196	0.48398444	0.4569813	0.45904917	0.45321244	0.47062671	0.49775061	0.52357095	0.52470738	0.51340145	0.49022594	0.4476977	0.43275779	0.40441099	0.40677357	0.40990791	0.41797242	0.41534314	0.40791684	0.42691469	0.44038182	0.42927814	0.40847659	0.40734446	0.40751237	0.40984699	0.41005772	0.38846052	0.39776847	0.42578679
0.3987357	0.39460588	0.39027825	0.38742974	0.41396546	0.43547902	0.45179167	0.49074319	0.54708612	0.60485083	0.62030011	0.59283388	0.55541712	0.51844501	0.51384676	0.53374231	0.53125793	0.51635325	0.5058825	0.49406698	0.47424579	0.46911481	0.45119739	0.4424696	0.45382875	0.46154457	0.47444773	0.49117404	0.47980124	0.46724606	0.45220327	0.42881125	0.40630132	0.40751508	0.40831983	0.40122634	0.40128127	0.39095002	0.40935713	0.41287792	0.43863669	0.43497264	0.40845269	0.40597323	0.39918074	0.40629333	0.36915612	0.38174698	0.39834934	0.39070353
0.38602597	0.38212219	0.38333014	0.37434006	0.3950972	0.42695025	0.43949744	0.47052813	0.53478897	0.60149235	0.62041378	0.60991359	0.55116755	0.51275152	0.52758014	0.54018402	0.52386713	0.48716423	0.47035635	0.46282631	0.47075385	0.47959179	0.45572123	0.45406467	0.45983431	0.47891456	0.49092427	0.4713521	0.45637128	0.45851737	0.45349503	0.43357074	0.42201114	0.3993552	0.39042321	0.3809745	0.37992194	0.40163857	0.38130316	0.40910304	0.42182696	0.41868478	0.41044593	0.41770214	0.40580529	0.38896152	0.36370227	0.36647326	0.3749814	0.36950418
0.40871188	0.39710906	0.40575379	0.41520441	0.42605725	0.44250485	0.4386788	0.48347867	0.53786838	0.593023	0.62115455	0.61494893	0.60914552	0.55955499	0.55216855	0.54050505	0.51301569	0.48626181	0.45170328	0.44931597	0.46768796	0.46650517	0.48382136	0.47998893	0.48779535	0.5203566	0.52471375	0.48809418	0.46252257	0.45706257	0.4502393	0.43760645	0.42004472	0.40978983	0.41266394	0.40363669	0.37896958	0.38942888	0.39668331	0.40942007	0.43544477	0.44882029	0.43714172	0.42110482	0.41259596	0.40503612	0.39312717	0.37358767	0.37322336	0.39374954
0.42585933	0.40611568	0.44237891	0.44762513	0.46004355	0.48017183	0.47177327	0.48686647	0.54575586	0.58400428	0.62438488	0.62608373	0.61157554	0.58672297	0.55269456	0.52468365	0.49979949	0.46280277	0.4310157	0.45009756	0.43480873	0.47359991	0.48066467	0.49698582	0.51050538	0.53265768	0.50922585	0.48299766	0.46362162	0.46263263	0.45383564	0.4610787	0.44625604	0.42124295	0.40926158	0.42343396	0.38796377	0.38397092	0.38083577	0.40658683	0.43049121	0.45038721	0.4489817	0.45577499	0.43337253	0.41521454	0.37371922	0.373377	0.37598962	0.37732106
0.41911501	0.42425227	0.44787756	0.46023291	0.44107646	0.47213149	0.46657747	0.48181739	0.52527571	0.57309729	0.61386836	0.6077134	0.60529011	0.58038151	0.52825785	0.53124881	0.49522167	0.44761032	0.41551769	0.41420659	0.44884574	0.44796774	0.46477392	0.48355517	0.4993495	0.50870478	0.51156479	0.48108256	0.44735283	0.45514882	0.44487	0.44963741	0.44330642	0.42447245	0.41674289	0.39965102	0.37840629	0.38028422	0.38084143	0.3857826	0.41090462	0.4098047	0.42516983	0.43650246	0.40739658	0.39974114	0.37554452	0.35696188	0.36623254	0.37544149
0.40174296	0.41029191	0.42498106	0.45158577	0.494196	0.46844584	0.46285877	0.460639	0.50059998	0.56363183	0.57799143	0.57957417	0.58009171	0.56777829	0.55219394	0.53644729	0.49519438	0.44449338	0.42770889	0.4206236	0.42261118	0.41471419	0.43689498	0.42874995	0.46749124	0.47852996	0.47914988	0.47623336	0.43604422	0.43073678	0.43858507	0.44044495	0.42886764	0.41655838	0.41160667	0.4141981	0.39271674	0.37330341	0.35397452	0.3825452	0.38006616	0.41056806	0.38955986	0.39185297	0.40062964	0.38135228	0.36450842	0.35560706	0.36368477	0.36795914
0.40446362	0.42789119	0.43710536	0.46118838	0.46464363	0.47027856	0.47674739	0.4880023	0.52136356	0.53915632	0.54119945	0.56360066	0.57778996	0.58724374	0.58217359	0.57778382	0.53710365	0.48832461	0.42724463	0.44776544	0.4160789	0.42013341	0.4350076	0.45943823	0.44887638	0.47497368	0.46447736	0.46107817	0.44048953	0.42609575	0.41705415	0.42936787	0.41668022	0.42025205	0.40166619	0.4088586	0.41170001	0.37454382	0.3777754	0.38340658	0.38336208	0.380642	0.38747695	0.38301599	0.39263821	0.38319266	0.38184577	0.36915293	0.36693403	0.39664444
0.44269842	0.45619416	0.46165222	0.48329669	0.49661237	0.4998796	0.50790322	0.53145814	0.54063094	0.52952093	0.54723769	0.54775858	0.5656631	0.62370944	0.63393199	0.6295411	0.60423338	0.54044074	0.50989109	0.47947913	0.46006405	0.46053109	0.45929241	0.43080971	0.4611904	0.45961779	0.4669528	0.44634137	0.43473637	0.41476971	0.41946039	0.43053305	0.42241639	0.41622826	0.41789442	0.45329356	0.4396866	0.42705262	0.40262321	0.44917178	0.41896856	0.40106013	0.40271494	0.39965177	0.38860542	0.39836162	0.40747473	0.38661152	0.41658756	0.40154684
0.44482571	0.46670663	0.46198091	0.4742201	0.4730863	0.51090699	0.51973003	0.52741283	0.52884728	0.53844887	0.52338535	0.53759873	0.54741764	0.59907138	0.62569803	0.63765067	0.62808192	0.57106185	0.52714843	0.50794512	0.48878205	0.46228451	0.45007735	0.44105655	0.44208315	0.466524	0.45702028	0.44406128	0.41719052	0.41815248	0.4148851	0.4120847	0.42473203	0.42706722	0.44214141	0.43395087	0.49801123	0.44283217	0.40864226	0.41919291	0.41461301	0.4423573	0.38935724	0.3831301	0.39199534	0.40801448	0.41870627	0.42119694	0.41130939	0.43290105
0.44564635	0.43634689	0.44315046	0.45571309	0.46634892	0.46552613	0.47980201	0.50543386	0.51808882	0.53468096	0.54220659	0.52839226	0.53281915	0.57567257	0.62983006	0.62006462	0.60466439	0.55027568	0.51373625	0.49155942	0.4800036	0.46673769	0.45002171	0.45977229	0.45814288	0.45569295	0.44473913	0.421518	0.42717332	0.42033133	0.41734037	0.41652498	0.40931055	0.40058103	0.41516408	0.42337006	0.47079593	0.40420592	0.3930513	0.40481776	0.4567548	0.38855278	0.39184603	0.37984535	0.38208061	0.39594376	0.41582277	0.42993498	0.40796214	0.41683382
0.43737212	0.43778977	0.43367451	0.438833	0.43166536	0.45389837	0.45838213	0.48700324	0.5019629	0.51202625	0.54325521	0.52232647	0.52237326	0.56043744	0.57541674	0.58735204	0.56939244	0.51763171	0.49046865	0.47238594	0.47484761	0.45318598	0.45254359	0.45683539	0.45083523	0.46054661	0.45226738	0.43418241	0.41136777	0.41835114	0.42462844	0.42386299	0.40483809	0.41257393	0.42044583	0.40791067	0.41669124	0.37179562	0.38114095	0.39095381	0.37332973	0.38542116	0.38243014	0.37548539	0.37400439	0.39935249	0.4020724	0.39669877	0.41806412	0.4082453
0.43781072	0.44010216	0.43750012	0.44512916	0.46611819	0.45820636	0.48438221	0.48439223	0.51995158	0.52585715	0.5388065	0.56145662	0.54557896	0.58078891	0.56440282	0.56765091	0.51480693	0.49269944	0.45007044	0.4603982	0.46952322	0.46792257	0.47482342	0.47731364	0.48043302	0.47858989	0.47462946	0.47212023	0.43729031	0.44126147	0.4491812	0.46075433	0.46672291	0.42913568	0.44597289	0.42693904	0.41782299	0.37309062	0.36531249	0.38778645	0.38921151	0.42363203	0.41487721	0.42029691	0.39991102	0.41673034	0.41604245	0.41002735	0.41727352	0.41428486
0.4442299	0.47128806	0.45207268	0.45717174	0.47486478	0.4776445	0.48796996	0.49528837	0.53347927	0.54767215	0.56869364	0.56183618	0.58116752	0.56027156	0.5567466	0.54837656	0.50262296	0.45808798	0.44127297	0.44422215	0.45953202	0.4603622	0.47411272	0.49037343	0.48871502	0.49076897	0.48474601	0.46716955	0.44628498	0.45817658	0.47625911	0.48753598	0.46736503	0.44914842	0.43673962	0.41216666	0.38607356	0.37367937	0.36410201	0.35796389	0.38651192	0.40843108	0.41981938	0.43540069	0.44157815	0.44497627	0.42825642	0.42602333	0.43498841	0.42614692
0.45053408	0.45251876	0.46250439	0.4572252	0.46753436	0.47525793	0.48274231	0.48591942	0.51553774	0.54975909	0.55447668	0.54496384	0.55584008	0.55963469	0.53743827	0.51141906	0.47676644	0.43487349	0.42816162	0.43504664	0.4359023	0.44071054	0.4649016	0.46686274	0.48542526	0.48876598	0.48901126	0.45630014	0.45149809	0.45312729	0.46102989	0.48235974	0.44857877	0.45566833	0.42574459	0.40278786	0.38691899	0.37855536	0.35946885	0.37000501	0.3788673	0.39362663	0.48544613	0.41495788	0.44128734	0.41745123	0.41611591	0.40353149	0.40899324	0.40272775
0.43885815	0.44449714	0.4489328	0.44368511	0.44623005	0.46291098	0.47203997	0.46942574	0.50238699	0.51831847	0.51771015	0.53103513	0.54498631	0.53695083	0.52877361	0.50361598	0.48026362	0.41508731	0.41772401	0.41745794	0.42200059	0.43011498	0.43431643	0.44206071	0.4515115	0.45795378	0.4481982	0.43430689	0.43069732	0.44940788	0.4474982	0.45848617	0.40619126	0.43346214	0.40506014	0.39972726	0.36423185	0.34077975	0.35327074	0.34680137	0.34879076	0.3940309	0.43206081	0.39880949	0.40674737	0.42252383	0.40574071	0.38528487	0.38541046	0.38522097
0.43483293	0.43815699	0.4370797	0.44477388	0.46628758	0.46409336	0.48383904	0.48857608	0.49292997	0.49064761	0.49211001	0.51155001	0.51575726	0.56134248	0.53957576	0.51570547	0.49527448	0.45521966	0.42943475	0.42239696	0.43358982	0.44036123	0.43027771	0.44314286	0.44478133	0.4517161	0.44471562	0.44159901	0.43114069	0.43910134	0.47394687	0.44586337	0.4462676	0.38963819	0.40064678	0.38769242	0.35947862	0.35287386	0.34934446	0.33489606	0.36853406	0.36361468	0.3707518	0.3856796	0.39417905	0.41703993	0.40328872	0.40371811	0.40201327	0.40505752
0.4385494	0.437388	0.45676231	0.46977049	0.49390095	0.51512432	0.50674838	0.53043413	0.50807184	0.48481661	0.49420571	0.47148949	0.49514374	0.52501595	0.53978682	0.55627245	0.52396369	0.50945628	0.49120715	0.49286315	0.47331601	0.4720251	0.45803577	0.45495075	0.42824993	0.44739661	0.4559266	0.45664993	0.44443566	0.44777003	0.45300806	0.45574355	0.44531322	0.38501421	0.3986814	0.40055823	0.3961046	0.36604944	0.37859851	0.36938167	0.36789918	0.3820394	0.38126549	0.38275984	0.38485754	0.39617199	0.39984977	0.43388438	0.42492241	0.4387275
0.44493169	0.45092639	0.4603532	0.47460184	0.49760345	0.51961905	0.52799863	0.51827067	0.49483714	0.46579802	0.464811	0.47056222	0.46049625	0.51164979	0.54885709	0.55996138	0.56126744	0.54100096	0.54174811	0.54154718	0.52260768	0.4800199	0.46130192	0.43367434	0.42580861	0.45868671	0.45584625	0.45388821	0.44645458	0.44736218	0.44902036	0.45278943	0.42117614	0.40370148	0.4249312	0.43135753	0.41919938	0.3920759	0.41168812	0.39332688	0.37773699	0.36462423	0.36919725	0.38627282	0.38303524	0.42354935	0.42955175	0.43100846	0.44798437	0.45955059
0.42516509	0.43055537	0.44321138	0.46052712	0.4708868	0.49047822	0.50189358	0.50399786	0.46850902	0.45279804	0.43836778	0.44053301	0.46217999	0.48903045	0.53439045	0.55323607	0.55056125	0.54489428	0.5228008	0.5116328	0.50149369	0.46540982	0.43814725	0.43728924	0.443569	0.44580382	0.44481945	0.4246034	0.45687073	0.44439316	0.4354203	0.43105388	0.41197693	0.39469182	0.39455312	0.44177699	0.42064643	0.42432448	0.40621698	0.39704722	0.36985311	0.37223199	0.36252168	0.36111295	0.36058012	0.40152916	0.4125115	0.43815243	0.47666848	0.43924201
0.40672821	0.41442382	0.43321764	0.43099329	0.44333562	0.4583683	0.46234858	0.46561259	0.4610247	0.44127873	0.43580109	0.44174102	0.46268269	0.48412934	0.51826084	0.51758569	0.51901257	0.50456899	0.50771117	0.48903802	0.48737112	0.47108853	0.43708724	0.43586838	0.43745598	0.43726435	0.4411152	0.43721417	0.43381009	0.43310875	0.44299912	0.43272519	0.42535266	0.39190125	0.40321809	0.41082606	0.42108804	0.39638492	0.4116843	0.40749189	0.38441902	0.357245	0.34523898	0.36256087	0.33438966	0.36489457	0.38708049	0.3944003	0.42751127	0.44897619
0.4196178	0.43640852	0.43941718	0.44683203	0.45486134	0.45531619	0.46578962	0.46535021	0.47099146	0.47326529	0.46493137	0.4719452	0.4797551	0.50374234	0.5036658	0.50137496	0.47872195	0.45496124	0.45692232	0.45763439	0.46475801	0.47465107	0.46536583	0.4671993	0.47171134	0.45590419	0.45533821	0.45121121	0.44844547	0.46033028	0.46299905	0.44202393	0.42323071	0.45743188	0.43438435	0.42959684	0.4230009	0.44250143	0.43235859	0.42153576	0.41485381	0.37715828	0.37269023	0.36078888	0.37223396	0.38740134	0.41243303	0.43037981	0.43627405	0.47609854
0.44502395	0.45109177	0.46840858	0.45829126	0.44448251	0.45096654	0.45522875	0.47455472	0.48787692	0.50024408	0.5065608	0.50445759	0.51043415	0.50533783	0.50395495	0.50820643	0.46944889	0.44028857	0.44192073	0.45231968	0.45327353	0.46302906	0.4899503	0.48868546	0.50196218	0.49591392	0.5252254	0.480115	0.47440901	0.47961983	0.45881245	0.47788796	0.47468996	0.45861349	0.44448525	0.44896153	0.45931047	0.45391971	0.43779874	0.43600649	0.42369422	0.40891153	0.38963941	0.37166238	0.39351234	0.41632074	0.43827993	0.45117867	0.46124443	0.47919419
0.44556922	0.46685293	0.45174918	0.44832122	0.4522315	0.43456224	0.43217054	0.44821125	0.47653955	0.50169975	0.50695932	0.51542878	0.52133179	0.4829759	0.50422806	0.48306507	0.44211653	0.44305065	0.42027074	0.42829853	0.43850955	0.45481563	0.48807144	0.49250042	0.51665992	0.51160669	0.53135049	0.48741865	0.45784441	0.4706437	0.47124732	0.46457076	0.44927764	0.41956818	0.44697744	0.43968561	0.42462951	0.44091573	0.42302766	0.42937785	0.42635447	0.4334425	0.41741037	0.38689125	0.41437814	0.43956661	0.43440035	0.46523541	0.46847528	0.47998184
0.42919698	0.43419847	0.44752157	0.42998728	0.43525067	0.42916575	0.42377335	0.43747291	0.44697464	0.47020116	0.47526491	0.49745166	0.48518968	0.48078251	0.47638571	0.46035871	0.44937584	0.41204482	0.40113968	0.41214728	0.42063311	0.4178834	0.44947436	0.4723095	0.48883623	0.50002533	0.51199496	0.48440972	0.45463228	0.47257221	0.45425883	0.44922018	0.43346262	0.44423378	0.39923489	0.43268061	0.43188977	0.39525527	0.41321018	0.4052746	0.41800806	0.39025339	0.40760693	0.40887094	0.41608942	0.43557715	0.4409683	0.4257414	0.43835017	0.46374962
0.42020458	0.41171658	0.43069535	0.42488378	0.42772403	0.43041	0.43167549	0.4416641	0.45692107	0.45538014	0.45629478	0.46700779	0.46605054	0.49142236	0.46870789	0.46226928	0.43917879	0.41913125	0.41478097	0.41896498	0.42321661	0.43817356	0.44109973	0.45566985	0.47252035	0.48686039	0.49390107	0.47351629	0.46651748	0.45683587	0.45074922	0.43544459	0.440373	0.43169576	0.42818931	0.41959667	0.43347156	0.40461954	0.38976696	0.42540801	0.42556909	0.42251486	0.40071082	0.40391839	0.39854035	0.4208878	0.45064339	0.45214993	0.44011506	0.46759993
0.42358232	0.41863787	0.42899689	0.45125878	0.44066435	0.45304587	0.45004773	0.46696025	0.46501094	0.45286244	0.45221177	0.45002046	0.47131473	0.50780064	0.49731806	0.50503784	0.4761256	0.45749056	0.4704594	0.46099234	0.48782867	0.47661033	0.47858557	0.47189581	0.47825637	0.47741592	0.49462774	0.50105691	0.50346363	0.52069253	0.50472409	0.48391998	0.46559858	0.45757738	0.4583672	0.45634061	0.43650979	0.45286271	0.41704592	0.45231071	0.44022715	0.42369211	0.44353333	0.43586421	0.43393043	0.43051249	0.47478029	0.47482318	0.48999098	0.45492607
0.42398271	0.42138419	0.42636153	0.44643092	0.44258934	0.46570742	0.48639444	0.48506415	0.46721697	0.48360863	0.44830167	0.44988206	0.47268119	0.47683126	0.50143993	0.52451128	0.52094865	0.51717955	0.5226593	0.51377726	0.52725112	0.49342829	0.48025438	0.47865978	0.48358637	0.48883581	0.49425545	0.49868229	0.49877033	0.51002896	0.50204295	0.49557313	0.48681843	0.47432467	0.44196501	0.47717667	0.436165	0.46679682	0.46001241	0.46938407	0.46114194	0.46516198	0.46498185	0.47461331	0.46823967	0.47072387	0.4562065	0.48871335	0.50706714	0.47599527
0.40171576	0.41152292	0.4069066	0.42267948	0.44428241	0.45546228	0.45968181	0.45777285	0.44749069	0.49825943	0.43520024	0.43272382	0.43653917	0.46282086	0.4965674	0.49806547	0.50862414	0.5156998	0.5319699	0.53323841	0.52257299	0.50574613	0.49109781	0.45508781	0.46708417	0.46604726	0.48780808	0.49946523	0.51815122	0.51064205	0.54661691	0.4888317	0.48536924	0.47467875	0.46685967	0.46532857	0.46686476	0.47306719	0.47451031	0.47030887	0.47301829	0.46129295	0.47243822	0.42910585	0.46929833	0.49731168	0.49285227	0.46505904	0.50408071	0.49105206
0.39663589	0.39005256	0.39498258	0.42073911	0.41660956	0.44609353	0.44281268	0.44410473	0.43943283	0.44256297	0.42831597	0.4088718	0.42369047	0.44406068	0.47274643	0.48613006	0.49834114	0.49139419	0.50629157	0.51632607	0.51734346	0.48945463	0.46705383	0.47457063	0.45078808	0.44306812	0.46079352	0.48216516	0.49407533	0.52937585	0.50831699	0.48228046	0.47141433	0.46997753	0.44462001	0.45627192	0.45814002	0.42864203	0.45345357	0.46375492	0.46249634	0.46511689	0.46021295	0.44871312	0.46063298	0.4676064	0.42953205	0.45809194	0.49163997	0.49553716
0.40799412	0.40097269	0.39806581	0.41616437	0.42482105	0.42902064	0.43294954	0.43889454	0.44026139	0.43684715	0.44712234	0.4348121	0.44417921	0.45457718	0.45999175	0.46629876	0.47230026	0.47304785	0.47620243	0.49460918	0.49373057	0.50944138	0.49219835	0.4945299	0.48935914	0.47851777	0.47769111	0.47751942	0.48792726	0.53977019	0.48151678	0.48925394	0.46949327	0.48039639	0.47666031	0.48512036	0.4735381	0.46992177	0.47163394	0.46854183	0.45011723	0.48096776	0.44220102	0.48778397	0.49625739	0.47405553	0.47985709	0.47589687	0.47437	0.45551062
0.42890164	0.44524398	0.44143185	0.44832531	0.42920545	0.43723837	0.44574374	0.44052672	0.4359715	0.45851231	0.45185417	0.47489655	0.48454797	0.46844363	0.46359649	0.46200997	0.45914942	0.45165867	0.45183632	0.48194999	0.49149227	0.50518203	0.52776933	0.52821189	0.53799725	0.53433031	0.52614093	0.51213324	0.49775156	0.50824398	0.51977146	0.51444823	0.51187384	0.50989354	0.50659597	0.49620602	0.49780846	0.48438713	0.48655206	0.47092956	0.5016377	0.47331744	0.48347053	0.52216977	0.52586377	0.45933738	0.50818777	0.48146766	0.50083268	0.50195938
0.45695361	0.44668815	0.46194398	0.44706491	0.44362983	0.41637859	0.43617404	0.44305933	0.44352394	0.44751096	0.45904577	0.4718954	0.48420584	0.4605813	0.45229751	0.45285296	0.44621307	0.43876928	0.45155016	0.46079478	0.4631525	0.51230866	0.53071821	0.5510962	0.55998921	0.5626294	0.53560811	0.5031786	0.51133984	0.49912962	0.50812542	0.50368172	0.5068835	0.53284097	0.50677353	0.51801401	0.48276567	0.47119334	0.47056663	0.47068834	0.49074289	0.47713688	0.47470117	0.53754598	0.52381438	0.44584495	0.50810152	0.45924044	0.43763831	0.50161415
0.43173134	0.43339998	0.45753619	0.4404501	0.43439525	0.43106529	0.42929918	0.42158371	0.41405964	0.42730123	0.44595078	0.44931749	0.45814827	0.44671011	0.43437636	0.44050533	0.41613585	0.4250738	0.43805039	0.43584156	0.45452857	0.46939617	0.50267941	0.53624225	0.57084137	0.53741848	0.50869644	0.49270806	0.48018497	0.48022455	0.47443691	0.49799934	0.48920542	0.49239659	0.4949418	0.48528954	0.49557793	0.47773546	0.47126579	0.46582201	0.48590118	0.49387193	0.50422829	0.50746995	0.44067025	0.43941855	0.47824302	0.49172327	0.46379679	0.47368005
0.40796727	0.41846225	0.4289954	0.43102986	0.4341071	0.41098803	0.41071561	0.40813163	0.39662501	0.4227573	0.42665491	0.43993461	0.45321798	0.44413012	0.44771129	0.4149037	0.40683395	0.41792506	0.43021825	0.45124727	0.44176292	0.45939824	0.48821518	0.4868589	0.50554079	0.52412868	0.51603955	0.49884456	0.49027044	0.48781651	0.47817385	0.47682154	0.48246405	0.48589799	0.49542767	0.49083823	0.48041153	0.46172285	0.4759621	0.4592613	0.47031721	0.49091077	0.48890883	0.47922796	0.44211388	0.47450131	0.50182271	0.51925862	0.4630377	0.49617186
0.40456221	0.40533102	0.4261651	0.43346819	0.43491346	0.42711592	0.42148638	0.42384094	0.42242205	0.40782827	0.42532793	0.45014703	0.45835578	0.46339691	0.45922577	0.44364703	0.43879288	0.45733246	0.45781323	0.47388992	0.47052291	0.46773866	0.46959388	0.49582499	0.5099054	0.51608688	0.51688141	0.54278719	0.54393023	0.53052306	0.52937186	0.51010239	0.49821991	0.4967235	0.51933092	0.5076347	0.52163368	0.52359164	0.50498903	0.52459502	0.53828579	0.5228762	0.50184578	0.51417708	0.51373988	0.5175184	0.53264272	0.54478568	0.52995479	0.49125946
0.40331703	0.40428141	0.41494018	0.43329233	0.43479314	0.44662347	0.44157809	0.43805838	0.42821574	0.42819846	0.42663163	0.43989137	0.46188861	0.46944785	0.48399967	0.48956284	0.48291248	0.47551468	0.49683103	0.49476239	0.49030343	0.47826415	0.47194833	0.47795215	0.50008917	0.50507504	0.55765545	0.56392252	0.59055448	0.58705324	0.5536952	0.5550921	0.51319951	0.49126938	0.51469409	0.52580649	0.53662038	0.53768969	0.54743361	0.55408305	0.58144379	0.50789726	0.50468522	0.5128783	0.48872983	0.50880682	0.57266217	0.57423431	0.48834491	0.55487978
0.388313	0.39000908	0.40316772	0.40483308	0.433294	0.43553346	0.44469255	0.44309425	0.42848378	0.40956682	0.41418681	0.42048252	0.43475097	0.45447496	0.48016953	0.48965642	0.49445412	0.49847507	0.50480741	0.51385212	0.49172199	0.48320767	0.46466595	0.48338529	0.47199726	0.50514382	0.51523101	0.56661773	0.58751142	0.58276665	0.55610865	0.54081631	0.51272976	0.50267667	0.50561339	0.5041852	0.53112477	0.53885573	0.53257912	0.57630539	0.57217485	0.5527581	0.52355957	0.52350605	0.50679213	0.55331194	0.53026611	0.58088088	0.54718351	0.57002831
0.36771274	0.36504048	0.37273774	0.38841656	0.40569782	0.42124194	0.41300479	0.41462758	0.42209515	0.3967315	0.40515542	0.40556777	0.40073976	0.43936455	0.44984362	0.4626731	0.47829711	0.50249422	0.48569474	0.51045525	0.48627663	0.4773455	0.45566776	0.46311593	0.45674923	0.47195742	0.48998541	0.51640469	0.54496902	0.56204206	0.52799076	0.50833291	0.48878717	0.47699925	0.47988567	0.49402571	0.51090932	0.52388382	0.54209441	0.55534178	0.56282151	0.55207926	0.51440197	0.51010913	0.52493638	0.54081392	0.5428232	0.53920197	0.54905605	0.54281735
0.36095262	0.38063848	0.37902859	0.39220989	0.40542898	0.40624189	0.40497294	0.40993842	0.41507229	0.40502676	0.39777917	0.39192095	0.40076119	0.41463676	0.43505189	0.43234938	0.46245855	0.4828645	0.49296543	0.50799584	0.49024585	0.46944901	0.46485007	0.43401957	0.46391061	0.4748989	0.48709631	0.49377826	0.52808183	0.50252783	0.51906562	0.53065574	0.49883056	0.48556191	0.510198	0.52080137	0.52566379	0.5398789	0.54843467	0.56934512	0.57208186	0.54727328	0.56224459	0.55178219	0.55336571	0.54750293	0.50472677	0.53612787	0.48249212	0.5001843
0.39931047	0.39820775	0.42806202	0.41806072	0.40838563	0.42949143	0.43182287	0.42349067	0.42481953	0.42259729	0.40809774	0.40320531	0.41797757	0.43299648	0.45066431	0.45911849	0.48479497	0.48961395	0.50471461	0.51675141	0.51747948	0.51498985	0.48557061	0.47797358	0.50169498	0.50039703	0.49868286	0.49922109	0.48521736	0.49853122	0.50778747	0.53131896	0.55071372	0.554308	0.55669957	0.54899621	0.56152076	0.57890457	0.56823719	0.59083778	0.60505819	0.58519411	0.61554229	0.60838908	0.58719724	0.57609689	0.52669412	0.53185356	0.50658029	0.51961493
0.41805074	0.42711937	0.42899507	0.42714912	0.42674851	0.40466583	0.42006961	0.42765814	0.4228017	0.43570158	0.41371152	0.42168447	0.42098957	0.42758805	0.43093675	0.43659061	0.49289081	0.48249155	0.50024861	0.52910209	0.52620161	0.52349305	0.50476664	0.48680282	0.50374424	0.50175625	0.48388958	0.47768095	0.48015457	0.49644077	0.48781818	0.53558862	0.55193442	0.58943444	0.59165698	0.59200275	0.59468144	0.57758701	0.5657137	0.5894329	0.59756899	0.63146752	0.6524244	0.6080271	0.59430552	0.55666804	0.50651151	0.51853418	0.50353199	0.50730115
0.41272092	0.40717736	0.42568728	0.42053968	0.41175437	0.4005762	0.40999952	0.40596181	0.41409373	0.40883312	0.40619057	0.40796214	0.41146314	0.40530443	0.4070217	0.41656107	0.43599895	0.44119215	0.46405664	0.49061981	0.50036782	0.50739819	0.50561607	0.52344084	0.50403798	0.49763495	0.47824615	0.44968826	0.43293306	0.43950063	0.46504501	0.48524183	0.53194743	0.54475319	0.55528498	0.56401354	0.55595303	0.54377055	0.53667897	0.58466178	0.59304917	0.61221635	0.61965281	0.56975943	0.57124865	0.54101717	0.48663387	0.45916992	0.47805965	0.46362773
0.39626956	0.39299279	0.40380788	0.42219549	0.390297	0.38854325	0.40521425	0.40019938	0.3962529	0.39521617	0.39701226	0.38784793	0.40191779	0.40569168	0.42049667	0.40321994	0.41277424	0.42758209	0.43012217	0.46007341	0.46398315	0.48723364	0.48333746	0.50235695	0.50081462	0.47564855	0.44469923	0.43096015	0.41800028	0.42027727	0.43596083	0.47319925	0.5018059	0.52399653	0.54423362	0.55005956	0.53969067	0.52965981	0.50964206	0.54422659	0.55366194	0.57762307	0.57124859	0.53708696	0.55396199	0.49872845	0.47366774	0.42548203	0.45026559	0.45524734
0.39124534	0.38707399	0.3984586	0.40658367	0.40039054	0.40009424	0.39725617	0.42338443	0.4104811	0.40697768	0.4237214	0.43040705	0.43251047	0.4348006	0.42379385	0.42562267	0.42618653	0.43138894	0.42498139	0.43738291	0.45377463	0.47569117	0.49069804	0.50958771	0.46092564	0.48466653	0.44589221	0.43085444	0.40244049	0.43606621	0.42624235	0.45571929	0.48739991	0.50338888	0.55067903	0.54269904	0.54819322	0.5215801	0.51123226	0.51325673	0.54083115	0.5492661	0.51504874	0.51699591	0.51342541	0.4919405	0.47387922	0.43693882	0.45866233	0.45423096
0.38944072	0.37470412	0.4002865	0.40694273	0.40794477	0.41365176	0.4157725	0.43125582	0.44288075	0.41966978	0.43452868	0.46051711	0.44299328	0.44219291	0.44500905	0.45154014	0.45016921	0.4556478	0.44080761	0.4412019	0.43594	0.47968638	0.51558203	0.50862205	0.53587258	0.47725043	0.45097521	0.4497745	0.40253463	0.41116577	0.43224022	0.45597547	0.49576303	0.50321221	0.5175035	0.54900354	0.59179837	0.55102038	0.52545214	0.53613091	0.54030216	0.55405796	0.51321405	0.50747353	0.50335705	0.48968083	0.47638845	0.45130476	0.4619931	0.47883508
0.38503289	0.38475126	0.39160907	0.38854507	0.40468702	0.40746522	0.41768417	0.43923339	0.43661854	0.43572968	0.44461659	0.44082588	0.44234985	0.4470962	0.44073918	0.44358799	0.4368822	0.42747161	0.43081373	0.42123955	0.45097807	0.46122146	0.49347329	0.49673095	0.51107109	0.47856778	0.45396972	0.43851274	0.4291622	0.42295638	0.42866188	0.43607777	0.46730822	0.48178485	0.53083313	0.55402845	0.57845068	0.54136145	0.541785	0.53587031	0.54145223	0.53113806	0.50167352	0.48824799	0.49130303	0.49069327	0.46697637	0.48256743	0.45503712	0.48198706
0.36739588	0.3650277	0.36622819	0.37066486	0.39481598	0.39231476	0.4014942	0.42457485	0.42059201	0.43477926	0.41813377	0.42620248	0.4369778	0.42262545	0.41861716	0.42540324	0.42036054	0.41508067	0.4100115	0.39520949	0.41527697	0.43244204	0.46217901	0.47606474	0.46337613	0.45717496	0.42910641	0.42920294	0.40756667	0.40765119	0.41425467	0.41188815	0.45373076	0.46014726	0.52051324	0.52805203	0.54269493	0.5649972	0.50481462	0.51900446	0.50889921	0.49087167	0.48183206	0.46409008	0.44629246	0.46759003	0.44311568	0.45476896	0.45888692	0.47223556
0.35833329	0.35508394	0.36181977	0.37129027	0.38745183	0.39099798	0.39075047	0.40998957	0.42367887	0.40831867	0.41857606	0.4059636	0.40555099	0.41201219	0.40813348	0.40452123	0.41521108	0.41879228	0.39312297	0.38945326	0.39840713	0.41737485	0.4378143	0.44577977	0.44104126	0.43887118	0.43590522	0.41688192	0.41654873	0.40352979	0.39904955	0.4144119	0.43484804	0.44369674	0.48382595	0.48916408	0.50616902	0.49938947	0.5036816	0.50303429	0.5160979	0.47431111	0.44975615	0.44996971	0.45353335	0.469657	0.4584544	0.4455654	0.46496418	0.47714758
0.37372792	0.37314165	0.37915784	0.39400005	0.39654642	0.39900383	0.41749257	0.43277919	0.42590535	0.41614825	0.40695131	0.40962416	0.40633884	0.41697371	0.41711068	0.42742854	0.42200831	0.42780131	0.41155753	0.4070282	0.43174294	0.41918766	0.4457404	0.45260793	0.44481513	0.4556227	0.46356207	0.4432354	0.42794952	0.4269051	0.44385284	0.48225784	0.44228995	0.44619215	0.46655044	0.48949516	0.49758065	0.4950217	0.48304522	0.51314533	0.51162946	0.4664371	0.46024913	0.44028065	0.4484475	0.4817991	0.47198212	0.46208596	0.50146967	0.52582586
0.39627081	0.40055901	0.41221616	0.42259714	0.41584599	0.42949986	0.42156801	0.43018568	0.42780089	0.41042539	0.41732574	0.41577846	0.44088474	0.41855416	0.42705047	0.4297457	0.42101648	0.41439843	0.39970636	0.40831456	0.4083688	0.42671961	0.43386996	0.44922376	0.46394649	0.46164045	0.45368528	0.4577269	0.44838476	0.45318419	0.47677624	0.4881489	0.45735797	0.45760339	0.47627133	0.48033074	0.50411612	0.48318169	0.46279624	0.46866199	0.47262624	0.44023767	0.43773574	0.48383895	0.4502041	0.46235225	0.47584951	0.47356537	0.50413346	0.52658606
0.4005484	0.40979275	0.41962069	0.41594476	0.41612825	0.41203919	0.42457569	0.41092011	0.4092586	0.39948341	0.40576527	0.41127402	0.40924865	0.41326436	0.40622762	0.40878135	0.41219276	0.40559861	0.38766792	0.37807536	0.39819846	0.4025107	0.4147864	0.4316299	0.44793129	0.44481289	0.45715171	0.46880525	0.44342691	0.4380548	0.45613971	0.46711528	0.46935934	0.4425739	0.45513487	0.45554352	0.46749991	0.44967347	0.44682202	0.49479067	0.45285738	0.45767283	0.43345028	0.44429031	0.45570433	0.4442248	0.48780978	0.45917284	0.45688978	0.51042598
0.39047065	0.39171425	0.39821845	0.41555521	0.40847322	0.40468997	0.40059197	0.40495947	0.38946021	0.37822306	0.39193785	0.39961976	0.39987114	0.40470704	0.41313237	0.40559494	0.39882544	0.37443933	0.3722443	0.37508076	0.38588846	0.39392054	0.43237108	0.420205	0.41585928	0.42890218	0.42291269	0.43240324	0.42526734	0.43971154	0.44019622	0.48110601	0.44555897	0.43832445	0.43555674	0.43812954	0.44019866	0.41607201	0.42744333	0.45040777	0.46828201	0.43845379	0.4276033	0.41742906	0.43236044	0.43170315	0.45219508	0.41901991	0.43116903	0.43883884
0.3881484	0.39578521	0.41523278	0.41609377	0.41259065	0.40556476	0.40382999	0.40810531	0.39864239	0.38478559	0.40197694	0.40757734	0.4154785	0.42108282	0.43346125	0.42918324	0.41190657	0.40403786	0.37826774	0.36497959	0.36517513	0.39547566	0.4056823	0.42133126	0.42591742	0.4506399	0.43136322	0.42115772	0.41898134	0.43252105	0.44972414	0.46585381	0.45772019	0.43580833	0.43885955	0.44674811	0.44199604	0.40977126	0.41468936	0.4314464	0.45245665	0.44446591	0.42464253	0.41672009	0.43578756	0.44328222	0.4285593	0.39439231	0.4165442	0.4417114
0.39321849	0.39890167	0.40734777	0.41776055	0.41989475	0.4178887	0.4300808	0.43529463	0.41625184	0.41021413	0.4039208	0.43227199	0.42158487	0.4363893	0.44389445	0.42166173	0.42961279	0.40132967	0.37541628	0.37711364	0.3951726	0.38174191	0.41363421	0.42999849	0.45619103	0.45231619	0.45358294	0.43260717	0.43168896	0.43206197	0.44896242	0.46891814	0.47338423	0.43328685	0.44113716	0.45672795	0.44607455	0.42547417	0.43257266	0.43551719	0.44505963	0.44756901	0.45029289	0.431494	0.4354156	0.4558652	0.42041314	0.40655205	0.41534609	0.44853565
0.39849988	0.40506551	0.41016206	0.42347419	0.41441131	0.4228147	0.43097734	0.42781085	0.41206869	0.40482849	0.41303837	0.41668105	0.42908666	0.42706093	0.42155549	0.45193395	0.40561643	0.385573	0.36962131	0.36775175	0.36326665	0.38704056	0.41357523	0.41771662	0.44165683	0.44797999	0.44667441	0.43045622	0.43636942	0.42466062	0.44030583	0.4526386	0.44388017	0.43052545	0.42967975	0.45823383	0.4323732	0.43535605	0.43683991	0.41715682	0.44265234	0.44649199	0.42700207	0.43308425	0.42207095	0.42471832	0.40914002	0.4191885	0.41099212	0.43368906
0.37295452	0.37647122	0.38582394	0.39268452	0.39286694	0.41493499	0.42565948	0.41207415	0.40359885	0.40385702	0.3818509	0.40382802	0.4034932	0.40965816	0.38774109	0.41120937	0.39152277	0.36599803	0.36722904	0.34565055	0.36084771	0.37057328	0.39014411	0.40255487	0.43779859	0.43014559	0.44028467	0.42634073	0.4135952	0.42675471	0.41753209	0.43251613	0.41307727	0.41581398	0.41136563	0.43306473	0.42809722	0.4127216	0.42164323	0.42301497	0.43215507	0.42280704	0.42679521	0.39986029	0.42727715	0.40239307	0.39329141	0.37340495	0.38706201	0.40596554
0.35676649	0.36439371	0.3602584	0.38031316	0.39564085	0.41538414	0.42141753	0.41507757	0.40597582	0.39448136	0.38153058	0.38015446	0.3873013	0.40283465	0.38157615	0.39773965	0.39969468	0.38299805	0.3672803	0.3508836	0.35044658	0.37165326	0.37446314	0.39231631	0.40498754	0.41777191	0.43982372	0.42944479	0.42066166	0.41974065	0.4215458	0.41247678	0.41697964	0.39499047	0.40181476	0.39967319	0.41010329	0.41308427	0.3995972	0.40881163	0.41636187	0.39951634	0.4119767	0.38419554	0.41044745	0.41497624	0.42081976	0.39025623	0.38849366	0.40437523
0.38420495	0.37836918	0.3887578	0.39535943	0.40316147	0.42538911	0.42383856	0.43196055	0.41831446	0.39243084	0.3930085	0.40271229	0.40900159	0.3945877	0.39672056	0.403642	0.40522742	0.44180137	0.37805742	0.3775804	0.37737453	0.37862474	0.3936888	0.41221327	0.43024167	0.42510766	0.45025715	0.43786836	0.4352051	0.43062517	0.43409267	0.41529897	0.38024247	0.38695952	0.40371087	0.40791014	0.40107635	0.40940323	0.41081655	0.40707648	0.42476064	0.40551725	0.38582063	0.38746321	0.42365927	0.4268913	0.43160599	0.41130504	0.41528437	0.45569813
0.39362305	0.38943791	0.39769742	0.41898882	0.42814648	0.42578009	0.43849239	0.43611813	0.41688052	0.40681893	0.41114753	0.40196154	0.39183834	0.37536466	0.37851372	0.37570789	0.39070332	0.43524992	0.39437386	0.399593	0.39554814	0.41815791	0.41794378	0.42088196	0.45084816	0.42584243	0.44801223	0.44160661	0.4254424	0.43058538	0.4380118	0.42064995	0.39304978	0.3841199	0.38504902	0.40789607	0.40346661	0.41444787	0.42143723	0.41383633	0.43577471	0.41095173	0.38977587	0.38568953	0.39069757	0.42928863	0.43137968	0.41845319	0.41931388	0.46460974
0.37564209	0.37758115	0.37948272	0.40118444	0.42612207	0.42881837	0.43349791	0.41429284	0.39393437	0.3815991	0.39226615	0.39109117	0.39296836	0.3823911	0.37352353	0.3693226	0.37484381	0.39164978	0.37042734	0.37894931	0.39086273	0.41289383	0.4120051	0.41171071	0.42932132	0.42899543	0.44566518	0.43470344	0.42761889	0.40387803	0.42199442	0.40652293	0.38341469	0.36852887	0.37151414	0.43936363	0.38740739	0.40069571	0.39829564	0.41318548	0.41519949	0.389947	0.35803652	0.3849411	0.38670665	0.41382402	0.41046679	0.40629953	0.41847759	0.44707194
0.36816025	0.37472206	0.36881578	0.40212983	0.42488882	0.40951028	0.4173916	0.40143085	0.37003148	0.3633607	0.36452317	0.38145763	0.38164711	0.36974028	0.370341	0.36422914	0.34291935	0.35433209	0.35710481	0.36081398	0.37977743	0.39604631	0.40201256	0.40706599	0.40140253	0.40093562	0.40676776	0.4039641	0.39792243	0.39173761	0.40157792	0.37976933	0.35948253	0.35854542	0.34919879	0.35791871	0.3604176	0.38028371	0.37891588	0.3771047	0.3972654	0.38114119	0.41583008	0.36962745	0.35956877	0.38407841	0.38947588	0.40067953	0.40180075	0.40862679
0.37489414	0.39722943	0.40124875	0.41174838	0.4046869	0.42824498	0.41346163	0.39520049	0.37450537	0.3623403	0.36409023	0.36818734	0.36271971	0.38405049	0.40472144	0.38153058	0.37502611	0.3684935	0.36375648	0.37614512	0.37982151	0.40295169	0.416336	0.41552341	0.41575	0.40587988	0.43244055	0.41239157	0.40012726	0.39988035	0.39613962	0.41242495	0.3747406	0.37236756	0.36840934	0.35665217	0.36697096	0.37574139	0.37348264	0.38441226	0.4000245	0.40433586	0.39652076	0.39747036	0.40269607	0.39777595	0.37985736	0.40260231	0.39625624	0.42331174
0.41353118	0.42520401	0.45523894	0.45862469	0.43604773	0.42601031	0.40432048	0.38853621	0.39019698	0.35474831	0.36121267	0.37011683	0.38547167	0.4040941	0.3933726	0.40928203	0.41975659	0.40784347	0.37543738	0.36930779	0.38628775	0.41112524	0.42805901	0.42852256	0.44370106	0.43033722	0.44391292	0.41341454	0.41298684	0.41512245	0.41825196	0.42536458	0.39881617	0.39603573	0.39038372	0.40190253	0.3974627	0.39393303	0.38896295	0.4114072	0.42091036	0.43706805	0.41020715	0.42273253	0.43822944	0.41951007	0.43015102	0.38214824	0.41938555	0.43009704
0.42656404	0.44381183	0.46932107	0.46794739	0.44723299	0.41945788	0.40397131	0.38508084	0.41353419	0.36567661	0.35420007	0.36013639	0.37839767	0.40818191	0.4060832	0.42354003	0.42298684	0.40705329	0.40073347	0.38130826	0.39809757	0.40547663	0.40210378	0.41738856	0.4365795	0.43789497	0.42562938	0.42007068	0.41232225	0.41456813	0.41809934	0.41833013	0.42862582	0.4030374	0.40945342	0.41395888	0.40353197	0.39557052	0.40647236	0.41371873	0.41426253	0.43799722	0.40559161	0.42162824	0.43362772	0.43251532	0.42073026	0.4046787	0.40301946	0.40795922
0.42361084	0.44353667	0.46073166	0.42319727	0.42167249	0.38069534	0.37046105	0.36416107	0.34473491	0.34743142	0.34349191	0.35112566	0.36121202	0.37007216	0.40299553	0.42238715	0.4085747	0.40458852	0.39773053	0.36735892	0.37710962	0.39052302	0.38594565	0.40333769	0.41993949	0.43639991	0.41877431	0.41855049	0.41363525	0.41665259	0.41440195	0.42031172	0.3983365	0.39804697	0.40750363	0.38846138	0.40359175	0.38360453	0.3822462	0.3868345	0.40025017	0.41691595	0.41198093	0.41198421	0.41071343	0.42207128	0.39522874	0.39873505	0.38703394	0.39660177
0.41052505	0.42850128	0.42676291	0.41089088	0.38090104	0.37088248	0.37012142	0.349895	0.35430071	0.33495027	0.33676097	0.33908278	0.35140038	0.37203279	0.36060056	0.3842234	0.4064565	0.3946563	0.38890851	0.36083215	0.37623423	0.38724864	0.39480826	0.38986689	0.39985839	0.41576657	0.43234062	0.43220061	0.40254897	0.41541258	0.41822344	0.40196508	0.38625461	0.38251707	0.38763976	0.38721135	0.39059317	0.37484241	0.39038837	0.37635466	0.39287201	0.38954473	0.38577017	0.3943266	0.39167756	0.38992938	0.38908666	0.38660976	0.3707267	0.37076461
0.41668579	0.42802855	0.40275806	0.39201304	0.38704717	0.36768669	0.37140328	0.3688218	0.36231029	0.35392877	0.35553229	0.34868112	0.36432549	0.36722982	0.37257355	0.37260309	0.38223872	0.39976406	0.40802801	0.38979092	0.40855786	0.42160726	0.41492403	0.42441607	0.40962586	0.43034631	0.43880114	0.44684461	0.43904737	0.4392131	0.45035982	0.41409701	0.39755419	0.39036468	0.3839238	0.40347356	0.41536236	0.41076604	0.41747546	0.41911733	0.41852775	0.39919093	0.39517269	0.38033861	0.38967195	0.39227676	0.39680356	0.38563374	0.38602602	0.3961615
0.4134146	0.39614516	0.39944813	0.3760044	0.35232562	0.3728264	0.36885151	0.37816316	0.38592148	0.37896556	0.36729687	0.37486416	0.37521234	0.37090918	0.35276186	0.35638008	0.3708829	0.38539046	0.38867891	0.40541553	0.42589992	0.43104324	0.42879471	0.4143509	0.4205074	0.43595251	0.44848683	0.46381915	0.45811018	0.46339789	0.45095021	0.429315	0.4030422	0.38080862	0.40266168	0.40484241	0.42585501	0.4358013	0.44487104	0.44357747	0.43677723	0.38731372	0.37518528	0.38040546	0.37910739	0.37333363	0.39299539	0.39146546	0.39119554	0.4086538
0.39962307	0.37787095	0.38958883	0.36085019	0.35588869	0.35506377	0.35298634	0.36884469	0.39359224	0.38884765	0.38741195	0.38069984	0.35949248	0.34567973	0.33542126	0.34586072	0.34776828	0.37194812	0.37481475	0.41376534	0.40130097	0.41327411	0.43568689	0.40997526	0.40993488	0.41446337	0.44091442	0.4374001	0.44642898	0.43304864	0.43391776	0.42294779	0.38901123	0.37933448	0.38357842	0.39006758	0.39488134	0.42633677	0.44571149	0.43383497	0.4045552	0.38350391	0.37769568	0.35554445	0.36324313	0.36624062	0.36909735	0.38596925	0.40005574	0.39256334
0.38966727	0.3704091	0.36173737	0.35733634	0.34253788	0.33950242	0.34506202	0.3478516	0.37462622	0.38281071	0.39075842	0.38270172	0.35797775	0.33509481	0.33285564	0.34110627	0.33137813	0.3444804	0.35753292	0.36216271	0.37325808	0.40204057	0.41777021	0.38965064	0.39093316	0.40317416	0.41515875	0.43439442	0.41456667	0.40481079	0.41405708	0.40273875	0.37806302	0.36664078	0.3721492	0.38169146	0.4005309	0.41040748	0.41580823	0.42061105	0.39909288	0.37840179	0.35309112	0.35467193	0.35691091	0.35699812	0.35910469	0.37054417	0.37057939	0.38442799
0.38111988	0.37919188	0.37114114	0.35327542	0.33303091	0.34482008	0.34508419	0.35740677	0.35971892	0.38763121	0.38556054	0.37352189	0.36782327	0.3542676	0.32969201	0.32957399	0.33890229	0.33913186	0.35099298	0.36332804	0.39003068	0.41088825	0.41015562	0.39631531	0.40045515	0.41863257	0.41902754	0.41051927	0.40410408	0.40403795	0.38935697	0.39934924	0.39739251	0.36843199	0.38407475	0.39614719	0.40718934	0.41503909	0.41232324	0.4226335	0.40227085	0.38242936	0.35804605	0.34880656	0.34594846	0.36191151	0.36179683	0.37104565	0.36006129	0.37447563
0.3982558	0.39937502	0.39653599	0.38040754	0.37104547	0.35365036	0.37892523	0.37587661	0.38463235	0.38259524	0.38060331	0.40575373	0.40128276	0.37871775	0.35690144	0.36107954	0.35610911	0.3644349	0.38964331	0.40364516	0.42715773	0.44287014	0.43216211	0.43109167	0.41516775	0.42882308	0.41984847	0.40068334	0.39001447	0.37650573	0.43615231	0.41012418	0.41856486	0.40616843	0.41907775	0.42970777	0.43416792	0.43653798	0.41046184	0.43641964	0.41168296	0.39877793	0.38090539	0.37653801	0.38713852	0.39654496	0.38226455	0.37852293	0.39248165	0.39716458
0.41641471	0.421691	0.4098132	0.38904166	0.38603514	0.39308035	0.38621348	0.39232194	0.38874841	0.38944405	0.39164394	0.40089577	0.40822172	0.39298794	0.3984217	0.38988057	0.39981943	0.38613147	0.40611753	0.40282211	0.41698945	0.43524459	0.42998549	0.44004032	0.4268083	0.4300203	0.44469267	0.39561471	0.39145109	0.39970821	0.4323709	0.41828501	0.42716226	0.41133296	0.4278892	0.43714714	0.44774821	0.43532768	0.42029405	0.41216752	0.39741406	0.39403334	0.38910216	0.37868756	0.4097341	0.40100628	0.38881013	0.39213377	0.3858422	0.38932496
0.41512561	0.4108372	0.41009295	0.39856166	0.3825458	0.38509223	0.37621009	0.38136816	0.37885019	0.37452736	0.3825593	0.36494061	0.37468019	0.39207026	0.39274207	0.38937628	0.38655695	0.40224013	0.39395127	0.40131253	0.41209123	0.40857613	0.4162851	0.42143652	0.41801879	0.40423268	0.41882357	0.40018743	0.39384338	0.3755843	0.39334625	0.4017967	0.41105616	0.41708744	0.42526478	0.43592265	0.42986163	0.41127142	0.41525468	0.39570582	0.39693782	0.3965542	0.37655005	0.39198476	0.40098378	0.40567419	0.39600059	0.37469584	0.3900809	0.38272437
0.41247565	0.4108547	0.3895638	0.40008771	0.38311774	0.39289463	0.37952667	0.37767497	0.38348904	0.36426204	0.36329228	0.37184757	0.37598088	0.37836993	0.38401681	0.40455726	0.38379857	0.39281201	0.39350447	0.39530563	0.40212941	0.40087792	0.41209427	0.40813914	0.39518306	0.41487506	0.41070336	0.39745706	0.37844953	0.3923721	0.38431245	0.39156532	0.39936486	0.40576288	0.40846923	0.41822341	0.42123467	0.38152528	0.4011392	0.38765231	0.37780547	0.39950985	0.37089998	0.38550717	0.37995777	0.38745138	0.38477343	0.37624738	0.36069706	0.36260489
0.40039831	0.41677678	0.43111941	0.41077602	0.40208656	0.40752712	0.41267246	0.40093559	0.39179942	0.38536543	0.39296404	0.38485053	0.4017272	0.38756049	0.38791797	0.40371478	0.41334438	0.41421437	0.39054102	0.41325805	0.4154039	0.41161707	0.41085356	0.3930499	0.41293269	0.40933365	0.43847597	0.42353317	0.41195881	0.40706584	0.41631496	0.41142905	0.40222427	0.37735957	0.39264575	0.40050107	0.40088227	0.39374334	0.41009161	0.39151141	0.38502374	0.38686413	0.36672869	0.37092668	0.38226086	0.39663085	0.39122382	0.39059362	0.37485278	0.37935415
0.4123345	0.42115229	0.42732131	0.42680168	0.40780121	0.41288808	0.42507869	0.42605785	0.41203731	0.4035235	0.41087461	0.40442544	0.41604713	0.406795	0.39521459	0.40495235	0.41886625	0.41200081	0.42986387	0.41441095	0.42442966	0.42864937	0.41865072	0.39697725	0.41748601	0.43702617	0.44148028	0.43762904	0.43034351	0.41854292	0.43866128	0.41392919	0.39317822	0.38724583	0.38559896	0.38559759	0.38950178	0.38486624	0.39143351	0.39626464	0.38990963	0.38382924	0.36575001	0.37274331	0.40557265	0.40866286	0.40830299	0.39095226	0.41158572	0.41276059
0.40170246	0.40579832	0.41594413	0.41741323	0.39992359	0.4149121	0.41627046	0.42066991	0.40821424	0.40523511	0.39285609	0.39907762	0.39843386	0.38391384	0.39041555	0.39028525	0.41360864	0.39826924	0.40374184	0.39726928	0.41839457	0.41313896	0.40243161	0.40030587	0.4026053	0.42846051	0.44555286	0.43067628	0.42710829	0.42492196	0.43261558	0.39707133	0.37025994	0.36606044	0.37733066	0.36321178	0.37146306	0.37368691	0.38069785	0.40497464	0.38989899	0.37904951	0.38415667	0.37572575	0.38213262	0.37738699	0.39329833	0.40346858	0.39619908	0.409329
0.39992204	0.38203824	0.38541695	0.3967613	0.39428505	0.39541635	0.40194756	0.40651339	0.40823328	0.38063163	0.37810543	0.38928348	0.39191395	0.37422454	0.37277392	0.36229706	0.37653118	0.37933666	0.38632753	0.38268644	0.39975172	0.39922702	0.38257051	0.39511883	0.38260874	0.40587473	0.41560474	0.42539552	0.39532337	0.39916497	0.38224626	0.38208652	0.36324477	0.34378159	0.35490003	0.34345323	0.3376326	0.35211825	0.36288902	0.35857967	0.38254851	0.35906592	0.37644106	0.3619802	0.36653969	0.36706349	0.37417403	0.36410299	0.3958604	0.39419872
0.37272704	0.38765958	0.39354157	0.4042291	0.39609694	0.39873585	0.4039011	0.40322763	0.39779586	0.37970507	0.39076972	0.38191104	0.3713471	0.376259	0.38076001	0.38180405	0.38542718	0.37516057	0.36780715	0.36703274	0.38583821	0.42005262	0.40278289	0.39974859	0.39578661	0.40240884	0.40423125	0.38774517	0.38648951	0.38298878	0.37659976	0.37220654	0.35870588	0.34065735	0.32442987	0.31809932	0.33317697	0.33965993	0.36126032	0.37009737	0.37822002	0.36732274	0.36516216	0.37013537	0.35103878	0.34826952	0.37183645	0.3708877	0.4063589	0.39463761
0.40396875	0.40270373	0.42398584	0.42073786	0.42160022	0.418789	0.41529	0.43955332	0.420874	0.40094686	0.40846041	0.40439481	0.40639019	0.39280036	0.40337154	0.37804538	0.39079854	0.38368189	0.3832958	0.38908982	0.39417359	0.43880641	0.44155431	0.43566653	0.43090993	0.41964307	0.42285326	0.40282142	0.39113751	0.37134978	0.37890649	0.38144732	0.37203538	0.36017922	0.36049452	0.36366576	0.37033242	0.37523904	0.37548229	0.39791825	0.42053366	0.40847412	0.39700207	0.38510603	0.3875784	0.39104164	0.40141174	0.39803696	0.40370429	0.42314032
0.40259522	0.41987154	0.41577846	0.4360801	0.43141252	0.42870879	0.44767588	0.43219158	0.41144866	0.40772265	0.40341866	0.41114131	0.4121359	0.39546511	0.40049627	0.39638624	0.39088938	0.38724405	0.3780219	0.38225415	0.40913624	0.42795947	0.44553187	0.45210826	0.43886143	0.43597579	0.41665435	0.38370833	0.40522519	0.39621347	0.39764884	0.38726962	0.38267609	0.39208883	0.39995137	0.40037775	0.40815881	0.40976393	0.40220979	0.40717024	0.41510412	0.42025587	0.41106376	0.40844047	0.40793732	0.41737187	0.41193619	0.41636312	0.41835591	0.42416847
0.39748549	0.39861351	0.40787059	0.4200798	0.41560435	0.41948915	0.42282477	0.40541026	0.39869505	0.39216658	0.38939551	0.38862002	0.39149144	0.384363	0.38083816	0.37852681	0.3889977	0.38008189	0.37345746	0.37602314	0.39097846	0.40187693	0.43856993	0.43438494	0.43246847	0.43157297	0.41204312	0.38632742	0.37801152	0.38657224	0.37012729	0.37895426	0.39930308	0.3957468	0.3984026	0.41514504	0.40942246	0.42059413	0.40487647	0.41022643	0.39385441	0.401465	0.40810448	0.3974942	0.40833107	0.40998963	0.41200992	0.39840665	0.41948926	0.42865539
0.39273199	0.38670832	0.39569232	0.40711743	0.41277903	0.40730518	0.39895475	0.41571033	0.38914287	0.38271609	0.36942109	0.37047547	0.37797749	0.36769187	0.38556352	0.37205186	0.37502766	0.37673113	0.37327027	0.37373579	0.37030691	0.40073991	0.40384218	0.40123817	0.40196416	0.40759856	0.39655325	0.37103221	0.37598383	0.34889704	0.37193212	0.37095493	0.38374531	0.38400936	0.39141887	0.41255331	0.39828718	0.3889854	0.38252166	0.38354027	0.40403399	0.3852151	0.39698398	0.38895637	0.40011883	0.39720184	0.38852262	0.38764015	0.38306797	0.38794506
0.40211326	0.40702963	0.40926713	0.42345721	0.41174257	0.42229909	0.41606233	0.41180921	0.39844903	0.39138648	0.37413138	0.38417572	0.38332778	0.38370124	0.38158548	0.38614991	0.39471769	0.40686199	0.3838025	0.39493847	0.39741188	0.41492844	0.42141929	0.39772254	0.40479726	0.39470747	0.40585932	0.3932918	0.37669405	0.38037556	0.37889549	0.37019354	0.37923667	0.36960828	0.39276558	0.40093786	0.40525502	0.3917484	0.39322656	0.39752808	0.38299263	0.40289161	0.39990211	0.39025122	0.39004844	0.40441364	0.39724717	0.38205203	0.38617933	0.3859823
0.42778614	0.42515665	0.44062251	0.43136027	0.41192976	0.41591886	0.42297024	0.42567194	0.41965634	0.42383951	0.40995318	0.41722152	0.41479757	0.40493727	0.39465487	0.40164253	0.40459439	0.40430224	0.42304954	0.42605361	0.43617371	0.42563534	0.41016608	0.39393258	0.383082	0.40094581	0.40255308	0.40498421	0.39320511	0.39831191	0.41141638	0.40637898	0.38897812	0.37792921	0.38775763	0.41263533	0.41484478	0.40683177	0.39359215	0.4087081	0.40547684	0.40864202	0.40423372	0.40469295	0.42997026	0.41912097	0.411212	0.42257571	0.40268242	0.41138387
0.40906245	0.41906613	0.42429823	0.4255408	0.41358694	0.41461936	0.40667146	0.43271682	0.41540256	0.41903016	0.41360876	0.416942	0.40810305	0.39902061	0.3858006	0.39938599	0.41098291	0.4217625	0.41456756	0.42072988	0.4251031	0.41530722	0.40071324	0.38137016	0.42181981	0.38547903	0.39236298	0.39472744	0.39338458	0.39400187	0.41061684	0.4055557	0.38035956	0.3707425	0.39004567	0.39983612	0.40105698	0.38566816	0.39545411	0.39022607	0.38974491	0.39128438	0.4019292	0.39680108	0.41873288	0.41937423	0.40677747	0.3949962	0.40643299	0.40500417
0.38323155	0.39123225	0.397697	0.39677602	0.3997868	0.38949472	0.39064798	0.40858209	0.41238865	0.39053017	0.40479475	0.40598905	0.39789408	0.3846361	0.37316486	0.36777967	0.37830487	0.39626691	0.39231819	0.38905635	0.41070205	0.41928175	0.38584623	0.36234862	0.37068903	0.36984211	0.36769122	0.36995268	0.36642262	0.38190114	0.38728911	0.38648626	0.38402903	0.3709493	0.36247516	0.38375005	0.38211012	0.39621559	0.37557173	0.37944496	0.38672486	0.38699108	0.38766882	0.39286369	0.40166512	0.38092434	0.38396841	0.39230341	0.37954339	0.39703751
0.37535793	0.38227397	0.37981313	0.38553441	0.37428832	0.38450351	0.38822895	0.38098946	0.38795853	0.39402172	0.39144605	0.38612965	0.38892722	0.37169448	0.37610811	0.37009254	0.37435085	0.39641446	0.38021195	0.38459361	0.39388481	0.39162529	0.38733083	0.36559975	0.35177594	0.35513651	0.36583757	0.3597067	0.37434238	0.37248239	0.38551727	0.3811475	0.37238219	0.35861757	0.37057674	0.38565972	0.37381041	0.38198066	0.3648451	0.37734619	0.38471812	0.39097288	0.37828597	0.3971504	0.39228106	0.3728185	0.36141124	0.37602466	0.37593907	0.37196332
0.3852734	0.38882384	0.4054018	0.3907949	0.3962985	0.39335459	0.39796311	0.4189823	0.39435911	0.391738	0.41137642	0.39457637	0.41634738	0.39389467	0.40526661	0.40537909	0.41446748	0.41528285	0.39853129	0.39718848	0.40715969	0.4203929	0.3986834	0.38178584	0.38648269	0.38280886	0.39365372	0.37434694	0.36541703	0.38207677	0.38460079	0.3938365	0.40111387	0.38917699	0.38930416	0.40415779	0.41627154	0.39206806	0.3845931	0.39331898	0.40632275	0.41588831	0.41627008	0.41614586	0.40159988	0.39901736	0.39679497	0.36424324	0.37153301	0.36968023
0.39696398	0.40689415	0.40707365	0.40763763	0.41775602	0.42441881	0.41661572	0.41770121	0.38990659	0.39250797	0.39151332	0.39201593	0.40326202	0.4142651	0.39931363	0.43634498	0.44047832	0.43031809	0.40550682	0.40635073	0.40830439	0.40219891	0.40426832	0.40734655	0.38500965	0.40070319	0.39595062	0.38048819	0.38020277	0.3812899	0.39213443	0.40742603	0.40442961	0.42176184	0.41446859	0.41589141	0.4162488	0.40385148	0.41440964	0.41726264	0.44222778	0.42596093	0.42911795	0.41928303	0.4161754	0.40333265	0.37540469	0.36762816	0.37156311	0.37716937
0.39350656	0.39449766	0.39511287	0.40977645	0.40644297	0.42095739	0.4184877	0.42176425	0.39996129	0.38935086	0.3884809	0.38222459	0.38590199	0.39966854	0.41486093	0.42878038	0.43942234	0.42521077	0.39932638	0.39450663	0.39319634	0.40241539	0.41158989	0.39747897	0.40648094	0.39587393	0.40457121	0.37106848	0.35916904	0.35478279	0.37568292	0.38922092	0.40350705	0.40293008	0.41925028	0.41712889	0.42405996	0.40483794	0.41847795	0.42170045	0.42153284	0.41898897	0.41579336	0.41252518	0.39775446	0.38942963	0.37757629	0.36931971	0.36406052	0.35784787
0.38081881	0.39323002	0.39755389	0.4191696	0.42824942	0.4307116	0.41928422	0.4075729	0.3963618	0.3701342	0.37079901	0.38360351	0.37788734	0.40462139	0.41033441	0.4182671	0.42644724	0.41625461	0.40973184	0.38173953	0.38533413	0.37283137	0.38047609	0.38404346	0.38361725	0.38321203	0.3917034	0.37110347	0.35524964	0.3631365	0.37350285	0.37505794	0.39806139	0.38672993	0.39570519	0.40144849	0.40076849	0.39097595	0.39301699	0.38735133	0.40167791	0.39375386	0.39125678	0.37660217	0.38304543	0.38322008	0.36505637	0.34772289	0.3540898	0.34553668
0.37273002	0.39297888	0.40966576	0.44228679	0.45114282	0.44713587	0.43214762	0.41592211	0.38224226	0.38998669	0.36641973	0.36924282	0.38129643	0.4016178	0.43002144	0.41661248	0.44712776	0.44373372	0.42872238	0.4095448	0.39916813	0.40176079	0.37660381	0.39313272	0.38492596	0.39848775	0.38540655	0.38142514	0.37542117	0.3637746	0.37333959	0.39146608	0.38165522	0.3855567	0.38910165	0.39824694	0.39834362	0.3878569	0.38973215	0.40142062	0.38546491	0.38981324	0.38316789	0.37185997	0.37519032	0.35583371	0.35344476	0.34439182	0.35193658	0.3491495
0.39466688	0.40003228	0.44023496	0.46861857	0.47299355	0.48043495	0.46011871	0.43424186	0.40742353	0.37546057	0.38619322	0.3951143	0.40353853	0.42347535	0.42929181	0.43620861	0.44960961	0.4388229	0.43579465	0.42483228	0.42010474	0.41480178	0.40811986	0.38347545	0.37537825	0.39329356	0.40770012	0.38910979	0.39916611	0.40346614	0.41839209	0.4162823	0.40018862	0.38726363	0.386812	0.39896232	0.42477837	0.41048002	0.39234763	0.41225603	0.39728579	0.38764653	0.36440474	0.38341677	0.36717272	0.38338298	0.36779639	0.34239185	0.3593646	0.36577895
0.40872836	0.42082644	0.44829693	0.48194215	0.4733156	0.4691512	0.45536283	0.42365846	0.40462279	0.38889641	0.38311511	0.40186015	0.42190173	0.43498221	0.43333772	0.44555107	0.43228507	0.42728189	0.42925304	0.41711	0.42159832	0.40774235	0.4013744	0.38663882	0.37524271	0.38695243	0.39045662	0.40852141	0.40241334	0.4263503	0.41744927	0.4315232	0.38426092	0.38354787	0.38831198	0.40733734	0.4078939	0.39605364	0.40070307	0.3995288	0.40378204	0.38937366	0.38621616	0.36540651	0.37516198	0.3512868	0.37959746	0.37454012	0.37293312	0.37016317
0.39166725	0.41227248	0.43292728	0.45854536	0.47022766	0.47232223	0.44469658	0.40359396	0.39355737	0.37039524	0.36864913	0.3833003	0.41115397	0.41078198	0.4229866	0.42775801	0.4229266	0.41838339	0.40396404	0.39374095	0.40499687	0.39415783	0.37999475	0.36972198	0.36052912	0.358825	0.37161961	0.36458543	0.38446417	0.39904323	0.40121773	0.39570111	0.38384256	0.38120979	0.3776629	0.39183587	0.37301534	0.38087893	0.37752876	0.38185623	0.37702775	0.36498055	0.36880547	0.36523736	0.3585754	0.34653527	0.3584705	0.36363751	0.35735366	0.36783886
0.36428124	0.37592062	0.4026466	0.43297771	0.44526726	0.44014254	0.41788578	0.41149527	0.38628611	0.34597	0.36400396	0.36455047	0.39861235	0.42066786	0.42049327	0.40679684	0.41321355	0.40787387	0.39769199	0.38931882	0.39421594	0.39334175	0.37318584	0.38083962	0.36265433	0.37140083	0.36118248	0.35632169	0.39272225	0.39145893	0.3857941	0.4039146	0.39258194	0.38100892	0.35226566	0.37650773	0.37028024	0.36178765	0.36196151	0.37041229	0.37034738	0.37639683	0.35158801	0.35978442	0.35200566	0.34317586	0.35517165	0.35283464	0.36567524	0.35719246
0.3701961	0.38882741	0.40445924	0.41197008	0.43467703	0.4239715	0.42872003	0.40651381	0.38521612	0.3708801	0.38124192	0.39550668	0.42906052	0.45774454	0.45556617	0.45443249	0.43243819	0.42124575	0.40718135	0.4113526	0.42333522	0.41103077	0.3948012	0.38309416	0.37894425	0.38008818	0.382725	0.38426006	0.38730878	0.39460996	0.41526204	0.4125644	0.39933601	0.39579046	0.39345083	0.38841099	0.3925544	0.38793802	0.37222609	0.39153379	0.38768229	0.39862552	0.36509684	0.38378137	0.35972303	0.35595387	0.36147222	0.35956067	0.37866133	0.39307186
0.38601467	0.39190367	0.39999747	0.42298716	0.41972992	0.42713144	0.42559722	0.41744414	0.40487853	0.39376175	0.38653332	0.41426656	0.46772903	0.51237094	0.51840615	0.52130139	0.49950546	0.44106358	0.41695932	0.41642213	0.40261447	0.40977994	0.42652747	0.41356042	0.42209491	0.40465856	0.4046084	0.39157239	0.38434371	0.40813988	0.40837416	0.42095074	0.42246741	0.41057459	0.41035676	0.40382713	0.39590287	0.38149685	0.37603551	0.39087269	0.39449722	0.39572626	0.40805015	0.39608127	0.39421225	0.39014316	0.38059396	0.3762036	0.3817929	0.38142538
0.38118696	0.3715542	0.37404561	0.38634866	0.41851962	0.40630281	0.42393547	0.39890248	0.39640096	0.40482193	0.4182086	0.42757699	0.48390085	0.53316927	0.55629706	0.55555147	0.50807679	0.44855404	0.40661898	0.39790553	0.40350211	0.41439551	0.4172866	0.41334146	0.42597178	0.41137606	0.41137519	0.38915482	0.38529032	0.38138118	0.40170673	0.40656361	0.40541032	0.41461763	0.40217763	0.41643482	0.40068457	0.37996551	0.36861524	0.38777128	0.3838371	0.39119944	0.39496484	0.40325543	0.40164396	0.39382192	0.3783415	0.36924586	0.38793063	0.38790214
0.36524707	0.35928404	0.36480203	0.38248739	0.4073402	0.41332293	0.40753576	0.40660593	0.38516834	0.39379844	0.41464859	0.44009909	0.47529119	0.57764256	0.60806882	0.59751016	0.55339986	0.46613342	0.41618907	0.41245422	0.39250249	0.41152883	0.40562817	0.42001861	0.41648051	0.41270053	0.40221164	0.37916923	0.37115085	0.37843859	0.38652277	0.39357889	0.38494748	0.40630957	0.38508242	0.40264267	0.37902468	0.36563057	0.35454306	0.37520257	0.3664712	0.38025662	0.37627545	0.38355529	0.38577634	0.38403597	0.38018802	0.37301099	0.36944744	0.38204384
0.34800673	0.3604337	0.35941574	0.36883187	0.39371151	0.41216782	0.41908374	0.4182277	0.39859021	0.41873291	0.42001432	0.47355166	0.54291564	0.6198225	0.65366316	0.66474992	0.61438715	0.52481449	0.47032607	0.41496199	0.40921992	0.39962325	0.42054909	0.41959783	0.4254719	0.44070137	0.4218691	0.39389181	0.38032281	0.37559456	0.37873855	0.38335946	0.39578086	0.38068292	0.38985249	0.41542813	0.39602554	0.36642432	0.366292	0.37482169	0.36321914	0.37111926	0.3834728	0.39025664	0.3925209	0.38894024	0.38330612	0.37530854	0.38078582	0.38787338
0.37850937	0.37500304	0.38253897	0.42845735	0.44105342	0.45710298	0.45918345	0.47009683	0.45782194	0.47074744	0.48812976	0.5278101	0.61154085	0.68138552	0.70391816	0.69700903	0.65215814	0.58049697	0.4903774	0.44685832	0.41920686	0.42463329	0.41020435	0.42413503	0.44114023	0.44743925	0.43175519	0.42366409	0.39440385	0.39151141	0.3975701	0.39949545	0.40147442	0.40215695	0.40818977	0.41956389	0.41423652	0.39775515	0.40093797	0.40263003	0.39382762	0.39538646	0.38179526	0.3884877	0.39891338	0.39922264	0.3902604	0.40366456	0.39470875	0.4069984
0.3845892	0.39065385	0.42092881	0.44557554	0.46749318	0.47150794	0.48039514	0.47747192	0.47373676	0.46895328	0.50953627	0.55320257	0.61947125	0.68869328	0.71830344	0.70574021	0.69406009	0.59016401	0.51056749	0.45679373	0.43104732	0.41525072	0.40658975	0.4157643	0.43334612	0.44280282	0.42818308	0.41313028	0.40681362	0.39154282	0.4012585	0.39564213	0.40369061	0.41753489	0.4143686	0.41267279	0.41984177	0.41176754	0.40313181	0.41058046	0.39595711	0.38180858	0.37532297	0.38826287	0.3717649	0.39553353	0.39128035	0.4015916	0.41978958	0.41139188
0.38402656	0.39110494	0.40012929	0.43961418	0.46766034	0.481767	0.46439105	0.44940004	0.45465368	0.46287155	0.48962846	0.53421426	0.59631103	0.67310816	0.68820262	0.68769646	0.65416849	0.58617896	0.50663579	0.44947547	0.40893888	0.40560251	0.39831159	0.4163245	0.42656365	0.42152983	0.41158608	0.40370697	0.37860164	0.38616765	0.39060357	0.39401853	0.38650987	0.38374701	0.39914146	0.40196609	0.40659311	0.40177038	0.39444855	0.39619625	0.36966059	0.3782053	0.3515566	0.35577714	0.37535197	0.37409621	0.37960431	0.38831523	0.38963354	0.38960609
0.36922938	0.38596457	0.39865658	0.42552531	0.4530549	0.45515811	0.47716489	0.44617665	0.4300324	0.42535689	0.4579252	0.47660694	0.55102456	0.61744422	0.64529699	0.63741553	0.61725432	0.54428542	0.47423342	0.43323851	0.41155696	0.40837771	0.40539321	0.41893643	0.42662796	0.41968659	0.40004331	0.39022523	0.38340133	0.38436359	0.38474572	0.37819314	0.38811332	0.37326929	0.37628618	0.39828783	0.3872695	0.38471067	0.38774782	0.39476612	0.37690586	0.36714008	0.35500482	0.35470763	0.36701116	0.34385157	0.37019187	0.36225396	0.37355888	0.38608211
0.38180375	0.39294127	0.4368974	0.43957308	0.46147293	0.47990641	0.47210917	0.46642131	0.4249084	0.41087106	0.43624857	0.43988329	0.51416296	0.55620146	0.57114547	0.56462616	0.55860817	0.51845092	0.45278051	0.43920982	0.4344213	0.44962865	0.4517557	0.43439966	0.43091762	0.42084605	0.40946329	0.3986133	0.39677453	0.39276123	0.38836691	0.40668854	0.39295632	0.4001146	0.40069368	0.41589603	0.40122736	0.38039768	0.38360167	0.38454378	0.37147683	0.3671833	0.36634868	0.34811997	0.36440656	0.35685295	0.36781678	0.358004	0.37440979	0.39810479
0.38901854	0.39790219	0.43938991	0.46382099	0.47545642	0.47316238	0.47708562	0.46420941	0.42706695	0.41688696	0.42286804	0.4222303	0.48112714	0.5030604	0.53078663	0.51222098	0.51624	0.48170716	0.45019025	0.43470898	0.43528566	0.46113914	0.46677727	0.45983523	0.45229596	0.44615179	0.41483808	0.40267181	0.39275023	0.41288817	0.41323105	0.42925751	0.42174664	0.42431122	0.42593127	0.42218986	0.40797099	0.38747603	0.38805762	0.39192748	0.37451756	0.37508595	0.38636845	0.38562661	0.39036679	0.39570439	0.38768381	0.39958814	0.38997442	0.40823042
0.41107091	0.40946677	0.42553115	0.44961607	0.45172232	0.47006515	0.46609524	0.44020313	0.43276387	0.4105345	0.4107379	0.42913285	0.43023506	0.47427416	0.495157	0.49398565	0.48928383	0.45967785	0.43621248	0.4138723	0.4396511	0.4546831	0.4628039	0.45225912	0.44586238	0.4458226	0.41922253	0.39432013	0.39778715	0.4001033	0.41047898	0.41071838	0.41560942	0.41277972	0.41030273	0.40627059	0.40096006	0.39184973	0.37215722	0.37233356	0.37354138	0.37813154	0.37816691	0.37481901	0.39414123	0.4007051	0.39858741	0.38104722	0.39702699	0.40734893
0.38459003	0.39237216	0.40016967	0.43561575	0.42210951	0.43748298	0.45584399	0.42135227	0.41665319	0.40132523	0.39427856	0.40379399	0.41917861	0.42270949	0.44956648	0.45919997	0.45562965	0.44095823	0.41830534	0.4187316	0.41993389	0.43612251	0.43117362	0.42605275	0.42616364	0.41422787	0.39908952	0.39127865	0.37243205	0.38614112	0.38530993	0.3933903	0.38709414	0.3866635	0.38740581	0.38645238	0.37279087	0.36941922	0.36477786	0.37093788	0.36684194	0.36139393	0.37751275	0.3793633	0.39201194	0.40014011	0.40124816	0.39075074	0.40176994	0.41164231
0.38684705	0.39675277	0.38174015	0.41309917	0.42066854	0.40697816	0.42764968	0.41807643	0.40281707	0.40038759	0.4017815	0.41365349	0.41669077	0.43395841	0.43707547	0.44205034	0.45176873	0.44996101	0.43454215	0.41459629	0.40332621	0.42525613	0.42512143	0.39985523	0.40012127	0.40112936	0.39990085	0.38522327	0.37706015	0.38786337	0.38749978	0.38689062	0.38790786	0.36333865	0.37946433	0.37981227	0.36602485	0.35654831	0.35542005	0.35562307	0.35585988	0.38072374	0.36945549	0.37275931	0.38920158	0.40631998	0.41402957	0.38687414	0.40010324	0.38676059
0.38582397	0.39518774	0.43481311	0.4176988	0.40338954	0.41977289	0.42025793	0.42949513	0.42977524	0.42352802	0.41598925	0.41886455	0.45043895	0.44918954	0.44158074	0.45719212	0.46524799	0.45563132	0.43285245	0.43939027	0.41383636	0.42025983	0.40400034	0.3985813	0.39321268	0.39957988	0.40127203	0.39956889	0.38939148	0.40764129	0.40913039	0.397102	0.37515897	0.37667617	0.37001479	0.36460325	0.3610965	0.36447507	0.37001491	0.36185336	0.37060165	0.37134302	0.38087183	0.39205009	0.40388432	0.40972179	0.4214623	0.42363662	0.4002372	0.41102332
0.39613616	0.41508153	0.4340843	0.42350298	0.40564087	0.40863618	0.42237085	0.4251315	0.42849892	0.43989852	0.42646292	0.45641518	0.46027124	0.45357484	0.43584722	0.45195252	0.46559602	0.47244212	0.43256655	0.42008692	0.41128787	0.39747861	0.39646277	0.39530817	0.38465199	0.39569762	0.39606732	0.39684922	0.39038965	0.39574206	0.39038152	0.38844246	0.36698577	0.35310501	0.37650958	0.36837569	0.38006526	0.36866957	0.37814647	0.37469769	0.37193733	0.38033426	0.38045767	0.37859353	0.40515396	0.43257266	0.42813426	0.41401654	0.41353533	0.42108878
0.39295322	0.39408857	0.40614522	0.40050039	0.4058114	0.40606436	0.398202	0.42804098	0.42056894	0.43240017	0.43637744	0.43895584	0.44564635	0.44044343	0.4268271	0.43305451	0.44042835	0.44704258	0.40286326	0.40792769	0.40207815	0.38972118	0.37979674	0.37535626	0.37665993	0.37325191	0.39149123	0.38696313	0.37543678	0.37321913	0.3772541	0.35980079	0.36278379	0.35645202	0.35141021	0.34354562	0.34381008	0.35675269	0.35046726	0.37120593	0.37299848	0.36040604	0.36983448	0.38376784	0.38682854	0.39013115	0.40679914	0.39404342	0.39759198	0.41171339
0.36940172	0.37721801	0.3817665	0.39663357	0.40112269	0.39261401	0.39449537	0.39808708	0.39869255	0.39313954	0.40844381	0.42162216	0.43025452	0.43076891	0.41469565	0.41723311	0.42136127	0.4001621	0.3932676	0.38714132	0.38453364	0.39417294	0.38161775	0.36633182	0.37312689	0.37740254	0.38412917	0.3675788	0.36313012	0.36234692	0.36500168	0.35388207	0.35331556	0.35270068	0.34720725	0.34213242	0.35166869	0.34363225	0.35059309	0.36466652	0.36845559	0.35450423	0.36758274	0.37243307	0.38007993	0.37734163	0.38639918	0.37750146	0.38468069	0.37442464
0.37429833	0.38484964	0.38749769	0.40825269	0.39863279	0.39816511	0.4054721	0.40327972	0.39674816	0.40742648	0.40940431	0.42863783	0.43966112	0.42138329	0.43202332	0.40674049	0.42378545	0.41828758	0.40222427	0.38772279	0.40336436	0.41579169	0.39058292	0.3961615	0.39105123	0.40058735	0.38223183	0.37403926	0.37831125	0.37930974	0.3715567	0.37400663	0.37380207	0.3533228	0.3483651	0.35369965	0.35713151	0.37167978	0.3556028	0.38115042	0.38423261	0.38247702	0.38353035	0.36846986	0.37690172	0.39754745	0.38725701	0.37522483	0.37142658	0.37206635
0.36684275	0.38439721	0.41606373	0.40369594	0.40938988	0.41888669	0.42901903	0.44338396	0.43166694	0.41976503	0.42264366	0.44088972	0.45397955	0.44059128	0.41718817	0.4342747	0.42186993	0.41616091	0.40782124	0.40391698	0.41484231	0.42162359	0.42614534	0.41051644	0.41310635	0.39942768	0.40040585	0.37627968	0.37848157	0.36495709	0.36575058	0.36537945	0.37947813	0.37555701	0.38476726	0.40455025	0.39899561	0.37808499	0.37610987	0.3895219	0.4019444	0.40571094	0.41029006	0.41279012	0.42278609	0.42555276	0.41124019	0.39913285	0.40304911	0.40566152
0.38389146	0.39493454	0.39810136	0.41846097	0.41261247	0.43527359	0.43538144	0.43752867	0.44037583	0.43002272	0.4257499	0.44921929	0.42846516	0.42977408	0.41063321	0.42030263	0.41554368	0.42658535	0.41550425	0.39506939	0.41717505	0.42204922	0.4334574	0.41415891	0.40267825	0.41215307	0.39339703	0.37582549	0.35696715	0.34794736	0.36401337	0.37552983	0.38294074	0.38606361	0.40201601	0.41243401	0.39170805	0.38629195	0.38340887	0.38864481	0.3966819	0.39880383	0.41050851	0.42190576	0.43081442	0.42522946	0.40878665	0.39777091	0.39192313	0.40530917
0.36453724	0.36886135	0.37469536	0.39057457	0.39252591	0.40168768	0.41154945	0.43409279	0.41702628	0.42766535	0.42184785	0.42873052	0.42431569	0.41787347	0.39136821	0.4062959	0.40654144	0.39798558	0.40000343	0.40632421	0.39470017	0.40461275	0.40332231	0.39707422	0.39981198	0.3873848	0.37114081	0.35425457	0.32356155	0.35175747	0.34884876	0.3468799	0.35555387	0.37155977	0.39917943	0.39594343	0.39449874	0.392277	0.37081444	0.37256089	0.38702625	0.38930514	0.40545207	0.40750027	0.41016763	0.41298136	0.39520818	0.39162099	0.38878936	0.3933911
[truncated: 462 more columns]
