# Supplementary material for: Evidence for saddle point-driven charge density wave on the surface of heavily hole-doped iron arsenide superconductors
Source: Nat Commun. 2025 Jan 2;16:253. doi: 10.1038/s41467-024-55368-7 (PMC11695596; doi:10.1038/s41467-024-55368-7)
Supplement: Supplementary file 3 — Source Data [file 41467_2024_55368_MOESM3_ESM.zip › Source Data File/Figure 3a - gcc map - 8 K.txt]

Topomap8K
0.39368597	0.4320519	0.40872639	0.38056225	0.35722855	0.35190853	0.37762964	0.35548949	0.36363366	0.35480902	0.36715317	0.36792085	0.38915434	0.3997964	0.38579005	0.38085076	0.3798883	0.35732895	0.38066301	0.40212545	0.42710766	0.44750178	0.42769367	0.45505252	0.39514318	0.42062315	0.39927	0.4086073	0.36278638	0.46216127	0.37954143	0.41970938	0.5535391	0.57380617	0.39709622	0.62040067	0.62666929	0.83259827	0.36612281	0.49842697	0.48746487	0.41397452	0.48391563	0.43939173	0.41233349	0.44828975	0.43711591	0.37156138	0.38383463	0.44626212
0.38959953	0.4057458	0.39892048	0.37343612	0.37245154	0.36446056	0.37775117	0.3478469	0.35531187	0.33876166	0.37954685	0.36253664	0.34821659	0.38730779	0.35914871	0.39712641	0.39471251	0.38826749	0.37632811	0.41302377	0.4055112	0.39923874	0.44177952	0.43719447	0.42943752	0.37211269	0.43611938	0.38960296	0.3535715	0.46370062	0.38758782	0.45281076	0.40016559	0.53863525	0.39783755	0.5929783	0.59985244	0.53513354	0.35776559	0.47502089	0.46624419	0.46498904	0.41423741	0.45936629	0.44836879	0.44214067	0.37332359	0.37265673	0.3686465	0.42425984
0.36609295	0.41029361	0.40419325	0.37205741	0.33083677	0.35332045	0.35417908	0.35431865	0.34610206	0.36106414	0.34793898	0.34789458	0.3507795	0.33194911	0.32857344	0.38821632	0.38883078	0.36831358	0.38633522	0.41846728	0.42733285	0.4157339	0.41753086	0.38636848	0.43782827	0.3710767	0.43474928	0.40987524	0.38890433	0.44416788	0.39689559	0.48758596	0.41155452	0.51781738	0.33186939	0.57015502	0.65511453	0.51589805	0.36299691	0.46782917	0.49149138	0.47326714	0.40753767	0.4794541	0.4610945	0.44567695	0.41757572	0.39330006	0.33159766	0.41176394
0.41319805	0.39244032	0.36204642	0.36368215	0.38678029	0.3860032	0.36553627	0.36977255	0.35131434	0.3845439	0.34489974	0.37525016	0.35227096	0.34268904	0.373276	0.37168744	0.42826059	0.39480597	0.41746092	0.44704244	0.45956489	0.46943244	0.47037241	0.45248407	0.39253172	0.40222225	0.3956933	0.47553095	0.48386475	0.54804742	0.39706945	0.58523309	0.28384021	0.48144367	0.45201033	0.51525873	0.38293207	0.46837187	0.35437956	0.48485258	0.5024848	0.50703114	0.40766767	0.4597578	0.46608353	0.46705779	0.48107782	0.40321904	0.39458972	0.39590389
0.39040324	0.38744131	0.4006224	0.36180744	0.38210067	0.37220114	0.38838121	0.38009441	0.36573973	0.39910626	0.36451113	0.34933943	0.35709071	0.35392469	0.36259949	0.3994461	0.41989124	0.40248296	0.44085959	0.45206645	0.53025246	0.48424155	0.42082492	0.48488706	0.4253965	0.43325573	0.50182557	0.51485443	0.48563498	0.50425893	0.38315484	0.39454234	0.41701376	0.4517965	0.41491643	0.48898396	0.38104925	0.4725593	0.37060606	0.42855817	0.52502	0.52272832	0.40636414	0.48303083	0.43756554	0.524275	0.47017768	0.40307406	0.45868048	0.44311744
0.41107947	0.39802375	0.39445776	0.38690636	0.39031953	0.39205733	0.41017076	0.38766113	0.36688849	0.37554297	0.36788797	0.36645085	0.34983096	0.35816494	0.40051162	0.41288102	0.43985102	0.41434464	0.45125973	0.45145985	0.48156729	0.4869864	0.47479853	0.3877202	0.46398425	0.51482368	0.50465298	0.56106639	0.5036236	0.5377143	0.52760953	0.3185066	0.3382459	0.40316311	0.39144579	0.47933903	0.38309225	0.38777173	0.41081756	0.51584989	0.56193149	0.51968384	0.53728056	0.58234423	0.52735668	0.50342917	0.42761496	0.45019802	0.46224013	0.45057282
0.36679971	0.37640169	0.39018258	0.38974974	0.36218554	0.38956654	0.39411786	0.38307473	0.35538861	0.378977	0.35109252	0.35801661	0.36526078	0.36013865	0.38404524	0.3890633	0.42642382	0.42925796	0.40178436	0.42512101	0.46126431	0.43394145	0.46603933	0.37690389	0.38890454	0.50737536	0.41572237	0.53225303	0.51920825	0.55380571	0.50043052	0.37940025	0.45955828	0.4171809	0.35991699	0.47536653	0.38099462	0.50385696	0.4940038	0.49650094	0.53454316	0.53988743	0.4446421	0.59178543	0.36795858	0.42976418	0.43016192	0.44080937	0.4656851	0.45837042
0.38345754	0.39686841	0.38775724	0.36502808	0.37495771	0.38483348	0.3823882	0.38224486	0.34584054	0.38471875	0.35027471	0.34730411	0.36215159	0.35830897	0.36454418	0.38886791	0.40677676	0.36954045	0.37645793	0.38209999	0.36158308	0.39299852	0.40293533	0.39263815	0.38682172	0.47786394	0.466106	0.44362321	0.46632606	0.46140134	0.53460294	0.51659352	0.4863362	0.45242703	0.46575147	0.40033436	0.34517398	0.48755243	0.4822385	0.51934826	0.53590882	0.55174476	0.50678486	0.40546945	0.4304851	0.47393683	0.45243439	0.38581946	0.4190816	0.42435771
0.3808203	0.38241842	0.39212108	0.37436479	0.36932856	0.37449265	0.3732779	0.36395037	0.33654135	0.35322404	0.3788313	0.3779096	0.40608236	0.36542875	0.38631868	0.37884337	0.35301968	0.37613675	0.32720971	0.3598358	0.35733992	0.36572045	0.37083322	0.38752121	0.41955146	0.46787393	0.48537073	0.5050422	0.26340729	0.50881082	0.62377906	0.58788019	0.53572744	0.46183935	0.50336242	0.51787001	0.34755647	0.40590969	0.35001385	0.52405697	0.5483852	0.34086949	0.47883505	0.49381024	0.40499386	0.50964648	0.47850624	0.47416452	0.44517416	0.42030689
0.39354166	0.40091226	0.39733806	0.39269984	0.38129672	0.37347621	0.36812094	0.35927922	0.35411283	0.3463864	0.39573377	0.38835296	0.40684026	0.36722243	0.35168433	0.36895034	0.34923255	0.33231148	0.33598879	0.35022935	0.35436296	0.33985311	0.36896694	0.39616489	0.40714338	0.4497658	0.48047185	0.4977755	0.39895219	0.42878765	0.45886573	0.54659164	0.6119383	0.56576353	0.5638988	0.58435339	0.4598484	0.48728332	0.33379799	0.54978168	0.5346821	0.47366226	0.52758133	0.46506342	0.39685342	0.44924134	0.48383838	0.45505339	0.45159128	0.45587584
0.42198205	0.40945485	0.37448066	0.37116316	0.40525031	0.38168371	0.36549127	0.35820389	0.36828908	0.37520903	0.408191	0.42871806	0.39878416	0.3755559	0.34713122	0.35065126	0.32650799	0.36011535	0.33356678	0.34672326	0.3923876	0.41560417	0.39684942	0.40129927	0.45454979	0.44976389	0.47567648	0.46155065	0.45507303	0.39458656	0.60998034	0.53484988	0.61619961	0.60985214	0.61722136	0.62948513	0.59811026	0.57274348	0.50913894	0.41760278	0.52565664	0.55021101	0.52563512	0.38910738	0.44252077	0.4550271	0.47469416	0.44695181	0.44813004	0.46238753
0.37919167	0.39381504	0.34476918	0.38009015	0.38368368	0.37459436	0.37516308	0.36944729	0.36130002	0.37952137	0.39696881	0.40688518	0.37088984	0.37337795	0.33705422	0.33804208	0.32884309	0.34167838	0.34380811	0.36101073	0.36350027	0.40996653	0.37104729	0.38042769	0.38559577	0.4181135	0.46097809	0.47354949	0.47270527	0.54533893	0.61760664	0.64677221	0.63197631	0.62866449	0.62640369	0.64912558	0.78484315	0.83466774	0.53411162	0.5335452	0.53745925	0.50963646	0.5210892	0.40755937	0.46509302	0.50542873	0.46475276	0.47440597	0.43110812	0.49251807
0.3605479	0.36922821	0.36406448	0.36681989	0.36502308	0.38829079	0.37259021	0.36534593	0.36510858	0.37313783	0.3727164	0.36391103	0.34461412	0.33794454	0.30171534	0.34890255	0.33274874	0.3173902	0.33827212	0.32731816	0.36069217	0.39496461	0.40124258	0.41709024	0.38173553	0.37413055	0.44669381	0.46620548	0.44425058	0.60231179	0.62415159	0.64459842	0.63508612	0.63035035	0.67632324	0.71086526	0.65467465	0.31438914	0.5561558	0.56453818	0.54523093	0.48698261	0.51903367	0.51909631	0.47993028	0.47452387	0.49248469	0.44431525	0.42310321	0.45299518
0.34830609	0.35713926	0.39020377	0.34513736	0.37275356	0.38358688	0.39996177	0.38099545	0.36605528	0.3645162	0.35424638	0.34267935	0.33907214	0.33197024	0.33678916	0.34108374	0.33047241	0.34410149	0.3675684	0.38584372	0.44287699	0.42865217	0.43985337	0.49086094	0.42151543	0.34818789	0.48083991	0.48158762	0.51899111	0.5594101	0.60997218	0.60144341	0.61732543	0.64451993	0.64986777	0.30142173	0.36430857	0.60574561	0.65720749	0.6076265	0.43092117	0.40188983	0.51857227	0.51912856	0.52614778	0.54261446	0.50518137	0.46730518	0.46212286	0.4458335
0.3698183	0.39496103	0.38681087	0.37372008	0.37991992	0.38406679	0.41134319	0.37930876	0.3881346	0.34970242	0.34158453	0.346102	0.33388972	0.34064639	0.3255417	0.34782252	0.37785158	0.36993349	0.39828226	0.40798995	0.45002139	0.47719359	0.4538545	0.4624308	0.40173006	0.38457143	0.51143837	0.49340194	0.40297467	0.55536914	0.56970924	0.47233748	0.58169866	0.42978123	0.70211905	0.37367055	0.77069479	0.72873408	0.66477895	0.63562644	0.47355351	0.53536862	0.56810516	0.53287804	0.5323177	0.5456081	0.45534202	0.48969233	0.47524679	0.48541695
0.38156945	0.39536214	0.41646993	0.40867358	0.39831436	0.41115257	0.42005673	0.40848964	0.36576185	0.33766779	0.3490884	0.35236827	0.33258966	0.31518525	0.3448883	0.36685047	0.39279395	0.42273164	0.43082863	0.44912818	0.47765183	0.47753918	0.44577694	0.46652362	0.49111372	0.43703064	0.51686162	0.41845837	0.38851637	0.43760961	0.55837733	0.44593582	0.53366864	0.39236778	0.67596078	0.57425749	0.75622565	0.70307183	0.67847013	0.67368704	0.63739479	0.62407702	0.53216183	0.55819744	0.49958295	0.55891436	0.51294583	0.4823747	0.44437033	0.47435343
0.38904086	0.38224995	0.39143869	0.3966116	0.39996368	0.4163008	0.40987083	0.41774553	0.35878786	0.35731685	0.32277986	0.30685583	0.33288994	0.35032409	0.35201886	0.36390436	0.4127312	0.40335929	0.45431414	0.44754165	0.45530018	0.42990491	0.42657176	0.47752181	0.46222153	0.52388304	0.50657785	0.42637238	0.38065082	0.45989954	0.55558968	0.54814065	0.49424276	0.52394497	0.63509524	0.71066666	0.72110271	0.71910197	0.56628007	0.66323048	0.67780519	0.62661684	0.59175849	0.56802028	0.54551721	0.5089817	0.48187652	0.51470792	0.51992595	0.49143791
0.3723889	0.37118497	0.38923278	0.39051315	0.40567249	0.40014049	0.40749171	0.38379025	0.32193908	0.33229291	0.33370513	0.30876389	0.33693695	0.33118081	0.3364816	0.39999333	0.40698195	0.42257327	0.43356717	0.46154034	0.47092721	0.40972662	0.38852721	0.43393165	0.42396823	0.3764818	0.50192964	0.536578	0.35199547	0.42028621	0.52741861	0.42353013	0.43575805	0.48722851	0.65447569	0.6578511	0.69263232	0.6553967	0.41122147	0.64127696	0.665295	0.6494292	0.59061348	0.56938994	0.58677191	0.54113913	0.49074188	0.52501589	0.48416638	0.51722533
0.37419507	0.39586112	0.37750605	0.40148628	0.37368578	0.37650299	0.383582	0.34013149	0.3361735	0.34126928	0.32557628	0.33184001	0.3348906	0.33230206	0.35748741	0.37095088	0.39321065	0.39807016	0.41839138	0.41574553	0.42100576	0.46370968	0.39071396	0.42925572	0.40211084	0.44392061	0.47186661	0.41323337	0.34848863	0.37340182	0.54501152	0.51515043	0.49032521	0.54227436	0.62059706	0.64448828	0.64574319	0.58365011	0.61812407	0.65846151	0.69526184	0.66804242	0.6354605	0.5460462	0.4367128	0.36763507	0.56985176	0.53584886	0.49254411	0.49068961
0.37799898	0.37761128	0.38139832	0.37193847	0.3890644	0.3547734	0.36596859	0.3399778	0.34819928	0.33370686	0.33849847	0.3658953	0.37042218	0.36032742	0.36533159	0.4031077	0.42352811	0.42364451	0.40865046	0.40062413	0.44418082	0.45844883	0.42247534	0.43486539	0.30121204	0.45684195	0.51587504	0.42343548	0.47862428	0.38780043	0.53047305	0.55046761	0.62230062	0.60384178	0.65398818	0.64038765	0.48414746	0.59410787	0.59627301	0.63776249	0.66903651	0.67743129	0.65042108	0.49774459	0.42232126	0.55754369	0.57437974	0.54367626	0.52891529	0.51683944
0.38330284	0.39662758	0.37703466	0.37252146	0.36298946	0.36657727	0.3383849	0.36351809	0.33954877	0.349224	0.37881216	0.39879292	0.39149222	0.40503043	0.37881145	0.39984006	0.41078421	0.42916965	0.4235507	0.43584421	0.45001513	0.44349614	0.46111536	0.41967604	0.38172165	0.43844086	0.38583732	0.45157203	0.45763505	0.3895725	0.60822803	0.45398101	0.61511993	0.63517827	0.63240957	0.63967925	0.44470164	0.61400807	0.62857866	0.6320678	0.67142838	0.67545193	0.6468395	0.61841321	0.56299722	0.4256368	0.50555754	0.54542297	0.49779019	0.51129717
0.36692473	0.38042396	0.36619401	0.34368297	0.34203079	0.36674351	0.35461339	0.35797316	0.33836529	0.3542974	0.37981215	0.40589222	0.41248599	0.41274452	0.4100022	0.39573693	0.41202992	0.40427101	0.41187662	0.40589467	0.4264569	0.43820661	0.47099692	0.42049706	0.34220603	0.43487996	0.44589996	0.45717919	0.47208825	0.46855292	0.57288164	0.45166981	0.61113942	0.50921923	0.64097279	0.52333772	0.60116893	0.41043487	0.5983457	0.61121935	0.48033351	0.64828104	0.64440119	0.60545594	0.54438937	0.45909449	0.42951551	0.56410605	0.51389617	0.50617021
0.33706278	0.35167098	0.33602554	0.32257402	0.34211999	0.33198032	0.3244639	0.32473391	0.32079768	0.33697098	0.35019782	0.41082728	0.3952533	0.3875806	0.36650339	0.3603079	0.36881751	0.39358148	0.42995957	0.38991004	0.43951422	0.46936539	0.44042733	0.36848345	0.35235247	0.41189665	0.45003617	0.46242717	0.49272346	0.53010553	0.56023705	0.52449328	0.57620567	0.60314029	0.59735596	0.45095962	0.60011601	0.39799139	0.58871895	0.59402722	0.45941335	0.62504035	0.54926914	0.59121925	0.40952882	0.42541006	0.41755703	0.43680656	0.49575412	0.50526738
0.35083517	0.31576478	0.3252854	0.30052686	0.29680577	0.31870562	0.32223865	0.31546739	0.29836538	0.35589913	0.37748641	0.37476763	0.3870621	0.37395278	0.35212392	0.36969471	0.37683254	0.40360761	0.41472831	0.40441746	0.43548623	0.44462797	0.45091161	0.41209751	0.41056302	0.38128492	0.46831322	0.46969292	0.42267948	0.53186625	0.55081725	0.50038356	0.49888858	0.56778187	0.59633499	0.51404196	0.60976273	0.4002209	0.58410561	0.59483963	0.42406887	0.57899892	0.4234499	0.55303156	0.42862377	0.56642061	0.43000627	0.47651845	0.50394917	0.52263927
0.31532985	0.33238634	0.31507543	0.32154471	0.2999028	0.3296347	0.32910511	0.37245259	0.341167	0.36493939	0.33886918	0.37217361	0.39562485	0.35787538	0.36739513	0.40542558	0.42167675	0.42709738	0.40298828	0.47815824	0.44460443	0.39377311	0.45168677	0.45979294	0.45803785	0.50637895	0.483311	0.52143717	0.43449888	0.44453996	0.56675649	0.45210081	0.54297352	0.57228118	0.60932833	0.59078729	0.62420648	0.57914996	0.53841853	0.60691166	0.49491984	0.65172517	0.54012161	0.54300135	0.50655085	0.54594201	0.46752387	0.52615935	0.52837819	0.53201032
0.3150827	0.31006384	0.33124524	0.32429561	0.32478309	0.33248678	0.35488608	0.4272446	0.37602758	0.37330499	0.34062454	0.38745293	0.38091865	0.37925708	0.38290325	0.44377759	0.44655246	0.45950273	0.45264354	0.49058899	0.47878554	0.47546369	0.46358895	0.474868	0.51062	0.46247175	0.53404933	0.63409555	0.45488566	0.49960038	0.45153579	0.45141295	0.46010756	0.57854486	0.56086701	0.6644938	0.68920058	0.51277101	0.53444266	0.60649025	0.47046062	0.44517362	0.51605564	0.51944304	0.49206096	0.54353237	0.4990218	0.52762818	0.5109942	0.52219385
0.30131742	0.31352791	0.31703568	0.31822252	0.34305024	0.34779814	0.38864249	0.41747701	0.35171321	0.38780951	0.36737284	0.38267103	0.38271415	0.36569703	0.38762891	0.43013972	0.46625105	0.44281614	0.46592906	0.44537172	0.4913623	0.48008087	0.46993515	0.42796314	0.51767629	0.51079768	0.55133998	0.48444271	0.44358641	0.44369391	0.4362635	0.47917089	0.49979186	0.51294863	0.54341203	0.58030903	0.68270725	0.49004206	0.64618921	0.61036438	0.57961571	0.43414235	0.43573785	0.53604525	0.43959296	0.49800488	0.49647531	0.49225709	0.48207223	0.55046338
0.32378653	0.31141663	0.32067862	0.33452868	0.34328428	0.3567346	0.39100724	0.41593742	0.36417761	0.39281014	0.37738305	0.36568373	0.37733123	0.36598352	0.41796467	0.42606592	0.43274897	0.43273532	0.45256782	0.43497035	0.41157734	0.45477179	0.43542388	0.41868865	0.4038026	0.44255182	0.53242034	0.53429723	0.56901276	0.49277771	0.51644015	0.50535834	0.54828602	0.54166496	0.52277112	0.60654324	0.64547348	0.46780673	0.61194187	0.72260773	0.57030278	0.53026146	0.53934973	0.50551814	0.44895083	0.43744001	0.51340592	0.55220324	0.49336052	0.51382762
0.32668522	0.34260806	0.33279449	0.34055236	0.35439605	0.37601936	0.38620657	0.38751501	0.36646858	0.38725561	0.35900491	0.3422758	0.36495826	0.37196797	0.37731913	0.3974576	0.42018622	0.43053034	0.41804358	0.41060653	0.41242191	0.4426187	0.43398544	0.45796287	0.48132893	0.47550589	0.48448068	0.48630181	0.4734143	0.48617521	0.49060798	0.52420795	0.51573396	0.54307747	0.49631831	0.57088244	0.63484728	0.55078256	0.57694888	0.3853178	0.54972893	0.53676629	0.48948678	0.52352524	0.45270407	0.46204743	0.40946916	0.51122224	0.4613964	0.49639466
0.36392927	0.35088012	0.36870044	0.35451871	0.39686489	0.38755071	0.41055307	0.46682683	0.38874379	0.39638737	0.38402092	0.39476696	0.39873642	0.39938	0.39061764	0.4121213	0.4186793	0.4018189	0.4208608	0.41808817	0.46183392	0.43921098	0.49592519	0.44705722	0.49867046	0.51528376	0.4606716	0.47264299	0.43627685	0.43324912	0.50928009	0.55465698	0.40922228	0.59179181	0.55423307	0.57182026	0.56694812	0.54567927	0.47903144	0.55369627	0.59354639	0.52714449	0.47344112	0.5243789	0.48832881	0.49713284	0.42926705	0.44067889	0.47698897	0.48023272
0.3852548	0.40832952	0.4057118	0.4035686	0.38927478	0.40013298	0.3879213	0.44746646	0.39063224	0.42969307	0.40501499	0.42563233	0.4372772	0.42855692	0.40230793	0.41388705	0.4270145	0.42917138	0.44092655	0.48879308	0.51121908	0.52606034	0.54328859	0.50046897	0.46567863	0.46360007	0.47961095	0.49691129	0.45365021	0.51103866	0.52256322	0.5782755	0.51279122	0.56571269	0.55870008	0.48248619	0.51202321	0.5332545	0.50199848	0.54814512	0.58772552	0.61082387	0.52769881	0.56145555	0.44531062	0.55510777	0.57829505	0.4589662	0.43300682	0.48850545
0.41728568	0.43527216	0.42057514	0.44907996	0.39875638	0.3961848	0.41493276	0.39666867	0.39717466	0.43020493	0.45030236	0.45284411	0.45586753	0.44758809	0.41253248	0.41641611	0.4330869	0.421229	0.43932518	0.51484817	0.53788221	0.52279514	0.54005152	0.4776766	0.45776188	0.49134448	0.46232384	0.44677082	0.47769001	0.5089196	0.4981274	0.5614816	0.5854336	0.59189534	0.53130847	0.51841289	0.52907538	0.54353762	0.49269962	0.59839857	0.61237293	0.5794208	0.52859855	0.55146533	0.54147953	0.42810035	0.42638609	0.42273694	0.46319965	0.51703835
0.42714378	0.42122212	0.44558468	0.42325044	0.39226007	0.3788079	0.39846626	0.45499527	0.41654113	0.43304509	0.43417645	0.44744799	0.45096219	0.44720867	0.42566606	0.40064186	0.418547	0.4364728	0.45417264	0.49321139	0.53550822	0.5181905	0.51375949	0.46406761	0.43728328	0.43471307	0.46207115	0.45220038	0.46225271	0.53772044	0.57600802	0.60957968	0.61743093	0.59623587	0.55972695	0.51730794	0.54994279	0.53174132	0.49389786	0.58127034	0.54806447	0.53690207	0.5132221	0.57506251	0.50678688	0.48987612	0.50262272	0.47849417	0.44583043	0.47011384
0.43830585	0.41653743	0.43708423	0.41872308	0.40680069	0.41162169	0.39962238	0.3480432	0.41333568	0.44359303	0.44142482	0.49400142	0.47054291	0.42236993	0.42570946	0.40243933	0.40879107	0.44187886	0.46629104	0.50025433	0.55327344	0.55805159	0.5437274	0.54132801	0.46902737	0.47184438	0.4237808	0.44631997	0.48117894	0.5282793	0.5752238	0.60055566	0.57974851	0.57604545	0.52187949	0.52572358	0.54822254	0.47913313	0.53854531	0.5525521	0.59381121	0.54510921	0.56111604	0.5662325	0.54334307	0.54632306	0.51740861	0.5165031	0.4685235	0.47435707
0.45595276	0.48689499	0.48502469	0.44361055	0.41650048	0.43747088	0.44251472	0.47551596	0.4883689	0.51566011	0.50655156	0.51632905	0.48634613	0.44988814	0.43628573	0.4472287	0.45087221	0.48476252	0.5291059	0.54461378	0.58031088	0.59909338	0.58534819	0.5367049	0.51691818	0.51018184	0.47654328	0.48922953	0.4865247	0.55603254	0.60609496	0.58022839	0.58384186	0.54614353	0.53466392	0.54411846	0.48013598	0.56555444	0.51670617	0.56787282	0.58583307	0.55806887	0.59325451	0.54767674	0.52406162	0.53995037	0.5255217	0.48388845	0.47395808	0.48389032
0.48147285	0.45423967	0.4988113	0.46131462	0.45246229	0.48164529	0.49370614	0.50650924	0.50568616	0.53414404	0.54516572	0.52844977	0.50489622	0.49175528	0.46759209	0.48465183	0.50272018	0.52606684	0.59828627	0.60592949	0.63714367	0.63939238	0.63262683	0.54644752	0.55036366	0.5865308	0.54984462	0.60086972	0.55398792	0.60007542	0.61722398	0.61408687	0.60473758	0.59204966	0.56198251	0.59979582	0.58002287	0.59029108	0.58761901	0.57467127	0.57784146	0.58627796	0.61029965	0.5091604	0.56024343	0.52876955	0.5587005	0.5066303	0.49686289	0.53671861
0.46247125	0.46631563	0.47846889	0.44418883	0.50868511	0.49334836	0.53020912	0.55136478	0.53478527	0.52139491	0.5356279	0.54688996	0.54084092	0.50718439	0.49209902	0.53438306	0.55002159	0.55006272	0.59133118	0.65412945	0.61435699	0.63902724	0.63102645	0.55711174	0.58073676	0.58950317	0.61144561	0.60544163	0.60635549	0.60206801	0.58752424	0.594666	0.60146505	0.56768942	0.61963594	0.59103554	0.6069048	0.59377128	0.55470014	0.57413304	0.56608742	0.582331	0.51761341	0.5116868	0.5288161	0.54528999	0.52350461	0.51875377	0.54641688	0.49509633
0.44415745	0.46040419	0.47153583	0.48137891	0.47214681	0.49361899	0.49855241	0.5255717	0.4952012	0.48544648	0.49776369	0.51423705	0.52101719	0.49487731	0.53279948	0.51873511	0.55660599	0.57924914	0.58900499	0.59591764	0.56590277	0.5984602	0.58666229	0.56675899	0.57759643	0.59331244	0.55553246	0.59132886	0.60803866	0.59079784	0.55893177	0.58729011	0.56674743	0.57040066	0.55810094	0.59658086	0.58765036	0.55965972	0.56923139	0.54874444	0.53992599	0.55101502	0.51652044	0.45796868	0.628865	0.49603313	0.52723247	0.48680532	0.49621493	0.50315905
0.39476746	0.43802449	0.44740179	0.50213295	0.47703394	0.44675538	0.46276888	0.49129713	0.4445003	0.45293289	0.46757874	0.48236498	0.49956483	0.5125435	0.52865547	0.53055573	0.5594973	0.56186646	0.54500657	0.5644365	0.57512546	0.56004417	0.58136213	0.60780489	0.60006958	0.61846662	0.58750284	0.56836003	0.54515493	0.54645663	0.5171839	0.53044933	0.52541804	0.53958392	0.56801456	0.55396616	0.58048666	0.54451787	0.52250499	0.51046985	0.51119393	0.46778846	0.39839688	0.40255257	0.46714762	0.45951039	0.36662346	0.48373336	0.47953656	0.45282525
0.43689197	0.46450412	0.47310016	0.50098515	0.48356375	0.46270791	0.45133615	0.45127377	0.42984203	0.45768362	0.47357664	0.51938987	0.54581571	0.57550508	0.57595247	0.57459903	0.58670592	0.61718476	0.61486399	0.55623204	0.57772672	0.58798069	0.60638458	0.63268214	0.63321167	0.65415072	0.66074616	0.5749355	0.5379073	0.54037338	0.49153003	0.49140459	0.4887273	0.51508415	0.5420993	0.56146109	0.57545644	0.54492062	0.54022288	0.50256205	0.48222479	0.46612614	0.39125124	0.47289866	0.51659858	0.49331686	0.52454454	0.50645548	0.47067717	0.4458431
0.47096932	0.55150068	0.57150352	0.51840216	0.46748918	0.45643806	0.47041097	0.4333216	0.44118106	0.4741475	0.5392971	0.5585897	0.61807466	0.60847205	0.6283676	0.63757527	0.68085498	0.60687393	0.62142098	0.60430533	0.63388139	0.65598178	0.65728593	0.65420276	0.68634725	0.66654545	0.68328601	0.64531732	0.56728607	0.55981386	0.51397187	0.53153002	0.51804745	0.51307046	0.55702937	0.54835099	0.60121304	0.56747723	0.52578878	0.52917564	0.5148778	0.50378191	0.50570166	0.46708161	0.54215145	0.49073583	0.48197958	0.38810027	0.54808396	0.44604826
0.52886248	0.58823603	0.56671333	0.51728326	0.49043679	0.46215841	0.42836577	0.44714382	0.44647679	0.50071031	0.54147416	0.57495052	0.64400852	0.63710421	0.64989495	0.61839288	0.62107933	0.63385862	0.61625916	0.5862025	0.68626857	0.6807273	0.69045103	0.68424582	0.68428433	0.69644225	0.69196266	0.63215142	0.59745592	0.53725302	0.5470745	0.54050308	0.55606687	0.53773481	0.56372082	0.53040969	0.59374231	0.58119732	0.53265476	0.50007677	0.50573212	0.51939017	0.50035602	0.47753677	0.48260713	0.50402212	0.47997978	0.44053361	0.65799785	0.41543591
0.57194561	0.60130364	0.57706922	0.51779407	0.48163381	0.42821097	0.40569377	0.40065715	0.43809652	0.4696413	0.53083611	0.59182346	0.64421481	0.63955015	0.60053867	0.59291548	0.6014874	0.60149801	0.57789034	0.59549773	0.62486219	0.66580057	0.66598964	0.65987158	0.66025543	0.65046751	0.64704341	0.61642176	0.58976489	0.54502743	0.53305286	0.53966832	0.54646683	0.52981108	0.54532021	0.54635435	0.54487628	0.55316651	0.54137653	0.52152717	0.51655167	0.51753831	0.51195937	0.49940372	0.50429261	0.64018208	0.47260353	0.44868422	0.51331854	0.49125522
0.60945779	0.60778391	0.60163516	0.51432353	0.46109802	0.40726057	0.42247909	0.41084334	0.40909088	0.47456133	0.52585769	0.58109152	0.61945295	0.59365487	0.55623168	0.53421152	0.53264129	0.51956093	0.53400928	0.6034807	0.58400708	0.62828296	0.63477522	0.60774863	0.58747452	0.58382922	0.57450199	0.54947418	0.52747643	0.56233406	0.51267254	0.52486509	0.51267409	0.50611532	0.48431227	0.50396061	0.51022232	0.50504333	0.51080221	0.50116819	0.50779295	0.50373518	0.48183626	0.44117656	0.43791282	0.4598527	0.46941477	0.44288009	0.49045408	0.40736672
0.61666679	0.6759699	0.58082426	0.49525791	0.44705454	0.42354032	0.40859702	0.40972868	0.42703035	0.47031504	0.49752975	0.56743532	0.59680849	0.58439982	0.53396153	0.49123651	0.5036236	0.51194131	0.49584842	0.52015996	0.59792155	0.5548225	0.57926875	0.54384249	0.52674854	0.51835465	0.52530217	0.47006291	0.50283021	0.50195336	0.51011914	0.51473373	0.5178836	0.50972468	0.47443759	0.47960994	0.47653291	0.45844114	0.46478617	0.49383539	0.4838604	0.45569935	0.48295414	0.46013296	0.45175138	0.45319965	0.4225755	0.41814914	0.47315645	0.42363033
0.64851123	0.66270828	0.61344039	0.54513961	0.5049243	0.47417477	0.43122563	0.44559202	0.45819163	0.55404335	0.56471032	0.61089814	0.6426878	0.58021283	0.55360395	0.54596162	0.49480554	0.50758868	0.51481748	0.51014012	0.53123754	0.56841397	0.53359807	0.52636498	0.51447505	0.52893627	0.52608371	0.51328903	0.50333703	0.49469218	0.51605648	0.55260569	0.505943	0.49460211	0.48240837	0.463514	0.46311179	0.44622847	0.46337694	0.47607777	0.49051526	0.44648093	0.45056823	0.43992254	0.43453255	0.42142072	0.46660289	0.40681732	0.45423022	0.4193604
0.65377992	0.66148937	0.60333812	0.5376662	0.49746603	0.49504218	0.46593106	0.47896308	0.49266344	0.55810821	0.56972051	0.61478364	0.63613325	0.64455944	0.55210489	0.54696584	0.52936906	0.51566005	0.4986017	0.47163367	0.50450432	0.51887703	0.51986873	0.51163709	0.53104371	0.5216527	0.5321908	0.51264644	0.52235109	0.50587612	0.52768809	0.50442845	0.51221019	0.48942304	0.4630754	0.46524775	0.45130977	0.46120676	0.45671046	0.47802734	0.49613622	0.46184576	0.48904917	0.44667706	0.4244791	0.43749562	0.47692084	0.4697212	0.4818387	0.44946954
0.64208424	0.60303569	0.56479722	0.52485776	0.50253135	0.47300854	0.47057942	0.46837237	0.52110082	0.54390311	0.58840764	0.61327899	0.61044729	0.59213847	0.54435116	0.52904755	0.51485544	0.51602387	0.51301962	0.47527364	0.48157898	0.50093925	0.49159688	0.47447345	0.50179285	0.51269692	0.50174588	0.52272159	0.48248154	0.49596921	0.52301943	0.55924064	0.48476616	0.47515461	0.45935982	0.45620456	0.45688912	0.46707335	0.46849957	0.46498057	0.45132062	0.42202514	0.45958152	0.41301805	0.39705616	0.42994875	0.46268237	0.50183189	0.40842506	0.45056936
0.55615956	0.54101574	0.529342	0.47502744	0.43870559	0.45980158	0.44930089	0.45349211	0.49859804	0.53085655	0.55096126	0.55246347	0.56831908	0.52979314	0.54627985	0.51168782	0.50834227	0.49077058	0.48427081	0.42163143	0.44106939	0.46122602	0.43898776	0.44348758	0.45367223	0.47949708	0.48454672	0.47942322	0.46829042	0.46910486	0.49465898	0.42998281	0.46603099	0.45757985	0.44690529	0.46870255	0.44171262	0.44331411	0.43621805	0.4250958	0.45075682	0.41733295	0.43033132	0.37860462	0.38588884	0.3994219	0.41499701	0.41150963	0.43020928	0.38877451
0.50594157	0.47030884	0.45313936	0.45354038	0.4433901	0.45566794	0.44934249	0.48679072	0.47542849	0.48371661	0.49039695	0.49949822	0.47847152	0.50050408	0.47776932	0.48422861	0.46752706	0.44746122	0.4219828	0.4154267	0.40468165	0.41130009	0.42998415	0.43105012	0.41974437	0.44781882	0.44737828	0.44458359	0.44238159	0.40626052	0.43668637	0.43900827	0.44303355	0.426595	0.45250648	0.44403425	0.46935922	0.42807558	0.41854388	0.4135595	0.42591283	0.39580941	0.37689719	0.39085802	0.41478127	0.38055527	0.40364292	0.4083868	0.40080658	0.41369587
0.4757725	0.47175041	0.48181847	0.46819806	0.47255558	0.48999691	0.50971788	0.50405639	0.52652085	0.47218499	0.50078505	0.49121067	0.46795696	0.46825328	0.47157693	0.4855032	0.4755531	0.44746229	0.42445084	0.40507406	0.40498915	0.41316646	0.38805428	0.4123131	0.4160805	0.43550342	0.44379559	0.43180099	0.43867418	0.39632875	0.41420254	0.35702649	0.45821005	0.46112797	0.42830291	0.45607564	0.46545455	0.42778817	0.42108005	0.38054544	0.39086404	0.41454467	0.38587257	0.37155879	0.39008963	0.41457039	0.40434214	0.40061083	0.40045893	0.42691755
0.49971977	0.49625158	0.48194149	0.48395228	0.48291329	0.49934828	0.52748078	0.5290705	0.54584247	0.49438539	0.48977581	0.48346287	0.48956436	0.48516899	0.476641	0.45418745	0.49209636	0.47701034	0.42732674	0.39104676	0.40933955	0.42110983	0.3957727	0.43093026	0.43129864	0.45478097	0.47928998	0.42690209	0.43860054	0.43237567	0.44608063	0.38998929	0.47519282	0.45764235	0.43200013	0.4534758	0.45271748	0.44166148	0.41408396	0.41619045	0.40936139	0.39890599	0.40336582	0.42285922	0.40744323	0.40411922	0.45047033	0.41827083	0.3975656	0.39884073
0.50854063	0.47462615	0.47812513	0.44281837	0.48794195	0.49696344	0.53948802	0.53952426	0.53188264	0.45981911	0.47584984	0.50736213	0.49055672	0.45976228	0.46249804	0.48419091	0.46322507	0.46117419	0.43320158	0.39706206	0.42817923	0.4252944	0.44262499	0.43637431	0.42792615	0.40615809	0.4341132	0.43857458	0.44993719	0.42267615	0.43544087	0.36959857	0.45387366	0.4347032	0.41533107	0.43287829	0.44546381	0.41992494	0.39027825	0.40334761	0.4140828	0.40393218	0.3799479	0.409794	0.41288108	0.42830026	0.41676605	0.43259901	0.42206499	0.44514757
0.48054841	0.47284877	0.45513299	0.44935212	0.47726598	0.47903165	0.49314961	0.5100643	0.4993979	0.45303762	0.48690376	0.44864848	0.45722103	0.4231149	0.42472288	0.43961185	0.45120296	0.43841997	0.41950083	0.41251922	0.40999112	0.41980216	0.41163787	0.44550639	0.41714418	0.42170173	0.41239384	0.39903876	0.4299024	0.4252578	0.43696007	0.4486793	0.42906699	0.41071585	0.39389867	0.40875226	0.41748628	0.39228159	0.40513214	0.41517568	0.40673268	0.41860697	0.42005762	0.42835978	0.43095157	0.42690566	0.41281685	0.42051721	0.43389973	0.4016712
0.46140021	0.44526842	0.46700025	0.47187212	0.44478166	0.45170531	0.47684649	0.46921527	0.46903381	0.42875668	0.4414103	0.42437637	0.39973316	0.40816969	0.38930404	0.41080654	0.41411862	0.3984291	0.38223171	0.40691632	0.41746134	0.4497709	0.44272634	0.40557721	0.42117095	0.40396255	0.38433126	0.38543636	0.42913675	0.40346158	0.43485957	0.41820914	0.44809237	0.38470942	0.3772293	0.37441358	0.36299539	0.36463189	0.36297646	0.38005295	0.36366829	0.39124435	0.3797214	0.39703071	0.4104093	0.41609472	0.42495924	0.39295393	0.39118236	0.39948383
0.48781669	0.48046377	0.49891445	0.4692935	0.45154917	0.44582722	0.48410162	0.48446393	0.47372007	0.42635885	0.44674733	0.44143605	0.42399156	0.39768818	0.39101633	0.38739911	0.41210067	0.40111256	0.3912642	0.42896485	0.42275158	0.43701527	0.43600518	0.41939124	0.38896394	0.40900773	0.40843785	0.39494175	0.40494585	0.4154332	0.44117519	0.40690389	0.41797122	0.36776102	0.37733844	0.36625516	0.35981765	0.3823266	0.38231662	0.37106353	0.40816498	0.42498824	0.40584174	0.44856992	0.41370437	0.43014681	0.43290693	0.42650196	0.41584405	0.40263733
0.50603932	0.50778109	0.50472355	0.47269931	0.48125851	0.48323736	0.48667732	0.49457988	0.46516189	0.41951767	0.43002662	0.43075514	0.41195118	0.4138405	0.39496687	0.39565742	0.38960993	0.40551871	0.389815	0.41395649	0.42321905	0.40577602	0.4137038	0.4060441	0.38639525	0.40354982	0.40546882	0.39017862	0.42283341	0.43673748	0.42094034	0.45450744	0.38244066	0.38073027	0.36790854	0.35581195	0.35144103	0.38398913	0.38005388	0.37056506	0.40029541	0.40480724	0.42569181	0.42471164	0.45099521	0.43980384	0.42403936	0.41244885	0.42411727	0.43656519
0.50669795	0.49774879	0.50435948	0.49366105	0.46350572	0.46503028	0.50459898	0.49664566	0.46452853	0.42759499	0.42093128	0.41175008	0.40512565	0.40047345	0.41650295	0.37513763	0.40424627	0.41206342	0.39806506	0.39230222	0.41822261	0.41945231	0.39836842	0.39138821	0.38666478	0.40790546	0.38950098	0.41033995	0.41813666	0.38976884	0.41093275	0.41981226	0.38361025	0.36469784	0.37645912	0.3751815	0.36101168	0.3917926	0.38368493	0.37451914	0.40049756	0.42802578	0.39987588	0.39657229	0.42607662	0.44090348	0.43435803	0.44612208	0.411652	0.41753763
0.47883961	0.47329834	0.47347188	0.45529765	0.45793927	0.47483647	0.48397616	0.45858273	0.45388928	0.38699502	0.41440251	0.41093004	0.39006439	0.38818601	0.38200557	0.39903221	0.38800108	0.38011667	0.37990868	0.36083874	0.37605184	0.37539136	0.35851142	0.35279036	0.35187817	0.37521437	0.40510422	0.40965429	0.37542543	0.40392184	0.38913679	0.37698719	0.36088797	0.34342086	0.36274153	0.37430063	0.38676473	0.36637846	0.3901653	0.3700338	0.36487049	0.40053862	0.39787534	0.37746683	0.40525937	0.41967404	0.40558955	0.414803	0.41092396	0.38300431
0.45172492	0.44385663	0.44213778	0.40936995	0.4451105	0.4413619	0.46836799	0.46273085	0.42736417	0.3760663	0.38579008	0.38425946	0.37815297	0.3617489	0.38935521	0.36974999	0.37715709	0.37030762	0.35745996	0.35248658	0.35114342	0.31611228	0.30675423	0.29226482	0.28639778	0.3352764	0.36554858	0.3744157	0.37443918	0.37545034	0.37541434	0.36001003	0.33367571	0.30066773	0.32870919	0.3449508	0.39372247	0.37189344	0.38995615	0.37155503	0.38860074	0.39171574	0.34986383	0.33729926	0.34691539	0.38631254	0.36048418	0.37607554	0.36803862	0.36958286
0.43523294	0.47590998	0.46673849	0.42073759	0.41412497	0.46272951	0.46183172	0.44290432	0.41802099	0.39891696	0.39418289	0.39746332	0.38828295	0.36867446	0.36145175	0.37801269	0.37488416	0.35051537	0.34599423	0.33055985	0.31602341	0.3229191	0.29868209	0.2799477	0.2984418	0.33100235	0.36171147	0.3624011	0.35824814	0.33845958	0.34502167	0.31429043	0.30494586	0.30548787	0.32801265	0.36924931	0.38350147	0.4061667	0.39576983	0.38054523	0.3690137	0.3096326	0.32584479	0.32454386	0.32444605	0.35000047	0.34142181	0.33896551	0.35019335	0.39070874
0.46922806	0.45788661	0.46134904	0.45103365	0.45089361	0.46261638	0.44581005	0.44186762	0.44101667	0.37527156	0.39354184	0.39148736	0.3726247	0.35978693	0.38171092	0.37209225	0.35879964	0.35120413	0.32289955	0.32872537	0.31740806	0.3235448	0.31859875	0.30073699	0.3120591	0.33338729	0.39475262	0.37354678	0.37774873	0.34393135	0.3430464	0.34677288	0.30353963	0.29261675	0.32858622	0.39712024	0.41115198	0.41699409	0.362324	0.37438208	0.35413206	0.3734695	0.33387694	0.33149463	0.32119241	0.37558791	0.37719601	0.37685919	0.37603027	0.4030008
0.45529091	0.46837085	0.44958013	0.47238681	0.4316242	0.44847429	0.44265833	0.44428375	0.40603653	0.36513445	0.41275874	0.41045767	0.40663865	0.38649294	0.36094469	0.38238043	0.35819945	0.3405064	0.31520021	0.30646807	0.32602227	0.30238748	0.29516864	0.28635892	0.32510635	0.37145442	0.381578	0.35232428	0.37361848	0.35172948	0.32323945	0.3440924	0.33716682	0.31625152	0.34056368	0.37004584	0.40049583	0.39965305	0.36109942	0.34123486	0.35709327	0.36477375	0.33588463	0.32189193	0.33410072	0.3456662	0.38246456	0.36782885	0.38218081	0.41152561
0.43601286	0.45588976	0.43223503	0.45635587	0.43013927	0.41749346	0.4289993	0.41224512	0.39372531	0.39772192	0.40130004	0.38943443	0.3655659	0.3836	0.38539192	0.37427655	0.35123643	0.34261373	0.31896114	0.31621975	0.32851729	0.32625401	0.3235994	0.30451381	0.32533658	0.34689793	0.37889302	0.35691789	0.33788458	0.34005037	0.31611994	0.33782151	0.32172152	0.31287405	0.34927475	0.36414209	0.37849215	0.344816	0.35865736	0.34840277	0.34127662	0.32596928	0.30545741	0.32161522	0.34807369	0.33470386	0.3709262	0.3634063	0.37313133	0.41118869
0.42996794	0.43870205	0.42926574	0.41305476	0.40408197	0.39541158	0.39477363	0.40728235	0.4083226	0.42759585	0.40402719	0.40490726	0.37937051	0.37745669	0.34035632	0.36540213	0.33442289	0.32745123	0.31316301	0.30995506	0.3302651	0.31884253	0.3007248	0.30656552	0.32532224	0.37029389	0.376149	0.36023676	0.35526681	0.32548445	0.30509284	0.33888483	0.32342401	0.33626539	0.34515795	0.33431548	0.32941213	0.31844133	0.31616968	0.31396678	0.32207659	0.32860631	0.30251998	0.31202981	0.32162961	0.3482987	0.36131859	0.37187955	0.38347089	0.43346807
0.40437716	0.41128379	0.39788339	0.38826743	0.39830017	0.39572269	0.41424522	0.40394327	0.40174067	0.41640267	0.42631125	0.41301617	0.37465182	0.35985035	0.36051363	0.35315716	0.34466389	0.32727554	0.31402782	0.31281123	0.32241532	0.34442019	0.33790541	0.33384126	0.35218567	0.37253824	0.363377	0.35355708	0.35808992	0.33609474	0.34650671	0.35290185	0.34516215	0.33435777	0.33222181	0.33064088	0.3236101	0.29427394	0.32469296	0.30895033	0.32334882	0.31156015	0.33170176	0.32811585	0.36591643	0.37767383	0.38655037	0.39467493	0.3963393	0.41970298
0.41525576	0.38588113	0.41150847	0.38378173	0.40605342	0.40057766	0.41777167	0.4234938	0.40375569	0.3970497	0.41594943	0.42646438	0.39237967	0.38725132	0.36167902	0.37568495	0.35744235	0.35009247	0.32582867	0.32282114	0.36074421	0.36904809	0.39237213	0.38291359	0.36511299	0.36162302	0.37893519	0.36718524	0.38635775	0.40377951	0.38385838	0.36570871	0.36593345	0.33386526	0.34706235	0.32101548	0.3037771	0.3024509	0.30614999	0.30876628	0.32778299	0.32661134	0.35016739	0.36641955	0.38654545	0.39466673	0.39603379	0.38278604	0.37990072	0.42115566
0.40688846	0.41864651	0.41131499	0.37588426	0.39034554	0.40661499	0.42994508	0.42927581	0.43800223	0.4190073	0.40569153	0.44123107	0.38769332	0.38089833	0.36902988	0.37677673	0.36819676	0.362755	0.35452151	0.36692929	0.43944493	0.41219369	0.39217132	0.38101685	0.37829262	0.3889235	0.39092693	0.3915804	0.38404524	0.38350716	0.40204859	0.39835376	0.37643626	0.34491968	0.3366847	0.30941522	0.32261568	0.33115914	0.29724896	0.32144451	0.33819675	0.34762642	0.39328161	0.40077612	0.39798513	0.41785243	0.39682421	0.41049048	0.42100763	0.44106346
0.38584328	0.39479315	0.38429254	0.34375334	0.38448125	0.38916254	0.39723736	0.43408453	0.43281594	0.41843653	0.43179765	0.44483986	0.39532414	0.38476136	0.37230343	0.36317578	0.36147764	0.36420622	0.3791233	0.39133227	0.38626811	0.43457508	0.41913092	0.376784	0.35442889	0.37766743	0.35529411	0.38976976	0.39128858	0.37530416	0.40327856	0.41832328	0.36354002	0.3418017	0.33056808	0.33934182	0.30686948	0.30485028	0.32662818	0.32574415	0.36739787	0.38029212	0.38410258	0.38189417	0.40547252	0.39161423	0.39633852	0.40911976	0.41970995	0.42707452
0.39391288	0.36926979	0.36926368	0.33710352	0.35937071	0.35902056	0.39733374	0.41183314	0.41098365	0.39714557	0.41309574	0.41751543	0.37377355	0.38008919	0.36652929	0.36034629	0.38768631	0.39224896	0.39412054	0.40851185	0.39785585	0.43038481	0.38939577	0.37708297	0.34794587	0.36105841	0.35094941	0.34806219	0.38839957	0.38371146	0.40632313	0.38873419	0.37514672	0.33440444	0.34828079	0.32923496	0.34199214	0.34466186	0.33409312	0.3623381	0.3791905	0.3610467	0.38662785	0.38216493	0.39152491	0.38945735	0.3764689	0.36755106	0.3779462	0.39598057
0.38734403	0.38335457	0.36693281	0.32377422	0.3565039	0.38633457	0.39434218	0.39093944	0.39869592	0.39149764	0.42856321	0.41971025	0.41597739	0.38803434	0.40053737	0.38559461	0.41099617	0.39465728	0.37863174	0.39526543	0.37489805	0.38066033	0.39347917	0.37401381	0.35237405	0.36795744	0.35951531	0.35269716	0.39180574	0.379287	0.39098787	0.38704199	0.3749069	0.35049322	0.33558244	0.3480182	0.34310097	0.3479895	0.37221602	0.39204979	0.3887713	0.37264976	0.37846327	0.37327355	0.38922951	0.38820979	0.38082859	0.36241329	0.39098591	0.37231109
0.38563165	0.3971628	0.38177764	0.33468729	0.37637046	0.40233368	0.42970023	0.41627264	0.40737465	0.35278445	0.41702235	0.42210013	0.38279364	0.37108785	0.40003857	0.4188377	0.4152782	0.39673629	0.38814434	0.38884133	0.41403586	0.40584695	0.40104079	0.35999465	0.36845052	0.37295708	0.35676005	0.36225846	0.37794444	0.38397387	0.39849761	0.40143287	0.39222789	0.38234094	0.37455347	0.36774886	0.38461241	0.40515083	0.39395925	0.40820551	0.41805491	0.40499392	0.36172247	0.37277961	0.36792323	0.38776883	0.39204749	0.39430401	0.36280286	0.36575925
0.36498833	0.37440297	0.3897467	0.37217987	0.38755527	0.42394599	0.44989014	0.42166334	0.39729902	0.37826526	0.39641169	0.41333169	0.40211013	0.3962701	0.42356572	0.40874508	0.42376921	0.4208352	0.38164172	0.38657811	0.47869566	0.41736865	0.38299653	0.37631574	0.37167352	0.36797068	0.39213473	0.38146695	0.39536631	0.40677142	0.39684215	0.40072522	0.38984805	0.3826814	0.38511425	0.39224583	0.4048762	0.42443559	0.42237028	0.41979799	0.39279491	0.3975502	0.39809385	0.35364658	0.37647742	0.39545172	0.37606001	0.39058596	0.3624436	0.37391868
0.36219141	0.36615139	0.38293612	0.38558272	0.39004144	0.42626125	0.41981363	0.40401414	0.37925103	0.35816076	0.39141691	0.40494636	0.40570816	0.38706648	0.40767258	0.41939861	0.41936499	0.39759535	0.37381834	0.35348743	0.35438541	0.38652849	0.37674367	0.37408847	0.36768633	0.36588264	0.38955444	0.35628113	0.40388224	0.36886293	0.40289816	0.38992852	0.39012688	0.38884705	0.38097709	0.40485013	0.4152464	0.41698167	0.40609607	0.4150098	0.3971622	0.40292022	0.37459239	0.36494982	0.36336207	0.38419852	0.35816154	0.36516827	0.35511255	0.34378701
0.38089305	0.37466663	0.38278872	0.37456623	0.40471843	0.41784951	0.40060121	0.38162947	0.34958923	0.36015937	0.36359939	0.39257574	0.37960067	0.38951033	0.38405773	0.41497803	0.40125144	0.38498858	0.33687067	0.35348791	0.34675485	0.3379125	0.3556895	0.37165511	0.37427902	0.36031783	0.38860765	0.38031456	0.37512565	0.37237415	0.37660217	0.37509099	0.38370195	0.36539888	0.39067256	0.38326967	0.38513315	0.36398178	0.37975919	0.38895741	0.37937307	0.37807482	0.36313891	0.36647931	0.37918004	0.35178211	0.33287609	0.36761332	0.31365353	0.35867402
0.35992292	0.36249039	0.40877572	0.41777441	0.43499288	0.42032996	0.41588989	0.3699339	0.33915877	0.33503851	0.37561557	0.36517411	0.36923075	0.3961387	0.39914164	0.38599601	0.39586434	0.35590953	0.36357704	0.33595392	0.31658101	0.41382864	0.39179614	0.37850225	0.3768242	0.40246028	0.39416307	0.35413969	0.37439877	0.35558373	0.36775842	0.37837854	0.38568231	0.39573932	0.40722781	0.40024155	0.37078476	0.36077958	0.34232455	0.36280304	0.35093075	0.3749533	0.36326352	0.3640748	0.38100535	0.38406563	0.36280641	0.32662931	0.33087954	0.34847081
0.38944975	0.43681416	0.44739199	0.40771151	0.42387339	0.40988314	0.40425259	0.39432427	0.33779189	0.36081728	0.36666864	0.38103616	0.39045799	0.36959043	0.41656306	0.39908642	0.3933295	0.3585228	0.3507649	0.35120329	0.3890228	0.34859473	0.39384571	0.39824179	0.42107728	0.42619705	0.41401041	0.40677571	0.36717877	0.39053482	0.39238024	0.38792485	0.4001317	0.38248998	0.39017186	0.38082865	0.38337275	0.365641	0.35127893	0.34425467	0.36571011	0.36333796	0.37938607	0.40082738	0.37970024	0.38013741	0.38949624	0.33729553	0.35653147	0.37561512
0.42612955	0.4406181	0.4404752	0.41031533	0.42513785	0.409778	0.39462861	0.35711065	0.37905774	0.36642924	0.35726807	0.36935642	0.37565616	0.39648679	0.38227105	0.41619274	0.38607234	0.36468363	0.34663492	0.40985441	0.3908937	0.38562599	0.43395177	0.4139244	0.43045899	0.43733126	0.43776429	0.39436647	0.3904635	0.38250342	0.40889663	0.40423393	0.38954213	0.39187792	0.39258876	0.39256898	0.36540851	0.35339075	0.34381297	0.35827038	0.38179573	0.36585563	0.38827848	0.39911041	0.40180397	0.38517636	0.37725934	0.35999033	0.37330958	0.396213
0.4481985	0.44064498	0.43555588	0.39925373	0.40835717	0.41530284	0.40636015	0.36903873	0.35259226	0.34535152	0.37139532	0.3843495	0.38249353	0.38712978	0.39362445	0.36825567	0.37371638	0.36697939	0.34861726	0.35325244	0.37276086	0.38364917	0.40033504	0.41062942	0.40263084	0.40929151	0.40034881	0.41907242	0.40676647	0.41186482	0.41490719	0.40397295	0.39861688	0.39637539	0.38108629	0.38180506	0.37071857	0.37256086	0.36673445	0.37515473	0.36385536	0.37689906	0.38913032	0.39729169	0.3904928	0.40777633	0.37641811	0.3859067	0.40021476	0.40788433
0.46861535	0.46138445	0.44106308	0.40966988	0.382745	0.37416348	0.37865257	0.37896186	0.35685852	0.37780663	0.38039643	0.38571197	0.38962495	0.37403944	0.36318421	0.38116777	0.36596406	0.35515499	0.33719558	0.35996884	0.37271747	0.39938268	0.38303846	0.37152028	0.37937808	0.39660934	0.40918735	0.38539791	0.3805795	0.38967317	0.40595856	0.40562761	0.39203086	0.3749586	0.38104552	0.34437749	0.38698837	0.33052632	0.34976044	0.35480407	0.34721142	0.38118416	0.35605291	0.37502193	0.34871727	0.37269056	0.36651903	0.3590287	0.35152933	0.39071867
0.46278638	0.48395571	0.46865049	0.43951678	0.40306333	0.38295037	0.37853736	0.36643761	0.3436622	0.36856169	0.39377865	0.4010177	0.37578696	0.3749747	0.36793554	0.35544851	0.32862744	0.34268379	0.34452423	0.36808339	0.38006848	0.36355233	0.39023212	0.369811	0.37467387	0.40842748	0.39581805	0.40034181	0.38959533	0.37652639	0.40408018	0.38820022	0.37189496	0.356426	0.36536241	0.36589161	0.34253556	0.3652395	0.35616571	0.35001388	0.36376092	0.35965633	0.36035535	0.35830367	0.35438257	0.37920803	0.36545795	0.3706269	0.36622864	0.36204186
0.51803458	0.51318395	0.47323418	0.4458138	0.40401417	0.41609401	0.39823717	0.39734045	0.37182653	0.37151021	0.40526453	0.4010554	0.37996632	0.36962005	0.36967283	0.3805044	0.33974588	0.35245216	0.35504904	0.38041225	0.38258189	0.38988498	0.37048838	0.37717843	0.35972393	0.41104224	0.4119691	0.39431688	0.41013548	0.38961926	0.4003025	0.43143374	0.39522389	0.37525555	0.38319021	0.36853588	0.38517016	0.38158062	0.38113734	0.37447497	0.39158636	0.38982919	0.36998394	0.35409918	0.36541829	0.36636809	0.37626854	0.38514408	0.37646922	0.35148442
0.50751156	0.49467996	0.4796837	0.47223416	0.42465845	0.42515355	0.40792617	0.4326143	0.42805278	0.39882284	0.41182292	0.41204423	0.39659673	0.38198489	0.37807146	0.38426292	0.38135195	0.36429438	0.36200374	0.38371813	0.38720754	0.39661068	0.37489623	0.37425864	0.38033488	0.4039422	0.40946418	0.3908051	0.39445394	0.39734197	0.40755227	0.39853206	0.39804086	0.39738768	0.36369765	0.40663919	0.39323646	0.39055091	0.38488555	0.38459462	0.36037669	0.39510295	0.36118472	0.35514843	0.37420148	0.37717587	0.3774251	0.34468305	0.35283667	0.37535089
0.48180604	0.50626594	0.45781383	0.43417433	0.39654478	0.43059209	0.42090082	0.42319936	0.44287059	0.3992241	0.4393734	0.41339478	0.39911249	0.38941357	0.39520997	0.3765749	0.37253606	0.3624244	0.37144157	0.36182532	0.38924238	0.39642525	0.36975455	0.37660885	0.36580935	0.40687197	0.38122576	0.38898712	0.39309809	0.39238399	0.40029025	0.40084341	0.39555383	0.39393213	0.36251006	0.38204408	0.38130516	0.37101057	0.36562082	0.37344801	0.37953484	0.38733706	0.38071528	0.34507936	0.3613053	0.38322851	0.37647074	0.3493523	0.36646119	0.33378845
0.46741256	0.46062103	0.45339155	0.40223759	0.37909976	0.3953782	0.42588666	0.42048079	0.41652718	0.38999456	0.42674428	0.41931877	0.41354817	0.39109814	0.37436604	0.37823826	0.36038208	0.37720844	0.38356739	0.35830843	0.38972008	0.37706578	0.37505451	0.35539657	0.36557192	0.39052856	0.38468495	0.38075325	0.36359772	0.36726415	0.39646539	0.38827145	0.3844426	0.35406581	0.34816951	0.3918463	0.36663377	0.3597219	0.36803493	0.34920472	0.36797851	0.36847004	0.36627641	0.36880934	0.36724412	0.3472383	0.34991789	0.33040258	0.34446126	0.36275822
0.39532214	0.42660207	0.40379772	0.36897844	0.39042708	0.41829813	0.42380413	0.44576478	0.40914866	0.41860133	0.41392884	0.40211746	0.39519939	0.38726208	0.38557351	0.3697772	0.38238695	0.35555738	0.33313543	0.35995001	0.36324033	0.39153215	0.35853186	0.38510966	0.36985379	0.37151393	0.38453579	0.33746004	0.35304651	0.34272394	0.37684077	0.38423231	0.3656581	0.37613666	0.37534845	0.37064275	0.3633118	0.3444925	0.32861981	0.33300951	0.35036424	0.37986925	0.37460741	0.3858881	0.36654294	0.39325196	0.37607396	0.32543093	0.32524452	0.35047144
0.38050216	0.4012748	0.40672857	0.37198272	0.38853264	0.43292904	0.42617565	0.44685611	0.42364433	0.41257226	0.43121964	0.43510771	0.40482047	0.38913089	0.38911608	0.39466661	0.39529568	0.37931398	0.35819152	0.39912945	0.40906811	0.34982055	0.37215635	0.38945621	0.3895846	0.38435644	0.3999235	0.36222211	0.35205942	0.34458119	0.40410909	0.3888464	0.39888984	0.36277553	0.35568956	0.36053002	0.34793302	0.33187231	0.31190518	0.34761527	0.3556256	0.39135432	0.41804108	0.40178737	0.40012944	0.39754495	0.35576418	0.33971685	0.35161147	0.35934496
0.39145371	0.38647473	0.40870932	0.38856885	0.42096019	0.41832483	0.41487491	0.43829766	0.4162716	0.42703047	0.42862299	0.42557946	0.39372739	0.40359578	0.37920299	0.40977299	0.38993859	0.37584266	0.36848366	0.3760165	0.37412882	0.38550311	0.3817347	0.38402966	0.37415701	0.39802814	0.38951984	0.36923608	0.36437094	0.37607408	0.36842045	0.3877269	0.39592516	0.38016087	0.36587515	0.35259369	0.33296019	0.34092885	0.31560779	0.36215502	0.39469928	0.37555587	0.41621351	0.36722282	0.39511728	0.36340421	0.35174263	0.32188678	0.33584377	0.33717334
0.3760356	0.38914862	0.39641711	0.40412483	0.3948878	0.42376244	0.4108617	0.43138158	0.43097925	0.43707502	0.42933562	0.41374537	0.40554601	0.38702616	0.39366075	0.37712404	0.36891258	0.3678903	0.36734051	0.38149756	0.40539521	0.38481107	0.37916318	0.3657214	0.39118114	0.38578844	0.37914771	0.36612725	0.37728229	0.40653425	0.39031446	0.41523135	0.38354316	0.35490441	0.36394104	0.35306653	0.37792557	0.3457073	0.35133785	0.35287672	0.37450173	0.35817146	0.38866848	0.37095517	0.34837645	0.38276556	0.32123461	0.34636214	0.31378669	0.38111511
0.373409	0.3588286	0.38203532	0.36405134	0.36577603	0.40107083	0.40948024	0.41333494	0.39728153	0.39248273	0.42698202	0.40842149	0.38568684	0.38077724	0.3918961	0.38180581	0.34607667	0.3481496	0.36019576	0.35071671	0.37277064	0.36995578	0.33894035	0.34594184	0.36519915	0.37322593	0.37407979	0.36902839	0.37572652	0.39350536	0.38696733	0.38800618	0.37439099	0.34542596	0.35602254	0.34858537	0.3624213	0.35057423	0.34468549	0.35647514	0.36903536	0.36408713	0.39081597	0.36951527	0.33924779	0.34630796	0.35274643	0.34189337	0.35912162	0.36446032
0.37525725	0.39041355	0.38652337	0.36603838	0.36067355	0.39878029	0.39553747	0.40971625	0.40553495	0.40859988	0.41353843	0.41693494	0.37632951	0.36043656	0.35622814	0.36962503	0.35934314	0.35904548	0.36738116	0.36699438	0.35236359	0.34992987	0.33271444	0.32438645	0.3331801	0.33045444	0.34023723	0.35712832	0.34021673	0.34925687	0.38569871	0.39916924	0.39265639	0.3537221	0.36308044	0.3507227	0.3574627	0.3569501	0.33037147	0.35792887	0.36291251	0.35135168	0.34275484	0.33928302	0.34631747	0.3870061	0.34381297	0.33412033	0.34841165	0.31998637
0.40963241	0.41499403	0.39376193	0.386226	0.40669122	0.38907191	0.38129678	0.41316071	0.3935141	0.38316464	0.41576231	0.42385298	0.41581509	0.37718934	0.35769427	0.39380291	0.3810108	0.3735002	0.37050757	0.37953869	0.37509623	0.36402899	0.3396188	0.34123337	0.31625277	0.34321856	0.35069615	0.35770312	0.37006649	0.37023115	0.37985808	0.38606578	0.37484074	0.36263078	0.3766194	0.39248031	0.39121181	0.35559151	0.37216547	0.35738915	0.35575485	0.34176594	0.35092199	0.35570741	0.36039206	0.3521865	0.31737545	0.33582118	0.32773277	0.36728331
0.40493584	0.40322843	0.41182381	0.38291869	0.37802872	0.3969399	0.4289951	0.40756869	0.4042519	0.37642121	0.41634607	0.43101275	0.40169707	0.39581412	0.38189167	0.3987534	0.37758783	0.38566145	0.37487802	0.36544415	0.3407127	0.34403327	0.35493743	0.32731581	0.33538473	0.36452669	0.37245899	0.35143298	0.34237039	0.39057294	0.39806765	0.40470752	0.36799619	0.37134922	0.37254521	0.40926418	0.41386959	0.38474265	0.37201661	0.35836202	0.37214723	0.36387414	0.33966017	0.35819498	0.35086671	0.33498639	0.353228	0.34829268	0.33496085	0.34650537
0.4213174	0.41706675	0.39785907	0.39817116	0.40534338	0.41160575	0.40985921	0.42041653	0.38104331	0.38124412	0.43344617	0.42232817	0.44122839	0.3990759	0.35926965	0.40334398	0.38834646	0.37552285	0.36872244	0.34562638	0.36093187	0.36746618	0.3529996	0.3311739	0.35083577	0.34561008	0.36972561	0.3591525	0.38397667	0.38531154	0.38711885	0.39678508	0.37273383	0.3629764	0.38312602	0.41028666	0.40029487	0.40736943	0.36239368	0.37637523	0.34656304	0.36303264	0.34147125	0.36937779	0.36499345	0.35725567	0.3720623	0.36546165	0.35842714	0.34859508
0.3984392	0.40636802	0.37603477	0.37960285	0.39197659	0.40020669	0.39368567	0.37732565	0.36598903	0.37110138	0.40538904	0.41244152	0.40262413	0.39501208	0.3797577	0.38491219	0.38149309	0.36255401	0.3412911	0.34449321	0.3710281	0.39812398	0.35630801	0.34638271	0.33221003	0.34585908	0.34777725	0.31252566	0.33613262	0.34415561	0.34523138	0.38324097	0.37082908	0.39831904	0.38819081	0.41386378	0.42080358	0.39681745	0.37214398	0.36264449	0.35236111	0.35839531	0.34958127	0.36071813	0.34566316	0.39734948	0.36296788	0.34937966	0.36059728	0.36476076
0.39613444	0.38066879	0.38884893	0.36369106	0.35960302	0.3633242	0.36353195	0.38175207	0.35823616	0.33426267	0.3699494	0.38889211	0.37651697	0.38806215	0.38026696	0.36183852	0.38890803	0.36399034	0.35018307	0.33043343	0.35238168	0.36109567	0.354581	0.32722673	0.33194071	0.33762264	0.3352702	0.30946097	0.30056155	0.31545126	0.32829344	0.352157	0.35384417	0.34735066	0.36689568	0.38541594	0.37650716	0.38844106	0.38475201	0.36198467	0.37416002	0.36979309	0.36751854	0.36908776	0.35210794	0.36295307	0.36543769	0.33418062	0.36079997	0.35299391
0.34752566	0.37732014	0.40589133	0.37337348	0.36773801	0.37342155	0.38140905	0.35828197	0.32927084	0.35476109	0.38303548	0.37389949	0.37803933	0.38618842	0.37855139	0.37649584	0.39934725	0.34699145	0.34951866	0.35578993	0.3592976	0.36291257	0.36840653	0.34868374	0.34402984	0.34660053	0.33400819	0.31192514	0.31488174	0.33758101	0.35726473	0.38197327	0.36747149	0.35571161	0.39282027	0.37582135	0.38430518	0.3753286	0.37029827	0.38229522	0.37632862	0.37507981	0.37480682	0.37906635	0.36104432	0.38278842	0.36250174	0.34418666	0.36007687	0.36771825
0.36603066	0.37412688	0.41495079	0.38746944	0.37620503	0.38864854	0.36848953	0.36234483	0.35928184	0.376398	0.37505457	0.37694588	0.36079705	0.3750121	0.38685441	0.402899	0.37530985	0.36432219	0.35271093	0.36990929	0.39621639	0.39411116	0.38529313	0.35286814	0.33843011	0.3299818	0.33085918	0.3108145	0.3278214	0.32091692	0.36055428	0.39125064	0.37863436	0.37571329	0.38737017	0.39139381	0.39567199	0.39578861	0.3899844	0.37553579	0.39830276	0.39017048	0.39577052	0.37806052	0.36714157	0.38742957	0.38505015	0.38587803	0.36425203	0.38420686
0.36477691	0.3741537	0.39755428	0.35594919	0.35711685	0.36584908	0.38109487	0.37720343	0.35625628	0.37554011	0.37358832	0.37522668	0.3706899	0.37419468	0.40305194	0.37461969	0.39554426	0.37634543	0.35927367	0.39836287	0.39960381	0.42265281	0.38255653	0.34651035	0.36461481	0.34198588	0.35476235	0.31283772	0.30522522	0.35360193	0.3521271	0.37297949	0.38243619	0.38298658	0.3761501	0.39947757	0.39317313	0.38265511	0.3855367	0.38182613	0.39355126	0.39269462	0.37947965	0.37057978	0.37151876	0.35558456	0.38016999	0.36260727	0.38907096	0.41571754
0.35862532	0.37905264	0.3759928	0.34398052	0.35259101	0.36474115	0.34985584	0.35965711	0.35177258	0.34214047	0.35892102	0.34521052	0.34655079	0.35286367	0.33875731	0.35680115	0.35292447	0.3533344	0.34337837	0.35429633	0.38712564	0.41658279	0.37588224	0.33524731	0.36526433	0.35721594	0.32355472	0.33005658	0.32672566	0.33417073	0.36558682	0.3627626	0.38293174	0.36859989	0.36844048	0.3797223	0.38501257	0.37490419	0.36971214	0.3691259	0.34668654	0.36052456	0.35936192	0.33266827	0.37694693	0.35800874	0.37964261	0.35215259	0.39158532	0.38950557
0.38065907	0.36468679	0.34790301	0.32688788	0.33686364	0.36625525	0.33161467	0.34360456	0.35416973	0.32851332	0.33952144	0.35794458	0.34243655	0.33053795	0.33116987	0.34181586	0.35745808	0.36582246	0.34996051	0.35962856	0.38991028	0.38150477	0.35820493	0.34078941	0.33627149	0.34117553	0.31578973	0.30763745	0.32199886	0.33444718	0.36718142	0.37327197	0.36225063	0.36389047	0.37915325	0.37313566	0.3672342	0.35403183	0.33012253	0.34408823	0.35507095	0.32993242	0.3268519	0.32441151	0.34629923	0.33127758	0.35703817	0.35835612	0.3588236	0.36239845
0.38553074	0.38373521	0.35599428	0.370186	0.36055693	0.36393616	0.38641155	0.38164404	0.38018745	0.35534024	0.35856116	0.37213367	0.35226521	0.33589098	0.34446478	0.34540552	0.3522878	0.34549227	0.3525407	0.36422062	0.38300431	0.38145107	0.35834712	0.34590799	0.34506074	0.33092892	0.36167145	0.30327454	0.34050444	0.36110893	0.37251079	0.40762508	0.37696919	0.36988798	0.38863939	0.3888588	0.38066038	0.33638561	0.33729836	0.34141597	0.34092355	0.34145045	0.30272704	0.32102603	0.33450723	0.33776775	0.34769359	0.3592732	0.34887806	0.38234824
0.3980957	0.37828103	0.37233186	0.34400117	0.35624284	0.40046459	0.39452967	0.40391088	0.35924429	0.36151573	0.36937606	0.40402547	0.36135119	0.32521436	0.35830951	0.37398282	0.37364322	0.35089767	0.34422395	0.3742165	0.38004926	0.38488123	0.36160988	0.35775518	0.37254483	0.36774787	0.38643384	0.3686021	0.37807932	0.38503158	0.40415913	0.3981601	0.39500028	0.38723445	0.36569208	0.42604762	0.37999809	0.38197988	0.33280784	0.33083791	0.3367767	0.34645027	0.32917047	0.3260279	0.36349204	0.38340876	0.37304562	0.39860228	0.37062931	0.38985488
0.42194048	0.41675863	0.3987776	0.365832	0.38053828	0.39150128	0.41407561	0.41742602	0.38574359	0.34159693	0.36363995	0.38439372	0.37630808	0.34839645	0.34196258	0.38122615	0.35792038	0.38964486	0.36976367	0.36475325	0.36768633	0.38226095	0.36988339	0.37093514	0.38643312	0.36693031	0.37614697	0.39641824	0.39978576	0.39523599	0.40582466	0.40786818	0.39896181	0.40003991	0.38269046	0.39012149	0.37486815	0.35348094	0.35625061	0.31908262	0.33452272	0.33697647	0.33396906	0.33837515	0.34541705	0.39046445	0.35274017	0.35292971	0.39006537	0.36615974
0.38603482	0.38408655	0.3745558	0.35609585	0.35767248	0.40341979	0.41768941	0.41321549	0.38917229	0.36785316	0.36732683	0.37002045	0.36151102	0.35484383	0.35026887	0.36328229	0.369605	0.35387605	0.34729242	0.35412592	0.37716496	0.37058219	0.36653545	0.38344213	0.36745378	0.39446101	0.40347263	0.37190872	0.3972061	0.39953539	0.40723196	0.40571302	0.38815412	0.38504457	0.35083923	0.41232756	0.38311636	0.35686085	0.35778722	0.33328196	0.33003616	0.31227687	0.31262526	0.3194665	0.34889746	0.35663229	0.36265483	0.3552852	0.35299113	0.34534517
0.38613585	0.3796944	0.37959978	0.37010798	0.35900927	0.37945861	0.40127492	0.40431324	0.36780363	0.34635016	0.36311787	0.36263534	0.34466442	0.3637948	0.3588928	0.38757551	0.37230369	0.33993793	0.34685034	0.34127897	0.37005186	0.36307815	0.36242852	0.36070979	0.37500575	0.38146797	0.39334321	0.39138737	0.3669093	0.38884878	0.39020818	0.39063311	0.38227978	0.37769705	0.36880559	0.38174984	0.37844551	0.36508697	0.30632097	0.30781493	0.32840514	0.34752205	0.33870924	0.32255763	0.34577614	0.38083202	0.34471267	0.35739362	0.34280446	0.3248013
0.37867501	0.38974687	0.36955881	0.35424396	0.35567141	0.37290502	0.38180798	0.38152412	0.38292226	0.36915135	0.36572921	0.38477346	0.37224212	0.36673385	0.36709347	0.37101942	0.37705073	0.37374854	0.38263583	0.36842537	0.37226745	0.37549895	0.3645342	0.39556289	0.37174127	0.43859273	0.39702696	0.38851523	0.36475694	0.37803799	0.39158285	0.37222373	0.37654361	0.38950709	0.39071226	0.40337431	0.39814672	0.36908641	0.34830061	0.33342123	0.35814559	0.34784046	0.34694064	0.34923041	0.35279134	0.37070653	0.35795701	0.32461679	0.35002512	0.35006478
0.386062	0.36467281	0.39907038	0.35921937	0.3897329	0.39337805	0.39987728	0.40159753	0.39011243	0.38772747	0.3830384	0.3846207	0.37359133	0.37923768	0.38428897	0.37462148	0.37638962	0.37337592	0.36259195	0.3985256	0.38979653	0.40518263	0.41216531	0.38152522	0.40053803	0.36288425	0.40655181	0.40656167	0.36756048	0.41551653	0.39237273	0.4058885	0.41057411	0.398597	0.41755646	0.4226695	0.41340783	0.38641435	0.36503789	0.37136105	0.3802124	0.36374828	0.38884294	0.37161031	0.37754735	0.37362963	0.38886738	0.37609863	0.36275548	0.37802476
0.38243562	0.36879727	0.38070107	0.3723675	0.38451335	0.3797138	0.37288791	0.39960662	0.37354913	0.38678685	0.3991217	0.43442187	0.38925809	0.37007448	0.37936908	0.38606054	0.36416072	0.37363389	0.37313524	0.39770395	0.37566966	0.41279632	0.41927636	0.41289851	0.39968237	0.39622748	0.40150699	0.3969399	0.34388646	0.40667301	0.41446584	0.42369679	0.40735787	0.42365953	0.3987413	0.41063207	0.43356809	0.41096413	0.39556867	0.35899404	0.37067676	0.37573195	0.38376525	0.39127213	0.38960671	0.36063334	0.3988727	0.36105216	0.37601346	0.37354648
0.38034487	0.36518475	0.3701596	0.36530825	0.34995189	0.36450213	0.38306913	0.37851721	0.36378625	0.39275193	0.3976911	0.3993102	0.38058856	0.38714549	0.3654114	0.38225332	0.37815982	0.37755466	0.38753599	0.35290039	0.38376617	0.37708399	0.35055345	0.36742869	0.36073527	0.3774378	0.38990396	0.38592497	0.34404266	0.3976661	0.36529061	0.42154244	0.4104991	0.40184814	0.37556124	0.42099369	0.42026955	0.39451984	0.40537205	0.38955072	0.4028329	0.39357394	0.39349407	0.37628856	0.38343289	0.37220883	0.36507949	0.3721284	0.37093315	0.38693967
0.37369254	0.37129325	0.34651613	0.33506528	0.3642934	0.35194606	0.35498145	0.37100339	0.36644381	0.32816756	0.37941593	0.3688769	0.36581996	0.37892962	0.34800187	0.3996253	0.38423154	0.38075566	0.37371716	0.37056139	0.35950112	0.33400369	0.33865133	0.3034867	0.30664936	0.34959275	0.3733356	0.36351135	0.36500472	0.35989192	0.38757449	0.38140497	0.39029273	0.39318576	0.38673452	0.4093655	0.40897259	0.37945417	0.37739971	0.37347078	0.4061521	0.35974276	0.38359088	0.3794246	0.38309443	0.37637979	0.38723034	0.36886209	0.35669476	0.38360333
0.36735046	0.3464334	0.33453211	0.34207311	0.34823334	0.36331525	0.35357115	0.37416431	0.35243848	0.37202623	0.37456852	0.38604608	0.37732509	0.39539978	0.382873	0.38352746	0.38207859	0.37225023	0.36465165	0.33787888	0.35260865	0.3409313	0.31250781	0.31735986	0.34245583	0.35952803	0.38067511	0.34653118	0.37538785	0.38866061	0.41454488	0.40561393	0.37091792	0.39259735	0.38452354	0.38085151	0.43241635	0.372278	0.36862391	0.39245024	0.40482044	0.39482284	0.37356117	0.3789016	0.384635	0.37675363	0.3819316	0.36050332	0.35695422	0.38182577
0.3810302	0.37474081	0.36246583	0.34022397	0.35968626	0.37511438	0.37716037	0.38985729	0.40003282	0.36218089	0.41178912	0.41424033	0.39588752	0.35807323	0.39189932	0.37892991	0.37759879	0.36246315	0.34500426	0.34971356	0.31643277	0.32041737	0.32498348	0.30547091	0.32142457	0.36103371	0.38386863	0.39077455	0.40001425	0.40706778	0.41138387	0.42209882	0.38948825	0.37791514	0.37021127	0.40120012	0.3995578	0.38726771	0.39104357	0.3893759	0.41086084	0.41911444	0.40568599	0.38423067	0.40464979	0.42488143	0.40990853	0.37197414	0.37628272	0.35799363
0.37395662	0.35726893	0.3539108	0.35926768	0.36108065	0.40070584	0.38829681	0.39329034	0.38706163	0.38624153	0.38281602	0.40836364	0.41760781	0.37285236	0.38534749	0.37382069	0.38073874	0.38165343	0.34914696	0.33926037	0.32922688	0.33403289	0.35250548	0.33965382	0.35171688	0.34259385	0.39191589	0.39762384	0.42702755	0.42052481	0.41564804	0.43352032	0.39908916	0.41320562	0.4035424	0.38912505	0.40987942	0.41961703	0.41566351	0.40272388	0.40343723	0.42542654	0.41153049	0.40489465	0.41831064	0.43927804	0.40434554	0.36831871	0.35790223	0.3375755
0.35951462	0.35534069	0.33552414	0.34996116	0.36416793	0.36704767	0.41016209	0.39419678	0.36260569	0.38003185	0.39597827	0.3965866	0.39142123	0.37330443	0.36282453	0.36034036	0.35246167	0.35622498	0.32620898	0.31068382	0.33759746	0.33744836	0.33694011	0.32403123	0.35561749	0.37314928	0.38705701	0.39688265	0.39808971	0.40637448	0.39074329	0.39324063	0.40517792	0.37329331	0.37577251	0.40803224	0.38068235	0.39142293	0.40829882	0.40019587	0.40043849	0.41327682	0.4178957	0.41076061	0.40002668	0.4089849	0.40114036	0.35372785	0.35439771	0.37170371
0.33318809	0.34304529	0.35503361	0.37471974	0.36964765	0.36799699	0.35330549	0.37339142	0.34612513	0.36436966	0.38035646	0.37490085	0.38527665	0.34818944	0.33100823	0.34538656	0.35393518	0.32253164	0.32178053	0.33290097	0.33403471	0.30769914	0.32647765	0.33594429	0.33994246	0.36163762	0.37792522	0.37477496	0.37016544	0.36890155	0.38740668	0.39278433	0.41250807	0.36374459	0.36853284	0.39059073	0.36687079	0.37166688	0.37353608	0.37157601	0.37394321	0.39388046	0.40522477	0.39455256	0.40156603	0.3991172	0.37791878	0.37695277	0.36215618	0.34890777
0.34558186	0.37469521	0.37051311	0.35548583	0.35898384	0.38497087	0.37970942	0.36178556	0.35820672	0.35578024	0.34258172	0.37739295	0.33986378	0.34973815	0.34065399	0.33246842	0.32137823	0.31785545	0.30466545	0.31877053	0.34082267	0.3666324	0.35722339	0.37079227	0.35210812	0.37088385	0.36795989	0.33044037	0.3507033	0.36321875	0.39468738	0.39914516	0.38708693	0.36483833	0.36456487	0.40303755	0.37967876	0.37053922	0.37282267	0.38348666	0.40051001	0.3886348	0.40570316	0.40769115	0.39797214	0.39787167	0.37703541	0.36944413	0.33233663	0.34351799
0.36761096	0.3867152	0.4073858	0.37852797	0.39429933	0.39076847	0.38897839	0.39357531	0.3675729	0.38277215	0.37967241	0.37952891	0.35936463	0.33535019	0.32534522	0.34438002	0.34014475	0.31763911	0.30737913	0.32849747	0.34754905	0.38163421	0.39549634	0.377121	0.36170107	0.37893099	0.37783927	0.36641383	0.34065586	0.3793335	0.37776819	0.39557281	0.40330783	0.39820641	0.40234295	0.42522386	0.42198345	0.39171523	0.38280594	0.3766436	0.40853971	0.41011241	0.40961424	0.39023945	0.4125475	0.41498089	0.42983082	0.39871874	0.36890939	0.39588353
0.36871231	0.40134168	0.4028872	0.39781642	0.37203383	0.41688025	0.41662875	0.38229004	0.34506169	0.40556255	0.37867948	0.39514342	0.35629678	0.34697112	0.35666662	0.31551498	0.3451525	0.32967702	0.32502842	0.35664105	0.37297115	0.42143208	0.41994971	0.36673599	0.37617007	0.35872257	0.35282075	0.35357183	0.34821334	0.37879056	0.4058277	0.40159807	0.38772124	0.40512431	0.41716358	0.42113689	0.44003361	0.39902833	0.39125833	0.40307623	0.38239935	0.41172847	0.38510934	0.39295876	0.42033467	0.40540427	0.41776836	0.39774746	0.4117552	0.43414807
0.3956593	0.39979094	0.3849217	0.38280666	0.38127664	0.3807832	0.39044183	0.37351188	0.37652138	0.39328849	0.38272175	0.37665528	0.36479357	0.33377928	0.32178697	0.32452968	0.31718123	0.34223837	0.35623524	0.36665025	0.39299732	0.41436321	0.39785627	0.3797839	0.36662835	0.36757129	0.36892119	0.35148457	0.3531388	0.3892439	0.36377463	0.39463753	0.38270268	0.42285323	0.40174088	0.41865727	0.44718811	0.40348867	0.38280058	0.4014903	0.41617721	0.3687292	0.36626121	0.37426123	0.37835571	0.38759097	0.41083226	0.39868149	0.37901935	0.43759316
0.38139325	0.38079122	0.35331544	0.36216524	0.35694182	0.37466624	0.37939665	0.38085732	0.38917676	0.3840611	0.36510539	0.40129465	0.33319905	0.33733955	0.33492672	0.33590016	0.32902884	0.3388505	0.35686839	0.37414125	0.38450909	0.38918361	0.39334512	0.34424061	0.33470005	0.32859612	0.33430558	0.36093879	0.32623285	0.35581806	0.36573547	0.39405483	0.38185325	0.37182605	0.3867836	0.41498455	0.41571569	0.38926542	0.40132758	0.40973163	0.36492711	0.36737236	0.32299355	0.36046603	0.36392853	0.37899637	0.39537621	0.37455326	0.40144399	0.40797514
0.36186379	0.37004194	0.34138086	0.33694926	0.34806997	0.37754616	0.36188743	0.3965714	0.38070577	0.38757241	0.3856363	0.36646479	0.35122308	0.33820212	0.35827413	0.34802988	0.35171565	0.33058548	0.34771496	0.36461961	0.37675062	0.37162241	0.32727405	0.31617182	0.32469365	0.33651811	0.30215883	0.35095009	0.35307956	0.35332385	0.36894366	0.37630641	0.3817347	0.34813616	0.40396285	0.4374401	0.44185776	0.41594955	0.40386626	0.36954948	0.39378783	0.36495262	0.32940507	0.32729664	0.3392241	0.33657786	0.36771378	0.37728646	0.3663772	0.37140381
0.35853541	0.36598012	0.34599447	0.36899865	0.35966998	0.39261234	0.43435311	0.38285744	0.37586266	0.36564201	0.41026267	0.41011608	0.39091882	0.36912265	0.34855992	0.37369484	0.40054142	0.37568682	0.37327412	0.34704617	0.355066	0.35298583	0.34981871	0.30556375	0.30946684	0.36209917	0.35172531	0.35987025	0.38042235	0.37453803	0.39124089	0.40724885	0.38800889	0.4129931	0.41209483	0.43468952	0.45140216	0.40219861	0.35540822	0.37924701	0.36890417	0.36218956	0.33163226	0.33286923	0.34778419	0.36084977	0.39369589	0.36039305	0.38428751	0.4015817
0.37032485	0.34553474	0.34126595	0.36085227	0.37261802	0.37744436	0.38096145	0.41250622	0.38724646	0.36771852	0.38911176	0.39096895	0.38792163	0.39268753	0.37352929	0.39522871	0.39937577	0.37101954	0.36550361	0.35433275	0.35103106	0.34423488	0.31560582	0.33344918	0.32619986	0.35381743	0.3577486	0.36070898	0.39181209	0.39771479	0.38705438	0.39389616	0.41008952	0.40832525	0.39612201	0.44196218	0.42620179	0.40479776	0.37091929	0.36616766	0.34458268	0.35664552	0.33671406	0.32393754	0.33635345	0.37182435	0.37024808	0.35560292	0.39316747	0.38389921
0.35860616	0.33423388	0.33620614	0.33905759	0.37996277	0.37387434	0.39157221	0.37702319	0.36065158	0.35081631	0.35519293	0.38958398	0.37465557	0.3914296	0.36712551	0.40504891	0.38455525	0.36604425	0.36518225	0.35944134	0.35487536	0.33824223	0.32354069	0.32633993	0.33748391	0.3488881	0.35356984	0.3538155	0.3703025	0.38990512	0.38934153	0.38311851	0.39380619	0.42023334	0.40130588	0.42824128	0.43242142	0.4039259	0.3561753	0.34375876	0.36981583	0.34765363	0.35087305	0.34828508	0.35026076	0.37127674	0.36859426	0.3541812	0.36693212	0.38310209
0.3414146	0.33188406	0.33771557	0.34920174	0.35598484	0.37876076	0.36200535	0.36351642	0.34682959	0.33536971	0.34824672	0.37400407	0.38212061	0.36076576	0.38119507	0.38427427	0.37143251	0.3864547	0.36073962	0.3232843	0.33598477	0.33030629	0.34153488	0.3389532	0.31005469	0.35240874	0.33421463	0.34962502	0.35256124	0.35328037	0.38106406	0.37199253	0.39635473	0.38147974	0.40652353	0.41125917	0.40456426	0.38453397	0.35644537	0.33016649	0.34543762	0.33446273	0.36239249	0.34758407	0.34454411	0.36742041	0.35206082	0.317936	0.34078553	0.37920448
0.35239238	0.34232929	0.35572621	0.36560729	0.35294169	0.34310549	0.35107756	0.33514249	0.30918622	0.32215875	0.32949486	0.34999156	0.33625174	0.34430376	0.37444991	0.39998505	0.36926517	0.38098854	0.34761348	0.35602626	0.34354317	0.35457295	0.34956235	0.3440246	0.34641877	0.35832438	0.35612789	0.34579462	0.33129293	0.36404905	0.38863662	0.37279683	0.41278544	0.40026104	0.39329851	0.42383033	0.41650379	0.38534883	0.34003055	0.35227004	0.35856202	0.34464025	0.35303566	0.36858916	0.36243546	0.36344433	0.3491717	0.3413856	0.32027605	0.35154006
0.39096448	0.3835057	0.38190597	0.34422034	0.34602416	0.31994244	0.34506023	0.32302451	0.33301687	0.34169802	0.3399947	0.35602042	0.35703492	0.36148471	0.37071654	0.37800241	0.36179537	0.36132306	0.34913108	0.34015587	0.35953397	0.35933396	0.35516873	0.35345465	0.33427036	0.37390134	0.33832479	0.36017418	0.34914714	0.37748024	0.43546358	0.41986778	0.43754956	0.41464368	0.41053277	0.41537645	0.40642023	0.38144839	0.37943876	0.34023783	0.36863661	0.36715826	0.37378892	0.37747675	0.38806713	0.36321634	0.37671226	0.33728877	0.34829223	0.37810487
0.39947861	0.42358667	0.40778536	0.34263831	0.3204456	0.30870977	0.33878058	0.30344263	0.33238941	0.31974453	0.35276112	0.36799884	0.35779861	0.361698	0.37572771	0.37624481	0.36613652	0.36656067	0.36572117	0.35055009	0.37093201	0.38129795	0.39048266	0.3757019	0.3605018	0.38739443	0.35892615	0.37324253	0.35042036	0.37329742	0.43488029	0.44437847	0.41695863	0.41978085	0.40300778	0.42105761	0.41611934	0.38933584	0.35331917	0.36935967	0.36988005	0.38499409	0.40232927	0.3692846	0.38173074	0.38883087	0.37670633	0.37286529	0.37585941	0.40535957
0.40444884	0.41065663	0.39861724	0.36436185	0.32562724	0.34066567	0.34754324	0.31593025	0.32392085	0.35725912	0.37046275	0.36429802	0.35630125	0.37952545	0.37000442	0.37155464	0.37524316	0.38065094	0.35801432	0.34479737	0.3696042	0.36269388	0.37539235	0.37807587	0.35952219	0.36004728	0.35076487	0.3753705	0.37461042	0.39000216	0.41133761	0.43459338	0.4256947	0.42149767	0.39812627	0.42649078	0.42119181	0.39973265	0.3715249	0.37069023	0.36886033	0.38812637	0.38714007	0.36872295	0.37525499	0.38681707	0.37035114	0.382249	0.37614542	0.40619308
0.39486241	0.39403769	0.37623098	0.33561701	0.32204276	0.32960948	0.3432301	0.33083057	0.32217917	0.34356669	0.35757852	0.36516798	0.3520247	0.35543922	0.36517367	0.35700071	0.38418779	0.3492184	0.35544017	0.35808936	0.37617913	0.37258381	0.3650361	0.36598888	0.34117132	0.34763914	0.35995522	0.34703994	0.36026055	0.38960329	0.43037796	0.43482175	0.40963951	0.3932994	0.39921138	0.40703419	0.38275614	0.42204392	0.38150945	0.38540018	0.39065689	0.39208704	0.37977028	0.36820745	0.37224612	0.36991012	0.36188778	0.37643531	0.39635116	0.39654261
0.39577332	0.37299052	0.36977646	0.31512469	0.32236364	0.3101449	0.33855557	0.34110439	0.33461863	0.32514709	0.36840674	0.37848812	0.37258449	0.35458034	0.34209824	0.37523618	0.34806669	0.34277329	0.38165686	0.38107502	0.39383352	0.37594819	0.33794162	0.33913732	0.33363479	0.35256189	0.35117853	0.35346955	0.37973416	0.38307741	0.41534039	0.42461249	0.40841788	0.402255	0.38234016	0.43390426	0.42804673	0.38009465	0.42107448	0.40703106	0.4102841	0.37608162	0.35520798	0.35829008	0.34853557	0.36088255	0.36763892	0.35218534	0.37171236	0.38431993
0.3938646	0.37636343	0.35469267	0.33696279	0.34177202	0.34516206	0.36554384	0.35154116	0.36689028	0.3724066	0.4078992	0.40639544	0.40181482	0.38388842	0.36520025	0.39470646	0.35466769	0.38185936	0.36622271	0.38473821	0.38926762	0.39293697	0.35371599	0.34257004	0.36142859	0.37534812	0.38121045	0.35801348	0.37914637	0.37916425	0.42602873	0.40440062	0.39510354	0.40178946	0.39431635	0.43509385	0.43686193	0.42396393	0.39703929	0.40595263	0.39475173	0.3939251	0.38374624	0.39122978	0.38338107	0.36362582	0.40362415	0.39964738	0.38736868	0.38989815
0.37922421	0.3674762	0.34390518	0.35815114	0.33589965	0.36790836	0.37102556	0.38422951	0.39511731	0.40795329	0.42968348	0.40920132	0.39597204	0.37916285	0.36386368	0.38185951	0.36515749	0.37513396	0.38623881	0.39437968	0.40106755	0.39557594	0.36081353	0.37121868	0.36891186	0.39280677	0.4213416	0.39734426	0.38488939	0.3952814	0.43471059	0.38304332	0.40754449	0.39617187	0.42988113	0.45696139	0.42641017	0.43062243	0.41201624	0.40059185	0.41426942	0.42055824	0.38975284	0.38048849	0.35952196	0.42697322	0.39062843	0.39639685	0.39584589	0.40491414
0.38234746	0.35211357	0.33481547	0.35359779	0.35643217	0.37728825	0.37968817	0.37931246	0.38602042	0.37995657	0.39545295	0.40201175	0.41724861	0.36869931	0.38181552	0.35368735	0.37508619	0.3815383	0.37493348	0.37904447	0.39397156	0.39315706	0.38459662	0.38468996	0.3847571	0.38511977	0.40561751	0.39828137	0.39603817	0.39871049	0.41115049	0.41423219	0.41858655	0.408829	0.43267763	0.44788438	0.44841576	0.41321334	0.3987323	0.39970866	0.39347872	0.43407232	0.39636952	0.39931506	0.39328679	0.41245934	0.4157142	0.40149912	0.39794135	0.41478285
0.35608155	0.35815904	0.34328669	0.31826425	0.3679679	0.36684981	0.38438651	0.37575218	0.37277818	0.38688737	0.37518761	0.37859854	0.37725881	0.36108324	0.3422161	0.35099071	0.34952691	0.37156233	0.35093388	0.35823053	0.36135173	0.38881004	0.39669442	0.38069007	0.3950946	0.40525338	0.40865695	0.37872392	0.38458073	0.37660679	0.39666152	0.38643011	0.41645175	0.39923549	0.42019892	0.44248363	0.40901124	0.39521199	0.37835351	0.38425186	0.39764592	0.38253006	0.38576955	0.38880241	0.41562071	0.4205974	0.43049178	0.41066843	0.3811855	0.39372671
0.35488701	0.350104	0.35611308	0.34025657	0.36283538	0.36821273	0.41073269	0.39595586	0.37301308	0.37410474	0.37984288	0.3870641	0.36666423	0.35586113	0.35744476	0.37078547	0.36070567	0.36161643	0.34923658	0.32650146	0.37998176	0.40217614	0.37341028	0.38731432	0.40647984	0.40904203	0.40068358	0.40468425	0.34719339	0.40073246	0.40558317	0.42421123	0.39842427	0.4142974	0.41320685	0.42818546	0.41877261	0.37501431	0.36414835	0.37026545	0.39779285	0.4119513	0.40070507	0.4131445	0.43271911	0.44447508	0.43052053	0.40872476	0.38173455	0.4013201
0.36555138	0.36583424	0.35580474	0.35676304	0.38126606	0.41154042	0.40797108	0.39369091	0.38609511	0.39490283	0.35618848	0.37377858	0.36497352	0.35938513	0.35632953	0.36085275	0.33430001	0.34097263	0.33720088	0.34875065	0.39557734	0.40926585	0.39838433	0.41180149	0.41903433	0.41588598	0.4226993	0.39763269	0.38132539	0.40744248	0.42862245	0.4152509	0.41025108	0.39556357	0.41605714	0.43754211	0.40975904	0.37061909	0.36883962	0.38729984	0.39416704	0.42717567	0.41793099	0.42401063	0.45101863	0.43347621	0.46221665	0.40321654	0.39087468	0.40916514
0.38764679	0.39664	0.41492838	0.39784151	0.39854404	0.4037244	0.42541093	0.39189577	0.37337697	0.38169256	0.36342716	0.37614578	0.3414003	0.35727853	0.35104734	0.3493554	0.37619105	0.33925235	0.36700723	0.35368907	0.40438777	0.42348471	0.40640128	0.41517648	0.448744	0.41772205	0.43941522	0.41280934	0.38131753	0.41631439	0.43730241	0.43078843	0.41721675	0.43208086	0.43515387	0.43671945	0.43319634	0.38886255	0.39214933	0.42028314	0.43628791	0.44020969	0.455529	0.46382511	0.46107519	0.44231436	0.43902412	0.42890087	0.39304042	0.42235228
0.37305278	0.39463875	0.39851889	0.38939571	0.40563962	0.41931263	0.41960719	0.38663194	0.3792029	0.408903	0.37430134	0.37961066	0.35480735	0.36696029	0.35299397	0.33928499	0.34584156	0.3425585	0.35427472	0.35793397	0.39467421	0.40466627	0.38192919	0.39874777	0.39463958	0.41345656	0.42267993	0.39611971	0.36364254	0.43588051	0.43172741	0.39727408	0.41724786	0.4119415	0.41997144	0.40302774	0.42977732	0.38611111	0.40921861	0.38779312	0.42017722	0.44852096	0.44003311	0.43531409	0.43650544	0.44769412	0.44848034	0.42891505	0.38757741	0.41811609
0.37454554	0.37577847	0.36777297	0.39616102	0.40193444	0.39915547	0.38217953	0.38798517	0.35683197	0.38535857	0.35283452	0.36998606	0.36585292	0.37052625	0.35648304	0.36403379	0.3544243	0.35765254	0.34071195	0.36976147	0.37993243	0.37445322	0.35394192	0.36596474	0.36620811	0.40115896	0.39729577	0.38711908	0.40359244	0.41201022	0.40697327	0.3851774	0.39215368	0.38481	0.40048426	0.43604717	0.40768427	0.39168727	0.38687947	0.41236699	0.41194192	0.42996231	0.42421106	0.40086111	0.45021641	0.42430249	0.42954835	0.41086346	0.38530445	0.40845603
0.39276403	0.37128934	0.37389687	0.35505402	0.36875695	0.38932186	0.39197099	0.37880686	0.35228029	0.36945102	0.38376772	0.37627238	0.35988206	0.36486313	0.36430356	0.3742393	0.34512177	0.34648535	0.35834077	0.37771893	0.40453601	0.36826482	0.34860861	0.34788644	0.35430178	0.36625391	0.39004949	0.39170814	0.38411677	0.39840272	0.42550862	0.39847907	0.383021	0.36965489	0.36838368	0.38852638	0.41658098	0.38693035	0.38071808	0.43502215	0.43318477	0.44522461	0.39685863	0.38710281	0.37185484	0.38476223	0.41379902	0.40239325	0.36141142	0.40589008
0.37820813	0.40129724	0.38177642	0.37039757	0.38246942	0.35967496	0.38929147	0.37953705	0.36377054	0.3723087	0.41286013	0.39943466	0.41466036	0.36945626	0.3739194	0.36865601	0.37899786	0.37756121	0.37791866	0.35452464	0.35466111	0.35642192	0.35576761	0.33221057	0.35746273	0.38489383	0.38717091	0.38731432	0.39954707	0.40001091	0.41769776	0.40459529	0.38222638	0.37892869	0.37347403	0.41090727	0.39110592	0.39982226	0.40602964	0.45856807	0.45540553	0.42305824	0.41282496	0.39973366	0.37498063	0.40416992	0.39942908	0.39054361	0.39924362	0.38756415
0.41199887	0.42212427	0.36923087	0.37078241	0.38502842	0.38438618	0.40907091	0.38798887	0.39336357	0.40097308	0.418293	0.41892436	0.42919433	0.38450029	0.38310835	0.37479371	0.38061213	0.37598473	0.37514186	0.38878506	0.37485793	0.37083325	0.34578216	0.34958065	0.37183711	0.40372485	0.39405411	0.42577115	0.40666392	0.40507919	0.42043465	0.4024792	0.39502519	0.37808341	0.38953194	0.43183386	0.41770232	0.4303292	0.42949286	0.46708471	0.44688669	0.46736172	0.41415104	0.41620114	0.39896303	0.40882507	0.40933856	0.40096077	0.39833832	0.3937121
0.38994977	0.39914414	0.37772819	0.3744722	0.38027242	0.37356216	0.38032821	0.3882916	0.39388242	0.39822444	0.4023183	0.41438258	0.44668832	0.39858305	0.37810025	0.38449195	0.40094191	0.37922627	0.37834311	0.35220721	0.40516239	0.35055009	0.36182594	0.34198937	0.36742821	0.38632798	0.39491966	0.40020567	0.39552587	0.41106772	0.41002256	0.41325444	0.41893429	0.39628065	0.40522081	0.42734453	0.43045625	0.42667285	0.42544618	0.47006476	0.46461657	0.44559664	0.45121339	0.41103435	0.43079361	0.42111775	0.43057397	0.41380695	0.39884508	0.39681453
0.39143836	0.37866071	0.3678664	0.38300112	0.35176092	0.35643411	0.36801973	0.36613303	0.36815104	0.37068385	0.39794073	0.41204602	0.43397269	0.38672137	0.38529241	0.36810654	0.39450672	0.39112714	0.37059915	0.35564214	0.37079194	0.37456539	0.34494752	0.34887844	0.36384064	0.38150331	0.39193901	0.37877241	0.37633687	0.37349436	0.42521062	0.40262726	0.40029192	0.39415994	0.40037566	0.44728887	0.46058482	0.43336546	0.4141916	0.43939671	0.41601929	0.45476079	0.44578406	0.39675993	0.39721921	0.42994684	0.39282548	0.39332509	0.39840305	0.3967075
0.36768532	0.35894158	0.34669703	0.33238116	0.33577296	0.36901063	0.36523807	0.36532813	0.34231773	0.36787215	0.37906533	0.39152211	0.42429575	0.38138872	0.37944138	0.37337828	0.37638274	0.36873257	0.36718655	0.36097547	0.35439044	0.37649894	0.35071546	0.3543686	0.36772561	0.38031796	0.3888436	0.37202817	0.37851831	0.40574598	0.42889696	0.41296452	0.42207322	0.40842435	0.43069899	0.42653078	0.43608895	0.40596184	0.40728968	0.41297182	0.44131014	0.43739113	0.40045401	0.41598323	0.43141103	0.40399498	0.39791822	0.40307528	0.37802926	0.40566099
0.35761887	0.34704396	0.36971378	0.34749576	0.3517696	0.37992272	0.36603132	0.35578483	0.35220495	0.37674752	0.40031773	0.41023189	0.4262155	0.38715914	0.36909693	0.38536617	0.37513041	0.35510406	0.36738133	0.36463794	0.38183656	0.38262007	0.36889359	0.3771514	0.38310933	0.38333592	0.39697814	0.40607652	0.37883374	0.40686578	0.46133086	0.43751097	0.44088733	0.41329989	0.42824483	0.45521191	0.42686987	0.41285801	0.39880472	0.41242921	0.4159869	0.40934268	0.41755283	0.42236251	0.40750566	0.4262335	0.42367324	0.41931587	0.40975934	0.41438493
0.34546146	0.34577885	0.37519631	0.35323825	0.33874813	0.36001542	0.34198293	0.35697931	0.37969866	0.40357336	0.41987285	0.4031184	0.39522436	0.39166188	0.37862182	0.36592448	0.37492594	0.39708123	0.39264104	0.36135352	0.40887991	0.41598666	0.37245864	0.40355918	0.40436664	0.39394102	0.42944324	0.37861368	0.38819405	0.425118	0.45235845	0.46337551	0.43163875	0.43948531	0.44165117	0.45619076	0.44376382	0.39982846	0.41138211	0.42857823	0.44164544	0.45648119	0.43974996	0.4221161	0.4266195	0.42503828	0.43888941	0.41044006	0.37320334	0.45963931
0.34708756	0.35919368	0.36864236	0.33132702	0.3617337	0.37020552	0.35914135	0.37085637	0.35984167	0.40845698	0.38749883	0.40606338	0.39095625	0.38615972	0.38036484	0.35886729	0.39063355	0.37594527	0.41346779	0.379132	0.40920812	0.39722931	0.35376948	0.39981118	0.39854708	0.38781133	0.40157765	0.38614389	0.39057592	0.44226706	0.44666818	0.4634071	0.42687276	0.42517254	0.43198502	0.46389067	0.43635082	0.37972549	0.4057875	0.43809646	0.4456403	0.41048253	0.40860444	0.41910234	0.4407613	0.41672227	0.41362533	0.41157401	0.41711849	0.41621527
0.35829344	0.35235515	0.35582381	0.32448879	0.33992508	0.35536259	0.34913015	0.35056067	0.37020403	0.37769982	0.38723353	0.38407481	0.39201871	0.38206777	0.37586853	0.37646699	0.37962192	0.38072184	0.37382019	0.37696978	0.40511063	0.41286513	0.38324827	0.36600012	0.38552433	0.37698156	0.36976609	0.37232199	0.38507828	0.41332239	0.44389126	0.4407858	0.40905431	0.42207938	0.41021717	0.44001824	0.42505175	0.40899527	0.39218125	0.40693033	0.41654098	0.42802015	0.40488628	0.39861813	0.40158087	0.39857817	0.40641922	0.38427728	0.41117984	0.37886527
0.3602742	0.35198691	0.33785248	0.33188042	0.31443867	0.35193795	0.37192881	0.37561506	0.34227309	0.37027445	0.37286127	0.37978759	0.35954249	0.34388232	0.36973885	0.35651159	0.37363794	0.38238391	0.38823393	0.39011919	0.41630659	0.39204046	0.37710422	0.37460661	0.37949342	0.37559679	0.37494621	0.38626215	0.39375997	0.4201715	0.45076984	0.41729647	0.37986076	0.38709667	0.37998408	0.40551341	0.40146032	0.35225773	0.39076182	0.40338874	0.39712882	0.38822609	0.36866435	0.37068594	0.37600923	0.38054419	0.38681313	0.36552429	0.38874483	0.37460136
0.36057535	0.36642921	0.33978897	0.3536759	0.35981518	0.36644393	0.3665449	0.34432846	0.36678222	0.35481408	0.37512341	0.37459737	0.36474901	0.36808547	0.37835753	0.39265618	0.41281581	0.38975757	0.40224445	0.41917148	0.40422708	0.39395666	0.37701696	0.33901802	0.38511553	0.38523164	0.38244224	0.38832062	0.40468657	0.41903597	0.425881	0.42138597	0.39181155	0.36497247	0.36911917	0.41982386	0.40556177	0.34391567	0.39785156	0.40839973	0.39791393	0.41288826	0.37059167	0.37817946	0.38459346	0.38980001	0.39125666	0.38055331	0.38035649	0.39688334
0.36862913	0.35399505	0.3406772	0.37811875	0.3680307	0.39288488	0.38480353	0.38121238	0.38530815	0.37993661	0.36037022	0.38912046	0.37672767	0.37344149	0.38529149	0.4224107	0.41910398	0.4118835	0.43312761	0.40071291	0.41498971	0.41200623	0.40716439	0.38201296	0.38429537	0.38809589	0.4122864	0.40321288	0.41671214	0.44853288	0.43534926	0.4287833	0.4105067	0.37806416	0.39111531	0.43968681	0.41354468	0.40869176	0.42286348	0.44090128	0.43707383	0.44097054	0.40271595	0.36569363	0.39224687	0.41599247	0.38891965	0.37616569	0.37871593	0.40705743
0.36395234	0.36620131	0.35589346	0.38544923	0.39806122	0.40985855	0.39442229	0.38853383	0.37462315	0.36691535	0.36246681	0.38198534	0.3488898	0.35490936	0.39289531	0.40082556	0.43924215	0.40818909	0.41100779	0.40280151	0.4147554	0.39916334	0.37474117	0.3654933	0.37772244	0.38883355	0.41956508	0.43812671	0.39409235	0.42503801	0.43686756	0.42681676	0.40589154	0.37536487	0.38492832	0.42744744	0.40883717	0.42277187	0.39847767	0.41546696	0.43503112	0.41812113	0.40341574	0.37735409	0.40114552	0.40404055	0.39639583	0.39134952	0.3701939	0.38289931
0.36959413	0.36849028	0.35686019	0.38713104	0.36744896	0.38327134	0.36986476	0.36255765	0.35067654	0.36118862	0.35669157	0.34320492	0.3702105	0.36914691	0.36976254	0.38176158	0.40157348	0.40777263	0.37309703	0.40311554	0.39866036	0.37349677	0.39991611	0.37707511	0.37411517	0.38528985	0.40439323	0.4073998	0.40793326	0.39082214	0.42804947	0.42136812	0.40865266	0.4067865	0.39692453	0.412911	0.41147682	0.40175852	0.38560995	0.39276665	0.41120288	0.41284573	0.3983002	0.38682172	0.3975814	0.37877637	0.41115674	0.39144984	0.39686716	0.38492659
0.38825214	0.38297656	0.34441668	0.37045699	0.36212778	0.36317387	0.39129516	0.33929053	0.33258212	0.33532181	0.33701348	0.36464149	0.360502	0.36143455	0.37965426	0.39682692	0.4012109	0.37313282	0.36849964	0.38457903	0.37140754	0.42589131	0.38921678	0.39521492	0.38128185	0.3857877	0.38981023	0.36706585	0.3841764	0.42768902	0.42774177	0.41616306	0.41609117	0.38654247	0.38931796	0.41395921	0.39016569	0.36946386	0.36639902	0.37881315	0.40031898	0.39687097	0.38590515	0.39227551	0.4108068	0.38900378	0.397057	0.37445202	0.38983607	0.37882346
0.37916309	0.41059291	0.3879258	0.36537853	0.37519547	0.37397778	0.34812504	0.36426452	0.32542124	0.3195762	0.35951236	0.34327886	0.35886484	0.34158224	0.3726218	0.39069837	0.3958146	0.38397545	0.3824437	0.38508388	0.41947496	0.41383508	0.40463635	0.41025031	0.41296485	0.39856556	0.40324417	0.39681521	0.40629458	0.42196792	0.4431828	0.43830022	0.41060913	0.3939383	0.40885174	0.41315994	0.37200254	0.38050365	0.37999818	0.379179	0.3992129	0.39238238	0.37153313	0.38617614	0.40872797	0.42158511	0.40856513	0.39947894	0.41087711	0.42004538
0.39142826	0.40635809	0.39250004	0.37321919	0.35262448	0.35532755	0.34800041	0.33891168	0.35084835	0.32377627	0.36087111	0.37646681	0.35405764	0.35312524	0.37685397	0.38937882	0.39051461	0.39635703	0.40527126	0.41215295	0.44340676	0.45283401	0.42151836	0.40872365	0.40846846	0.43118694	0.41284096	0.41258395	0.39422894	0.45969909	0.43530449	0.46218538	0.4246816	0.40678546	0.39987949	0.41282529	0.40003669	0.38633999	0.38158616	0.37518162	0.40217647	0.40852541	0.3929745	0.40387693	0.37640309	0.42369649	0.39629117	0.39184466	0.38796344	0.40754905
0.374632	0.39160213	0.3737371	0.34303352	0.32787246	0.36417523	0.3508454	0.34603295	0.3498556	0.36302316	0.35489401	0.35573971	0.37686348	0.36877537	0.37309462	0.38953978	0.38504061	0.39717332	0.41989478	0.42337176	0.42839518	0.43789384	0.4176802	0.40962076	0.41175017	0.37573195	0.4000254	0.39506412	0.38088843	0.42615324	0.46019205	0.4415248	0.43869743	0.41408321	0.43416071	0.42607775	0.41854912	0.41820943	0.39423323	0.38886288	0.40761948	0.3989107	0.39453977	0.39778039	0.40595418	0.41290092	0.39561632	0.41461357	0.42107075	0.43022063
0.35905749	0.33767316	0.3413924	0.35631728	0.3323288	0.33875433	0.36920738	0.3546969	0.35819075	0.39803958	0.34549075	0.34420729	0.35291371	0.35954008	0.35956535	0.37415305	0.36349723	0.40199059	0.40201762	0.40855479	0.42782542	0.43735513	0.40618917	0.38623816	0.37713158	0.39443782	0.39366764	0.38759419	0.39699358	0.45038226	0.42624936	0.41573286	0.42434362	0.38330775	0.3999128	0.43044165	0.42869982	0.40295297	0.37472302	0.40364459	0.38420519	0.39713025	0.38176712	0.37631705	0.37990734	0.37550163	0.40430522	0.38114959	0.39461583	0.39827678
0.35883105	0.33867151	0.3162528	0.31421462	0.3380259	0.32967198	0.34300214	0.34081647	0.34585345	0.35832584	0.38401505	0.35944182	0.35285524	0.31940228	0.33713883	0.36519948	0.35478574	0.39119688	0.41633612	0.41889369	0.4405047	0.4061254	0.3889963	0.37797341	0.36449033	0.38886708	0.36123633	0.38119659	0.40038362	0.41780525	0.44888473	0.43441144	0.4057551	0.37781489	0.37314969	0.38733992	0.39397511	0.38163406	0.3824977	0.40088084	0.36995161	0.38405922	0.38168928	0.35706949	0.36606261	0.38232645	0.38585958	0.37293762	0.38100514	0.37478805
0.3154043	0.33779615	0.29910779	0.31371224	0.32018676	0.3575815	0.34605646	0.37328762	0.37063894	0.31138754	0.3499319	0.3562479	0.34948742	0.32387954	0.34577495	0.35815075	0.38995355	0.41170749	0.42967972	0.44580075	0.46232662	0.4000254	0.40935069	0.39165592	0.37042379	0.40230498	0.39147964	0.40777174	0.41037017	0.43794811	0.45017272	0.44827041	0.40328544	0.39400083	0.39044711	0.40456828	0.39537618	0.39494896	0.38754869	0.40937018	0.381897	0.41359395	0.3687278	0.3613683	0.36430019	0.37344998	0.36543739	0.35457608	0.37562606	0.38461247
0.34206033	0.33837801	0.31048501	0.32505909	0.32432139	0.37390438	0.39391619	0.38847306	0.35951465	0.3829802	0.37180635	0.3790009	0.35951123	0.32397225	0.35853821	0.37519714	0.39931017	0.4136337	0.42498073	0.43825406	0.44169447	0.41528052	0.39977434	0.37980804	0.38572404	0.40850607	0.41667196	0.42434642	0.42540383	0.46085387	0.4602789	0.43774572	0.42837074	0.38656375	0.39693603	0.43366498	0.46552929	0.42538214	0.39621085	0.4190875	0.41251358	0.42173958	0.39718181	0.36875668	0.37366927	0.37448838	0.37265041	0.37160081	0.39611021	0.37946513
0.32297212	0.32456538	0.32112089	0.32200673	0.33312359	0.39308938	0.44060484	0.39238811	0.35370773	0.36150089	0.38865888	0.35172313	0.35873044	0.35460863	0.36235425	0.39418399	0.40252516	0.41369304	0.43343645	0.41956267	0.40312588	0.41179088	0.39590943	0.38059843	0.37609464	0.41471031	0.4347358	0.45594665	0.42819563	0.44945097	0.45853689	0.43589959	0.42068857	0.39691994	0.39362407	0.44470236	0.43010974	0.3936373	0.4044241	0.3942889	0.40796641	0.41752219	0.36936471	0.3617411	0.37725097	0.39709044	0.38685945	0.4211683	0.39187989	0.41836759
0.33771804	0.31579748	0.33272702	0.34447116	0.36573488	0.38735083	0.372244	0.3892042	0.39918932	0.33359712	0.35325271	0.35203636	0.35319126	0.34613386	0.35813883	0.37978527	0.39352649	0.4203755	0.39439625	0.3959226	0.42552066	0.39764488	0.39885437	0.39061716	0.39098966	0.42974812	0.41595665	0.42625993	0.42746252	0.42290708	0.42256331	0.43464896	0.40991157	0.39343297	0.39061317	0.42959124	0.43095496	0.41514382	0.39540303	0.37194765	0.41146782	0.41241658	0.37093893	0.37227741	0.38555267	0.40499154	0.40902618	0.40786484	0.40821838	0.41858351
0.32941923	0.32610416	0.3202793	0.32577166	0.36544162	0.3649219	0.40927434	0.34539449	0.36731103	0.34863406	0.34816107	0.35415697	0.3676604	0.37805831	0.36569461	0.38322595	0.39795759	0.40065882	0.40484968	0.39473167	0.41534913	0.39187154	0.39698485	0.39340997	0.39726493	0.41528016	0.41984597	0.41660899	0.38641563	0.42408857	0.42027688	0.42699125	0.39815709	0.38112837	0.40756941	0.39789709	0.3825891	0.39322883	0.37595984	0.38188437	0.40785554	0.40079698	0.37565678	0.37954372	0.37840065	0.39990747	0.39952382	0.37998468	0.40888137	0.41390219
0.36043119	0.35483789	0.36137226	0.36901367	0.38046837	0.35937074	0.35484037	0.36437002	0.33503878	0.3409622	0.3338252	0.3624959	0.35225233	0.3504698	0.40414917	0.42261171	0.40783709	0.38678393	0.38593987	0.42414796	0.40128884	0.41801962	0.38685948	0.39501667	0.42336312	0.44775432	0.42381585	0.41840219	0.40009874	0.4196223	0.41862065	0.41127747	0.40654409	0.38369012	0.42204261	0.43238837	0.42382962	0.38376486	0.37137753	0.39455834	0.40595996	0.40220693	0.38032892	0.41298068	0.4060874	0.41289505	0.40537196	0.38074577	0.38889021	0.39629158
0.38398796	0.40249273	0.40655011	0.40746832	0.36900192	0.39662641	0.43411517	0.36763191	0.316401	0.37468156	0.36439303	0.37478912	0.37832662	0.38326958	0.39821389	0.40856683	0.40462261	0.39620107	0.38610902	0.39439929	0.41159052	0.45146278	0.42715764	0.41189224	0.42679009	0.44504306	0.44111076	0.41312191	0.3808423	0.38863948	0.43563306	0.4334389	0.40273347	0.40700436	0.41925704	0.4401772	0.40816388	0.40037349	0.39833158	0.40600654	0.4036122	0.42141849	0.40535691	0.41090229	0.40852717	0.40094113	0.40626797	0.3769483	0.38788086	0.40857136
0.40871933	0.41312087	0.41529697	0.40092832	0.35803765	0.3932544	0.3784259	0.31626767	0.34028172	0.38745496	0.36969912	0.38292286	0.38919044	0.39455897	0.39118114	0.41082954	0.42145216	0.40412599	0.40157077	0.40780565	0.41432723	0.43178019	0.43299699	0.4217793	0.41748795	0.44761559	0.41247672	0.3920179	0.39181709	0.42752597	0.4181301	0.427798	0.40651536	0.41011244	0.43462747	0.43800598	0.45952207	0.41115466	0.38539514	0.42498064	0.43638831	0.43523869	0.41638145	0.40547696	0.41672707	0.43157819	0.40725899	0.38176534	0.3857767	0.40341812
0.42182904	0.40487286	0.38050324	0.37310922	0.39066064	0.38161409	0.37977174	0.3564547	0.3222166	0.35642493	0.35099244	0.38097259	0.36660674	0.36470202	0.37453157	0.3767643	0.39361161	0.40703025	0.38928711	0.40583569	0.42885107	0.43596125	0.40514636	0.40923658	0.40446919	0.39836571	0.39088812	0.40638384	0.38593143	0.42206815	0.41578349	0.42821023	0.40719268	0.4178392	0.38981974	0.43757522	0.42269963	0.39696771	0.39687553	0.40626505	0.4048762	0.43235302	0.4109253	0.38378218	0.39925644	0.40002316	0.40017086	0.39464375	0.37029403	0.41096565
0.38813385	0.39629132	0.38067719	0.33943161	0.36951756	0.37205216	0.3487775	0.34303033	0.35297975	0.36668211	0.37093532	0.3720462	0.37268776	0.3708562	0.38210651	0.38113678	0.3896085	0.39176485	0.3914946	0.40000641	0.39506215	0.40333429	0.40055123	0.3886964	0.38534382	0.37806207	0.38727033	0.39655939	0.40216383	0.42721853	0.4178181	0.41563866	0.4036442	0.40968135	0.42375237	0.42811704	0.41520175	0.37213677	0.39650983	0.39517832	0.42018494	0.40650296	0.38336304	0.37283254	0.37919319	0.38149047	0.38678226	0.39064309	0.37134615	0.37846839
0.39175704	0.38456678	0.36018732	0.3738876	0.37619311	0.37677556	0.35744911	0.34168082	0.33831599	0.39853507	0.37287572	0.38515025	0.38788617	0.36728239	0.38897032	0.3976765	0.38945961	0.38803267	0.41761097	0.45362788	0.45216304	0.45616946	0.40220127	0.39364114	0.38287663	0.40506163	0.42272505	0.42247251	0.42840171	0.45297986	0.4666298	0.46293795	0.40880525	0.39484224	0.42518079	0.4098348	0.39573118	0.37323254	0.39598256	0.41621184	0.40408289	0.40639761	0.38880575	0.36684284	0.3566778	0.38217485	0.38839829	0.36914963	0.37828395	0.38391933
0.39436904	0.36194223	0.32778165	0.38229933	0.3640286	0.37402934	0.38027877	0.37303165	0.37317753	0.42306581	0.43060815	0.40554175	0.39816979	0.35771251	0.38164011	0.38912806	0.40952411	0.38675559	0.40363675	0.45106253	0.45354718	0.43919519	0.39702532	0.39073554	0.39154625	0.42294225	0.42342946	0.43707734	0.45116791	0.49524236	0.4611907	0.44927838	0.4278363	0.41198239	0.43115872	0.45177206	0.41803446	0.39073375	0.42119464	0.39878032	0.41746283	0.40327105	0.39520907	0.38322526	0.3879424	0.39962763	0.41623682	0.37070808	0.37732151	0.38260517
0.37614492	0.38243166	0.3354679	0.36815074	0.37238774	0.38601205	0.3768653	0.36865339	0.37432602	0.39219379	0.41869071	0.40000615	0.40126687	0.37809029	0.37656865	0.39927399	0.38810101	0.38736302	0.42955169	0.41486371	0.42065337	0.42179161	0.43982583	0.41618362	0.41599438	0.43098307	0.43169454	0.44286841	0.43458471	0.46597457	0.4555423	0.45858443	0.44051838	0.42875001	0.40330184	0.44485605	0.42949238	0.40043831	0.40773481	0.40044016	0.4067075	0.41259047	0.41070879	0.37142959	0.39802322	0.39077267	0.40400064	0.38445005	0.37890711	0.37359279
0.35318294	0.34597838	0.33828932	0.36683229	0.36411801	0.38363317	0.36379534	0.37406832	0.37743658	0.39701763	0.42276603	0.41357222	0.41020164	0.36308795	0.38130292	0.36907887	0.40140107	0.39350742	0.40472001	0.43613151	0.42650443	0.42059341	0.42002591	0.39331278	0.39487103	0.41094074	0.4132078	0.41690949	0.44845599	0.46481979	0.47102398	0.45802251	0.43671912	0.41353321	0.39914441	0.42622104	0.41712019	0.39349625	0.39936683	0.38767129	0.40375462	0.39246383	0.38522127	0.37844762	0.38391441	0.39022467	0.37458742	0.35220182	0.37852067	0.37370747
0.33979583	0.34489611	0.34864771	0.34053954	0.35455573	0.38907665	0.3689892	0.37501934	0.35420325	0.38077533	0.39835337	0.38936585	0.35920817	0.34930772	0.38042709	0.37737378	0.3838107	0.37512374	0.37722328	0.41271138	0.42197141	0.43538201	0.41119638	0.38626978	0.38033444	0.40274173	0.41849306	0.40814677	0.40241462	0.41216063	0.45626888	0.42677608	0.411071	0.38319322	0.37809715	0.3970392	0.39451528	0.36977369	0.36664861	0.37978339	0.37489226	0.39957732	0.38083479	0.37083843	0.35469562	0.38735598	0.35889602	0.3491329	0.36763012	0.36416554
0.3436124	0.34981903	0.32890603	0.35588828	0.3795754	0.38055477	0.37730438	0.36385962	0.36112162	0.35556129	0.36611778	0.38350341	0.37379348	0.36016929	0.38354036	0.40150422	0.3816435	0.37751752	0.37808076	0.39710274	0.42784667	0.42146739	0.41675052	0.39260879	0.38665608	0.41169742	0.38595572	0.37788761	0.36738265	0.40879545	0.41171658	0.40670457	0.40589461	0.38926396	0.38939765	0.42389151	0.3897008	0.35282588	0.36362043	0.38480356	0.37437439	0.37774137	0.36173049	0.35472649	0.37003911	0.3807399	0.36524117	0.36515796	0.3645733	0.36452106
0.36047316	0.33760893	0.35003719	0.35744375	0.40460268	0.38541204	0.38756353	0.36148033	0.37390059	0.35442877	0.3888723	0.40622839	0.38643086	0.38217014	0.37715557	0.39755729	0.41823557	0.37543377	0.39647403	0.3985815	0.44511586	0.43063998	0.42247316	0.38405615	0.39332157	0.40071636	0.3963742	0.38157216	0.3677156	0.37440184	0.39787418	0.39034939	0.38139746	0.39884946	0.4020049	0.4105376	0.39833623	0.37055632	0.33680323	0.38461977	0.36671454	0.37860647	0.35804555	0.36375269	0.37895849	0.37479869	0.37171867	0.35072222	0.35192522	0.38149184
0.34228292	0.36113393	0.34768337	0.36372957	0.38684863	0.38537455	0.36704937	0.37313879	0.35789987	0.37616768	0.38027897	0.36875007	0.3923834	0.37711021	0.40024263	0.38896292	0.43166468	0.40473482	0.40324351	0.41012108	0.42429867	0.42830348	0.41439489	0.40063217	0.38133633	0.38916823	0.38707122	0.39686283	0.37824839	0.40676716	0.43504211	0.41769561	0.38486379	0.39467934	0.40034598	0.40539595	0.39763102	0.38531691	0.37371993	0.40749618	0.40423861	0.38900983	0.37499166	0.37418592	0.39949125	0.39187968	0.37796938	0.36551595	0.38435596	0.35806301
0.33888242	0.37227699	0.34852278	0.36291656	0.36346969	0.37308368	0.38003719	0.34983096	0.35605505	0.35522756	0.34806603	0.37412918	0.37550884	0.39888313	0.38773763	0.40210113	0.4019497	0.40060019	0.40353245	0.42400485	0.41412526	0.4216873	0.38797501	0.38132316	0.37081677	0.3880102	0.36827156	0.363482	0.35085061	0.39711764	0.40826136	0.40866947	0.39932019	0.39691791	0.3994987	0.4038648	0.38423675	0.39345232	0.37427241	0.37635666	0.3975189	0.40846768	0.39997557	0.38395175	0.38068032	0.3827948	0.384994	0.40277043	0.37185913	0.38423017
0.33300382	0.33951113	0.35497206	0.33574593	0.3501693	0.35520238	0.37517035	0.35063884	0.33786109	0.35532957	0.36750984	0.37264755	0.35893065	0.34479794	0.35600352	0.36986914	0.37052003	0.37828535	0.41675863	0.39487085	0.3894397	0.3914459	0.37790513	0.36060625	0.3508409	0.37451553	0.37179038	0.37820625	0.36975908	0.40052816	0.37686232	0.3849386	0.38813472	0.39242175	0.3785052	0.39242551	0.39186245	0.37745512	0.36108264	0.38417143	0.39607394	0.39465359	0.3663505	0.36085784	0.37947112	0.35917062	0.37176102	0.37497699	0.37629029	0.39064538
0.37910539	0.35505927	0.33539683	0.32485616	0.35196444	0.36955222	0.36330825	0.37598607	0.37730962	0.36874393	0.3951574	0.37780437	0.35104334	0.34170949	0.3673023	0.38922387	0.41460332	0.39586437	0.39940727	0.3812488	0.39579865	0.39446697	0.35145745	0.34490499	0.34687904	0.3714518	0.36670616	0.39882737	0.3782582	0.4039351	0.40014559	0.40453359	0.37458721	0.35413307	0.39549837	0.39720824	0.40294123	0.39358541	0.36434165	0.38922006	0.402163	0.39350721	0.34980381	0.35314435	0.39016384	0.40503547	0.40086028	0.38394859	0.36394283	0.36362877
0.3674165	0.37052351	0.33517271	0.35827488	0.35284823	0.39159721	0.38250011	0.38892466	0.36608449	0.36250132	0.39186382	0.37218571	0.37207615	0.33807713	0.36940151	0.38270169	0.37112176	0.381387	0.39638239	0.39191306	0.40619141	0.39807445	0.37892067	0.37786216	0.33213389	0.35877982	0.39170456	0.40505841	0.40157452	0.41965696	0.41871727	0.4107964	0.39440331	0.38049757	0.3855243	0.42449901	0.40932301	0.37836564	0.38759452	0.4113296	0.4276695	0.39969	0.39374429	0.3910307	0.40546325	0.40572536	0.40631518	0.39466128	0.38906994	0.4133997
0.35095182	0.3501626	0.35435995	0.37059447	0.37329918	0.38453591	0.40104741	0.38998514	0.3856883	0.37501174	0.39752236	0.38293955	0.36021885	0.34034228	0.36464694	0.38697866	0.42006779	0.39956167	0.40787441	0.40453392	0.38837048	0.38262096	0.36207956	0.36160836	0.37239167	0.37781158	0.40061674	0.40743694	0.39090371	0.43511137	0.42409331	0.41877729	0.38433561	0.38557366	0.40313047	0.38197848	0.43857825	0.39349946	0.39686617	0.38476494	0.42026433	0.4246529	0.41686293	0.4114601	0.38832384	0.4213362	0.42600766	0.41145924	0.40392426	0.38010859
0.33197263	0.3601307	0.33226517	0.36748481	0.35451612	0.38648343	0.4095059	0.37382147	0.36482459	0.35790977	0.37324256	0.36901939	0.38717946	0.36767218	0.35186133	0.37627324	0.41250765	0.41651726	0.40073547	0.39153266	0.38926664	0.37644732	0.35892764	0.34541568	0.38014534	0.39807612	0.38874009	0.42200899	0.41531667	0.45013434	0.417068	0.40087169	0.38871521	0.37408245	0.40132362	0.42011353	0.4074572	0.40848857	0.38225809	0.38499555	0.3923347	0.39814222	0.39493287	0.38351995	0.40876758	0.39985517	0.40138146	0.39849177	0.40402958	0.38438773
0.3406935	0.35755813	0.33770648	0.36264786	0.37078753	0.36821935	0.38258541	0.35497621	0.36260512	0.37023526	0.37155753	0.36345962	0.38607621	0.35093611	0.34298748	0.38464102	0.37297073	0.39047071	0.35058326	0.37030905	0.39715999	0.35953048	0.34540397	0.34695646	0.36575156	0.36432409	0.40277579	0.37518984	0.36894357	0.42001131	0.39403915	0.38209432	0.36040223	0.38057539	0.37168688	0.40013784	0.42018172	0.38074085	0.36884481	0.38038859	0.3787103	0.38676253	0.37812611	0.34864402	0.36704761	0.37118044	0.36303577	0.35721567	0.35677114	0.36226201
0.35782143	0.36987284	0.37087399	0.3533932	0.36349767	0.38990358	0.36687857	0.35520858	0.36069834	0.35671249	0.3822265	0.36863306	0.39203644	0.39163083	0.37219769	0.3830469	0.37618035	0.39058051	0.37443498	0.38264614	0.38234079	0.37952963	0.35798958	0.36531439	0.37793294	0.38596702	0.39134967	0.39741296	0.37782624	0.38093171	0.38551092	0.37402555	0.37008554	0.35863233	0.38710186	0.42346787	0.41894007	0.40391552	0.38492921	0.39976174	0.38340974	0.39618158	0.35151628	0.34855729	0.3650291	0.35823533	0.34615582	0.3306143	0.38099876	0.35821435
0.37767741	0.41395178	0.37574053	0.3901822	0.38213363	0.38616833	0.39113235	0.36333296	0.38088194	0.37385881	0.39068884	0.43027008	0.41095659	0.36673406	0.37543261	0.39205211	0.389458	0.38623273	0.3931357	0.41078651	0.40967831	0.41352397	0.42170775	0.38381013	0.40866926	0.39968771	0.40689695	0.39785954	0.37158152	0.36878818	0.39999384	0.39437857	0.38111752	0.38792923	0.40074575	0.43090898	0.44552413	0.43667719	0.41388535	0.40167609	0.40138093	0.40098676	0.38109037	0.33063096	0.33572638	0.34409249	0.35346937	0.32070798	0.34733149	0.36099666
0.38012698	0.3798027	0.36679456	0.38230678	0.40092415	0.38791502	0.36586782	0.39209455	0.36463732	0.36759293	0.37436354	0.41582432	0.40107214	0.38286048	0.37828782	0.3971234	0.39561799	0.39665732	0.38156334	0.40679318	0.45331022	0.40018949	0.39655757	0.40918595	0.39717034	0.37819225	0.39827073	0.40868428	0.36681619	0.39190668	0.3946664	0.40354586	0.36993963	0.39480764	0.42129472	0.43968335	0.45205432	0.45096484	0.40109488	0.42347914	0.4115198	0.38283777	0.33780631	0.35575348	0.35140628	0.32512283	0.33848205	0.34669566	0.36248085	0.37609175
0.37634349	0.39360151	0.38626799	0.39473301	0.38427812	0.38565257	0.37329	0.37844911	0.40346602	0.39324164	0.38416088	0.40547344	0.40623555	0.39905643	0.39431822	0.39939615	0.40118551	0.40074414	0.41344789	0.40517306	0.41636226	0.4268339	0.40403524	0.39944857	0.39718175	0.4159759	0.4092077	0.38016516	0.37726626	0.42206216	0.38186413	0.38218766	0.38960925	0.41991594	0.41489869	0.44361174	0.46148229	0.43682241	0.41280267	0.41477939	0.40618929	0.39467737	0.3321349	0.33480912	0.32975334	0.332342	0.36573008	0.35171574	0.35588211	0.37735444
0.35871699	0.39085707	0.38423017	0.35563698	0.37052488	0.36258143	0.36739209	0.36661598	0.39033523	0.37760586	0.36304301	0.39358795	0.39105788	0.37598577	0.36637679	0.37979749	0.39373586	0.39357272	0.39840978	0.39659899	0.42352802	0.41362968	0.39848232	0.38410029	0.39697275	0.39327365	0.40366283	0.39207003	0.34378996	0.37289298	0.39654964	0.42528978	0.38798639	0.39325669	0.41285849	0.4487797	0.42671263	0.4136641	0.3755095	0.38539308	0.38034865	0.36986023	0.34228355	0.33473068	0.34392458	0.33084095	0.33818665	0.36428949	0.37705049	0.37638882
0.37580758	0.36191341	0.3486647	0.37060931	0.38320816	0.4136951	0.41149038	0.40528259	0.3967396	0.3608571	0.38130596	0.39031905	0.37767607	0.35188839	0.36031145	0.38539195	0.39832169	0.41135287	0.40426517	0.41733328	0.43804494	0.41305354	0.39383534	0.37520826	0.38642341	0.39903963	0.39892849	0.40686792	0.39420167	0.40265399	0.44253713	0.4079667	0.39732507	0.42233527	0.40200874	0.43246278	0.42601764	0.4079729	0.39193434	0.36815912	0.38623086	0.37068728	0.3515982	0.33405426	0.3465111	0.3624312	0.35782081	0.38216621	0.36483219	0.38346806
0.35904476	0.36698991	0.37291855	0.38211188	0.40489766	0.44944263	0.42728764	0.41624939	0.41723105	0.37254599	0.39021003	0.37343106	0.34690499	0.36485457	0.37516421	0.39950371	0.41821325	0.41167372	0.40370804	0.4259803	0.41784427	0.42758188	0.42505628	0.39904192	0.44056642	0.41160876	0.44680974	0.42857453	0.39645785	0.45897666	0.46103925	0.41916138	0.41272056	0.4584243	0.40847221	0.44151691	0.41782203	0.39023256	0.37590331	0.3729338	0.37986392	0.36890814	0.34915864	0.37443951	0.37888417	0.3780188	0.4001534	0.39758804	0.38517529	0.36441535
0.37656587	0.37400272	0.37586778	0.40390766	0.40023145	0.44435135	0.42644146	0.39585578	0.39653122	0.36708781	0.37853616	0.36298499	0.34690753	0.33731303	0.37847066	0.38370556	0.43001723	0.42574689	0.39722401	0.41049317	0.41026199	0.39379215	0.37618563	0.42085662	0.41318202	0.41770971	0.44327551	0.44470745	0.41434655	0.45574987	0.4481529	0.43583837	0.42522514	0.46408629	0.43531284	0.4222078	0.44073761	0.38297623	0.36426023	0.38428521	0.38098922	0.38887447	0.38538891	0.39979136	0.41096649	0.40134531	0.41108838	0.38059479	0.35325482	0.35775885
0.39431119	0.37994614	0.4058601	0.40091959	0.41555139	0.4331637	0.42105958	0.38122636	0.35556197	0.32166782	0.33468366	0.35921362	0.35761416	0.34077302	0.37673116	0.40085363	0.403139	0.40505493	0.39150459	0.4051846	0.40720275	0.41544762	0.40693372	0.39013162	0.41597697	0.39601997	0.44440478	0.44170338	0.40368223	0.44094071	0.46451953	0.43828407	0.42401797	0.44487795	0.4341822	0.45826036	0.39109439	0.3606658	0.36425763	0.38046515	0.38977858	0.39817926	0.40996945	0.40436342	0.422699	0.42745626	0.39151451	0.35460374	0.35107666	0.37051541
0.38020989	0.37021834	0.36328897	0.39892372	0.40576616	0.4145706	0.3997288	0.36065754	0.34788677	0.32186258	0.34960026	0.33659977	0.34315211	0.35066289	0.35243899	0.37153044	0.38266093	0.38030991	0.35096005	0.37581903	0.40290079	0.38426793	0.38955989	0.39797643	0.39911306	0.40854281	0.3986572	0.39103347	0.38965639	0.41529581	0.42121729	0.40391079	0.39608631	0.42808181	0.39270395	0.41233975	0.39771742	0.35942483	0.3403669	0.36769876	0.37476689	0.38624561	0.38892362	0.39061433	0.4118934	0.4070074	0.37617108	0.34085646	0.33902794	0.34317404
0.38504606	0.39766461	0.40173742	0.39738736	0.3742148	0.41459724	0.38308248	0.34947518	0.35491678	0.33214119	0.33363712	0.34870154	0.32215002	0.35794881	0.39288738	0.39137381	0.38856193	0.35836619	0.34055784	0.37090123	0.37762967	0.37229627	0.36303779	0.38250017	0.39286205	0.39154848	0.41309148	0.36892155	0.3529574	0.39338914	0.40597758	0.40294373	0.39371458	0.3971386	0.39200562	0.38617906	0.39591008	0.35016957	0.34485653	0.3632471	0.37329784	0.3757956	0.38430178	0.39500734	0.39941147	0.39265901	0.36054105	0.31052089	0.33732432	0.31499326
0.40651885	0.40658274	0.41782022	0.39232558	0.40159243	0.40991971	0.37551761	0.36411121	0.32312137	0.34090409	0.33493933	0.37021664	0.37426427	0.37636232	0.38827303	0.42476627	0.39275038	0.36908892	0.36609668	0.36000466	0.38575569	0.39248759	0.38788041	0.38808444	0.41260237	0.396916	0.37953928	0.37473416	0.36380485	0.3642714	0.38749918	0.38672388	0.40469593	0.41346022	0.40511543	0.42726061	0.34539604	0.36736372	0.36915785	0.3714346	0.36848056	0.3814474	0.37237448	0.38073102	0.39746508	0.38727248	0.33995324	0.33336395	0.33284032	0.32491508
0.40622592	0.40885386	0.41113871	0.38895637	0.40358967	0.37429762	0.38958749	0.37816828	0.32619095	0.33653861	0.35050344	0.40100518	0.3828375	0.41261107	0.39688948	0.42291865	0.40040436	0.38637167	0.35416007	0.39709604	0.40456802	0.38133407	0.38344902	0.39370885	0.39773107	0.42285949	0.40363899	0.37780997	0.36397046	0.37450498	0.39460352	0.38403574	0.38556048	0.40979391	0.38209674	0.42193455	0.35949138	0.37050584	0.36489946	0.36541006	0.36177322	0.39775372	0.39037493	0.37423804	0.40557119	0.41698301	0.36605069	0.34665474	0.33238751	0.34908688
0.41583323	0.40530834	0.41077477	0.39845499	0.38569221	0.37986311	0.37428769	0.3619644	0.36238241	0.3734349	0.37583691	0.39506692	0.39548218	0.40411574	0.4048014	0.39099205	0.41204995	0.3894169	0.37686348	0.37858814	0.37604478	0.37278721	0.38177609	0.38592523	0.38131467	0.39923289	0.39697903	0.37279069	0.36762294	0.37623096	0.37614691	0.38676327	0.39218691	0.3980847	0.38387394	0.37867054	0.38417029	0.36852455	0.37522891	0.34919649	0.38671854	0.35384873	0.35786083	0.37815887	0.3869701	0.3852964	0.36898676	0.35733461	0.349709	0.36709839
0.38489166	0.39558503	0.37899658	0.35812527	0.4015063	0.36303839	0.36367029	0.35080898	0.36023521	0.37823826	0.38495708	0.39458454	0.39685735	0.38618621	0.42966267	0.38810709	0.39269361	0.38979074	0.35513371	0.36793646	0.35281372	0.36324233	0.33723381	0.39652368	0.38647598	0.40588358	0.39350182	0.38190407	0.37406251	0.37507969	0.39300632	0.36814973	0.34348506	0.38147515	0.36862239	0.3886469	0.36905813	0.36250889	0.3590796	0.35141155	0.37992021	0.36549976	0.34697095	0.35426506	0.37278178	0.3464154	0.36545408	0.34775347	0.36408815	0.3788217
0.40742359	0.41301349	0.38384023	0.39519995	0.35916817	0.38518888	0.3656446	0.3682436	0.35410777	0.38339809	0.34323165	0.39860493	0.3665272	0.35604703	0.37895277	0.38420781	0.37833947	0.36109462	0.3560288	0.37917402	0.38712272	0.36244413	0.36856732	0.36575574	0.37321562	0.4147293	0.41017962	0.39167273	0.37510133	0.38692749	0.38431975	0.37869641	0.35159236	0.36212969	0.36054179	0.38435343	0.39684698	0.37322357	0.36769655	0.38160944	0.37992588	0.36756983	0.34664881	0.34944993	0.35357982	0.36697125	0.36659986	0.36891827	0.35607886	0.40450263
0.42356509	0.41160861	0.39386392	0.38632518	0.37733322	0.39232031	0.4040699	0.37599897	0.36855188	0.35960799	0.38262296	0.38854101	0.36115316	0.35138956	0.36621606	0.39500436	0.4220013	0.36938593	0.37449026	0.36755857	0.38520128	0.34402844	0.39634749	0.38295466	0.40822861	0.40737668	0.42547539	0.43923765	0.38619104	0.42763749	0.41166332	0.38681608	0.35814455	0.38910991	0.38118896	0.41990095	0.42817244	0.37058344	0.38188905	0.39180201	0.36058238	0.36905968	0.3723892	0.35992858	0.37980768	0.37464035	0.37597722	0.39571074	0.38240734	0.38015097
0.42956704	0.43930191	0.41113141	0.43507442	0.4112812	0.38684773	0.37738997	0.38834459	0.40592459	0.39648074	0.38109118	0.38624796	0.36613297	0.36682436	0.36367559	0.37024724	0.38626114	0.39682245	0.37234539	0.39545795	0.39085069	0.38453445	0.36090583	0.38994405	0.41366893	0.43944114	0.45097122	0.457039	0.40749609	0.43185613	0.41858736	0.4098241	0.40687272	0.41034871	0.40510568	0.39303946	0.39021412	0.39907756	0.37375936	0.38200653	0.37793848	0.36729074	0.37024793	0.379159	0.38095564	0.41742435	0.39253369	0.40175942	0.40338662	0.39017203
0.41094109	0.41425276	0.40226501	0.43442324	0.42347386	0.41092762	0.4164494	0.37641171	0.38180071	0.38263103	0.38381362	0.36162752	0.37499803	0.34600741	0.32953364	0.36027181	0.36278221	0.37004936	0.36098015	0.37061012	0.39620575	0.40637115	0.40567881	0.38692734	0.4319573	0.42949238	0.48079142	0.42976567	0.41000021	0.41583392	0.41815776	0.39949587	0.39072701	0.4035823	0.38688076	0.41689551	0.41755527	0.39136064	0.39885068	0.38588741	0.38101476	0.38970748	0.3895101	0.37474009	0.39706603	0.41855422	0.42061526	0.38182971	0.38392487	0.39027441
0.37126276	0.40509638	0.39792216	0.4129082	0.41118485	0.43742073	0.41584	0.38801175	0.38076928	0.3651987	0.34099138	0.35696819	0.35644615	0.33530721	0.33530283	0.34208453	0.33999249	0.36134818	0.36538216	0.36945462	0.36649349	0.36720935	0.38002226	0.35648379	0.38376006	0.41868514	0.41427666	0.41633368	0.40471113	0.4234547	0.39564103	0.39675349	0.37419373	0.42004287	0.38890705	0.41818359	0.39295426	0.40245435	0.37463987	0.35482645	0.36665988	0.3768087	0.3610723	0.37731263	0.3976889	0.40494484	0.40655494	0.38345549	0.36917233	0.38481951
0.38057366	0.3820287	0.38294852	0.40267798	0.40674913	0.4275395	0.44491675	0.40505639	0.3626219	0.34151334	0.36126381	0.34231219	0.36542431	0.31323993	0.32476628	0.33579683	0.34061149	0.33452478	0.35777363	0.34873119	0.3788617	0.37209898	0.36496797	0.35668772	0.3975262	0.388221	0.39947236	0.39122891	0.3791447	0.38783324	0.39852321	0.37959927	0.38522485	0.41475719	0.3888492	0.42350164	0.40079197	0.35958549	0.36880833	0.39020085	0.35881707	0.37098187	0.366842	0.36522686	0.39117813	0.41369334	0.38209519	0.36414126	0.38450187	0.35633385
0.41190499	0.40335491	0.4002395	0.40942043	0.41781819	0.43944231	0.47609392	0.4196406	0.37837744	0.36159268	0.37632132	0.37013206	0.36729571	0.33909768	0.34425837	0.35640264	0.34211099	0.34043539	0.34325746	0.37558872	0.40100247	0.42058104	0.37860012	0.38150343	0.3910836	0.39282417	0.39212167	0.3614721	0.36611059	0.39333698	0.41504213	0.41413802	0.37927753	0.41384625	0.40977687	0.42396703	0.45844695	0.39069474	0.37995249	0.3762393	0.38350198	0.39896056	0.37344199	0.38805479	0.40972251	0.420039	0.40961909	0.39971668	0.39146093	0.39373687
0.41820571	0.40824306	0.41868082	0.4088749	0.41405714	0.45865011	0.46289635	0.41725361	0.41147938	0.38608998	0.39880338	0.39488253	0.34878153	0.34516799	0.3552765	0.37739852	0.34823993	0.36287919	0.35955217	0.38804939	0.41100648	0.39807823	0.39782915	0.39097816	0.37665448	0.39834991	0.37837866	0.37129927	0.37583312	0.41825622	0.42551774	0.43046758	0.38591912	0.42317453	0.3790009	0.42022166	0.43850115	0.41007414	0.387229	0.37528062	0.41274509	0.40854886	0.37605789	0.37723932	0.39931113	0.3955715	0.39905357	0.39928409	0.40201676	0.40843087
0.39686304	0.41585088	0.39232385	0.38726357	0.42328802	0.44537252	0.41272712	0.41639251	0.40650287	0.40696326	0.39027724	0.38785493	0.37046626	0.34009227	0.35108697	0.37858397	0.35343325	0.35974848	0.36472955	0.40036795	0.4054209	0.41150475	0.40511429	0.3688086	0.36020353	0.39161184	0.38391295	0.37893921	0.38253033	0.40447637	0.41541669	0.41829532	0.39632386	0.42274982	0.40501845	0.39888838	0.4340103	0.37983084	0.41205129	0.4009397	0.39926648	0.40686259	0.37778169	0.38447028	0.39460525	0.4057878	0.41308594	0.3846359	0.3973591	0.32815889
0.38570958	0.38933992	0.39802387	0.3758955	0.38640425	0.42423961	0.39811042	0.42131439	0.41638467	0.38528749	0.37815198	0.38300434	0.38249949	0.35982776	0.3523896	0.37015939	0.3540144	0.35386628	0.37806353	0.37769932	0.40165544	0.3817271	0.3744083	0.36911854	0.35357949	0.38414127	0.38607445	0.37183145	0.36619821	0.37429556	0.39949077	0.39060295	0.37212068	0.37208548	0.37873343	0.42201945	0.41157398	0.38472298	0.38686067	0.38550451	0.41029871	0.39635563	0.379834	0.36643383	0.3905488	0.38158405	0.3905099	0.37169057	0.40723729	0.39735168
0.39463365	0.40955073	0.385842	0.37755609	0.37806317	0.39591774	0.40517262	0.37838006	0.38558137	0.36283872	0.39852798	0.38576514	0.37621886	0.3851229	0.36576408	0.37643403	0.36571795	0.35649118	0.37897879	0.39389503	0.38536876	0.38604951	0.36106843	0.35426691	0.37190643	0.38197374	0.36894116	0.36584961	0.36384824	0.39912525	0.40402624	0.38200882	0.35279989	0.37090051	0.38539851	0.3883287	0.40361521	0.38354972	0.38134447	0.39242283	0.40138844	0.41863546	0.36035359	0.33849528	0.36785606	0.3719807	0.3756839	0.38050836	0.37559155	0.42772967
0.42576441	0.43548974	0.42762846	0.38819498	0.41446081	0.39339226	0.41087976	0.39771441	0.39852056	0.39106789	0.40904915	0.41544956	0.40059629	0.37624976	0.38448185	0.38980532	0.37496662	0.3888725	0.36479712	0.40408367	0.40307188	0.38868189	0.38679653	0.35628775	0.37706217	0.39032558	0.41154426	0.39102346	0.38780481	0.39592016	0.40587229	0.37953788	0.3370384	0.38119277	0.35803461	0.37846473	0.39982241	0.39225319	0.37973833	0.41695672	0.42570004	0.3831425	0.37952328	0.35072356	0.35444853	0.40370008	0.39129505	0.38672888	0.40444675	0.37761462
0.44746101	0.42758521	0.43646529	0.41137281	0.39784673	0.41685739	0.41143915	0.39859256	0.39849499	0.38973761	0.39397836	0.42090482	0.39447147	0.38432318	0.37550876	0.41139826	0.39247957	0.38974294	0.3995848	0.37754181	0.40781903	0.39539677	0.36809367	0.37736946	0.39321059	0.40976697	0.42367989	0.43035758	0.36562666	0.39449191	0.3922559	0.38142413	0.34482074	0.39746463	0.38516065	0.41953439	0.40179396	0.4043299	0.41370806	0.41508251	0.40517586	0.40963975	0.37302101	0.38913724	0.3921344	0.41878605	0.38505682	0.3985922	0.40357837	0.42220333
0.43492034	0.37315673	0.41781196	0.41639009	0.3986471	0.40019083	0.39516157	0.40214652	0.38586035	0.38299409	0.37806931	0.40064722	0.3910633	0.38737378	0.3817375	0.40620786	0.38961747	0.39701179	0.38716224	0.38385019	0.37453982	0.38777757	0.36763704	0.37492344	0.37446794	0.40591624	0.38855729	0.39679095	0.37913501	0.39159828	0.40025786	0.38288406	0.36667675	0.37812701	0.38027772	0.39935935	0.39339256	0.40035751	0.3991414	0.39642876	0.40952578	0.40132728	0.38911003	0.37459061	0.38276756	0.36315772	0.40444279	0.40979671	0.41063124	0.4175832
0.41242808	0.41820109	0.41299176	0.39948723	0.40593556	0.38506338	0.37250662	0.38201037	0.40143424	0.37650049	0.366557	0.38528043	0.39930984	0.38178506	0.36336362	0.36296868	0.38275719	0.35984164	0.35633704	0.34997958	0.37128523	0.38215524	0.35042191	0.378243	0.37083459	0.41159782	0.39148763	0.37969971	0.35519382	0.36557284	0.37161839	0.36858049	0.35174602	0.38078159	0.35123804	0.38999891	0.37615004	0.38615328	0.38302109	0.36668023	0.38909552	0.40197638	0.38866043	0.37904966	0.364254	0.37630576	0.3801645	0.40261006	0.39191318	0.41298804
0.36970901	0.39958131	0.38972741	0.39068994	0.38448331	0.39278176	0.41414958	0.38646284	0.38846868	0.3701227	0.37960297	0.38250613	0.38113502	0.35907146	0.36917412	0.37336972	0.36466956	0.35674247	0.35286316	0.35964987	0.36219808	0.3614932	0.36561409	0.33972931	0.34126967	0.36222991	0.36244291	0.35666811	0.34338626	0.37955391	0.37969887	0.34881824	0.34585774	0.38047478	0.35267079	0.37919012	0.3791728	0.33861104	0.35067159	0.36624244	0.39221913	0.37059617	0.36417526	0.35700691	0.37803474	0.38570476	0.37759969	0.37410873	0.39570746	0.40144265
0.40814924	0.39869821	0.40383381	0.4070406	0.4027369	0.41459036	0.43094999	0.42362857	0.39026019	0.37169763	0.36887607	0.38870984	0.39464539	0.37469056	0.37326938	0.36395472	0.38334763	0.35790476	0.337825	0.38089409	0.38939393	0.36564142	0.35588866	0.37721482	0.36951312	0.36395723	0.3538743	0.33298475	0.34388441	0.37339365	0.36524138	0.36687592	0.34885892	0.4020125	0.36897933	0.39871222	0.37814033	0.35870531	0.33182061	0.36173338	0.37653166	0.40687379	0.38374886	0.37148878	0.38473979	0.37319976	0.38580346	0.40770546	0.40574968	0.39402336
0.40137994	0.41215959	0.38629118	0.40984815	0.39648721	0.43360662	0.4267433	0.42534551	0.40336633	0.37088624	0.37750611	0.39061582	0.36486751	0.35679296	0.34863576	0.374266	0.37477234	0.35217825	0.37279487	0.36943871	0.39315027	0.40510219	0.37431753	0.3694064	0.36089015	0.35718742	0.37093171	0.34400707	0.34178513	0.38080925	0.37667263	0.38749361	0.36438712	0.39501354	0.35658401	0.38100585	0.37742627	0.35861564	0.3537018	0.38814652	0.39548424	0.41556799	0.40648368	0.38820782	0.38418072	0.40347821	0.40190643	0.40127856	0.43247288	0.39269212
0.39755398	0.3839485	0.3664625	0.40274236	0.40606642	0.43581033	0.45905894	0.42610759	0.40300852	0.36965737	0.39791965	0.38705939	0.38801801	0.3390491	0.36375719	0.34788886	0.35542908	0.36385971	0.35978886	0.3927108	0.39618504	0.41083103	0.37778243	0.35107782	0.37539357	0.36605278	0.34978175	0.37118298	0.35797504	0.3747758	0.38616875	0.38771522	0.39457384	0.38672397	0.3538821	0.3846069	0.37878421	0.3636167	0.35368198	0.37583441	0.4044683	0.40011129	0.39641222	0.3798244	0.38951066	0.39853236	0.42450625	0.40088469	0.40442669	0.41120258
0.38654369	0.3747789	0.37568724	0.38357565	0.37115887	0.42266178	0.42051449	0.41621801	0.41292053	0.37579364	0.37782532	0.38614392	0.36518127	0.32723138	0.34174815	0.35813257	0.35041025	0.36981413	0.3836045	0.3928999	0.38664299	0.42755514	0.3744258	0.35046569	0.3421818	0.37290156	0.36146635	0.34327474	0.36084059	0.38532197	0.39626306	0.37628335	0.38025853	0.38778746	0.35894054	0.37484449	0.37150028	0.36402977	0.35820058	0.35808033	0.36011264	0.38761902	0.38317788	0.38582426	0.38605562	0.39936832	0.39242285	0.39975378	0.39019334	0.38164625
0.36517996	0.37551001	0.36474675	0.35699135	0.38930106	0.41076016	0.42002147	0.37894976	0.39404452	0.37793592	0.380321	0.35721874	0.33574983	0.34612244	0.32287699	0.34512869	0.34850347	0.35888684	0.3823939	0.41047123	0.38474533	0.40948495	0.38072568	0.35915709	0.35901588	0.35596451	0.3386023	0.38638097	0.35759985	0.39576682	0.41809052	0.39124396	0.37009922	0.3668761	0.36215052	0.36285385	0.37147421	0.35658726	0.35223851	0.35594606	0.34767559	0.36661616	0.37457338	0.36660102	0.36895245	0.36461118	0.37398869	0.40441814	0.39998159	0.38598344
0.4116638	0.42910463	0.38403663	0.37588307	0.41876063	0.42149571	0.41131449	0.42656776	0.38489044	0.37436074	0.39237079	0.37082419	0.3482978	0.34606493	0.35627502	0.34955111	0.36202663	0.37049776	0.39393634	0.40165594	0.40294239	0.4443067	0.39985391	0.37902802	0.38680291	0.38933042	0.39232787	0.38151535	0.40751249	0.41486955	0.43217361	0.42558113	0.37437847	0.37412021	0.38293472	0.38365197	0.37515849	0.36544198	0.38218027	0.39581254	0.3654336	0.35977623	0.37308034	0.35275578	0.41532364	0.35833213	0.38576466	0.3760452	0.42567009	0.39932752
0.40525335	0.4084658	0.39785218	0.43278196	0.43825749	0.43278748	0.44799706	0.40317911	0.37802976	0.36962137	0.38741001	0.35813004	0.3752577	0.37040851	0.36323732	0.36782989	0.37825215	0.36996695	0.38936052	0.43286493	0.46901074	0.43844762	0.41661638	0.40096819	0.39110437	0.40512204	0.39620805	0.39991608	0.43276992	0.40502962	0.41260082	0.39798012	0.38409337	0.41111383	0.35895586	0.38537267	0.38330257	0.37161857	0.38739392	0.40309522	0.36391708	0.37340832	0.3714889	0.35229266	0.402834	0.38898507	0.36525285	0.36640775	0.39262855	0.39827964
0.42999116	0.4234117	0.41934192	0.42285284	0.42669067	0.41813457	0.42982993	0.39875445	0.38662425	0.35106066	0.36123836	0.37917697	0.38682401	0.37100688	0.37838167	0.36328402	0.37086919	0.4028945	0.40076476	0.43299231	0.42741874	0.43297949	0.4076266	0.40748358	0.39526045	0.40368035	0.3866429	0.40662593	0.48793432	0.42087999	0.41247609	0.40126303	0.37996393	0.37967482	0.35850736	0.38214263	0.40093845	0.38146982	0.37481862	0.38392296	0.39868999	0.40249252	0.37395433	0.35112658	0.3509444	0.3790786	0.36111295	0.34572566	0.37135199	0.41111889
0.41641003	0.41136432	0.38345861	0.42642301	0.42307562	0.40253165	0.40915698	0.36496869	0.36781782	0.34888458	0.35883009	0.34346503	0.37691826	0.35824999	0.34546283	0.36734176	0.38261756	0.3633101	0.37639776	0.3659592	0.40620676	0.38650796	0.37573311	0.36115658	0.37568963	0.37519532	0.38837612	0.37579191	0.38883272	0.40318504	0.40358794	0.37790748	0.35965973	0.36437127	0.36690006	0.35346398	0.37782884	0.37890294	0.37215981	0.3817634	0.35953552	0.37518552	0.35545787	0.35967249	0.36047679	0.32025319	0.33937818	0.32120782	0.34646156	0.37370077
0.39031327	0.37678117	0.39462453	0.41430157	0.37548342	0.40220025	0.37616163	0.34399948	0.35586327	0.33535713	0.34181201	0.37507692	0.37928283	0.3745923	0.37755159	0.37326786	0.38345587	0.35020602	0.34441447	0.35893613	0.36370322	0.36935908	0.386989	0.35766634	0.3558363	0.36204267	0.35312435	0.35022393	0.33215189	0.35906506	0.39730048	0.35905924	0.36023927	0.37192357	0.37128392	0.3860999	0.37872851	0.34950796	0.3703897	0.37203401	0.39195323	0.36434066	0.35539061	0.3442964	0.3219153	0.3146027	0.30361915	0.32380003	0.3329258	0.34091347
0.37546524	0.44259691	0.41162023	0.40239877	0.38871238	0.38092449	0.3694011	0.3503029	0.33620292	0.35804045	0.38073981	0.3805002	0.40742934	0.35443509	0.37168884	0.37231752	0.3528046	0.35353374	0.34594953	0.35118249	0.37024495	0.37461776	0.38438153	0.36111933	0.37260056	0.36541796	0.36340871	0.35610986	0.34037805	0.36825141	0.36705402	0.39009821	0.38538504	0.38918811	0.38928819	0.40208644	0.37507334	0.34858766	0.36348689	0.36722201	0.37094888	0.39025685	0.32934219	0.33712509	0.3510851	0.34523836	0.31395993	0.31491965	0.31160057	0.34992543
0.38077506	0.43194202	0.40857357	0.38047245	0.39993423	0.36472756	0.38481039	0.35307664	0.33776617	0.37322471	0.37749624	0.38597411	0.38849962	0.36465141	0.37882826	0.368597	0.38236532	0.33737785	0.33641568	0.37978947	0.3724502	0.38000664	0.35959938	0.34376189	0.33655107	0.35576883	0.33111081	0.3558262	0.35012001	0.38165131	0.40515417	0.39564702	0.36348236	0.40376258	0.39517915	0.42127258	0.4026815	0.38283965	0.37639147	0.40471366	0.37553993	0.3923983	0.36455542	0.35540098	0.35081923	0.34308752	0.34526092	0.30993012	0.34251684	0.35033
0.40755269	0.42389467	0.41195163	0.40395212	0.37591627	0.38228837	0.37379819	0.36095548	0.35212475	0.37006864	0.39021596	0.40147138	0.40951076	0.37610921	0.37075385	0.38868847	0.37598324	0.36986059	0.33310953	0.36424345	0.38397583	0.39100289	0.37641948	0.35616332	0.37986681	0.36093199	0.36211443	0.33814397	0.34712371	0.38410926	0.40923938	0.39898092	0.39883399	0.37621009	0.3792288	0.40502056	0.38391432	0.3700791	0.37370798	0.39228824	0.39089385	0.38532463	0.35309061	0.37970278	0.36148787	0.34502268	0.32569903	0.3312259	0.35844365	0.37197664
0.41747767	0.40427351	0.41055283	0.38623217	0.35773122	0.36972713	0.36392742	0.33052224	0.37999472	0.36703816	0.3839086	0.4084968	0.37030262	0.35033324	0.36311445	0.36817023	0.3618812	0.35605785	0.34177089	0.36810648	0.37755248	0.36395013	0.34656271	0.34344772	0.34713668	0.34715804	0.32952484	0.3598204	0.38494498	0.38212383	0.4121159	0.40624189	0.3757953	0.39988825	0.38968056	0.41602263	0.39254907	0.37321106	0.33722365	0.3681767	0.40666443	0.37497622	0.36518142	0.33161762	0.34767175	0.35921854	0.34210244	0.34373429	0.37073401	0.35453802
0.42945302	0.41281936	0.38945502	0.38639754	0.3700076	0.38378403	0.3485609	0.34702811	0.38339993	0.37364608	0.40415543	0.38347456	0.38358635	0.32558042	0.35328069	0.35548604	0.36096245	0.35812697	0.34623888	0.37465376	0.35462707	0.37131485	0.35211983	0.32900292	0.34178418	0.33540258	0.35088032	0.36629999	0.32974529	0.39724237	0.40727371	0.41871077	0.38749185	0.3874132	0.38786238	0.41082963	0.36857587	0.34453708	0.36709177	0.3361859	0.36349472	0.35869274	0.32956287	0.34119603	0.34751433	0.34746712	0.34692279	0.3499777	0.34494081	0.3651104
0.43160364	0.43908456	0.41296464	0.39408624	0.3751716	0.39544341	0.39222571	0.39111793	0.38889083	0.39612129	0.39109668	0.39814249	0.38971132	0.36694595	0.34745893	0.35585982	0.37525436	0.38903514	0.35953945	0.4019711	0.36263743	0.37350124	0.34385353	0.35180828	0.36319026	0.35289225	0.35754344	0.36068416	0.35232759	0.39202419	0.40508968	0.42103681	0.39278069	0.40398437	0.40322173	0.40293565	0.38470483	0.35482726	0.35421026	0.37290263	0.36338168	0.31997442	0.34635776	0.34024948	0.35764244	0.37417749	0.36270377	0.36777306	0.36919874	0.37250862
0.47328094	0.43727189	0.42178723	0.38754737	0.3949686	0.41788861	0.43631819	0.40074465	0.40899646	0.39404729	0.37998593	0.38952136	0.36478761	0.36036313	0.36571747	0.35745716	0.38328689	0.37596768	0.39899558	0.37711328	0.38251916	0.39478144	0.36434424	0.35497388	0.35484195	0.36613125	0.36689049	0.37596738	0.37445962	0.41670954	0.41336718	0.42725196	0.40166232	0.40736464	0.40815926	0.43348458	0.39734358	0.36764398	0.36011088	0.39316124	0.35721359	0.34218669	0.34156069	0.34494585	0.40565264	0.4002133	0.40109065	0.37092599	0.35890496	0.3815189
0.44134742	0.41954044	0.41461551	0.39819232	0.39898953	0.42329049	0.4042348	0.43132955	0.40764993	0.38468632	0.38603836	0.37404454	0.37154031	0.35162175	0.33933419	0.3600553	0.38679352	0.36910695	0.39271101	0.38626322	0.38119802	0.38895789	0.37060595	0.38031182	0.36362332	0.36447084	0.38040546	0.38149947	0.36807102	0.41851708	0.42518604	0.41504014	0.40152431	0.41251823	0.40641335	0.42369971	0.42529553	0.37893122	0.35736561	0.36468771	0.37342432	0.36217517	0.36324698	0.34633473	0.38677841	0.3898707	0.39310935	0.38650447	0.37160999	0.35004857
0.40960804	0.40827018	0.38800275	0.3863765	0.39017352	0.39861271	0.42375582	0.41751021	0.39343604	0.37558308	0.38836628	0.36971879	0.35682693	0.33021912	0.3636927	0.38284367	0.37949383	0.35054752	0.35819191	0.37534615	0.38302693	0.40259403	0.3622421	0.34405378	0.36677083	0.37000358	0.36643735	0.38319781	0.36554733	0.38241354	0.40915945	0.41769856	0.4085719	0.40561104	0.38033196	0.39595863	0.37341639	0.36924684	0.35998163	0.35384426	0.39168045	0.33441496	0.34923518	0.36244208	0.37909123	0.38892257	0.38513574	0.37276888	0.35924578	0.36984625
0.39183316	0.39060941	0.34518093	0.34432149	0.38302991	0.41509709	0.38700101	0.38434908	0.36221987	0.35576552	0.37304443	0.36740381	0.38202542	0.33461127	0.34863111	0.35771251	0.34477073	0.35042369	0.3519237	0.36104858	0.38147128	0.37007347	0.38535592	0.33404192	0.34614131	0.37194827	0.34534556	0.35839033	0.32496166	0.37523386	0.38412637	0.41097048	0.36166778	0.42321676	0.37109888	0.41466236	0.38047507	0.36102837	0.33794621	0.33095348	0.33614144	0.35622945	0.34167397	0.36136955	0.36233798	0.35767853	0.37128225	0.35077241	0.33665338	0.36606273
0.37111756	0.37888834	0.36230236	0.37756154	0.40076485	0.41661686	0.39336494	0.38026485	0.37841561	0.38983122	0.39956367	0.40189859	0.38363186	0.36395723	0.37165073	0.36891782	0.34844169	0.34491467	0.37159863	0.36806959	0.392239	0.36798966	0.36305338	0.36498293	0.35518274	0.37281579	0.37346241	0.32769543	0.36056104	0.35913855	0.37346402	0.35878029	0.39481312	0.39147693	0.39484257	0.41946959	0.3895824	0.39328137	0.36334911	0.3496722	0.36865339	0.3633149	0.34826273	0.33047247	0.36432078	0.33344579	0.34637979	0.31349853	0.3135668	0.34566084
0.38722494	0.37861231	0.36327651	0.39421955	0.40344018	0.39626238	0.42559034	0.42087379	0.37667468	0.39385688	0.41074765	0.41085374	0.39530265	0.35808414	0.37741998	0.38685602	0.37578961	0.37017831	0.36142215	0.3804304	0.38267827	0.40559122	0.39264461	0.37840232	0.38688904	0.37315565	0.3595553	0.36724412	0.34209996	0.37819114	0.37216952	0.42757612	0.36562532	0.40388387	0.37760836	0.43946561	0.40192601	0.36658603	0.35040179	0.40208325	0.40684605	0.37919539	0.35450107	0.36836955	0.36634362	0.3559663	0.35834786	0.33970073	0.35923594	0.35815445
0.37231636	0.37877047	0.39476103	0.397899	0.39579383	0.40905446	0.39520058	0.3926529	0.37707594	0.38617501	0.39831218	0.40182331	0.42407155	0.37072629	0.38784596	0.37416264	0.38077033	0.38976425	0.36888984	0.37739992	0.3675397	0.38332549	0.39083189	0.34084395	0.34956592	0.35733807	0.36342528	0.35751873	0.35924301	0.40457982	0.3784565	0.39842939	0.35488918	0.41141462	0.36247858	0.39513403	0.39145878	0.36384216	0.38169235	0.36447617	0.40400708	0.38474113	0.35316649	0.3613241	0.36291873	0.37637568	0.3461369	0.36422157	0.34436241	0.36781901
0.39063323	0.39998159	0.38964903	0.40725923	0.37648913	0.39603212	0.40048918	0.38920641	0.36896375	0.37828729	0.39123067	0.38800776	0.39312646	0.36884513	0.37561962	0.36219913	0.37686703	0.37522283	0.36459497	0.39518595	0.37631524	0.35341454	0.37689596	0.34130964	0.36463183	0.35112441	0.35870707	0.34377977	0.34828314	0.36262959	0.3406834	0.35911152	0.35371783	0.35908437	0.35074994	0.39320368	0.36303058	0.36053637	0.37219101	0.34644565	0.37387437	0.37757531	0.36434892	0.34094399	0.35469219	0.35332441	0.35941476	0.33762136	0.34562987	0.34208348
0.40070701	0.41076636	0.39386821	0.35844642	0.38086453	0.37427822	0.38229296	0.36382729	0.35739279	0.37990296	0.38520649	0.39055225	0.37079453	0.35788816	0.36041346	0.37606335	0.38504449	0.3644799	0.37249225	0.37894174	0.35083675	0.35800999	0.3220894	0.32242098	0.33687887	0.33147576	0.34580222	0.3445197	0.31797475	0.34491798	0.3502273	0.34358785	0.32370925	0.31867686	0.31507301	0.37211645	0.37146506	0.33982649	0.30600962	0.36150935	0.38396373	0.37227768	0.36967522	0.3441253	0.35729143	0.34858164	0.34878477	0.33331716	0.3556909	0.33531123
0.40701056	0.42383206	0.40984043	0.41240001	0.39397293	0.40470535	0.36216065	0.36032689	0.36212525	0.37445578	0.40199676	0.40540335	0.37544107	0.35486284	0.37330464	0.38173032	0.37528905	0.37250966	0.35374442	0.37210777	0.36041203	0.35538226	0.30654797	0.32406002	0.34141004	0.35146403	0.3343842	0.34200436	0.35543847	0.35191497	0.33991143	0.33688772	0.29682836	0.31124237	0.32333195	0.38927498	0.34968805	0.33514625	0.34407166	0.39257938	0.3472268	0.36810669	0.36073565	0.3735846	0.35839531	0.37088129	0.35075176	0.34787428	0.3577047	0.35608274
0.4166514	0.44061676	0.41000968	0.39479503	0.3772293	0.4065032	0.37725163	0.3757202	0.38130215	0.38126865	0.39913443	0.3979401	0.36259446	0.35528308	0.38012257	0.36355197	0.36744386	0.35629031	0.35317406	0.35758027	0.36141691	0.35001612	0.35751227	0.33743954	0.34929299	0.3336857	0.34674862	0.34052762	0.30621508	0.34087047	0.34133074	0.33592662	0.32173407	0.31256837	0.32716841	0.38936067	0.36063072	0.36416391	0.34788343	0.39626613	0.3864176	0.38468066	0.38056874	0.36939877	0.38601702	0.36806282	0.38981649	0.35218301	0.36877704	0.35402668
0.44532737	0.437893	0.4385536	0.39232072	0.39394155	0.39217335	0.3918356	0.36633316	0.35531625	0.36618954	0.37776151	0.40495056	0.36016294	0.35561833	0.36948827	0.37629229	0.35334688	0.34460446	0.35092914	0.33635211	0.34758887	0.35715416	0.33259267	0.33284858	0.34955961	0.34736386	0.36751884	0.33629739	0.32817438	0.33468783	0.34964734	0.35228068	0.32807574	0.31275478	0.33977193	0.39533654	0.3563506	0.34514922	0.35680389	0.38719341	0.34901309	0.37373069	0.38466659	0.3880417	0.39402175	0.37326884	0.39486507	0.36732841	0.36776179	0.35688075
0.41634005	0.41752988	0.40864876	0.36399698	0.37592712	0.37551111	0.36723217	0.34613594	0.33256921	0.36270428	0.37487507	0.37716693	0.37054992	0.34931892	0.35770887	0.33878255	0.32805896	0.33083564	0.32818499	0.36194807	0.33979866	0.34865636	0.35717365	0.32174361	0.34464586	0.34276822	0.3535673	0.3324317	0.32988173	0.34671628	0.34979498	0.33567786	0.32309368	0.33678406	0.36302361	0.34975386	0.37489492	0.35416701	0.36442339	0.36542681	0.37157723	0.37737891	0.38179407	0.38415775	0.3833653	0.41319367	0.37724972	0.36828321	0.34625021	0.3652367
0.38526073	0.39924559	0.36578345	0.39440647	0.35387537	0.38626269	0.38138777	0.36265516	0.37726572	0.35307592	0.36745316	0.3560417	0.34194288	0.33722144	0.32223579	0.33393538	0.30926543	0.30258781	0.32227901	0.33101833	0.35037521	0.32222903	0.32428885	0.31348905	0.33082643	0.33154559	0.32850266	0.32981342	0.32643828	0.34976429	0.33546484	0.32461238	0.3308689	0.33580315	0.34197626	0.37413844	0.38888377	0.35117811	0.33195582	0.38839424	0.36432704	0.36174813	0.35610306	0.35117859	0.3728824	0.41185185	0.37371129	0.35537979	0.35996133	0.36775655
0.38917187	0.38938737	0.3877804	0.36319393	0.3805227	0.38380826	0.40401188	0.38821283	0.37097499	0.38183698	0.39212325	0.37201983	0.35312945	0.33738449	0.32370076	0.31047925	0.29254642	0.3060624	0.29274991	0.31074673	0.32825419	0.3483153	0.32834464	0.32382643	0.32104474	0.35038412	0.34576589	0.33819473	0.3352713	0.36268267	0.34403917	0.33228618	0.33075386	0.38567412	0.36735427	0.39618915	0.39248845	0.38740543	0.37131616	0.3664231	0.36076561	0.34985292	0.36764559	0.37286422	0.36505881	0.38842803	0.36003122	0.36726227	0.36144823	0.36497998
0.38093045	0.40074193	0.38553181	0.38084629	0.385849	0.41130322	0.43446711	0.4023073	0.38413158	0.37409267	0.40150219	0.37260869	0.34171781	0.32355228	0.32730693	0.30379203	0.32029107	0.3108606	0.29997596	0.34315771	0.35919258	0.37055862	0.36370158	0.33389854	0.3444964	0.34173	0.35315815	0.31933409	0.34062582	0.36201429	0.39844829	0.3908675	0.36654389	0.43507481	0.35928765	0.42065567	0.44783673	0.39199415	0.37127224	0.37202433	0.38439468	0.3867805	0.38016972	0.37592903	0.38914371	0.36723843	0.36793903	0.34762585	0.36505529	0.37631005
0.42099532	0.40774998	0.39726368	0.38580814	0.41068715	0.39002481	0.40192717	0.41632211	0.41702867	0.39928409	0.38294864	0.38510403	0.36472005	0.3170535	0.30408889	0.31908411	0.32388723	0.32544446	0.34073791	0.31971106	0.38214025	0.37329665	0.38125077	0.35087022	0.34911025	0.36172935	0.33541793	0.33427149	0.37836447	0.37961951	0.38302153	0.40498164	0.39513955	0.43459916	0.38604942	0.3888554	0.41290393	0.37927762	0.39058119	0.38185853	0.41052791	0.39538458	0.38492069	0.35292569	0.38344589	0.3758693	0.36955965	0.36350781	0.38663352	0.38191295
0.40078607	0.41400519	0.40796912	0.39933771	0.37793413	0.40162668	0.39919293	0.37155059	0.41189072	0.37657905	0.38808432	0.38872227	0.34575775	0.3370142	0.31837368	0.32963088	0.29665333	0.32202944	0.30789348	0.34180003	0.38738963	0.38010052	0.35934705	0.33131382	0.33632684	0.33888322	0.36209136	0.35615888	0.35061112	0.40111366	0.40439174	0.41845608	0.38607785	0.43246537	0.3697691	0.40914699	0.40217373	0.38285923	0.36617357	0.39108622	0.35737839	0.38771078	0.36445779	0.36972171	0.37198007	0.35692137	0.35200888	0.36538148	0.36593869	0.3936592
0.41348851	0.39793873	0.40455157	0.42617482	0.41862157	0.40969163	0.37520972	0.39293209	0.39255959	0.37374532	0.37641081	0.38043064	0.37876138	0.33109128	0.33590573	0.33077252	0.32615018	0.33523327	0.3279779	0.36514604	0.38104793	0.40619627	0.36043331	0.34467188	0.34873199	0.36552075	0.36451834	0.35324785	0.35485792	0.39200702	0.41673422	0.39689735	0.38140956	0.39405888	0.36338407	0.393448	0.36752367	0.33478114	0.34793749	0.36433136	0.38888764	0.37490258	0.363765	0.33619255	0.3493478	0.35462356	0.34108567	0.34637111	0.36209792	0.35767892
0.41141191	0.43221313	0.43909609	0.42017296	0.42165592	0.39780939	0.40082341	0.39095706	0.38001913	0.37057614	0.39740562	0.38973242	0.35142505	0.34142637	0.34738249	0.34567606	0.33998251	0.33176905	0.33560005	0.40018973	0.40742591	0.42753169	0.37604475	0.36915168	0.37563995	0.37149525	0.37223753	0.37200585	0.36811557	0.40202519	0.39571127	0.40317801	0.37316662	0.3751235	0.39334604	0.3965551	0.39094406	0.35450324	0.34800175	0.38099173	0.37013388	0.37518322	0.33978474	0.36051694	0.3794184	0.36048254	0.35249996	0.37293434	0.33925641	0.35222355
0.43678954	0.45478576	0.43555394	0.41515195	0.41789633	0.40074173	0.41778639	0.38630143	0.42412457	0.42329115	0.39310253	0.40476957	0.37217769	0.3541145	0.35738248	0.36493954	0.35189003	0.36505678	0.37718052	0.37534767	0.38580573	0.41672963	0.38945058	0.37692907	0.38751128	0.41153991	0.40802318	0.41547835	0.37249455	0.39064059	0.40923342	0.39206004	0.38108027	0.38064349	0.38165361	0.39486575	0.38240495	0.36370316	0.38147372	0.37939054	0.35875914	0.3777954	0.36627516	0.37255007	0.38837287	0.39229423	0.38208225	0.36499706	0.35602534	0.36227539
0.42833331	0.40896577	0.41933957	0.38299939	0.42061588	0.42687973	0.37555784	0.39556396	0.40612394	0.39227557	0.39674747	0.40147439	0.40937927	0.38132274	0.38647664	0.3864831	0.37807319	0.39574042	0.38777196	0.40072703	0.37448108	0.38353857	0.37060961	0.38257739	0.40989235	0.41298756	0.41408911	0.38870415	0.36644375	0.40679836	0.39158252	0.37793934	0.39642119	0.37329742	0.39376643	0.40524143	0.37971792	0.3810989	0.36359456	0.38418382	0.37108138	0.34973431	0.39012134	0.3929044	0.40263504	0.37119436	0.37525535	0.35970598	0.35337988	0.33451506
0.39204514	0.40929005	0.37363663	0.3956233	0.38836047	0.40110356	0.37793049	0.3918418	0.38556197	0.38565573	0.40751517	0.424362	0.39513555	0.37305427	0.366312	0.36527121	0.38586152	0.397158	0.36281058	0.38377455	0.37456694	0.39313871	0.3821713	0.38217229	0.36551914	0.39073575	0.35749313	0.38406292	0.37675011	0.3673588	0.38552991	0.39872488	0.36217535	0.36515364	0.37262118	0.40515637	0.37889665	0.36028692	0.3707428	0.37713876	0.38270894	0.35420036	0.39795306	0.37276828	0.3889378	0.37028521	0.36753508	0.34533387	0.33112893	0.35804537
0.36847013	0.36346468	0.37366346	0.38645798	0.378582	0.38669488	0.40875986	0.36789	0.37165844	0.3716239	0.39082241	0.39267683	0.37579343	0.35572922	0.36521059	0.38356167	0.37090147	0.3802245	0.38138336	0.38040352	0.39131588	0.39371002	0.36790919	0.35659164	0.36623213	0.38609561	0.37971994	0.37367603	0.36294705	0.3817066	0.39221388	0.37368897	0.35282826	0.32347164	0.35604066	0.38051438	0.37716067	0.35361925	0.37377945	0.36701566	0.34800726	0.35276905	0.35929897	0.37016848	0.35525346	0.34684899	0.32375696	0.303552	0.29852456	0.34195939
0.36059391	0.38287833	0.32912976	0.36279851	0.37515241	0.40678421	0.4173876	0.35483861	0.37267795	0.38878655	0.37496111	0.41274631	0.38660556	0.38433477	0.38088417	0.37862539	0.37789732	0.34923992	0.37411964	0.39130911	0.41925597	0.3850981	0.3584463	0.35374805	0.35410959	0.38087738	0.37688392	0.36838269	0.35616866	0.37438554	0.36965966	0.35628745	0.35732543	0.38442841	0.36475396	0.4196915	0.38279945	0.37163293	0.36993834	0.37329689	0.38870579	0.38930818	0.34053504	0.34638122	0.37252533	0.35312659	0.34285051	0.28897378	0.31816074	0.3668333
0.35727036	0.36914918	0.36628935	0.40131688	0.40132144	0.41323927	0.39661321	0.39748585	0.36431682	0.38834262	0.42088655	0.39927903	0.36120641	0.37355179	0.38568506	0.38034311	0.39119542	0.38179553	0.35572386	0.35374111	0.32998556	0.38220665	0.36789751	0.36024234	0.35950369	0.39509606	0.38447985	0.36576158	0.36155555	0.41285449	0.39331546	0.37238193	0.36326367	0.37465265	0.36724454	0.39756331	0.41216034	0.38979977	0.37293315	0.3887569	0.3752009	0.37931648	0.34939086	0.36583883	0.36008874	0.35853833	0.3716028	0.32124203	0.34219238	0.34872869
0.36686188	0.39415583	0.36422643	0.39520556	0.4258368	0.40294936	0.4068546	0.39272857	0.39677247	0.37853375	0.36552903	0.37009075	0.36097291	0.37418234	0.37599751	0.3871538	0.39408374	0.37591469	0.35175493	0.40059587	0.39677352	0.41314375	0.35519826	0.35010439	0.372886	0.37593946	0.37096891	0.35221285	0.368009	0.3662008	0.37664843	0.36371663	0.35802722	0.35859531	0.37005261	0.42063421	0.41274056	0.37894088	0.38825113	0.38404059	0.38754278	0.39745525	0.36536384	0.36345205	0.37030917	0.34325767	0.36528039	0.34936643	0.3636069	0.38875839
0.38234916	0.37554643	0.34534588	0.38919699	0.37974647	0.42414853	0.40364084	0.38392231	0.37298679	0.36833954	0.36201468	0.36774957	0.35114789	0.33889222	0.34505799	0.36838353	0.3808738	0.38668516	0.37419724	0.37056169	0.39454466	0.36721179	0.35860845	0.33400232	0.38671345	0.38137266	0.38122386	0.35324243	0.37131482	0.37660703	0.35183027	0.31952754	0.34240386	0.35163963	0.35180345	0.38525969	0.40484694	0.38245401	0.36683586	0.37673032	0.39387476	0.37009433	0.35884574	0.35235152	0.36583969	0.356841	0.36759549	0.36832011	0.36065996	0.35825214
0.3654384	0.3850989	0.35291621	0.38144526	0.37038437	0.38437083	0.39901674	0.37908599	0.37031782	0.33990559	0.34534061	0.33650297	0.34349173	0.33108941	0.34064612	0.34769732	0.35986063	0.35178179	0.35664079	0.36127028	0.33817032	0.36328632	0.34560594	0.34056014	0.34088135	0.38191867	0.34986231	0.34609002	0.34545019	0.32118896	0.3530297	0.33097887	0.28790805	0.3106969	0.32960016	0.34400275	0.36064225	0.34349504	0.33307073	0.36515713	0.37154472	0.3781392	0.33996567	0.33586216	0.34161067	0.34188986	0.36204025	0.35697827	0.3615852	0.36621425
0.37313145	0.38303685	0.35456878	0.36643821	0.38050216	0.38762778	0.37389416	0.36466897	0.34952828	0.34486789	0.3511219	0.35578457	0.33286473	0.29906097	0.33722299	0.3713271	0.34993428	0.36919478	0.35741225	0.34922278	0.37614155	0.37794748	0.34561047	0.3434979	0.35828099	0.3846069	0.36263025	0.34208897	0.32703638	0.35329598	0.3028183	0.33839321	0.29217312	0.29797763	0.30395618	0.35094231	0.32019964	0.34977227	0.38320991	0.37539658	0.3576448	0.36357263	0.34524301	0.34592748	0.34405851	0.35673404	0.36476669	0.36238229	0.34522614	0.33385065
0.39361495	0.39949679	0.38097137	0.36624327	0.37422815	0.37590566	0.38542241	0.36331818	0.34905347	0.3449817	0.32869703	0.32304806	0.33908516	0.33262408	0.34451279	0.38272768	0.38195366	0.36841151	0.3484574	0.35139707	0.33684534	0.37305048	0.34675089	0.33397806	0.36883003	0.3804512	0.37203673	0.37245765	0.33686486	0.34525919	0.32673979	0.32147193	0.32010642	0.34572747	0.34411347	0.35014644	0.3814787	0.34362283	0.3584339	0.37652853	0.39581928	0.36192697	0.37754098	0.38000846	0.39089641	0.3939231	0.36880097	0.34762034	0.33405581	0.35544777
0.3800182	0.40048143	0.37617889	0.36215231	0.35867426	0.36417276	0.36936113	0.3400183	0.35390809	0.33890882	0.32329404	0.32481667	0.33071589	0.33298546	0.36946407	0.38206357	0.3727935	0.38645524	0.36749014	0.35494584	0.36622331	0.3730678	0.36301389	0.35458684	0.3712447	0.36761001	0.36431679	0.37844098	0.31868792	0.34844565	0.33160749	0.32248741	0.32681784	0.33596179	0.36484477	0.36892009	0.37938756	0.35751483	0.34942576	0.3773205	0.38835651	0.37234578	0.3869189	0.37707147	0.38724113	0.37023064	0.36211801	0.35535118	0.34888333	0.32583395
0.39401016	0.37124985	0.36921865	0.34136212	0.34979784	0.37371102	0.33025593	0.34944764	0.3251327	0.31815565	0.34472728	0.33391815	0.3325837	0.34860459	0.3532224	0.37161067	0.36704507	0.37231544	0.36125901	0.34166273	0.34959665	0.3632226	0.34506357	0.35168153	0.3468692	0.35680649	0.36163646	0.33386791	0.3193844	0.33924067	0.33851773	0.35664642	0.33850518	0.3323262	0.3634848	0.3725009	0.36485732	0.36752674	0.36117899	0.37050578	0.3779487	0.39040512	0.38569129	0.35952425	0.38128743	0.36618587	0.34802407	0.34474689	0.33562827	0.31568366
0.36290801	0.36328697	0.34861079	0.33959109	0.3542175	0.34848261	0.33611506	0.31076601	0.298116	0.31019732	0.32822093	0.32556024	0.36525577	0.34671608	0.3420158	0.35813019	0.34448576	0.35442668	0.32386363	0.34413102	0.38124838	0.3561849	0.34884128	0.35233963	0.341315	0.32142371	0.32998437	0.32578328	0.31271401	0.32884541	0.320198	0.3369664	0.31026721	0.33792707	0.35039142	0.38841695	0.36100116	0.35085833	0.34674504	0.37301096	0.36670521	0.37018162	0.35363269	0.35691896	0.3368496	0.32994038	0.32650995	0.32438287	0.30293351	0.33944169
0.37088799	0.35885969	0.37018681	0.34379622	0.34375107	0.3296549	0.33144355	0.32200229	0.32459098	0.31705856	0.30089152	0.36460561	0.35953593	0.35110015	0.35310033	0.32919031	0.33529639	0.34685609	0.34391102	0.33876598	0.35311455	0.36502543	0.32630265	0.31901276	0.3208549	0.32301685	0.31338084	0.31808725	0.31737238	0.35071671	0.32460946	0.34172708	0.32534492	0.37025088	0.36022636	0.38043582	0.3647112	0.35309091	0.34453878	0.38323754	0.37809098	0.38072768	0.35206723	0.34249553	0.36275634	0.31198755	0.31880555	0.29401121	0.32811725	0.32525623
0.38624829	0.37160864	0.35363656	0.35047716	0.36360237	0.31975493	0.33123153	0.32492897	0.31108367	0.33387041	0.34432542	0.38418186	0.37933454	0.34597924	0.36222804	0.36877313	0.34662673	0.36286807	0.32238349	0.32591894	0.35585195	0.34216103	0.31116912	0.31489393	0.33706874	0.34494677	0.34186006	0.32843679	0.31526133	0.35467646	0.37676474	0.38967595	0.37606952	0.36564419	0.39275402	0.38517183	0.38430995	0.37260222	0.35818365	0.40116033	0.38298732	0.38749993	0.36478376	0.31622833	0.34583172	0.32861069	0.31160238	0.31264427	0.34368572	0.33769128
0.38250238	0.3756451	0.37169713	0.36535382	0.37114915	0.34199089	0.34705481	0.33899459	0.33775482	0.33328021	0.38528004	0.39441523	0.37139595	0.36050609	0.35696825	0.35089058	0.34027663	0.31740081	0.33123386	0.34255922	0.36687189	0.35618275	0.34138146	0.31557608	0.3158319	0.31695968	0.33743292	0.32698494	0.35603359	0.37663332	0.38064864	0.41451693	0.38772863	0.33821249	0.3594389	0.39062831	0.39452851	0.3620744	0.39062935	0.39701438	0.38574833	0.36206239	0.35943601	0.33141741	0.32872739	0.31892207	0.32239059	0.3432655	0.32876813	0.38851666
0.38147381	0.38556707	0.3718901	0.38473111	0.35979524	0.32512879	0.33993015	0.33967745	0.30453196	0.34676495	0.35737923	0.38239151	0.36206031	0.32101488	0.34713024	0.37732947	0.35846666	0.34076244	0.32700676	0.35292089	0.36416405	0.33620301	0.3340188	0.32157832	0.33178374	0.3292504	0.31914333	0.33723113	0.35265014	0.36400181	0.40652859	0.3948878	0.37025377	0.37101674	0.37650162	0.37494057	0.38121668	0.3753989	0.39240801	0.39566454	0.3823218	0.38184223	0.36590925	0.34974185	0.32255304	0.34042922	0.32470828	0.32650891	0.35186467	0.37901494
0.3568626	0.38673219	0.37345147	0.34192508	0.34564656	0.35409603	0.32471061	0.31266218	0.33079296	0.33029225	0.34714276	0.33888289	0.33787587	0.32779068	0.3235231	0.35199142	0.32753274	0.32847169	0.36170855	0.3414433	0.33279589	0.33266541	0.33393666	0.29874936	0.30092794	0.34030321	0.33309233	0.3426455	0.33944741	0.35079926	0.37979421	0.35686868	0.34615761	0.3230412	0.34951979	0.34521246	0.37488404	0.35175347	0.35189891	0.36287016	0.38904732	0.38933298	0.33613959	0.32788992	0.32540607	0.32266828	0.34435543	0.33935061	0.36940247	0.38879272
0.36392114	0.37198034	0.38167784	0.35293305	0.36993316	0.36773223	0.34302062	0.32392192	0.35031188	0.31675202	0.34084201	0.32336617	0.32497716	0.30684307	0.31789812	0.33821955	0.35117429	0.33224085	0.34718114	0.34724951	0.34419608	0.35901144	0.32204536	0.33291167	0.31341553	0.34559602	0.3427186	0.34671864	0.34193981	0.38511926	0.34406528	0.35697174	0.34449312	0.32769835	0.33026725	0.38448897	0.37075889	0.34208328	0.36395723	0.38372147	0.38582322	0.37209997	0.34451225	0.33133537	0.37536675	0.34710231	0.37275544	0.37414375	0.34772918	0.40961632
0.39239195	0.4224866	0.35671076	0.38037875	0.38326135	0.37507316	0.37876824	0.34484792	0.35165191	0.34248242	0.32632205	0.35357606	0.30473942	0.32713842	0.33395362	0.33227459	0.38346174	0.36065018	0.34689951	0.355382	0.3607066	0.34595153	0.35051414	0.33388263	0.37673762	0.36814591	0.37043568	0.35244748	0.32103506	0.36627945	0.33943766	0.32494926	0.32929495	0.33741242	0.35525596	0.38445202	0.36448064	0.37541077	0.37216252	0.39128283	0.38011083	0.37975439	0.36943606	0.35964411	0.40169626	0.36259592	0.37016785	0.37792596	0.40213391	0.38003957
0.36717549	0.38863289	0.3923935	0.37160811	0.35839564	0.39443305	0.38539442	0.35777518	0.34069428	0.33088058	0.32292229	0.35442647	0.33580318	0.34548169	0.35517192	0.35612133	0.38151279	0.37858072	0.35911226	0.35024625	0.36353409	0.38140848	0.36362985	0.34471738	0.35698301	0.36089578	0.38370577	0.37176597	0.36110526	0.35191756	0.34655699	0.34861964	0.35061845	0.34977961	0.37235844	0.36433402	0.4077878	0.38384882	0.39965272	0.38864583	0.40711683	0.40409228	0.3755731	0.35754868	0.40987307	0.39181533	0.38682514	0.37163371	0.38224474	0.38420606
0.33871585	0.35323116	0.37402806	0.36863315	0.3744455	0.39367256	0.37254024	0.36365682	0.32020506	0.34247255	0.31433985	0.34681976	0.30878115	0.34137627	0.33801943	0.34915501	0.36653209	0.35803095	0.37743199	0.37952107	0.36672902	0.35342574	0.36260492	0.36240944	0.38435984	0.35817137	0.38472939	0.35300863	0.32852536	0.32590452	0.34157342	0.33297092	0.32424179	0.34860426	0.36361197	0.37523997	0.37050509	0.38751993	0.38128448	0.38590401	0.39984602	0.39826784	0.38781178	0.39808571	0.39688793	0.40799832	0.39274639	0.3727237	0.38213181	0.37201464
0.34416631	0.31492472	0.34295529	0.36865798	0.37584326	0.37149963	0.36872727	0.3489804	0.34649152	0.32672846	0.35800007	0.31885618	0.3148599	0.3116639	0.32762727	0.34786874	0.33984587	0.35146227	0.34905967	0.35223061	0.36907592	0.3777616	0.35816357	0.35694197	0.36941829	0.3801387	0.33512512	0.33144805	0.31823182	0.33346853	0.33008483	0.34481338	0.34799871	0.36443332	0.34523025	0.36117473	0.34670603	0.34790012	0.35760519	0.38255435	0.39740762	0.38733596	0.36344835	0.41243479	0.3982932	0.35305193	0.3605209	0.35660174	0.35895568	0.34701517
0.32580993	0.34755361	0.33802456	0.35645762	0.38392016	0.40991375	0.40283969	0.36884022	0.34627876	0.33539957	0.33911586	0.3348071	0.35437769	0.33128369	0.32759756	0.34795749	0.35947698	0.36322853	0.36877927	0.37939858	0.38910919	0.38253158	0.36399248	0.37018985	0.35232598	0.3735556	0.35386333	0.33798704	0.32320094	0.37548414	0.34993017	0.37014279	0.34431458	0.35808614	0.36208525	0.38636306	0.36839089	0.36108199	0.34530583	0.38790312	0.3895025	0.37552023	0.39075631	0.37469944	0.37023357	0.37584803	0.36391169	0.35680419	0.36092198	0.35630864
0.33035117	0.35615698	0.35073563	0.38566905	0.3797279	0.38467088	0.401241	0.38266075	0.36805174	0.3442646	0.34222978	0.37814453	0.37152013	0.34414595	0.34689334	0.38036284	0.39470395	0.366869	0.38990104	0.38369206	0.41238001	0.40314469	0.3796455	0.33801731	0.35572577	0.35038808	0.34890303	0.31860995	0.34993887	0.35833213	0.39743689	0.40526882	0.37526119	0.37338385	0.36769909	0.39570057	0.36366811	0.35626271	0.36333501	0.38740423	0.40189296	0.39153746	0.40690121	0.37811226	0.3707138	0.35961211	0.34868997	0.35920769	0.37728655	0.38746098
0.35841	0.33935621	0.34749591	0.38472238	0.37658972	0.39354327	0.38464862	0.38623133	0.39505023	0.37610406	0.36641034	0.38373607	0.39141253	0.38051692	0.35124168	0.39848134	0.37771007	0.41082394	0.41366145	0.39672437	0.42389792	0.40140289	0.37195393	0.34605506	0.33549696	0.35186741	0.34329543	0.33953795	0.37971359	0.40734422	0.41715196	0.41866103	0.375191	0.36907244	0.36166704	0.38107455	0.38678342	0.38425323	0.40892753	0.42483029	0.42631382	0.39886388	0.40004766	0.4204908	0.37055084	0.38518429	0.36624819	0.38457271	0.38072309	0.3906011
0.32306075	0.36919296	0.3422752	0.37516087	0.39995793	0.40029216	0.39643377	0.39338964	0.37903082	0.36168268	0.38488638	0.39059913	0.37345147	0.35282546	0.37294388	0.37831241	0.39200029	0.35340133	0.38909709	0.39199463	0.40173554	0.40134835	0.34679127	0.33680603	0.3249867	0.33297771	0.34595391	0.341593	0.39972082	0.36881393	0.41686454	0.42726883	0.40692669	0.35973144	0.36448762	0.37899357	0.36999425	0.37392119	0.40974769	0.40284219	0.41998273	0.39772469	0.37922472	0.36080295	0.38846144	0.3861171	0.36234596	0.37734884	0.37158042	0.39863116
0.34045205	0.35884795	0.32342109	0.34027928	0.37627685	0.37892762	0.35994855	0.37202889	0.37317836	0.38138941	0.36136946	0.403207	0.38423705	0.38667744	0.35349339	0.35777283	0.3761642	0.3703101	0.37848818	0.37149286	0.38094905	0.35323158	0.32004946	0.32864949	0.31475699	0.33045003	0.345056	0.33719423	0.37194756	0.40150031	0.41847825	0.39302719	0.38532549	0.3575691	0.35634783	0.34700757	0.384657	0.38452798	0.40818849	0.40548179	0.43631181	0.39480609	0.36457154	0.34677985	0.36031243	0.36851022	0.35363615	0.37228924	0.395338	0.39870477
0.34503832	0.31828544	0.34702575	0.36182728	0.32635909	0.37122786	0.39161885	0.37498581	0.38944355	0.38057771	0.37155059	0.3805615	0.36894932	0.32506406	0.37511247	0.37486258	0.36853096	0.35277799	0.36427936	0.36463192	0.36899567	0.36443678	0.33461037	0.31315917	0.3261362	0.34317991	0.32122314	0.3578428	0.3877497	0.39996848	0.41242179	0.40132061	0.36202517	0.37396646	0.35324347	0.33538461	0.37558281	0.41484335	0.40972576	0.43193769	0.41890728	0.39206296	0.37397069	0.36580569	0.37056372	0.36181703	0.36807919	0.37205783	0.37689435	0.37313092
0.36025846	0.36594754	0.34655356	0.36667815	0.38654214	0.40657678	0.38149384	0.40304554	0.4186444	0.41157585	0.38160044	0.36911538	0.38729194	0.37530857	0.38406587	0.3898026	0.37941042	0.36585501	0.36211517	0.36445302	0.36002913	0.33576074	0.304892	0.31466138	0.32641113	0.35953334	0.36211756	0.36725894	0.37023765	0.40485957	0.40915886	0.38575023	0.35794422	0.34457853	0.37022978	0.38399836	0.39318803	0.39542034	0.4177596	0.42078954	0.4216609	0.39192989	0.3588953	0.38656276	0.37814161	0.38304654	0.36862713	0.37764487	0.39331788	0.38598129
0.38025415	0.39570174	0.37788051	0.35217124	0.39015847	0.37448621	0.41060051	0.37822074	0.39234659	0.39882037	0.41117901	0.34736481	0.39986414	0.39707172	0.38767892	0.37611172	0.38098127	0.36488685	0.35235515	0.36543864	0.36094943	0.33437386	0.33134171	0.34220037	0.33316988	0.36217159	0.36607885	0.36488986	0.37637469	0.35139117	0.40039527	0.37197366	0.35857746	0.37476066	0.36141184	0.39776841	0.39695698	0.39927408	0.42383885	0.42589384	0.43097466	0.38749096	0.39227453	0.37614995	0.39658818	0.37664855	0.36359718	0.36237049	0.36685407	0.37991744
0.36094409	0.38651562	0.38184768	0.37853378	0.36441696	0.37363702	0.36995143	0.3640461	0.37734219	0.33797222	0.36861405	0.41805929	0.38820753	0.38630649	0.38448161	0.37991711	0.39585406	0.38154972	0.38867328	0.36811686	0.34291565	0.35181424	0.32741812	0.34246343	0.37212646	0.39079574	0.37279999	0.37077537	0.37139648	0.36647063	0.365242	0.3499105	0.34788719	0.35821313	0.38442883	0.39500865	0.37899897	0.38989854	0.41742879	0.40300992	0.40999886	0.39956963	0.36819035	0.37945774	0.3808482	0.39250082	0.3803978	0.36201721	0.37244001	0.38440505
0.3584522	0.34759197	0.36342758	0.3565079	0.35272506	0.36749747	0.34777933	0.32787347	0.32540226	0.32653636	0.34840363	0.38147858	0.36880276	0.35526943	0.36185989	0.37178221	0.35924238	0.36742854	0.35607603	0.34603083	0.37219661	0.34921792	0.31871879	0.3490687	0.36849067	0.36256379	0.36116713	0.35114193	0.3637166	0.37410715	0.34822422	0.34805247	0.35350287	0.34971982	0.36185238	0.40498227	0.37600973	0.36107394	0.37866291	0.38549143	0.38983127	0.38650259	0.36446929	0.36676195	0.36851522	0.35984251	0.36477408	0.35403329	0.34155333	0.35693786
0.36089149	0.38348338	0.36606386	0.35059473	0.35610324	0.34869084	0.33586353	0.30637202	0.29062137	0.34435582	0.36460164	0.337376	0.36786574	0.35549775	0.38057694	0.38044313	0.38309309	0.36431149	0.36542687	0.36838847	0.35162544	0.35479745	0.33882564	0.34289283	0.3494401	0.36620134	0.34957853	0.33248749	0.37080541	0.33645278	0.36112416	0.36183012	0.36235902	0.37437844	0.39236444	0.38747489	0.39341292	0.37000972	0.37150082	0.38440073	0.36320892	0.35924035	0.34076148	0.37337014	0.35774088	0.37929961	0.36191508	0.37503499	0.34182861	0.36447692
0.38418353	0.40171325	0.36223003	0.35461229	0.36529768	0.3547554	0.31835881	0.32959902	0.32253823	0.31579971	0.35255232	0.40166202	0.36764276	0.37783834	0.3764669	0.39876527	0.39699593	0.36629927	0.3738825	0.3872478	0.40635493	0.39288107	0.36020789	0.35631633	0.40787575	0.38000435	0.37653583	0.34014967	0.37543434	0.35937405	0.36166477	0.37848902	0.37072632	0.40230322	0.41220745	0.39749545	0.39904642	0.37851554	0.3563537	0.36909142	0.39701074	0.37551126	0.37305272	0.37695965	0.3843517	0.36664358	0.36624941	0.33728939	0.35801896	0.38733992
0.38506809	0.38273612	0.34968942	0.35095659	0.34071314	0.33446133	0.34211853	0.33860362	0.30552271	0.34489962	0.34738937	0.41904479	0.39016455	0.3687644	0.36564717	0.40009657	0.38437724	0.39049342	0.38835087	0.41768387	0.43568191	0.41264221	0.38502312	0.36946064	0.37654898	0.39369622	0.39084652	0.38663217	0.36441857	0.40192696	0.38662329	0.38220122	0.40815228	0.41363317	0.41867533	0.42019957	0.4036403	0.36981887	0.36772767	0.38311428	0.38758364	0.38468057	0.40108299	0.37197381	0.38505179	0.36753425	0.35761121	0.36392781	0.35567254	0.39772817
0.35790166	0.375662	0.32861111	0.32971498	0.3408072	0.3217611	0.32887077	0.32443947	0.3285411	0.34780294	0.36877459	0.38090459	0.37673083	0.34561202	0.36751971	0.38528395	0.36571044	0.38312629	0.38599205	0.41080245	0.39594799	0.40394774	0.40436557	0.39039895	0.41549867	0.40994138	0.40615073	0.38975438	0.38325363	0.39482754	0.41324198	0.37800992	0.42046866	0.39023528	0.41384301	0.40737569	0.39693218	0.37810767	0.33995098	0.37048849	0.38890439	0.39998558	0.38057226	0.39733657	0.39565125	0.36332461	0.36056349	0.35422912	0.37387222	0.38112018
0.32084	0.34034026	0.32081005	0.30183595	0.30803612	0.32248998	0.30676353	0.30812728	0.32878786	0.35629436	0.36800161	0.35673884	0.33912003	0.34033254	0.3526279	0.35783863	0.37775367	0.37693414	0.38874719	0.42359021	0.39409363	0.42659491	0.39238873	0.38862777	0.36299989	0.39150092	0.37091628	0.40240592	0.38490281	0.37000105	0.40256667	0.4105868	0.37779975	0.38167566	0.40063772	0.38806438	0.38365465	0.39635068	0.35674599	0.34068403	0.36584759	0.38627321	0.39069328	0.38004336	0.3752664	0.37263379	0.35824212	0.36515874	0.34396026	0.37868479
0.32326266	0.33108363	0.31283236	0.29204935	0.31722325	0.3300781	0.32851374	0.33191293	0.35495085	0.34925354	0.34639814	0.35985389	0.33694631	0.30843264	0.33521971	0.35673329	0.37296459	0.37723306	0.38760918	0.42625529	0.41044751	0.40762627	0.3762261	0.37551382	0.41356465	0.38897994	0.39423373	0.3885138	0.3763448	0.42390281	0.41552663	0.3976588	0.38271642	0.39547998	0.36898428	0.37767479	0.35124511	0.36437747	0.34299234	0.35770857	0.36964038	0.36849174	0.34892678	0.3552379	0.36115032	0.36087069	0.3449094	0.35776761	0.33933952	0.36914322
0.31420478	0.32732099	0.30973232	0.30421898	0.31787586	0.32401863	0.35949925	0.36206177	0.38127455	0.38401142	0.34807101	0.37306201	0.335383	0.35374263	0.37046981	0.37704304	0.37685806	0.3992047	0.40299478	0.43220598	0.43499735	0.41700044	0.37470278	0.39264935	0.39630058	0.42242089	0.39862803	0.38898736	0.38588718	0.43069631	0.42417705	0.42330453	0.40893212	0.38620126	0.37485152	0.38691732	0.36887211	0.35959947	0.3637597	0.38310862	0.38627285	0.37304971	0.35369384	0.37934351	0.37653598	0.37385637	0.35873872	0.35135964	0.34431922	0.36433765
0.33066517	0.31962055	0.31834319	0.3108198	0.34604007	0.37743852	0.38973045	0.37750635	0.37241238	0.36448765	0.36418691	0.37103841	0.36486849	0.35003409	0.38599846	0.37311417	0.39408726	0.38380519	0.39897245	0.41225576	0.43671581	0.39871156	0.40915763	0.41051298	0.40180334	0.40941975	0.41795748	0.3991065	0.38161367	0.43065938	0.43375307	0.44355977	0.40531343	0.40210271	0.42666218	0.38639441	0.39304504	0.39399117	0.36493418	0.38040817	0.39505956	0.39142546	0.35926706	0.36827454	0.37533838	0.4000158	0.38285309	0.35166848	0.35493356	0.37130594
0.34370238	0.30855244	0.32142037	0.32292911	0.36086479	0.38884434	0.38238919	0.39097339	0.38067219	0.3690789	0.37620237	0.36140159	0.36566573	0.35928291	0.3624866	0.39132476	0.37224033	0.38643938	0.40682065	0.39295718	0.38691726	0.41530931	0.38979092	0.38804874	0.39217699	0.40357962	0.39759633	0.39232147	0.4073517	0.43121713	0.41214332	0.4303861	0.3892962	0.38586706	0.37962544	0.3910059	0.36070576	0.37102196	0.36426982	0.4034704	0.39127836	0.3583262	0.3559595	0.38091263	0.37825528	0.3707642	0.36096925	0.38360307	0.36980239	0.38351154
0.32833323	0.32373035	0.34145796	0.35252956	0.35854492	0.37431785	0.400471	0.36385703	0.37354448	0.34725186	0.35805964	0.34587029	0.34867567	0.33372653	0.35827816	0.36101085	0.35519463	0.36991963	0.37573665	0.38002968	0.3767187	0.36422729	0.37777588	0.38540041	0.38914168	0.3844488	0.38804644	0.39357686	0.36920318	0.38837487	0.41419348	0.40446633	0.39642072	0.35902825	0.3771123	0.39524591	0.37273058	0.36891073	0.37019876	0.3756986	0.37838557	0.36965182	0.35541305	0.36004984	0.36056232	0.36890176	0.37685814	0.34292206	0.3660118	0.35027626
0.33351833	0.35452843	0.35115898	0.36927307	0.38129902	0.36586338	0.39034167	0.33590961	0.36135864	0.35429448	0.36518067	0.34977075	0.36182716	0.35938972	0.35206839	0.35830498	0.34720716	0.34799942	0.33718011	0.35752916	0.33645844	0.3824693	0.37317106	0.36910832	0.3700946	0.38400787	0.3630887	0.36591145	0.3527194	0.39303052	0.3909429	0.38570592	0.38239127	0.36952269	0.36861724	0.41019446	0.37705073	0.35570461	0.36693817	0.36316815	0.36811191	0.35599241	0.34582168	0.36073446	0.37018487	0.38824174	0.35314119	0.33330277	0.37939453	0.37191519
0.38315722	0.3724128	0.35987139	0.39730796	0.39163485	0.40970722	0.39007318	0.34531504	0.37477469	0.37220183	0.39053079	0.37700492	0.37583774	0.36617148	0.36016807	0.36064339	0.35353521	0.33982626	0.34332052	0.38003674	0.37314898	0.38557875	0.36414346	0.35620174	0.40743026	0.38084471	0.36395434	0.34209418	0.36854252	0.39931667	0.4113169	0.38682193	0.39766768	0.38550314	0.38647246	0.41596869	0.38595945	0.37108794	0.39999202	0.40712914	0.39164811	0.3907609	0.36666581	0.37073916	0.38519216	0.37352762	0.35958201	0.34975085	0.38689116	0.40286711
0.39082295	0.40983585	0.39161581	0.37853408	0.37796018	0.3886469	0.39029565	0.37314156	0.38155663	0.41460103	0.41489914	0.40887317	0.39759925	0.36845952	0.38391054	0.37865227	0.36287954	0.34814686	0.35717982	0.35516331	0.39412114	0.40464979	0.39469203	0.3995932	0.38061336	0.38589832	0.37858528	0.3765558	0.38333121	0.40574238	0.43170235	0.42425603	0.39472407	0.39107609	0.41803214	0.43147704	0.42831695	0.40418181	0.41502064	0.40573817	0.40124199	0.41752905	0.38198766	0.39242324	0.38418892	0.39093968	0.39341658	0.37092638	0.39260998	0.43276015
0.43090284	0.40703982	0.39320961	0.39069954	0.35998672	0.37716669	0.36850277	0.39857304	0.41389623	0.39159161	0.41786632	0.40198973	0.40175685	0.35768512	0.34753561	0.36968091	0.32735464	0.32857758	0.33835152	0.36092228	0.40610108	0.39425889	0.38374838	0.37773141	0.37260377	0.3686226	0.36697197	0.37885258	0.40274787	0.40045884	0.40588287	0.40953976	0.40693754	0.38872418	0.38275912	0.42949146	0.39450097	0.3884294	0.38301301	0.38578048	0.39280874	0.38873002	0.392066	0.38482723	0.38471779	0.38211533	0.37450698	0.37958887	0.36474684	0.40608341
0.40459993	0.41350192	0.36686522	0.37492156	0.35400823	0.36068833	0.39256865	0.3718521	0.39255017	0.40350735	0.42911988	0.37947753	0.37136951	0.35602221	0.35196626	0.34126782	0.35584688	0.33323815	0.34824732	0.36922637	0.43145669	0.38118359	0.35294697	0.37511501	0.35812432	0.37018517	0.37040821	0.39099559	0.37570003	0.40007484	0.39939788	0.38322514	0.37707114	0.35625547	0.37062031	0.39466709	0.4064647	0.37102669	0.37456113	0.39828578	0.39824906	0.38348734	0.38458231	0.36810818	0.35263124	0.34454176	0.39334571	0.36325055	0.37186891	0.39520949
0.40627268	0.40614426	0.36122409	0.34649998	0.37868735	0.38524705	0.37481877	0.39834186	0.38097504	0.38152468	0.39558402	0.40285039	0.35045967	0.32565805	0.35135776	0.34649724	0.35486627	0.35645041	0.37067711	0.38094214	0.31798339	0.36241639	0.35668829	0.34716341	0.34538895	0.37600881	0.35975665	0.36240295	0.3722606	0.39211813	0.36600786	0.36529529	0.33054221	0.33024028	0.37316692	0.39953452	0.38155305	0.38065302	0.37054089	0.3624751	0.39489135	0.38645056	0.379812	0.37188688	0.36546373	0.37848923	0.39350399	0.34911522	0.37750155	0.38084954
0.41089967	0.41767448	0.37912112	0.37351686	0.39430371	0.38154757	0.42220926	0.41089284	0.42212206	0.41562742	0.39636755	0.37356061	0.33617526	0.36132562	0.3571429	0.36822081	0.35985804	0.37140161	0.37822649	0.40108731	0.45906505	0.38196552	0.34307566	0.35043153	0.34420675	0.36616775	0.36326367	0.36756212	0.37297833	0.38787904	0.38728961	0.33917829	0.33467326	0.3408094	0.37582967	0.41068679	0.39289314	0.37217361	0.38950765	0.39955372	0.41017625	0.39849776	0.38102698	0.37146521	0.39616156	0.37285382	0.37735784	0.38137713	0.41128922	0.38226798
0.39230853	0.42096093	0.40593565	0.38479516	0.41089764	0.38895163	0.38754201	0.40410697	0.42756361	0.3896181	0.40732259	0.37287769	0.34299824	0.34453729	0.35075536	0.35892284	0.38994101	0.3800014	0.38766134	0.39419144	0.39242885	0.38107413	0.35864693	0.34178007	0.36342391	0.37948945	0.36110184	0.34526122	0.36594787	0.36587831	0.37284312	0.35786468	0.34486687	0.36601481	0.35464406	0.40703106	0.37764394	0.39329299	0.41360188	0.38189605	0.40677407	0.39371458	0.38548759	0.39093974	0.42499325	0.40930635	0.39471155	0.38813141	0.38583711	0.41536453
0.38389242	0.39529639	0.38523471	0.35661593	0.40234986	0.39868894	0.40918913	0.38508525	0.38650167	0.38140589	0.3799285	0.35227132	0.34108371	0.357054	0.36119434	0.37396902	0.36488524	0.37274778	0.36609402	0.39408162	0.42101151	0.37198773	0.3461636	0.34906957	0.35250074	0.37234494	0.35903203	0.36308202	0.360102	0.37173352	0.36646912	0.35253564	0.33391267	0.3356503	0.36393514	0.41095611	0.36673686	0.35558307	0.38522527	0.38777378	0.38657936	0.37399223	0.38262287	0.3835105	0.40682289	0.40388638	0.37936991	0.36681682	0.40935025	0.4029322
0.36826086	0.373045	0.36595717	0.38050446	0.35893908	0.37660992	0.38936839	0.37570408	0.3917217	0.38431221	0.36341548	0.35442522	0.34782201	0.32818398	0.35851055	0.36243436	0.36569536	0.36000466	0.35260859	0.38530883	0.37070578	0.36423647	0.37902936	0.33812162	0.33100122	0.32681668	0.35254407	0.34761798	0.35202342	0.33242413	0.35054782	0.33482182	0.34829634	0.35175791	0.36075333	0.36895755	0.33954886	0.32403409	0.34565738	0.36837301	0.3873165	0.38094959	0.37528148	0.35200235	0.37984365	0.3909134	0.39594272	0.38134485	0.40539455	0.40270978
0.35410896	0.36561748	0.36044839	0.36420369	0.37242129	0.36957684	0.36178169	0.33392555	0.35462147	0.34787682	0.3540872	0.36660835	0.34288844	0.33690998	0.37015572	0.35834953	0.37648779	0.33861226	0.38147002	0.36592093	0.39496985	0.36397421	0.36748445	0.3672367	0.37263054	0.35029536	0.34281188	0.31713367	0.32695162	0.33977979	0.35795006	0.34640077	0.35276318	0.35095343	0.36558521	0.37673178	0.34608313	0.33705431	0.35192961	0.3728857	0.36489999	0.3557947	0.35035908	0.35676363	0.38037214	0.37401131	0.37832326	0.39265764	0.40693447	0.39930379
0.37516049	0.3658106	0.36306709	0.38347566	0.37497205	0.39173618	0.36202955	0.32844737	0.3373782	0.34491545	0.35921049	0.34994522	0.36321801	0.34964031	0.37022921	0.38830268	0.36253354	0.36640117	0.35363951	0.3892121	0.4145931	0.3974115	0.36694157	0.36713937	0.37568974	0.36033422	0.36182624	0.34266934	0.33467814	0.36840424	0.3643218	0.35542047	0.36243495	0.36986861	0.38934597	0.3797808	0.36159486	0.36162192	0.33198309	0.37545419	0.39129871	0.38234499	0.35277551	0.37710485	0.41345903	0.40168905	0.39769176	0.40891746	0.40105101	0.42951187
0.35863525	0.3506873	0.38396263	0.36423221	0.37323064	0.3780714	0.34500471	0.36462125	0.33473989	0.37084094	0.38220575	0.40837485	0.38857186	0.37677065	0.3646847	0.36837426	0.36936092	0.38898566	0.37840176	0.40689224	0.39824301	0.3990632	0.38930118	0.39167044	0.37259966	0.37434661	0.35602012	0.34937635	0.35682362	0.35888985	0.35078827	0.37736508	0.37520456	0.3596729	0.36139274	0.37544355	0.36714813	0.35891238	0.36772454	0.35218135	0.39824802	0.36874345	0.35830563	0.38938108	0.41229728	0.41943613	0.42067301	0.43193612	0.44989344	0.44520202
0.36503571	0.3704448	0.33620447	0.3302393	0.37446952	0.36441356	0.35498446	0.35680693	0.3442311	0.35311413	0.38341391	0.38904157	0.38137808	0.3724519	0.38155311	0.38295215	0.38991109	0.40356389	0.37845868	0.41036019	0.41166276	0.39656895	0.38483578	0.38896242	0.38379142	0.35056922	0.36282966	0.35205436	0.33331937	0.40291539	0.39685196	0.37438357	0.33785844	0.36098164	0.36990908	0.37459478	0.36786264	0.34535798	0.34572452	0.36124659	0.35576999	0.39614034	0.37626198	0.40883851	0.4013032	0.40832838	0.43624818	0.41114894	0.41391414	0.45665094
0.3476609	0.35761717	0.35090953	0.36137366	0.3411819	0.36711162	0.34821293	0.35209838	0.32711917	0.36681539	0.39732283	0.43066674	0.39244789	0.38008997	0.37710243	0.37817118	0.37152591	0.38993925	0.38220242	0.40357453	0.39000666	0.39706832	0.38020733	0.35407278	0.34690592	0.36342144	0.35785696	0.35088837	0.33368042	0.35262221	0.36215508	0.38460138	0.35151342	0.34389937	0.35165861	0.35259712	0.35475656	0.35365027	0.35788304	0.33567443	0.36298788	0.37042427	0.36641905	0.40225974	0.40268975	0.42267466	0.40288365	0.39269769	0.41706291	0.43640986
0.3510026	0.35872066	0.35664371	0.36910442	0.38035959	0.3560195	0.35955086	0.35786083	0.3792308	0.37987599	0.40572461	0.40704724	0.39404231	0.3913295	0.39253706	0.38902444	0.3929638	0.37137029	0.38472256	0.39314881	0.42243207	0.37221208	0.36800441	0.34943408	0.34114128	0.36707875	0.36020997	0.32521296	0.32843581	0.32374167	0.35841525	0.34127769	0.34129885	0.35002217	0.35201022	0.35870898	0.35768491	0.33948052	0.33194458	0.35414699	0.3689563	0.34150964	0.35850394	0.37174997	0.39020944	0.38451523	0.3696565	0.38743594	0.40690792	0.40196669
0.40330943	0.38903654	0.38327405	0.36110911	0.37884909	0.36642045	0.38736877	0.36491552	0.40556994	0.38344839	0.42302755	0.41173705	0.39596942	0.36664617	0.40357888	0.40236539	0.41683888	0.38432443	0.3918089	0.41140732	0.40367937	0.37413207	0.34213179	0.35891625	0.35560369	0.36073902	0.37294784	0.35413799	0.34749994	0.37465695	0.3402608	0.29802147	0.32568544	0.34743872	0.36265317	0.38763255	0.38719043	0.34241509	0.35641339	0.36404788	0.45733127	0.33824715	0.36251765	0.39747897	0.39550337	0.38170275	0.38621002	0.38657677	0.39710909	0.41129214
0.3884581	0.41404256	0.39254498	0.37281311	0.41985866	0.40438342	0.40801442	0.38017458	0.4025287	0.42126495	0.41377002	0.40787533	0.40820593	0.38444304	0.40594733	0.413194	0.38701186	0.39425585	0.37045753	0.36642614	0.35874769	0.3666625	0.34631744	0.37608579	0.36807576	0.38470975	0.37009335	0.36143035	0.34086418	0.34249091	0.36557373	0.32869998	0.33209082	0.33022746	0.3872681	0.38965514	0.39283943	0.36889061	0.37342238	0.37925172	0.40545219	0.36616442	0.38878745	0.39401802	0.39224052	0.40491822	0.37861454	0.38333926	0.37009272	0.389918
0.39346024	0.39462665	0.39242145	0.38436532	0.39554051	0.41130874	0.41822597	0.3733038	0.399764	0.3960886	0.39098388	0.37183753	0.3769578	0.3627238	0.4304778	0.41826776	0.43413472	0.38574034	0.37584785	0.37008303	0.37439454	0.37274548	0.36034349	0.36453837	0.35198098	0.37156045	0.38551879	0.35369039	0.34653315	0.36658999	0.32984555	0.33641955	0.32528764	0.36341214	0.36697289	0.39169061	0.38832226	0.37937886	0.35949183	0.36085096	0.38072184	0.38388517	0.39510554	0.39620465	0.35943934	0.36611599	0.36303154	0.33841577	0.37934554	0.38022912
0.38004261	0.38370463	0.36562088	0.37874055	0.39963761	0.41843224	0.39498043	0.39963305	0.36823359	0.38423851	0.38258347	0.39083445	0.37906054	0.3915897	0.41739208	0.39675325	0.41999337	0.38176033	0.37297407	0.35913664	0.35847536	0.36886689	0.35186762	0.36289281	0.3752704	0.3796984	0.37239075	0.35667944	0.34641644	0.33463287	0.35060903	0.36016166	0.33757445	0.33825889	0.38447589	0.38812855	0.39344785	0.36009231	0.37558439	0.36384889	0.37398335	0.35907993	0.36571831	0.38733238	0.37391478	0.34229097	0.3636781	0.34048912	0.33339718	0.35904446
0.38275316	0.41424754	0.42927486	0.40215582	0.41933361	0.42421952	0.44101948	0.37097052	0.38472131	0.36319634	0.35785988	0.37727273	0.36173728	0.37112319	0.36653978	0.39487222	0.38128665	0.36837178	0.3754141	0.35858065	0.38471156	0.38301039	0.34612194	0.33685559	0.34221467	0.35465372	0.35963061	0.34990841	0.3524195	0.35470551	0.36718413	0.3699027	0.3257798	0.35167983	0.35525897	0.38657993	0.38512501	0.36863142	0.36707711	0.3810285	0.38790703	0.37369397	0.35554728	0.36581266	0.36172304	0.33786476	0.32298523	0.31597054	0.32550523	0.35631946
0.4189519	0.3783024	0.3989276	0.42504662	0.44422433	0.46147859	0.43311486	0.39858928	0.38817248	0.39490023	0.39960957	0.38464019	0.38341978	0.36681166	0.38518637	0.41951236	0.40192229	0.37019342	0.37463278	0.40349972	0.40487701	0.37056524	0.368132	0.38057825	0.3755244	0.37220982	0.37184241	0.37775159	0.36897185	0.37849861	0.37825328	0.38248131	0.3796328	0.3713316	0.40144926	0.40650314	0.39717659	0.38398388	0.39184713	0.40053469	0.38820627	0.35483932	0.36031303	0.35539028	0.34096521	0.34630042	0.32601106	0.30323467	0.30507591	0.36010683
0.41377544	0.42146307	0.41021726	0.39328972	0.41297072	0.43279058	0.43570259	0.40859663	0.38206545	0.40278226	0.41362384	0.38549861	0.40496418	0.39685124	0.396144	0.45511913	0.40792018	0.38489237	0.38287392	0.38068944	0.39148143	0.39813346	0.37320104	0.39810854	0.35869238	0.36376321	0.38394979	0.34917256	0.39532152	0.40089282	0.43435034	0.41430062	0.38754225	0.40541896	0.40010202	0.40948266	0.40131593	0.39357993	0.39666766	0.39910117	0.36184874	0.38608962	0.33927658	0.37087214	0.35199144	0.33015826	0.32294658	0.32194081	0.35926077	0.37361315
0.38902062	0.41372496	0.3991749	0.42031103	0.43362534	0.43006772	0.44375828	0.4007313	0.41777053	0.39666048	0.38919857	0.40206712	0.41197911	0.37766528	0.40144515	0.40333441	0.39829057	0.39301145	0.40442502	0.38648602	0.39340812	0.39168018	0.37596717	0.37993696	0.372563	0.37671256	0.37045407	0.41224793	0.38626185	0.40236545	0.43034372	0.42477003	0.40493229	0.4003835	0.39341563	0.39996943	0.39296752	0.38833094	0.3921949	0.38071486	0.36831042	0.35082746	0.36382103	0.32454845	0.32784569	0.34069678	0.33167642	0.32819217	0.35276553	0.39779052
0.40586534	0.40686792	0.41870058	0.40960309	0.40834096	0.41682312	0.39832124	0.40312055	0.39398631	0.38833299	0.40486357	0.39952967	0.39214399	0.38388416	0.40125117	0.39708269	0.41358548	0.36245012	0.39334074	0.41721708	0.4307107	0.40859091	0.35694522	0.37785539	0.38218981	0.38642403	0.37358391	0.36878276	0.37774768	0.40632191	0.40806049	0.39782578	0.3813552	0.38953039	0.39744109	0.41030043	0.39376727	0.37259877	0.36271089	0.37919363	0.38548943	0.36029199	0.34517676	0.34649715	0.35530278	0.33632118	0.30799198	0.35372901	0.35802406	0.39640918
0.42316818	0.39780897	0.482844	0.40773821	0.401739	0.42510411	0.39535514	0.36475289	0.40162539	0.37486663	0.38899246	0.39158311	0.3922607	0.3898102	0.37400639	0.39916405	0.40750846	0.39498004	0.38367188	0.3809287	0.39513898	0.37592766	0.38426673	0.36957121	0.37849814	0.39718577	0.35946992	0.37429154	0.38133946	0.39269435	0.40347886	0.37281865	0.35383713	0.37941042	0.37484604	0.36699316	0.36720914	0.35954237	0.35435191	0.35896641	0.34303451	0.33704168	0.32758784	0.33492309	0.34466651	0.34815675	0.33383912	0.35681173	0.36803976	0.39547354
0.4115012	0.44323912	0.44258982	0.41361028	0.42352751	0.43581301	0.43561757	0.41432491	0.43333668	0.42586127	0.41252071	0.42446521	0.38430816	0.37796533	0.37325525	0.38718593	0.37147659	0.3886165	0.40758079	0.39941582	0.41348773	0.40395933	0.37136763	0.38481522	0.40408021	0.38852835	0.37735674	0.35407352	0.37506711	0.39364803	0.40298837	0.40110961	0.35727432	0.37750116	0.37868056	0.38226926	0.39556104	0.36375251	0.36203828	0.37247962	0.37963468	0.34433603	0.32097933	0.3573955	0.34955418	0.35763526	0.36832598	0.36589205	0.39600062	0.40872943
0.42051131	0.41892213	0.41287506	0.4139756	0.43912354	0.45086429	0.44561109	0.38642624	0.40665293	0.40450013	0.42572141	0.40715864	0.43060941	0.36764002	0.37057495	0.40271676	0.3760739	0.37530109	0.37853742	0.38642836	0.40345165	0.40924969	0.38836315	0.36345667	0.38468617	0.39892474	0.38502529	0.3542335	0.37688237	0.39601031	0.39581576	0.35478106	0.36264011	0.36679235	0.37598303	0.4055931	0.37274799	0.37638804	0.36967969	0.38009924	0.36111221	0.36023501	0.35904559	0.36132666	0.39739949	0.37213653	0.37808189	0.37737116	0.40160924	0.4076519
0.40545532	0.4169783	0.41386089	0.40499768	0.42714918	0.42308068	0.39542416	0.40117174	0.40549806	0.41711348	0.41832408	0.40187255	0.39891154	0.35398954	0.40433657	0.3558073	0.37937191	0.37744337	0.35258213	0.38579354	0.38186142	0.39593822	0.37713018	0.34870327	0.36527696	0.37057322	0.37264842	0.35734805	0.34822646	0.38002896	0.3706626	0.36975354	0.36794674	0.37652105	0.38530472	0.40451226	0.36077732	0.38723576	0.36376947	0.34925467	0.35215408	0.35757783	0.35519433	0.38063255	0.3637377	0.40644237	0.39046821	0.39572942	0.39306611	0.41949117
0.39489776	0.382321	0.38862979	0.42858189	0.41410002	0.39627743	0.39719754	0.40771019	0.39312169	0.38677451	0.40595973	0.38478705	0.38261768	0.35956585	0.34607863	0.35627279	0.34810388	0.3281478	0.3355391	0.37392691	0.38590306	0.36979273	0.38111082	0.34148246	0.35369781	0.33359042	0.33168006	0.33371159	0.32783601	0.34406263	0.36543581	0.35628077	0.3408381	0.3455289	0.36075738	0.35112315	0.32360658	0.34530401	0.31163901	0.34890196	0.34979418	0.32841265	0.35992616	0.39891642	0.41767147	0.39929694	0.39179617	0.37061292	0.36905241	0.35473078
0.36725107	0.52571225	0.37983322	0.38486049	0.41449848	0.43291005	0.4083392	0.36886826	0.36499143	0.37492719	0.39094386	0.40989017	0.35402647	0.36023492	0.3332155	0.35450193	0.33750525	0.30905393	0.31153008	0.33578464	0.36217192	0.38494727	0.3427448	0.3411116	0.32579285	0.29965132	0.30790108	0.3020907	0.30437496	0.31643721	0.34577641	0.35317338	0.34050116	0.34308371	0.35903662	0.36660698	0.36902705	0.3220529	0.32897258	0.3354544	0.3356446	0.36669043	0.34683192	0.36584648	0.35226187	0.35908315	0.35216394	0.33631164	0.37582323	0.39416665
0.38445818	0.40548053	0.3851276	0.39330921	0.41501474	0.4348312	0.4255268	0.38777488	0.38464364	0.39667696	0.4112035	0.38311446	0.35597891	0.33108756	0.33767933	0.33752295	0.33200228	0.29027572	0.32624236	0.35460082	0.36566713	0.36036161	0.35148272	0.32739931	0.32995024	0.33781755	0.32583213	0.30659354	0.27891755	0.35883844	0.37882289	0.34467191	0.35570961	0.3648662	0.35757691	0.35099292	0.36191323	0.33229959	0.33702058	0.36633074	0.35762167	0.38265011	0.33336484	0.36180452	0.34472352	0.36055031	0.32252315	0.34806243	0.36169097	0.39214849
0.43278152	0.43405473	0.36025554	0.40691698	0.41577137	0.439096	0.41334116	0.40033677	0.39368978	0.39960703	0.38714069	0.36670053	0.36499858	0.36850309	0.34642541	0.35314244	0.33982223	0.34345382	0.3330977	0.35278606	0.3546111	0.37078393	0.33873454	0.33002278	0.31772578	0.2965706	0.32033372	0.31042093	0.34452045	0.33657384	0.3634775	0.36422002	0.36346096	0.3555446	0.36173493	0.34891135	0.34832376	0.34556377	0.35365555	0.3845273	0.36520571	0.35727713	0.34249818	0.3531644	0.34414336	0.32120815	0.34615192	0.37272766	0.3835586	0.43774796
0.38820645	0.41226971	0.37935278	0.39453644	0.39933357	0.43243814	0.4017829	0.40789351	0.365477	0.3692925	0.37829712	0.36760706	0.35330474	0.35668364	0.32973832	0.34617737	0.32774666	0.3458904	0.35262501	0.35245746	0.34797239	0.37037963	0.34223661	0.32118061	0.31320027	0.34005719	0.31029156	0.32048717	0.31603014	0.3787187	0.36493084	0.3879866	0.37424517	0.34962445	0.37191647	0.35172543	0.36626473	0.34243113	0.34286648	0.37162188	0.37287706	0.3438606	0.33222029	0.34667194	0.33841419	0.35249639	0.34246376	0.36267209	0.3913129	0.4334619
0.38989347	0.36555308	0.38207075	0.37510955	0.39634964	0.40055814	0.40307298	0.39358181	0.37386483	0.36047104	0.34473479	0.37080854	0.34615734	0.31640506	0.31252989	0.3353616	0.33809662	0.34959498	0.35188532	0.35772711	0.35324699	0.37107921	0.32955623	0.32652563	0.30213568	0.3255569	0.32440946	0.31748694	0.31034935	0.36515921	0.40185684	0.36662871	0.34887818	0.36473277	0.33775705	0.36805403	0.35510379	0.35099593	0.35497847	0.36160699	0.35334694	0.36114982	0.31932637	0.32547852	0.33550775	0.35518381	0.35063836	0.36247483	0.40804529	0.40901271
0.36641288	0.37924618	0.36481264	0.37329	0.39637044	0.39143917	0.40304974	0.38079536	0.39577916	0.37325141	0.34762019	0.35723424	0.35395941	0.34203067	0.32797933	0.34010431	0.34229168	0.34053236	0.34786886	0.34389874	0.37234041	0.33662739	0.3352533	0.30347162	0.32625702	0.32358611	0.31685755	0.32891035	0.32011187	0.36012203	0.37010947	0.37399203	0.35265952	0.37655482	0.35854855	0.38514313	0.36569953	0.33153108	0.34614077	0.34266374	0.36372867	0.35064334	0.32796425	0.33796817	0.35392565	0.34962052	0.35802084	0.36423042	0.37694722	0.42444685
0.38367182	0.36368823	0.37493753	0.37624821	0.4003225	0.42613864	0.41582832	0.38955948	0.40611714	0.36793077	0.37330952	0.38049039	0.37756371	0.36183593	0.36340615	0.38630256	0.35938549	0.36885992	0.37181666	0.38507491	0.35337776	0.34414554	0.33484113	0.32829568	0.34071162	0.36888114	0.36267757	0.34774742	0.33739561	0.37059861	0.39752778	0.35709837	0.3642197	0.36299017	0.37038043	0.37427175	0.37789017	0.34648049	0.35161099	0.35401219	0.35083088	0.33448085	0.33486089	0.36146739	0.36506167	0.39346829	0.39263335	0.39942807	0.37650937	0.39413881
0.3861869	0.3698658	0.37536094	0.37642372	0.39702669	0.40671912	0.40474454	0.40107006	0.37613973	0.36055845	0.3772313	0.39140961	0.38484308	0.3770411	0.40392908	0.39502198	0.40349427	0.39823437	0.36292794	0.37648889	0.36799616	0.3430129	0.35672653	0.34886393	0.35026389	0.36933044	0.36927682	0.34913498	0.34948733	0.38520461	0.39259011	0.38343623	0.38399619	0.37372041	0.39870366	0.39319283	0.40967926	0.35011458	0.34040171	0.3506375	0.35953552	0.33000442	0.3477478	0.35755241	0.40457293	0.4373596	0.37970033	0.37726745	0.3742322	0.36990225
0.37430316	0.36045867	0.3580251	0.36971888	0.38887447	0.39166564	0.39007565	0.39650145	0.37562111	0.37900862	0.38154581	0.36610734	0.38778442	0.39868248	0.38773713	0.39609429	0.37866169	0.39204764	0.36241153	0.35797629	0.35316145	0.35574603	0.35752842	0.36914709	0.3615647	0.38591295	0.3904129	0.37308401	0.37087628	0.38060367	0.39511853	0.38716301	0.35475039	0.37697539	0.38440734	0.41322616	0.39344397	0.36148837	0.33859959	0.34895936	0.34243095	0.33043253	0.36049408	0.37833071	0.39802587	0.43131015	0.37860817	0.37488058	0.37620553	0.38375244
0.35379094	0.36099058	0.35589352	0.34866405	0.37705174	0.38404372	0.38653633	0.35364619	0.35282347	0.34734505	0.35514185	0.37028429	0.37336597	0.35520369	0.35933441	0.33885291	0.35403386	0.34601182	0.34471813	0.38395196	0.37480542	0.37947088	0.36124504	0.37014031	0.36677626	0.38227096	0.36563125	0.38036335	0.36047253	0.38348266	0.37083066	0.37299165	0.34089208	0.38169086	0.37994197	0.40415558	0.41227916	0.33880299	0.34242675	0.35889038	0.35127348	0.37559021	0.35672146	0.36295971	0.37883228	0.37366465	0.36892411	0.33576506	0.33769768	0.37357694
0.36352196	0.35050836	0.33722961	0.34704015	0.36666235	0.35774121	0.36508009	0.35953289	0.31600004	0.35788265	0.34968281	0.3727698	0.35849255	0.34757411	0.34820545	0.35639533	0.33718196	0.32125449	0.34065768	0.34354854	0.3642152	0.34992293	0.36264393	0.35102212	0.35752812	0.37251356	0.34955361	0.34210688	0.34799922	0.38259029	0.35920233	0.36651579	0.33534408	0.33310735	0.37296551	0.37760875	0.37100199	0.32177141	0.35382912	0.35595566	0.37104115	0.35498995	0.34845483	0.37574553	0.35443267	0.37010014	0.3258532	0.29785889	0.33760664	0.35124522
0.3758083	0.37492573	0.34818318	0.36694616	0.35879147	0.36297396	0.39965308	0.33922541	0.32423973	0.36777636	0.36866522	0.35905904	0.3568882	0.33782414	0.3271257	0.34303623	0.34129882	0.3009972	0.31545809	0.3408792	0.34848958	0.39589179	0.36037961	0.33721453	0.34971002	0.3571775	0.36599761	0.3597123	0.34326828	0.36801723	0.38031027	0.36470607	0.35304016	0.3500047	0.36175385	0.41805249	0.37778318	0.36368361	0.36589369	0.36742848	0.40201199	0.33056739	0.34708187	0.3309083	0.3227672	0.32525671	0.30358341	0.31069794	0.30608422	0.35042045
0.39944217	0.38045338	0.36583039	0.35709357	0.35737446	0.38043064	0.39198902	0.35232285	0.32535517	0.34599948	0.38198397	0.37656683	0.38284484	0.33069298	0.32421854	0.33431509	0.34386411	0.32425168	0.33960289	0.34945405	0.37681502	0.39184493	0.34126148	0.34564155	0.36482641	0.37421626	0.3554652	0.35345969	0.3516885	0.39369985	0.37917587	0.3739652	0.36012423	0.35126251	0.36816981	0.3848975	0.36628351	0.37242651	0.39300716	0.39740106	0.40430698	0.38995519	0.35209441	0.34563977	0.33822942	0.31096321	0.2928161	0.31955811	0.32109475	0.34856427
0.40058428	0.41002637	0.35986742	0.36960164	0.34278798	0.35713977	0.36542362	0.35589254	0.33996502	0.35287222	0.38815695	0.39417195	0.3580344	0.32430345	0.33485758	0.33354914	0.33168384	0.33735743	0.33465979	0.33126283	0.37031814	0.34817389	0.36219612	0.35174492	0.35465527	0.34603262	0.35058439	0.35715136	0.36717376	0.39166212	0.39441624	0.37336132	0.36424109	0.35946831	0.36254764	0.41248232	0.38972524	0.39043859	0.38780832	0.38658661	0.38958752	0.35003793	0.34079704	0.34237492	0.36516464	0.3404685	0.29513133	0.3219555	0.34707442	0.36101305
0.36453596	0.34938949	0.36567464	0.35439989	0.35566884	0.36041501	0.34862268	0.34656221	0.35415938	0.35116512	0.37262464	0.37652239	0.33060756	0.29454833	0.3222698	0.32900262	0.32690957	0.32798067	0.33604693	0.34000045	0.37012067	0.34632033	0.33441821	0.32371145	0.33547938	0.35028943	0.35157058	0.34809238	0.35762581	0.38422504	0.41395068	0.3656067	0.35221687	0.35658899	0.38938034	0.38474584	0.39427003	0.36355036	0.35534212	0.37715754	0.39107028	0.35318899	0.32202587	0.31881648	0.32972103	0.32358396	0.31411389	0.32138422	0.33110681	0.3673268
0.39194164	0.39076006	0.39186141	0.37991026	0.35499728	0.36856371	0.37485141	0.35489681	0.34914166	0.36317712	0.37078267	0.3712948	0.33504853	0.33778077	0.35215417	0.35304725	0.33246869	0.33051601	0.32379749	0.35149336	0.36555421	0.33294791	0.29573658	0.31252474	0.323394	0.3369354	0.33499044	0.34841961	0.31859279	0.3706052	0.38976538	0.37056211	0.36960635	0.36101082	0.3855927	0.38412473	0.34556913	0.35561636	0.36589819	0.36845958	0.38461941	0.35496828	0.36487955	0.33241808	0.34070146	0.31904399	0.34709883	0.34769216	0.36486179	0.36899668
0.49837664	0.47621709	0.3825286	0.37844232	0.38736856	0.39278528	0.37058204	0.36527479	0.3518019	0.36974925	0.37465322	0.35583958	0.35254815	0.33069336	0.36930355	0.36475158	0.3650744	0.35789967	0.3623853	0.34687349	0.35680699	0.34763831	0.3082884	0.31048131	0.35168359	0.34212199	0.38218197	0.39312834	0.36313626	0.41566536	0.39786229	0.38655218	0.36747837	0.35753685	0.37821656	0.39431104	0.37604657	0.37279153	0.3967945	0.39210477	0.3863019	0.37622657	0.34200686	0.36222842	0.38402203	0.37769184	0.3901141	0.38854933	0.41212624	0.42980728
0.42454326	0.41062823	0.39757761	0.36844909	0.38458762	0.37931973	0.3961511	0.35945344	0.36806929	0.36166301	0.36637267	0.37213969	0.3826524	0.36797374	0.37621197	0.39285192	0.38390911	0.36812964	0.35237527	0.36249337	0.34065327	0.3565248	0.32627228	0.32150909	0.3435936	0.36926875	0.39548659	0.40065086	0.36675185	0.39252526	0.42902476	0.37903693	0.38512409	0.38566008	0.41074759	0.4098303	0.37820852	0.37010151	0.38151118	0.38975304	0.40323457	0.37497854	0.37471259	0.39989015	0.37976596	0.39834848	0.40957746	0.40885478	0.39571962	0.43385243
0.41643146	0.40447927	0.39560023	0.34768167	0.36408514	0.4053539	0.38325098	0.37671724	0.36311436	0.38763186	0.38091817	0.37963277	0.38663989	0.39135218	0.39761102	0.38267034	0.38949159	0.36785364	0.3619425	0.37544852	0.33403438	0.33834359	0.31174302	0.32425168	0.3534362	0.35914585	0.38224152	0.37704521	0.36736074	0.41326025	0.40693936	0.39195916	0.38341665	0.37278712	0.39532822	0.4336715	0.4348852	0.38929555	0.38806564	0.39553684	0.4032312	0.39022401	0.39361048	0.38925663	0.41435879	0.40230894	0.43029252	0.40548265	0.40464523	0.43307543
0.41476709	0.35165575	0.38563854	0.33766747	0.39564466	0.36732537	0.38606599	0.36374581	0.37643853	0.37514296	0.37401435	0.39624715	0.38715911	0.39123163	0.38400874	0.36810601	0.3803266	0.38804999	0.35265273	0.3414228	0.37644222	0.34019744	0.33761588	0.32059759	0.33591011	0.35131979	0.36293218	0.33711439	0.35602814	0.38711426	0.3725206	0.36695713	0.37520564	0.3708367	0.39013892	0.39480847	0.39121631	0.39364988	0.38078058	0.39382973	0.40237296	0.37905926	0.40594804	0.38910434	0.39869413	0.42561844	0.39194396	0.41077352	0.38771501	0.40126422
0.39888766	0.39277947	0.36699054	0.36712292	0.43668491	0.37804031	0.3994149	0.41251862	0.36286694	0.3676894	0.37817705	0.3681331	0.39396781	0.36728761	0.3673431	0.37987956	0.35524988	0.35186979	0.33740535	0.34541935	0.2957738	0.33714336	0.32834494	0.33056593	0.3340227	0.3471491	0.32286492	0.33665857	0.33452573	0.36459693	0.37993884	0.34684598	0.36922219	0.37061119	0.36777723	0.39302957	0.38203385	0.39791149	0.38644782	0.40516105	0.42498216	0.38347787	0.37675837	0.40456668	0.39584318	0.40320817	0.40147686	0.39763653	0.41178176	0.43554851
0.51710248	0.4621619	0.36262053	0.46427745	0.40713704	0.38586551	0.42788914	0.52292693	0.38069919	0.38623017	0.41975197	0.41417629	0.3662464	0.35298291	0.37244919	0.34904933	0.34792286	0.34918275	0.31955728	0.34856528	0.35501793	0.34532231	0.34320232	0.31030691	0.34233734	0.31914753	0.30686393	0.31263325	0.33396924	0.35956809	0.37096766	0.35801858	0.37633473	0.38214096	0.37489685	0.43274763	0.38633266	0.39762521	0.41989005	0.41189364	0.42529264	0.40099728	0.38119322	0.390369	0.41236329	0.39177194	0.37573829	0.38198927	0.3996906	0.4593797
0.39156574	0.39134386	0.52262819	0.36485219	0.40653175	0.41393086	0.4304536	0.40219855	0.38692361	0.38808048	0.4213388	0.40291208	0.39580771	0.36570871	0.35173115	0.37596425	0.38028461	0.36263171	0.36401314	0.36887127	0.36634284	0.35901332	0.33043951	0.34056929	0.33974886	0.32971993	0.3333602	0.32768881	0.36412206	0.36959711	0.43987623	0.37108606	0.3989805	0.40134177	0.39226094	0.43223643	0.43093777	0.39810994	0.42108732	0.42092645	0.43559346	0.42564338	0.39299926	0.40182588	0.3883296	0.36778808	0.38435242	0.40130603	0.41598678	0.44263539
0.40087679	0.37675533	0.51397502	0.38228574	0.39439359	0.41734388	0.42411119	0.38881388	0.40563709	0.40700248	0.41427985	0.39704481	0.36861807	0.33695227	0.34988096	0.34325638	0.34526399	0.36729398	0.35150516	0.39108172	0.38736376	0.36195871	0.33520585	0.32864484	0.34525827	0.33334386	0.32443264	0.33829698	0.36654744	0.41074646	0.42724288	0.39587367	0.38401777	0.41162041	0.40857106	0.42325452	0.41725871	0.42189437	0.42165267	0.43286425	0.41748559	0.40668646	0.38422883	0.38522267	0.40126172	0.38754332	0.38958916	0.38777587	0.39984864	0.43110976
0.34963077	0.35584924	0.37966323	0.39192995	0.37676126	0.38631141	0.42819417	0.33840215	0.39372888	0.37029803	0.39598304	0.36530542	0.3514044	0.35445011	0.36913627	0.3509154	0.34429666	0.36641902	0.34558058	0.41464412	0.38771853	0.36880663	0.32326525	0.33470607	0.3020705	0.32347584	0.3377592	0.31720981	0.35273609	0.39566705	0.3984769	0.39044178	0.39497945	0.39501658	0.38384807	0.40171301	0.4317084	0.39338154	0.40071306	0.39149117	0.40272316	0.38701737	0.36805829	0.3758316	0.37539163	0.3873238	0.38847414	0.39575723	0.41414323	0.43706465
0.3911967	0.36630502	0.38069838	0.37594718	0.43291438	0.35835809	0.59340668	0.46652448	0.37239408	0.34841934	0.36790746	0.36010742	0.34845069	0.3261753	0.35196611	0.35382456	0.35544452	0.36062524	0.37274835	0.37554193	0.35421318	0.36515567	0.32738248	0.32131806	0.31231841	0.3241902	0.3397367	0.35381684	0.35356596	0.41568622	0.40482634	0.39109746	0.38851723	0.4001632	0.40805477	0.39291611	0.40483463	0.38158253	0.40065312	0.3837367	0.37393931	0.37507275	0.37415412	0.37153688	0.38642424	0.40581495	0.39612189	0.39027888	0.36429206	0.39942753
0.48007229	0.38986385	0.37462434	0.434457	0.34335572	0.37353918	0.40815037	0.37676984	0.37567428	0.37135929	0.36181894	0.36622071	0.34435058	0.3402597	0.35999009	0.37553996	0.39023131	0.38814911	0.3844786	0.35423753	0.36762714	0.33869562	0.32649308	0.32720554	0.34352612	0.37849453	0.34954718	0.36985365	0.37849861	0.40536454	0.41420823	0.39726061	0.3879995	0.3913013	0.4156073	0.42892432	0.37505278	0.38502538	0.38432813	0.39782512	0.39398164	0.38252169	0.39413765	0.40190223	0.46078849	0.42433336	0.41386026	0.38996166	0.38273472	0.38028911
0.3792676	0.38663203	0.50435811	0.39342669	0.36752898	0.39290014	0.38121489	0.3515864	0.36788917	0.35866204	0.37189218	0.35593429	0.35961759	0.36394161	0.38086677	0.39524835	0.41630343	0.38069558	0.36068419	0.36855254	0.32054964	0.34585577	0.33133104	0.35290891	0.37555933	0.38143593	0.3982822	0.401407	0.41060954	0.41497684	0.42245129	0.37280172	0.38089564	0.38619843	0.44393829	0.4432447	0.43116263	0.38499945	0.38136441	0.40252852	0.40104643	0.40020421	0.41361248	0.44988927	0.45063549	0.46740368	0.40013286	0.38534164	0.37314785	0.35427037
0.37427658	0.36166644	0.52229553	0.37686369	0.38440678	0.39425081	0.40343943	0.36075708	0.355216	0.34698048	0.36187819	0.34578282	0.36066726	0.36984509	0.38437495	0.38450867	0.39594153	0.37705374	0.38173148	0.35746816	0.36630353	0.33456212	0.34026033	0.33707359	0.37106875	0.41244277	0.43410438	0.42550501	0.37865499	0.42427841	0.40104526	0.4077284	0.37608162	0.40775758	0.42954013	0.41869295	0.38035801	0.37797657	0.39658287	0.4105714	0.4320384	0.4101558	0.42668796	0.45669153	0.43271035	0.42649308	0.39614996	0.38493702	0.37469772	0.38238484
0.35773912	0.31483591	0.37982771	0.37061533	0.39260086	0.36077264	0.37405667	0.35272294	0.34374318	0.33349654	0.33795178	0.3528935	0.36299592	0.35967088	0.37811038	0.36382893	0.36973435	0.35798529	0.37714869	0.33633834	0.34091732	0.35195354	0.34619313	0.34309286	0.34246272	0.39286017	0.39903378	0.38149965	0.361433	0.39827636	0.4120864	0.38549221	0.38800609	0.38976008	0.41646338	0.41121978	0.38050565	0.36197254	0.38769358	0.40594244	0.42094776	0.43028042	0.42068478	0.43885234	0.42905733	0.4162848	0.40673116	0.36276186	0.36479422	0.36606219
0.33520454	0.35647002	0.35671577	0.36634967	0.31442928	0.38469964	0.35211524	0.32644799	0.32810745	0.33901918	0.32451373	0.32325619	0.35589561	0.33985865	0.35683301	0.36570448	0.36067697	0.37822068	0.31393474	0.34660885	0.36179575	0.35642266	0.32560045	0.33901042	0.36376792	0.37836	0.36978567	0.34968221	0.37850916	0.39695546	0.38990486	0.38128886	0.37118456	0.37492359	0.40115374	0.41819727	0.38590339	0.37454465	0.38429606	0.41290572	0.42695177	0.42964134	0.40340301	0.40924144	0.4141081	0.38967016	0.36756644	0.37188539	0.34370461	0.36596239
0.4151119	0.34133676	0.37685004	0.32508221	0.35798913	0.35793597	0.3905499	0.34256071	0.3199316	0.31478813	0.34763968	0.34461641	0.3570056	0.33036453	0.35557264	0.39917243	0.37309232	0.35272536	0.37758103	0.37865853	0.3566184	0.36373436	0.35434246	0.36810443	0.3588686	0.35981899	0.3684307	0.33272421	0.38500965	0.41030437	0.36791644	0.38293788	0.37062702	0.38044128	0.39747947	0.4233118	0.40502533	0.38382697	0.43447781	0.44335505	0.4522931	0.45159894	0.41696385	0.41652417	0.39575806	0.39225373	0.35921425	0.34252325	0.37014732	0.39114392
0.40402386	0.43347493	0.41615	0.36186177	0.39370871	0.37493119	0.36520845	0.33773088	0.34532002	0.37346011	0.38015088	0.38046032	0.33995607	0.33960527	0.37849042	0.38697916	0.36888358	0.34611887	0.36916348	0.3849462	0.39205211	0.39928174	0.3812705	0.36248815	0.35482705	0.3632789	0.35318837	0.33099952	0.35950318	0.40206259	0.40461323	0.40081048	0.38306576	0.40056711	0.41843906	0.42084816	0.41657361	0.40410167	0.45137766	0.48268849	0.47709829	0.45122164	0.41492137	0.39283475	0.3817876	0.38314006	0.37731171	0.37269115	0.37288833	0.37797013
0.40130028	0.3682709	0.38606057	0.35668182	0.39846507	0.37139681	0.37685892	0.34108385	0.34405339	0.35273162	0.34196308	0.35083205	0.33145574	0.32702237	0.35258433	0.355468	0.34779045	0.3429707	0.36943501	0.37404925	0.42855477	0.3919822	0.36049506	0.36884046	0.38515797	0.37214118	0.35876152	0.37107784	0.38142845	0.38184819	0.38110155	0.42443356	0.38885286	0.39902803	0.42132473	0.43043128	0.42691457	0.42968422	0.43201372	0.45396188	0.46632797	0.41361049	0.37757558	0.36304092	0.37256151	0.37371138	0.3708953	0.38362983	0.38367349	0.43299469
0.37678391	0.35266253	0.38706389	0.33890694	0.34887457	0.35144368	0.39474744	0.35877195	0.36119336	0.35151777	0.34212255	0.35107401	0.33336097	0.31666726	0.31774467	0.34689143	0.34591597	0.35421675	0.39632717	0.40495673	0.39310929	0.38887739	0.39038506	0.37656081	0.37353057	0.36897209	0.36763099	0.3822169	0.38278911	0.39785469	0.48824108	0.41432458	0.38706565	0.40124503	0.42995778	0.41193587	0.42090529	0.40108123	0.40486103	0.4183003	0.41342923	0.38078737	0.34873432	0.35353258	0.36432251	0.36266994	0.37911946	0.39738959	0.39130723	0.42291927
0.37088674	0.34159577	0.37257433	0.34549353	0.38601208	0.4204227	0.38780335	0.34645769	0.35699245	0.3454105	0.33543336	0.33889532	0.32773429	0.29385412	0.33062732	0.34636655	0.35915503	0.381796	0.37257561	0.39265302	0.42378294	0.39041555	0.38190439	0.35900655	0.36575252	0.37971747	0.3583076	0.3511357	0.39310303	0.42054337	0.39070079	0.40516919	0.37635919	0.40575936	0.40854841	0.4224045	0.4070757	0.41487449	0.39593685	0.39650452	0.37347138	0.33508012	0.32753617	0.34438276	0.34598449	0.36704132	0.36547023	0.39078113	0.41061127	0.42273885
0.46750218	0.39056751	0.39634135	0.34067345	0.48815706	0.5217905	0.54770023	0.38783807	0.3789964	0.34849623	0.34455499	0.33113629	0.33388215	0.32444382	0.37484813	0.39433408	0.37705708	0.36746576	0.37906042	0.42143613	0.3860476	0.41547233	0.35960975	0.37991536	0.3800737	0.41343066	0.4161185	0.39830688	0.42678088	0.44316611	0.45509091	0.42319661	0.41026554	0.40369031	0.42642292	0.44370797	0.41664717	0.38168705	0.38101143	0.3859427	0.36948571	0.32458356	0.33084631	0.33888522	0.35438913	0.36836854	0.3953422	0.42856413	0.43311885	0.43577966
0.38208649	0.34293067	0.47175038	0.54865921	0.40701991	0.41639221	0.47671881	0.37550104	0.37870294	0.35480407	0.34514752	0.3618288	0.33992219	0.3460727	0.38425645	0.40547961	0.39090788	0.39251527	0.40915743	0.42417461	0.40039435	0.41526243	0.38732395	0.40728498	0.42427224	0.41218182	0.42263693	0.43252426	0.41993734	0.44258791	0.41675365	0.44458181	0.42813274	0.42797127	0.47377256	0.44812679	0.4058696	0.39604992	0.39184013	0.36227661	0.34337237	0.32417357	0.34367666	0.36468178	0.38436732	0.42457747	0.40890884	0.4252564	0.41961658	0.43414295
0.38445017	0.36507678	0.42809755	0.55735081	0.3794862	0.43135157	0.45255479	0.3851777	0.38180447	0.38065147	0.34770337	0.36406064	0.35315189	0.36913383	0.3852092	0.39941701	0.39284489	0.37886015	0.40185669	0.39870116	0.40334514	0.39112964	0.38416916	0.40370783	0.40249407	0.40685979	0.45108241	0.44977865	0.42166036	0.43963927	0.41790017	0.43059713	0.42328513	0.43023369	0.47914836	0.42212456	0.40902689	0.37501779	0.36610544	0.37513909	0.35192114	0.3142761	0.36438999	0.3675954	0.37739775	0.4120293	0.3972277	0.40716082	0.40654638	0.41333005
0.33976072	0.37914503	0.40656671	0.37065411	0.39198345	0.39961895	0.43858522	0.35144317	0.36618784	0.32498771	0.35781759	0.33116442	0.34419051	0.36031511	0.37266594	0.39722863	0.38773963	0.39559585	0.3882463	0.35754803	0.40375268	0.38671437	0.37149045	0.3714793	0.39498654	0.41967314	0.39963594	0.40052593	0.4204019	0.43705326	0.42439765	0.43411425	0.44189125	0.43436667	0.46677855	0.4214713	0.37897253	0.3700088	0.3743892	0.37847799	0.35251516	0.34096649	0.36314544	0.38215336	0.38563073	0.42052177	0.39626628	0.39666316	0.38585484	0.4026559
0.36755961	0.36929831	0.4191713	0.43738413	0.38182169	0.39388806	0.44055152	0.35284778	0.34637114	0.3366366	0.34828603	0.35789743	0.37248868	0.37361127	0.37884423	0.38128033	0.38085392	0.34728834	0.36134496	0.37802362	0.38310897	0.36926329	0.37437624	0.37724203	0.38152879	0.39071304	0.42355934	0.37122712	0.42880288	0.42051008	0.40503079	0.40848839	0.40919673	0.38154528	0.43131503	0.43050736	0.37933061	0.36861145	0.37711143	0.3564893	0.37557477	0.34591869	0.33065593	0.37972766	0.39788806	0.36852106	0.37437555	0.37061891	0.36913773	0.37554136
0.42404079	0.40433624	0.45812359	0.39692289	0.39555874	0.37916598	0.45310876	0.33611059	0.34229153	0.35274592	0.36606708	0.38604623	0.39141992	0.38337556	0.37952635	0.39353848	0.38284242	0.36848506	0.37184244	0.37010744	0.39550108	0.39064211	0.35004818	0.38198304	0.40681162	0.39778104	0.38925302	0.40516368	0.40182769	0.42000848	0.40621468	0.41393489	0.38413796	0.4055593	0.45823517	0.44266626	0.40400416	0.36899811	0.39313149	0.39378092	0.3820236	0.37470275	0.3667115	0.38647452	0.34729859	0.39567402	0.34659159	0.35405591	0.34826639	0.37154287
0.47075659	0.41894421	0.4709045	0.39107174	0.36710465	0.38291451	0.44067127	0.34338948	0.34008756	0.366036	0.39764303	0.38643146	0.39300129	0.36792797	0.39185655	0.37534049	0.35888788	0.34575716	0.38460574	0.39792895	0.39077505	0.41911039	0.37168884	0.3708885	0.38565198	0.42205757	0.41245362	0.40806887	0.4071959	0.40976927	0.40070897	0.43750292	0.41026339	0.39072779	0.45887941	0.48084527	0.41846868	0.41497427	0.42907214	0.44086644	0.41210878	0.39439425	0.36813354	0.37940881	0.38739026	0.36476064	0.35187501	0.35546628	0.3742156	0.40000907
0.48350751	0.37646201	0.47309533	0.37534311	0.36613646	0.36058149	0.4361369	0.35781169	0.36900219	0.37802181	0.38841888	0.41180018	0.38587949	0.37034255	0.36619034	0.38583735	0.35748088	0.35267946	0.38635805	0.38354883	0.39358127	0.38468015	0.37283754	0.36466235	0.39396492	0.41082808	0.40341482	0.39874351	0.40111381	0.42072704	0.42396313	0.38409945	0.40083787	0.40388921	0.4666121	0.47186637	0.43777913	0.41560784	0.43864229	0.44433343	0.43170026	0.39950418	0.37565163	0.36188161	0.34769461	0.36012891	0.36319858	0.37712747	0.35667592	0.41274881
0.45993644	0.41626033	0.44154954	0.3650507	0.37918404	0.36278865	0.411327	0.36515626	0.37436384	0.37807024	0.40924981	0.39934981	0.36022845	0.33873323	0.35092759	0.34725571	0.35807279	0.37247953	0.35934633	0.42035136	0.39112353	0.40510741	0.3871268	0.34592578	0.38646612	0.39143714	0.41106528	0.37541187	0.40952536	0.40690497	0.43597156	0.40587303	0.36796114	0.38609278	0.44044459	0.46583289	0.4390451	0.40459099	0.43964624	0.44712564	0.4281207	0.39071614	0.37551862	0.38695821	0.36066207	0.36288467	0.35391897	0.36624047	0.38452131	0.42428604
0.44405651	0.3741017	0.41213152	0.32001156	0.35836673	0.35237893	0.42136461	0.35965925	0.39077851	0.37951177	0.39176112	0.38793373	0.36728454	0.34548253	0.3559548	0.34413934	0.35049281	0.35273346	0.3770349	0.42559218	0.38160464	0.38380855	0.38013494	0.38785776	0.37523443	0.40195826	0.39290568	0.40953937	0.41856608	0.44087085	0.41320196	0.40029117	0.38692966	0.41129947	0.45356146	0.45958725	0.41975957	0.39770126	0.41968796	0.45060101	0.40184569	0.39212897	0.37740132	0.37137127	0.35580611	0.36222315	0.37901652	0.37102738	0.39988464	0.43285382
0.55133122	0.34180662	0.43665507	0.32890651	0.34529999	0.37163153	0.54130226	0.37688884	0.40385383	0.37932456	0.40148008	0.37676552	0.32949123	0.34378585	0.35583067	0.36370024	0.35949826	0.37891889	0.39523989	0.42876431	0.42041111	0.39691061	0.38954812	0.3977432	0.41270384	0.42380667	0.38645643	0.41412613	0.44316843	0.42026913	0.43254274	0.40577805	0.41870326	0.39446965	0.46350244	0.46560872	0.40765095	0.41865289	0.38526362	0.41259247	0.39899239	0.3718448	0.36969286	0.37700662	0.3861675	0.39847529	0.37287903	0.39124882	0.44533268	0.46808702
0.47509566	0.37984776	0.47126997	0.61034685	0.37033582	0.39223704	0.57668549	0.42326495	0.3809948	0.39996055	0.3678931	0.36091089	0.4466131	0.35886064	0.37173101	0.3820518	0.39234337	0.39525303	0.40531594	0.42837307	0.43866938	0.40961802	0.40112913	0.41154167	0.43045068	0.4290956	0.42220709	0.40795016	0.43083411	0.44428515	0.43998158	0.4211863	0.42097208	0.42690581	0.46451578	0.47664654	0.42711443	0.38038146	0.37787646	0.45633668	0.39298487	0.38837168	0.42840868	0.37829345	0.4128398	0.42880821	0.41001421	0.41251358	0.42978472	0.44607717
0.46835548	0.3755492	0.46675262	0.58264279	0.38728699	0.39804286	0.51016486	0.39516047	0.35756743	0.40494797	0.37378079	0.35156804	0.34855506	0.36328152	0.37625477	0.39840779	0.39883757	0.41236803	0.41603932	0.4234274	0.41077992	0.41549662	0.3915489	0.41007748	0.41096601	0.38207647	0.42918435	0.43067703	0.44345829	0.43699703	0.42150182	0.43293306	0.41660929	0.40742835	0.47411665	0.45659065	0.38830784	0.3611334	0.37393796	0.45475718	0.38589919	0.37782156	0.43683267	0.41636527	0.4218637	0.4372755	0.44849336	0.4424274	0.43656778	0.4348897
0.45341155	0.33814004	0.46424794	0.38114756	0.45968351	0.4041886	0.52838743	0.38962525	0.39082348	0.3610557	0.35391918	0.35439771	0.36887905	0.36078086	0.37016338	0.40053484	0.38187668	0.39604276	0.39637274	0.39799264	0.38757789	0.39307195	0.38164866	0.39181432	0.36782548	0.39031225	0.39495477	0.38772175	0.38272104	0.39992288	0.42763701	0.42929751	0.39014331	0.39818922	0.4819119	0.46107772	0.37450716	0.35882926	0.35927624	0.43782607	0.38018653	0.38758427	0.44862875	0.42840436	0.47099879	0.44421357	0.43086839	0.44025204	0.44345373	0.43064845
0.45874524	0.36137006	0.48380435	0.4156023	0.41917881	0.41144758	0.55464298	0.3645125	0.38734075	0.36069989	0.36788476	0.35430208	0.34215367	0.35737282	0.37003306	0.38258383	0.3964397	0.37798846	0.37207031	0.37428528	0.39418483	0.38877097	0.34745619	0.37317914	0.37478319	0.36830419	0.33646104	0.36324167	0.36275026	0.37313867	0.41811037	0.38510633	0.35865921	0.38222328	0.46594912	0.46163377	0.36934906	0.35610744	0.35486171	0.42654219	0.39315113	0.38679385	0.4487761	0.40404117	0.47682315	0.44025654	0.4230648	0.41475099	0.42409965	0.43146726
0.50806898	0.44399256	0.54966187	0.43391326	0.43450606	0.4386313	0.68991983	0.37229741	0.3580319	0.37322667	0.3739869	0.36865437	0.38198864	0.37076688	0.37742007	0.38627169	0.34743899	0.35643399	0.35602272	0.36355355	0.37088662	0.3333286	0.36639094	0.38181806	0.35172856	0.36674875	0.35148931	0.33974352	0.35500219	0.37249944	0.37567061	0.38670182	0.37239021	0.36913195	0.49429652	0.51371217	0.35481673	0.35175881	0.39853832	0.4852491	0.40123194	0.40122318	0.45221326	0.42475927	0.44266066	0.47894442	0.4296667	0.43405804	0.4557313	0.42719758
0.44678697	0.44086957	0.60091859	0.41291687	0.41927832	0.41534492	0.62885833	0.37695599	0.38677415	0.38486394	0.39341858	0.40315863	0.41430533	0.39213648	0.37775761	0.3949869	0.36584127	0.38036159	0.35421395	0.38782358	0.38777161	0.38786161	0.35821953	0.35360551	0.38061234	0.32969061	0.33132952	0.35855275	0.37399003	0.37510183	0.424799	0.39699757	0.39266169	0.37995601	0.54397225	0.54716849	0.37996408	0.39647311	0.39843032	0.50888401	0.41784555	0.44544986	0.50016022	0.42265427	0.45366231	0.42666289	0.43065032	0.44318435	0.47089759	0.43981868
0.53188878	0.3876484	0.61195636	0.41530529	0.39421776	0.40728661	0.60118979	0.38087657	0.37612408	0.39094794	0.41843465	0.39736485	0.41996905	0.38680893	0.3943657	0.37429655	0.36589468	0.35446563	0.37103266	0.38945863	0.37219456	0.34899503	0.35036144	0.3545312	0.34456739	0.3536658	0.33947229	0.35281637	0.3633613	0.37002683	0.39806226	0.38391933	0.37852994	0.36416426	0.52904463	0.53269333	0.40718865	0.3895849	0.40953508	0.49709874	0.43168887	0.4257181	0.50709915	0.42418641	0.44064865	0.4337306	0.43023193	0.42908046	0.47517952	0.46606398
0.38928014	0.37578663	0.59646398	0.39965126	0.39862397	0.39224583	0.50390196	0.35227859	0.37704429	0.3915658	0.39717165	0.40857664	0.41355282	0.38652933	0.37768796	0.36080429	0.35759851	0.35406977	0.36985773	0.36746812	0.35809189	0.33411878	0.34947926	0.33211461	0.34350789	0.35042554	0.34781772	0.34395909	0.37066218	0.40259555	0.41605625	0.38982964	0.38360441	0.3649483	0.54583967	0.51360333	0.39700234	0.40321413	0.39292967	0.51728624	0.41837201	0.40719163	0.48555842	0.41719443	0.42355606	0.43920881	0.42275956	0.43086988	0.49082774	0.44364762
0.38735855	0.37251323	0.58691239	0.36234006	0.38494182	0.38459781	0.44048464	0.36470941	0.40758118	0.38515738	0.39488384	0.39306226	0.34758788	0.38333049	0.35838315	0.34568405	0.36278912	0.34912664	0.3701539	0.37497982	0.34381071	0.35170069	0.33834508	0.31516004	0.34094137	0.3323139	0.33829319	0.35358372	0.36059433	0.39344132	0.38181102	0.3882243	0.35562253	0.38219345	0.57346153	0.55558771	0.39219067	0.39529723	0.37942782	0.53332281	0.39883873	0.39867243	0.4801065	0.36633161	0.40513474	0.39854491	0.41764745	0.43121645	0.49620798	0.46883708
0.46105573	0.44277006	0.58835119	0.39420521	0.38144472	0.39670584	0.52799135	0.45844352	0.39533389	0.39203241	0.40557611	0.42520344	0.3999736	0.38150895	0.36881068	0.38786247	0.36841539	0.36550739	0.37367082	0.36513674	0.3699657	0.35795179	0.32719362	0.34637535	0.33876878	0.37287715	0.35387	0.35661823	0.35200164	0.38877368	0.37118307	0.38298202	0.36674464	0.38974229	0.62995678	0.63383305	0.41536415	0.39870131	0.3911528	0.52982444	0.38319072	0.39041334	0.51304954	0.39601049	0.42091072	0.41416994	0.41927072	0.42384881	0.5457623	0.45256847
0.37894017	0.36275059	0.59980392	0.55479163	0.37254587	0.39055958	0.45226437	0.45867124	0.4037149	0.39597169	0.4074676	0.37881175	0.37048879	0.37784481	0.37422657	0.38627306	0.37249216	0.37982365	0.35719174	0.36492366	0.34922242	0.35896018	0.3383545	0.33560127	0.36521575	0.38084954	0.3981854	0.38339597	0.38575131	0.39214879	0.36890122	0.37490335	0.37027737	0.3690919	0.67773151	0.67174363	0.38462391	0.3468354	0.36546624	0.5465976	0.37709117	0.37375888	0.52684385	0.39349791	0.44987762	0.44673157	0.4542346	0.44066855	0.58027649	0.47258604
0.3878468	0.33873305	0.56953931	0.3749525	0.39254311	0.39355299	0.48191965	0.38098422	0.38865405	0.40514186	0.40043032	0.37982258	0.36342499	0.37085691	0.39163324	0.39300674	0.38863632	0.38303638	0.39146352	0.36412758	0.36050433	0.37017515	0.34957188	0.32305843	0.36557978	0.38970882	0.37709144	0.37281683	0.39246979	0.39027229	0.39214873	0.38064599	0.36710644	0.37184837	0.69665354	0.68710625	0.38106233	0.38119778	0.34671354	0.52846771	0.35962018	0.37077188	0.56426668	0.4256871	0.42848206	0.45879096	0.42653972	0.45780826	0.55579412	0.48172885
0.36199951	0.3833313	0.52554709	0.39044568	0.40403169	0.42065841	0.3978028	0.39406064	0.40636572	0.37002891	0.38087767	0.37678841	0.37762308	0.35170889	0.38700128	0.3751272	0.36869848	0.36431342	0.3595711	0.35150313	0.36515003	0.33585989	0.34514835	0.33786365	0.36854714	0.39274037	0.37104943	0.36563563	0.35203585	0.35991511	0.37215525	0.37567177	0.34394723	0.36266622	0.67175889	0.66225517	0.32597128	0.34499145	0.3391706	0.52124894	0.35196495	0.36963826	0.52268648	0.41873536	0.43239367	0.4580462	0.44578841	0.45377126	0.55247653	0.47571319
0.37319997	0.37806118	0.45666006	0.38331544	0.39958972	0.39607882	0.47504032	0.40906894	0.40836686	0.37585589	0.37739867	0.38103271	0.34016302	0.35388616	0.36624089	0.37562189	0.37465835	0.36023238	0.37685546	0.36683029	0.36523223	0.33907285	0.34297392	0.31881204	0.34667724	0.36637667	0.37464088	0.34878603	0.35026202	0.36560491	0.33768171	0.3294467	0.34893098	0.30306357	0.62839299	0.65648633	0.31391391	0.30183104	0.30931568	0.4930492	0.35478279	0.3704963	0.56820512	0.40856788	0.42952994	0.43804801	0.42916477	0.41771382	0.54558361	0.48055065
0.40330344	0.38481373	0.42336774	0.39728543	0.43064633	0.43105385	0.45614329	0.39401412	0.42234382	0.39339188	0.37119505	0.36657518	0.35611984	0.32894614	0.36748505	0.3711659	0.38853347	0.36132294	0.35025567	0.39945811	0.38442779	0.38198921	0.33479548	0.3285042	0.34813899	0.37555265	0.32560202	0.32713854	0.34368765	0.34759256	0.36939743	0.3418574	0.33139014	0.32523465	0.63607419	0.65725684	0.29943293	0.28568539	0.30128646	0.61070377	0.34610811	0.37403327	0.6244005	0.38978893	0.43554822	0.43412831	0.41818851	0.39976496	0.5835852	0.44083115
0.39219999	0.40503439	0.4595187	0.39222336	0.4049136	0.4232924	0.50709158	0.54354948	0.37711447	0.39049247	0.38897324	0.39159814	0.36374688	0.34438327	0.38333443	0.36840898	0.36890283	0.37839159	0.38024056	0.39073315	0.38730237	0.36996031	0.34060296	0.35648996	0.33587721	0.3438524	0.32013628	0.34747726	0.36950862	0.37320238	0.36880976	0.36101189	0.32746267	0.33529985	0.61695498	0.67803764	0.31214565	0.3012805	0.31643936	0.66919571	0.37527612	0.39148229	0.61496526	0.41429663	0.43062341	0.44232538	0.44098261	0.43049729	0.62397909	0.46000856
0.37750721	0.39057362	0.44565395	0.38125667	0.38696209	0.39175776	0.48260093	0.40460843	0.39152658	0.37175095	0.39922026	0.39231458	0.38692859	0.35705844	0.36493149	0.36925045	0.37171185	0.37871051	0.39136016	0.40227163	0.40785196	0.39764062	0.3665539	0.34569407	0.32957476	0.35068217	0.37145609	0.34279299	0.35839331	0.37609005	0.36345351	0.35526839	0.3564142	0.31409788	0.59260505	0.63299161	0.3345769	0.32717979	0.34450698	0.7080273	0.40569362	0.42668912	0.60153282	0.4063412	0.42841455	0.41092664	0.42040059	0.4237577	0.63730359	0.44503218
0.36324868	0.3626923	0.42562243	0.3619692	0.34799692	0.39220878	0.43378997	0.34481952	0.3270182	0.37109694	0.38484314	0.38692316	0.36085859	0.35903496	0.35866842	0.36437979	0.37830031	0.37488908	0.37846407	0.41097364	0.43375891	0.37828097	0.35352489	0.36048076	0.33149344	0.36573896	0.34753677	0.34008265	0.38049063	0.39088419	0.39189303	0.37432116	0.34281835	0.31267276	0.5730834	0.58874673	0.31643283	0.30924553	0.33954906	0.67351598	0.37276512	0.37448508	0.56496078	0.39093271	0.38983893	0.40528712	0.40702745	0.43007568	0.62620974	0.46693134
0.34686613	0.34091103	0.3831158	0.34415218	0.34331983	0.35115582	0.39948279	0.33964702	0.36977938	0.37067679	0.43263754	0.36493427	0.33550638	0.34120771	0.35700226	0.35480037	0.36737263	0.37477845	0.37117758	0.47428784	0.42713189	0.43022376	0.3668499	0.36487359	0.35421342	0.34895223	0.37252095	0.37341517	0.37298936	0.40583855	0.39954779	0.35605618	0.3843129	0.31475514	0.53771776	0.55495882	0.33342227	0.33105862	0.32377878	0.64010268	0.36031932	0.37114513	0.54463762	0.37829718	0.36978751	0.39144024	0.42750767	0.43686152	0.59482163	0.46868238
0.40064672	0.35222644	0.36091021	0.34201828	0.37444702	0.36547762	0.39161107	0.33057627	0.3599838	0.42529845	0.42515036	0.45391193	0.49793923	0.34231538	0.37762284	0.37526339	0.36384469	0.36914659	0.40777415	0.49727461	0.45988929	0.48039681	0.37913275	0.39165854	0.39275032	0.41583499	0.42294326	0.41145614	0.40834627	0.41537675	0.41175267	0.39619076	0.3721453	0.38410401	0.50806159	0.52191007	0.36616138	0.34542286	0.34918869	0.5979014	0.35848808	0.33553952	0.55430996	0.38305494	0.40235096	0.42996845	0.43142548	0.45765638	0.59756726	0.48748133
0.36891532	0.42323971	0.39468566	0.32992384	0.37034348	0.36952028	0.48714653	0.36526442	0.50938004	0.37043145	0.37567696	0.36825329	0.36868143	0.36356381	0.3708351	0.39984444	0.37886348	0.39117634	0.4066911	0.54575974	0.41460049	0.42353335	0.40574339	0.41432637	0.42558289	0.41941017	0.43204561	0.41515076	0.4238984	0.42434934	0.43464124	0.40971106	0.42136565	0.43721408	0.51267982	0.52495033	0.3951003	0.38203287	0.32126442	0.5905636	0.35827473	0.35679224	0.60958624	0.41641581	0.4317008	0.46907866	0.45852455	0.46576476	0.58378071	0.49673265
0.35265774	0.31555718	0.41515973	0.33999807	0.37726563	0.35968632	0.38443857	0.37804821	0.47222927	0.39310002	0.38849124	0.39369813	0.38799512	0.38217422	0.39729419	0.43199056	0.38514504	0.41739661	0.39617392	0.50395358	0.40226397	0.40135929	0.40279511	0.42907554	0.4301542	0.42918807	0.43985686	0.41267833	0.4268418	0.43408287	0.43527076	0.42714563	0.4190802	0.4455598	0.50529647	0.50838	0.38033077	0.35579312	0.33738446	0.54387081	0.33662254	0.35209575	0.57833576	0.44681865	0.42774111	0.46807197	0.4996804	0.49488971	0.61118549	0.50575072
0.32349539	0.33548188	0.38194963	0.33034903	0.36605936	0.37259021	0.37321487	0.35068959	0.37478977	0.35669929	0.3858749	0.36354712	0.37577984	0.38874426	0.40262148	0.39870471	0.40604377	0.39681962	0.40530884	0.46059316	0.396299	0.38856542	0.41805717	0.41754985	0.4285318	0.42743263	0.44559816	0.41685995	0.40864137	0.44996202	0.42770255	0.44022486	0.43676689	0.42596987	0.5142535	0.50992161	0.40713277	0.37127334	0.35102752	0.50064743	0.36600032	0.37294087	0.53638834	0.39868671	0.45497453	0.4836863	0.48534653	0.46922961	0.5268178	0.52912301
0.33236021	0.32741565	0.35240105	0.32931879	0.35494342	0.36967447	0.35974041	0.37089172	0.35704732	0.35586718	0.37855509	0.3759436	0.37062818	0.37842384	0.4012289	0.40988389	0.38415775	0.41218245	0.37286547	0.48137274	0.40875161	0.39264095	0.36763391	0.38865629	0.39395478	0.40546885	0.41967803	0.37301612	0.39624852	0.41521224	0.41311851	0.41963902	0.39965802	0.41977844	0.49473354	0.50351149	0.38954663	0.34093148	0.35078332	0.47870633	0.3680706	0.38330704	0.49076495	0.4233813	0.45528755	0.46924254	0.48340118	0.47329906	0.50681782	0.48169565
0.36948368	0.36566728	0.37207416	0.36227635	0.3685984	0.42527407	0.39588043	0.35243526	0.35417244	0.36993524	0.40913185	0.38112858	0.39033419	0.38775569	0.47221059	0.48107505	0.38839102	0.37165248	0.41002157	0.61340046	0.41020623	0.39024916	0.37752023	0.39593208	0.4073844	0.42133537	0.41288286	0.39725524	0.42035371	0.40405351	0.43174794	0.41541132	0.41636464	0.40328255	0.53060561	0.55769855	0.40671962	0.35795784	0.36290401	0.46288744	0.40085542	0.39417696	0.49653098	0.4310497	0.45191705	0.42681602	0.44064319	0.4496693	0.49644578	0.48852327
0.38925397	0.40184563	0.35747296	0.37628326	0.46957952	0.37269616	0.40142554	0.36718911	0.36901596	0.6613735	0.66778946	0.40936464	0.40513599	0.41187224	0.41606531	0.43283844	0.39257061	0.58424616	0.41695818	0.46814764	0.4342005	0.39714456	0.4072153	0.40987161	0.42118382	0.4259392	0.43238324	0.43640777	0.42720023	0.41150016	0.47174141	0.43703684	0.38063705	0.40863338	0.55528468	0.56724823	0.38868931	0.39669445	0.39545378	0.47903237	0.4493283	0.42569771	0.45913374	0.47103766	0.44390902	0.45446384	0.44581437	0.42926604	0.56826931	0.51273549
0.37250665	0.40609419	0.35515773	0.37657404	0.3650257	0.37484708	0.39906618	0.43470681	0.36252564	0.56317675	0.66940475	0.42361012	0.42817655	0.40144944	0.40260068	0.3909837	0.40124357	0.3986924	0.41631648	0.47534406	0.4217017	0.41526181	0.4066374	0.39587379	0.42381197	0.40830377	0.40833604	0.41518953	0.41926974	0.42921284	0.43715623	0.40386492	0.38970235	0.38908333	0.53031081	0.56966066	0.40118954	0.39930406	0.40950841	0.48440254	0.44440371	0.42524731	0.45820388	0.42365256	0.43046921	0.43410647	0.45435095	0.45618564	0.52392644	0.51602429
0.39654663	0.38839778	0.34769604	0.32061458	0.32684407	0.34947646	0.3631843	0.35997728	0.35865745	0.36823598	0.40606016	0.42246598	0.41005844	0.38648778	0.40116331	0.37051624	0.36090058	0.44699195	0.42590189	0.46536177	0.40879291	0.42007524	0.39376363	0.40796795	0.40939254	0.41356716	0.40869313	0.41999617	0.42577201	0.43168566	0.4023101	0.40765548	0.39726764	0.37448248	0.48582202	0.54521942	0.37494493	0.39886022	0.37710071	0.48617935	0.42049485	0.4308466	0.45201367	0.40529817	0.41547641	0.41496652	0.42997649	0.45231178	0.50902647	0.50628585
0.38565257	0.38083941	0.34513861	0.36822718	0.31706232	0.33866814	0.35014072	0.34636003	0.36812133	0.36730546	0.3589296	0.41846022	0.38510418	0.38068098	0.39090964	0.40598994	0.37562308	0.36947724	0.39712667	0.4672423	0.42323402	0.42266059	0.35875991	0.39287242	0.41494465	0.41107491	0.40360728	0.41827568	0.40741178	0.43269768	0.4343158	0.39179748	0.33587039	0.34827062	0.46196264	0.48056322	0.37890744	0.39934078	0.41007465	0.46226475	0.37857309	0.37154287	0.44561413	0.40211898	0.40917051	0.42068732	0.40937769	0.44361714	0.51543218	0.47803974
0.33677527	0.34724164	0.35536203	0.32663527	0.34237242	0.36529875	0.3120845	0.34102282	0.35437351	0.45161787	0.45198286	0.3797029	0.37937638	0.39964157	0.44810113	0.43430397	0.38826194	0.43398193	0.41112655	0.46829697	0.41315126	0.52653295	0.53458327	0.42905405	0.43701765	0.43181399	0.45152739	0.41223916	0.41256067	0.43716791	0.42032984	0.44473305	0.4064821	0.41773552	0.44519344	0.45076156	0.35721761	0.40563583	0.3925063	0.46757674	0.35217217	0.39751577	0.45947984	0.40058497	0.4031997	0.44146347	0.45696533	0.47747722	0.49216473	0.48300204
0.35421997	0.33842796	0.35415944	0.31688786	0.34641343	0.3479853	0.29858384	0.3593896	0.46210036	0.37699422	0.38695872	0.40800095	0.39086667	0.39534023	0.45960373	0.45587558	0.59778583	0.43613011	0.43630069	0.43538392	0.4287329	0.45847619	0.43553975	0.42005131	0.43757507	0.43625933	0.45821434	0.43686453	0.45688069	0.45294124	0.4675391	0.48094884	0.43665126	0.44162884	0.43759036	0.43902403	0.38649726	0.40513664	0.36166516	0.50405657	0.38247132	0.39921764	0.45597014	0.41051775	0.43310344	0.46491167	0.48163843	0.50291896	0.47259846	0.47414854
0.38662964	0.33733311	0.32582557	0.33509985	0.34335315	0.35952428	0.30262792	0.34433544	0.49762073	0.37051186	0.41805902	0.37534121	0.4996576	0.41511962	0.417806	0.4489623	0.39429039	0.44296286	0.40251598	0.4540855	0.42760295	0.42105085	0.43260431	0.45989338	0.46832618	0.44994622	0.46778068	0.45007738	0.46141177	0.45964688	0.45295739	0.50477666	0.46700722	0.45201951	0.44702888	0.45431069	0.39119446	0.40105116	0.38364175	0.48313844	0.36369073	0.3753458	0.48147389	0.43078545	0.48869747	0.48349437	0.49250233	0.48744157	0.48398522	0.50345618
0.37221816	0.34935337	0.33781075	0.37065077	0.34657115	0.35693461	0.31310052	0.35732418	0.33309025	0.29314092	0.38966158	0.34326655	0.38410136	0.41185126	0.39498034	0.42613983	0.43130526	0.42568678	0.45762479	0.44163027	0.40072086	0.42724106	0.45697567	0.44762582	0.43939579	0.43090087	0.44184935	0.4333742	0.43199053	0.43571332	0.46677807	0.47882032	0.47384822	0.46620682	0.421276	0.44468424	0.42478016	0.38767532	0.38357219	0.44984415	0.37644595	0.37242302	0.44689867	0.46332011	0.44811377	0.49936119	0.51314503	0.48929983	0.4660992	0.47757599
0.32043442	0.36300263	0.29499209	0.37460834	0.36072695	0.43535566	0.30041352	0.37768629	0.36391976	0.34550944	0.37690869	0.37121591	0.38434061	0.389108	0.38601425	0.44831917	0.4014999	0.41022256	0.42917451	0.40831262	0.46180862	0.47021419	0.42554486	0.43367523	0.42390695	0.41780233	0.43634689	0.41823533	0.435909	0.42078912	0.43790856	0.49192718	0.44608673	0.46241203	0.42837763	0.45434663	0.43622881	0.38764992	0.38244617	0.43102956	0.35498285	0.3702763	0.41017219	0.43484497	0.48662311	0.50226164	0.4984301	0.51892388	0.44612709	0.49309203
0.36981601	0.37890682	0.32261249	0.46419588	0.33798248	0.34755901	0.36522374	0.4107092	0.35213548	0.38994935	0.41403008	0.40247396	0.38396958	0.37161157	0.42584923	0.50210506	0.39556623	0.42200485	0.44427544	0.42528936	0.48677248	0.46213949	0.52133226	0.44095272	0.43336502	0.39886075	0.44385579	0.42580059	0.48084036	0.47317529	0.4597334	0.49418312	0.46340564	0.4968065	0.45184568	0.46528453	0.42770359	0.42892417	0.3982088	0.40342891	0.43587887	0.42278272	0.4015426	0.48878089	0.49724001	0.52960068	0.52061105	0.54431009	0.42616931	0.51468086
0.43024191	0.3957445	0.32079384	0.31275913	0.39664075	0.4162316	0.40829799	0.38634726	0.3479183	0.44194925	0.43143582	0.42444101	0.4124487	0.40677142	0.46088338	0.48127466	0.47341633	0.4287709	0.46860477	0.41683593	0.45390722	0.53216189	0.42720595	0.43338722	0.43515787	0.44074431	0.45377773	0.46074861	0.43304488	0.4846316	0.53294414	0.51736271	0.47203445	0.49103472	0.46977922	0.51791722	0.47872943	0.46963856	0.44976214	0.40960073	0.48078075	0.48657739	0.41797498	0.5235256	0.52999163	0.5275135	0.5176636	0.49462843	0.43010047	0.57289428
0.3837249	0.36119893	0.3304415	0.33609176	0.3342123	0.46781486	0.42619976	0.37748498	0.38266054	0.37574169	0.4506976	0.43313524	0.45234922	0.38765237	0.4587	0.41073039	0.55247897	0.42575479	0.60082847	0.4165256	0.46525767	0.44317266	0.42629793	0.44159493	0.40294316	0.4241513	0.46196017	0.42966217	0.47027797	0.48095626	0.48571271	0.53478611	0.46534252	0.46522394	0.45946679	0.54036641	0.46905547	0.4904395	0.49885854	0.42083395	0.5293715	0.51616913	0.40789872	0.51544094	0.52065909	0.52424955	0.52202028	0.54103029	0.48551905	0.58647895
0.36217797	0.36875167	0.3255446	0.28821117	0.30917531	0.31013516	0.39915517	0.34863251	0.40753669	0.41177166	0.45140013	0.45859259	0.39385727	0.43441331	0.43056843	0.48328519	0.52754211	0.45039019	0.44551834	0.41093677	0.46711373	0.40506059	0.41065827	0.41467476	0.40445256	0.40734065	0.47903579	0.46404338	0.46158278	0.520863	0.51018691	0.51554143	0.47300729	0.45288286	0.46294802	0.49456915	0.46429831	0.50781041	0.5133208	0.40514246	0.54880917	0.5286594	0.44223079	0.46315768	0.51306242	0.4998796	0.52254045	0.54823941	0.45651048	0.58353055
0.35085166	0.41045448	0.33912918	0.3539055	0.32526082	0.38073248	0.37860766	0.37469485	0.35883522	0.4237453	0.48348349	0.45734066	0.43701676	0.42464191	0.43966505	0.36032426	0.39879441	0.39196885	0.4105286	0.39831758	0.42491165	0.42507812	0.4112426	0.37580195	0.4037649	0.48018813	0.48698151	0.48792037	0.47941738	0.47419703	0.49264449	0.45310947	0.44686502	0.47121429	0.43061411	0.45972079	0.47521529	0.51082629	0.49849886	0.39779723	0.5257895	0.49531224	0.40482983	0.52171147	0.5008679	0.49589568	0.53565502	0.55538177	0.42476818	0.59008521
0.31376404	0.41136986	0.33629277	0.33785081	0.35323864	0.38779572	0.34819585	0.37134656	0.4215661	0.42319292	0.40402436	0.46522292	0.49533498	0.45640618	0.46416128	0.51143438	0.44785672	0.46855229	0.43652809	0.4058049	0.40227115	0.38798073	0.3851659	0.42426208	0.3627412	0.47086388	0.46991873	0.53886849	0.50391155	0.51742208	0.48774281	0.48832792	0.46002948	0.47371444	0.41443393	0.38397583	0.50677395	0.51048434	0.52269381	0.42133722	0.48267394	0.50829047	0.42645082	0.49163979	0.50517046	0.5196448	0.55223727	0.54897207	0.41987526	0.58780664
0.46325263	0.41816458	0.34977371	0.35310563	0.39747047	0.4051455	0.39510334	0.42413267	0.46727061	0.44860613	0.48746154	0.49243078	0.46822983	0.56311172	0.48205963	0.56905514	0.39543328	0.4029516	0.47333577	0.41988239	0.45456541	0.47603884	0.38552493	0.41161883	0.45131886	0.46218839	0.52654696	0.52150476	0.50602067	0.40982682	0.47305819	0.51978922	0.49620703	0.50321323	0.41853905	0.56932688	0.53202426	0.56045628	0.58004886	0.41880107	0.53013527	0.45901233	0.44674516	0.55876648	0.47524256	0.59440255	0.55372328	0.55205411	0.42392573	0.57238096
0.3890565	0.39080718	0.38145375	0.3498449	0.40194139	0.43981117	0.50269532	0.44948977	0.50357479	0.47947517	0.42540571	0.46092877	0.46719614	0.49340445	0.50404447	0.5150854	0.39066702	0.46220738	0.39370543	0.40687168	0.45013493	0.36883247	0.43970516	0.46425024	0.60801941	0.46541232	0.52007788	0.5054515	0.48635656	0.45627189	0.47521481	0.46552539	0.48353025	0.51498067	0.40358108	0.59467131	0.54070789	0.48463008	0.47145042	0.42923361	0.51339233	0.49787143	0.42237931	0.51201224	0.58699477	0.5394845	0.548953	0.54972923	0.4482646	0.52293122
0.36343747	0.36415771	0.3490935	0.35265285	0.43691105	0.39371371	0.33689988	0.43765232	0.41954553	0.44646686	0.42214146	0.45741385	0.43153742	0.53331643	0.46868971	0.561041	0.42831475	0.45011166	0.40787625	0.39109039	0.38518897	0.43805468	0.40291893	0.49650127	0.48824212	0.5676136	0.47136465	0.46097434	0.46436936	0.46018702	0.4652206	0.47151095	0.4816218	0.54314786	0.39868316	0.57928056	0.54004437	0.51161796	0.49360585	0.44232455	0.43985769	0.441677	0.42815354	0.56547886	0.47714031	0.56268162	0.53718412	0.52949482	0.41888684	0.50459677
0.35073987	0.3755506	0.31229532	0.42966676	0.4117949	0.40153134	0.33071738	0.41442165	0.41286433	0.41609693	0.41127446	0.41268861	0.43822455	0.49563906	0.50181282	0.49165374	0.38239822	0.46031341	0.40725628	0.39151514	0.43041626	0.43468273	0.47021657	0.51053733	0.48419207	0.48151961	0.47607252	0.43253648	0.44701836	0.39412287	0.46504599	0.46125266	0.47415534	0.52230048	0.39487919	0.56373447	0.52636909	0.47848466	0.44611958	0.43644294	0.4685736	0.43604222	0.38414991	0.53286189	0.52671146	0.55724794	0.54062092	0.51068962	0.42102128	0.43694633
0.38768512	0.39798889	0.30277982	0.5132221	0.508757	0.4501482	0.34689727	0.46588305	0.50676918	0.47685128	0.49954396	0.42805523	0.52067286	0.54374981	0.48464444	0.53628367	0.40899456	0.46982855	0.48514524	0.45285136	0.46808067	0.48419622	0.45820925	0.49647111	0.54108882	0.45269448	0.49652037	0.44501832	0.43367547	0.39596605	0.46016353	0.47569552	0.5033673	0.55686247	0.39651084	0.59294575	0.54162014	0.5125879	0.46889353	0.42911768	0.44835231	0.46579224	0.39042613	0.52930921	0.54898512	0.56286228	0.54549748	0.47752368	0.43043748	0.49331838
0.42993873	0.43721944	0.31575915	0.54176301	0.45539758	0.50558317	0.37944442	0.35501876	0.48509938	0.54211986	0.54529393	0.55337614	0.44607791	0.51010311	0.61005408	0.66684163	0.43103606	0.50184536	0.52307701	0.49374965	0.53492969	0.50895762	0.49629721	0.50760317	0.50460434	0.49175826	0.45892572	0.48035392	0.47731888	0.47346994	0.48567364	0.53144592	0.54620302	0.61243939	0.41255614	0.61803812	0.57253987	0.50461358	0.4806934	0.42144907	0.49081311	0.52264398	0.41342822	0.54061455	0.56537867	0.56231469	0.54480386	0.50249928	0.4462091	0.53780824
0.44959393	0.50207919	0.32388744	0.47835991	0.30312875	0.48167729	0.40422153	0.53778845	0.4538165	0.46228275	0.53986287	0.59745175	0.5754838	0.50434709	0.53270191	0.48118082	0.41614115	0.53038508	0.51846015	0.56123799	0.59509403	0.54267573	0.5262711	0.51706231	0.52538449	0.47280374	0.44838354	0.4902477	0.47264373	0.50770712	0.4974151	0.54835254	0.5692125	0.61958659	0.43208015	0.60359156	0.5620259	0.55001307	0.50888342	0.43100035	0.52453852	0.49379423	0.38798639	0.56203604	0.60254043	0.56931639	0.5040862	0.52002239	0.47314858	0.49944445
0.4352127	0.49278682	0.31814033	0.59468794	0.40125585	0.33073607	0.37857562	0.39087451	0.5591526	0.53251976	0.58232731	0.46205425	0.51160711	0.48899826	0.44871727	0.54282212	0.39114517	0.54976487	0.53957117	0.5672223	0.5606178	0.49564123	0.46260381	0.46278191	0.47512996	0.46261346	0.44918081	0.43359447	0.49752131	0.51215261	0.51145935	0.53441858	0.56240165	0.57982624	0.39875424	0.58368737	0.55868804	0.5369705	0.49735805	0.41568455	0.53855979	0.5436672	0.4042407	0.53747559	0.56794137	0.54077744	0.54173839	0.53520936	0.44013807	0.51568747
0.47456342	0.66883695	0.34680456	0.47357333	0.38345379	0.44348085	0.37138838	0.45878929	0.30075288	0.6112873	0.32936615	0.55987465	0.46939537	0.36688566	0.42588308	0.47845656	0.40397683	0.55416435	0.51866019	0.59285945	0.52257133	0.51593113	0.44322956	0.48549145	0.47377291	0.43213958	0.41680038	0.47208807	0.51139182	0.51617151	0.56533849	0.57796752	0.53981954	0.55319166	0.41202062	0.54425341	0.52173799	0.53871596	0.53947908	0.40524355	0.53985882	0.52324885	0.37645826	0.49478999	0.52181405	0.4887546	0.50274348	0.50851607	0.38893014	0.51447546
0.57720304	0.58132035	0.34976965	0.53220946	0.52203888	0.48838586	0.35879576	0.44859055	0.2673443	0.32742351	0.3870953	0.46278605	0.54925048	0.47374091	0.42872238	0.51804471	0.38191569	0.55414021	0.60546607	0.55380559	0.46341503	0.47635356	0.47815025	0.40593436	0.48536253	0.4758195	0.44680551	0.47589391	0.53828698	0.57489097	0.60430992	0.53319871	0.52556217	0.55886036	0.42155358	0.52656835	0.51765126	0.51837057	0.54372483	0.39163333	0.53623247	0.5365569	0.42811507	0.49980074	0.48770007	0.48828796	0.469935	0.50150406	0.42850405	0.55049485
0.58827782	0.63086879	0.38817731	0.62653369	0.52943105	0.53608	0.35702145	0.39180261	0.44165605	0.43377757	0.63312691	0.6932025	0.47906509	0.60778058	0.62842315	0.67704022	0.48303881	0.59093595	0.37027103	0.65689266	0.59711462	0.46676865	0.43289259	0.50210392	0.48214343	0.46311349	0.48433226	0.49498618	0.58278739	0.57280523	0.55784714	0.57259125	0.56601602	0.52608043	0.4542301	0.5988028	0.54034352	0.50185138	0.50419766	0.38402465	0.5489077	0.51143795	0.39614895	0.49389762	0.50929159	0.49319708	0.47826988	0.5115968	0.44009152	0.53845781
0.52403659	0.71352428	0.38088873	0.56192315	0.57761008	0.57636118	0.33911911	0.58059549	0.47497669	0.25407371	0.36474672	0.49832904	0.51028991	0.61534739	0.73362696	0.80763638	0.39526168	0.61477649	0.55195266	0.5263201	0.32794219	0.48400381	0.48571509	0.45706913	0.48752114	0.50271988	0.50349838	0.53816682	0.55766749	0.59231973	0.56549907	0.57971752	0.53842115	0.55414116	0.438308	0.57389647	0.53415841	0.52684015	0.54357249	0.40278059	0.50431556	0.48967683	0.40330163	0.49175173	0.50220013	0.50989443	0.48632827	0.50984138	0.42390186	0.54517663
0.8769384	0.46775666	0.38009977	0.42839828	0.63893908	0.47731805	0.3535068	0.53042394	0.48950425	0.4597936	0.72820491	0.56134397	0.48881263	0.57876486	0.53193009	0.57997912	0.40469101	0.58192658	0.44431058	0.57653743	0.51854551	0.44733065	0.40932342	0.47023064	0.51194239	0.52539206	0.50908327	0.53763771	0.55309713	0.53988117	0.57990396	0.55023229	0.53024614	0.53534532	0.41918409	0.55422533	0.56233186	0.4976092	0.4476369	0.37382862	0.49766335	0.46547714	0.37086588	0.45799008	0.49890569	0.48415005	0.49408337	0.47776943	0.39548618	0.5230307
0.45167142	0.48984742	0.38107106	0.54585761	0.4746094	0.64654905	0.32827345	0.37389746	0.56191909	0.32906207	0.38200116	0.35433283	0.52691281	0.55638331	0.55035663	0.59783673	0.41282886	0.49328807	0.4783729	0.45722589	0.44834334	0.39077008	0.43132913	0.45912957	0.49730197	0.50676352	0.50096899	0.52508593	0.52650869	0.49239692	0.49163091	0.47414106	0.48212799	0.49304098	0.38100189	0.51102769	0.48321739	0.4402597	0.43962765	0.3605963	0.42752406	0.44207528	0.34802091	0.44287059	0.47797748	0.45986333	0.45433128	0.45669824	0.38072538	0.43524644
0.54490656	0.50829953	0.33867735	0.62724864	0.47946587	0.26889986	0.33036759	0.55048156	0.64482534	0.39315957	0.41244876	0.41417146	0.43372798	0.45321044	0.44374725	0.48861173	0.37979713	0.51667714	0.44592464	0.52395833	0.41316617	0.41613224	0.48480225	0.49379852	0.50003624	0.50029004	0.52082676	0.51143563	0.4807699	0.50195408	0.49391869	0.44750386	0.48910591	0.51625443	0.3879064	0.52050751	0.47614333	0.42728236	0.4234691	0.36942166	0.42114258	0.43303329	0.3540419	0.43854401	0.45778963	0.46250683	0.47094205	0.421462	0.37989205	0.39988652
0.42217493	0.40298736	0.36639076	0.35050762	0.35145164	0.75138509	0.35480711	0.40229422	0.39603338	0.37815547	0.44672415	0.4384881	0.3988134	0.48965439	0.44450948	0.45780984	0.4684498	0.63874251	0.45490202	0.46898052	0.40593436	0.47659403	0.42195714	0.49772656	0.51644176	0.51500154	0.50206786	0.46041524	0.46976843	0.4734517	0.506033	0.49070129	0.50108975	0.49485707	0.40213954	0.4905054	0.48906901	0.44533321	0.40531123	0.37867302	0.46395367	0.45960435	0.35412258	0.45078915	0.47937647	0.46950796	0.44396514	0.40942618	0.4192594	0.40586823
0.38111144	0.26967713	0.34273121	0.68902063	-0.0014899935	0.4860529	0.35274285	0.50636613	0.5564307	0.37482518	0.47433367	0.46778765	0.44863248	0.62616014	0.51035082	0.68642169	0.39169723	0.41769832	0.45489472	0.43262419	0.50343239	0.48279953	0.52732915	0.48483354	0.54164785	0.53897101	0.46582675	0.46848705	0.46677688	0.4760403	0.51253259	0.49778455	0.486485	0.47381851	0.42221263	0.48879343	0.47363153	0.45550299	0.40916064	0.38433152	0.44787806	0.42338014	0.33587509	0.4923577	0.49844059	0.48786855	0.45033139	0.4338443	0.38043055	0.38965055
0.36134037	0.48606208	0.34679773	0.49603018	0.34051907	0.73005283	0.36874783	0.70649683	0.38120055	0.36410517	0.43682781	0.47523218	0.45832273	0.50771093	0.63681692	0.34165338	0.36673301	0.37252551	0.43935838	0.44470915	0.50709122	0.48546514	0.45715532	0.49305719	0.50216192	0.49690402	0.48171079	0.46257612	0.48469913	0.49363631	0.49052772	0.48216966	0.49787107	0.45833719	0.3927981	0.46084157	0.46368143	0.42218274	0.42597324	0.35434055	0.43287677	0.4101482	0.34191722	0.4652375	0.49374834	0.46150231	0.43752795	0.42364299	0.37413499	0.39108208
0.36903787	0.53204948	0.33826587	0.47812593	0.60516036	0.32835168	0.34355074	0.36857086	0.38862589	0.37458602	0.45554698	0.50196236	0.46874547	0.46363235	0.41615602	0.3810637	0.37747419	0.55835491	0.53793824	0.48366854	0.49307227	0.48873591	0.45310044	0.43201485	0.42736781	0.43063754	0.45080677	0.42826438	0.4630895	0.4622592	0.46016723	0.51615113	0.4057864	0.4545311	0.36784282	0.42720896	0.42833114	0.40630439	0.3976981	0.34959659	0.43766251	0.41390353	0.35600689	0.4450303	0.4274618	0.44280782	0.41412392	0.36605349	0.37718365	0.37009627
0.3712177	0.57081461	0.35109729	0.58793116	0.39014706	0.11247751	0.3824375	0.58301342	0.46653864	0.37658405	0.46577251	0.51729512	0.53441018	0.45656615	0.44627833	0.45804352	0.44972679	0.38673395	0.49156344	0.44680157	0.40474778	0.5858835	0.41340441	0.41176555	0.42195478	0.43911111	0.42325035	0.42048377	0.44353789	0.54519832	0.50196737	0.44464698	0.3807359	0.43070701	0.35940605	0.48835814	0.40497649	0.39395249	0.43630779	0.35899249	0.42176428	0.43598899	0.36062208	0.43768141	0.43208638	0.39714071	0.42198813	0.40557244	0.36732492	0.42704657
0.38409695	0.6798963	0.36882633	0.45576119	0.50182396	0.33858642	0.37238026	0.44539446	0.54552513	0.41332343	0.53811675	0.49283919	0.47755685	0.4788636	0.49524903	0.52426881	0.39325738	0.3971307	0.40342861	0.58897692	0.48657408	0.38225171	0.42057213	0.42729053	0.42843345	0.43665278	0.49669123	0.43809703	0.44526228	0.36518976	0.4366011	0.43829262	0.3195473	0.41741467	0.35863888	0.36604154	0.43725824	0.45676616	0.43909812	0.3554717	0.50210339	0.40794891	0.3840031	0.3348501	0.46693993	0.43250322	0.44133303	0.4022637	0.38369462	0.44121745
0.38110551	0.55446345	0.37308419	0.57598388	0.53993827	0.4550148	0.42042348	0.33579803	0.45990688	0.44855934	0.5265156	0.49764249	0.5049538	0.45850632	0.46600822	0.53787863	0.36883241	0.44961998	0.31535771	0.52742606	0.35968801	0.50021613	0.3157371	0.44544151	0.43371081	0.49347135	0.53853369	0.45033807	0.59211642	0.49332553	0.36548913	0.43274552	0.3405073	0.42051342	0.35860309	0.43896195	0.41549057	0.46004817	0.42376617	0.40778556	0.50715125	0.44796419	0.37070337	0.43270341	0.47652039	0.45398837	0.434939	0.41874167	0.35585982	0.4363744
0.41091186	0.67476004	0.38730055	0.50470817	0.54542124	0.51306403	0.38588428	0.37823224	0.51865131	0.40592051	0.52199841	0.42914042	0.47732154	0.45854622	0.48553163	0.45832449	0.38234854	0.47812977	0.41877902	0.45895359	0.37812966	0.39821568	0.5399847	0.47457415	0.40763494	0.52072001	0.44913888	0.39041597	0.56031615	0.27223274	0.48711836	0.44785652	0.42718792	0.35780111	0.3523638	0.44946	0.43562075	0.41578001	0.39240047	0.37101182	0.55468982	0.38084325	0.36239645	0.38689363	0.40861887	0.42378163	0.40174079	0.40560791	0.41154823	0.40726438
0.56395566	0.28570509	0.37123793	0.48435146	0.52218103	0.47655487	0.36669263	0.30085707	0.51347369	0.39641023	0.45605525	0.50016534	0.50054795	0.45395702	0.43201503	0.53613579	0.38791737	0.46320853	0.44634002	0.52631176	0.41124025	0.40369675	0.41148844	0.48241007	0.44512251	0.49670309	0.48357856	0.45211557	0.43243405	0.40230891	0.30050984	0.30804375	0.42643529	0.34417635	0.34084347	0.39840695	0.38807452	0.34945929	0.38920867	0.37129968	0.40234974	0.36306325	0.3571474	0.4161711	0.43613181	0.39844549	0.41210079	0.44609997	0.42063695	0.44805381
0.51593363	0.61784732	0.38620847	0.50354153	0.33428916	0.49863467	0.4489952	0.45478189	0.45000476	0.38783121	0.40700674	0.45763823	0.52259922	0.47141096	0.47940332	0.44110727	0.4022578	0.43288252	0.51075357	0.37663612	0.47422665	0.41722316	0.50639522	0.44735366	0.49789056	0.46665519	0.44926354	0.40285304	0.5518086	0.36016905	0.54654896	0.39979282	0.55131084	0.33414462	0.34724692	0.56805211	0.2924554	0.38653713	0.35665226	0.38501582	0.40044791	0.41391402	0.37260535	0.41559163	0.43533292	0.41652104	0.39971566	0.44967064	0.37755775	0.40600511
0.4449676	0.46610951	0.39166108	0.47315186	0.5552327	0.59814835	0.38356256	0.4138574	0.45493263	0.40324196	0.49594152	0.63459671	0.51555949	0.54289961	0.51074517	0.45816731	0.40609983	0.29970562	0.28183228	0.47112215	0.52112794	0.24202202	0.45905465	0.46022558	0.48099297	0.50404525	0.47736827	0.22829758	0.49359819	0.31741217	0.32711419	0.26964724	0.34892282	0.47098887	0.36874855	0.41686335	0.27394965	0.44507203	0.41362676	0.39009559	0.4441632	0.41126898	0.34700847	0.43462592	0.42839414	0.46597114	0.45879078	0.44348487	0.40103927	0.44102126
0.41646421	0.43627399	0.38240713	0.48523799	0.46479169	0.49316615	0.39244235	0.48543462	0.5581277	0.37698567	0.42407483	0.45424643	0.50394863	0.48526824	0.52096564	0.48887768	0.40502229	0.37999135	0.5503794	0.49646243	0.58550549	0.39160317	0.6201247	0.48336008	0.47529876	0.48039737	0.40156817	0.36092895	0.25143182	0.52555543	0.35110629	0.40127504	0.3346262	0.30334094	0.3447738	0.45444745	0.28411648	0.40881017	0.40732795	0.39119253	0.33025941	0.32430729	0.38061824	0.40171269	0.46262264	0.43262023	0.44940522	0.46240807	0.42405063	0.4023633
0.52995348	0.20788956	0.36289746	0.45630279	0.35214964	0.51430112	0.39235666	0.42100134	0.4695743	0.36249945	0.5111447	0.43837076	0.45830876	0.55781782	0.49747339	0.44092065	0.39412114	0.41355255	0.54338533	0.31468982	0.39148653	0.51312798	0.48920578	0.45789537	0.42966267	0.45569935	0.46558395	0.31744027	0.42740977	0.18433464	0.4373619	0.4638015	0.46988681	0.43017736	0.34158611	0.44883665	0.39369848	0.46146345	0.40341672	0.39193913	0.49773958	0.26380464	0.36401075	0.46393961	0.43052021	0.45271024	0.43603882	0.43463424	0.43602434	0.42683578
0.39085364	0.59442723	0.34925279	0.52961183	0.41312686	0.38484967	0.34458044	0.32894322	0.47693339	0.37019473	0.61221123	0.58033013	0.46894723	0.4999761	0.36612248	0.43449074	0.37118927	0.46785358	0.49266273	0.36097527	0.49758124	0.44932491	0.45672825	0.47144073	0.46740565	0.43642086	0.40345517	0.44411898	0.27313435	0.45372844	0.48104906	0.29870021	0.43128791	0.35372213	0.35058224	0.44592977	0.42515093	0.33041704	0.39981252	0.35788327	0.37796861	0.33732849	0.35582235	0.42044312	0.43394563	0.43974772	0.41720101	0.41465321	0.40410995	0.41355589
0.48260689	0.50304151	0.35888767	0.39813432	0.41772071	0.45757261	0.35342586	0.44612032	0.46742979	0.35380048	0.44756618	0.36250708	0.63758379	0.42744157	0.43653774	0.48079923	0.38397971	0.36448914	0.47605073	0.4775728	0.48792356	0.46678272	0.45932186	0.43754801	0.4825854	0.39230374	0.51267362	0.41244945	0.40263003	0.46097025	0.41681904	0.38235387	0.43841711	0.35459134	0.34827912	0.43440926	0.46037939	0.19953661	0.37094966	0.34747955	0.4351474	0.45724335	0.33936194	0.48517516	0.3934291	0.45821872	0.44930673	0.4096522	0.41732359	0.41758978
0.51689851	0.59114492	0.3578817	0.38659245	0.4257203	0.51114976	0.35922062	0.66292369	0.56774658	0.35140055	1.0667249	0.67190701	0.46654451	0.51353711	0.45578483	0.39935994	0.39750075	0.47056419	0.48035279	0.55587769	0.46548674	0.41195074	0.49018705	0.45667705	0.48628077	0.38795331	0.53995275	0.40505069	0.41174674	0.39781699	0.41718149	0.33306661	0.45982039	0.29505163	0.37018317	0.48626897	0.33555204	0.44057241	0.41080591	0.36873865	0.42441696	0.456128	0.35985813	0.46780434	0.43464187	0.46155614	0.38314152	0.4004997	0.42092022	0.42243579
0.44402143	0.56549728	0.37313092	0.48380005	0.52764314	0.48775491	0.34869418	0.38242385	0.13761429	0.35650429	-0.007210006	0.4270882	0.4877032	0.4793967	0.42513427	0.47029966	0.36478806	0.50792694	0.55739719	0.55273205	0.51977473	0.38957509	0.45542037	0.50837034	0.49145925	0.31826764	0.28224927	0.29557961	0.4341802	0.4371736	0.45028409	0.39991495	0.25680223	0.42374906	0.36379868	0.37116286	0.47703642	0.35345683	0.3931267	0.40149453	0.45725113	0.52743506	0.39583725	0.4221161	0.43482941	0.40677962	0.43596664	0.41771901	0.39793384	0.41105738
0.72270662	0.16833657	0.40692768	0.44158369	0.51712668	0.45771191	0.35805997	0.55189788	0.72402018	0.34951445	0.32626072	0.29707238	0.53197396	0.46862575	0.39264941	0.6256184	0.36457112	0.4740738	0.47675917	0.57668984	0.5224756	0.36604413	0.40867072	0.45372084	0.22198805	0.10826772	0.63691759	0.36939681	0.38102454	0.44621524	0.47246534	0.46678764	0.37166479	0.47775024	0.36033389	0.22229117	0.23106977	0.40215668	0.31089646	0.39386946	0.49472314	0.45454615	0.40636164	0.38972989	0.37577096	0.4798871	0.40285888	0.42413843	0.39614713	0.42035562
0.78046662	0.46644562	0.49237347	0.43900082	0.51049531	0.49999061	0.36638272	0.5442152	0.60434765	0.37198773	0.49413615	0.33740848	0.39047205	0.45646334	0.52853411	0.39813539	0.30641687	0.43617424	0.44523457	0.52003467	0.52765161	0.4519935	0.40647379	0.42775837	0.28088257	0.30940008	0.36710978	0.24671543	0.43491319	0.47443613	0.36248785	0.58127111	0.37234572	0.47233796	0.34867108	0.42016378	0.46792114	0.41254836	0.45346642	0.38780075	0.41618288	0.39627597	0.38897777	0.35507074	0.39520797	0.3868314	0.38784245	0.40103564	0.39772749	0.44535232
0.42521426	0.39249104	0.46491966	0.47159278	0.49299461	0.4805679	0.36965379	0.55869377	0.42450228	0.38872638	0.40981933	0.38988963	0.46182215	0.42455408	0.44987467	0.35275874	0.38609844	0.47717872	0.45813164	0.46868864	0.40953788	0.4251042	0.4362101	0.6068278	0.33923742	0.48264015	0.46313041	0.55786359	0.3693912	0.43951291	0.25627276	0.32562894	0.40413487	0.2957167	0.33520004	0.35356879	0.3253811	0.33904234	0.43919876	0.41108927	0.44341883	0.41000497	0.39848274	0.47387916	0.42848381	0.38323596	0.39337662	0.41876379	0.40179649	0.41079277
0.51295596	0.45905352	0.46106574	0.50028366	0.59469813	0.57316208	0.38501734	0.52120709	0.402172	0.39227349	0.42870432	0.45852831	0.43932813	0.42584702	0.4482204	0.45271501	0.37144259	0.43820834	0.44879332	0.58617032	0.35535651	0.45786491	0.56839573	0.51595759	0.39964619	0.36923802	0.39528605	0.69447678	0.40429333	0.55081713	0.35719147	0.27046847	0.47775072	0.4585011	0.36143821	0.30122662	0.38767377	0.43466061	0.37420663	0.39293569	0.42838413	0.42150456	0.37601894	0.39069602	0.40985018	0.44771445	0.404679	0.43588123	0.43023086	0.46359947
0.5016095	0.50568086	0.46223754	0.49543464	0.50262058	0.48009411	0.4063884	0.50195527	0.46679574	0.37414199	0.45781752	0.45736176	0.46271345	0.43293148	0.48862854	0.45680997	0.41874009	0.53086048	0.40366748	0.28420296	0.37985033	0.461647	0.42802829	0.45415291	0.45863646	0.4587515	0.52633876	0.29529712	0.68873119	0.48273784	0.25663599	0.29692942	0.21212049	0.41700625	0.38136899	0.50975096	0.45182163	0.36721781	0.40365183	0.35179773	0.41984752	0.38531581	0.39185229	0.39950922	0.36144757	0.44072917	0.41914281	0.41495857	0.42080349	0.43249387
0.50604445	0.50939083	0.45232528	0.51466382	0.56924891	0.58388484	0.41310871	0.50496989	0.45579556	0.38813388	0.45622849	0.45935622	0.48122182	0.4255102	0.45649377	0.42716515	0.41729063	0.42388391	0.30995369	0.50166416	0.50079238	0.6623739	0.53489095	0.42747867	0.42103186	0.48888353	0.40716493	0.45464161	0.25262505	0.2263141	0.23724525	0.21113636	0.43027711	0.41840026	0.3733049	0.35621485	0.41206262	0.40230611	0.42880484	0.46718818	0.44589588	0.36911213	0.38849363	0.38189259	0.38267624	0.4312416	0.43711847	0.40655175	0.41977224	0.42995286
0.47086754	0.46869239	0.47393638	0.41472569	0.54814577	0.38974628	0.42266393	0.44622529	0.45322987	0.37457108	0.53942454	0.39115995	0.44093239	0.45253444	0.45970374	0.48901427	0.42652237	0.46033159	0.52911448	0.51280159	0.43635762	0.30503064	0.42814708	0.38989004	0.43852907	0.42797345	0.56155133	0.54551613	0.44014663	0.38577718	0.50427526	0.40247658	0.52936828	0.36982039	0.39925218	0.56700796	0.3949739	0.46853301	0.42901832	0.43495527	0.43875933	0.36786899	0.35919046	0.40032524	0.42987797	0.39665732	0.39099258	0.39187029	0.40790403	0.43765688
0.49157587	0.49077103	0.46681613	0.44019243	0.59565175	0.39574409	0.39401144	0.4151566	0.45085415	0.39286768	0.57559723	0.48464009	0.42799902	0.45878947	0.47400397	0.46766776	0.44663292	0.46506852	0.49361607	0.47749031	0.46615428	0.41780734	0.42628434	0.53564405	0.50840205	0.36186317	0.33873618	0.42437577	0.38034821	0.35951757	0.34004369	0.34783024	0.4608869	0.45103574	0.38793194	0.40670282	0.47394755	0.45375362	0.44070005	0.44415966	0.38549781	0.36069128	0.36696839	0.38449508	0.39193708	0.4103435	0.37564361	0.39076567	0.41652143	0.41151959
0.5058009	0.45551881	0.42778483	0.49076957	0.6445421	0.52925277	0.44463059	0.47110516	0.4933323	0.41086704	0.49929202	0.49540329	0.46454969	0.49206087	0.47483942	0.48690408	0.42578116	0.45320424	0.42081735	0.49433863	0.44730392	0.47574311	0.4055573	0.36816171	0.42535579	0.54488176	0.29054558	0.43454435	0.39417669	0.33501107	0.46453783	0.36695081	0.34190392	0.3762663	0.41034299	0.42378733	0.38231027	0.41911399	0.44398606	0.44894388	0.4319708	0.38007918	0.38729334	0.39457992	0.403777	0.41877159	0.38655838	0.37809348	0.40919203	0.41937855
0.47058782	0.46576685	0.42289954	0.39069411	0.456646	0.46775916	0.4359653	0.46978459	0.49020943	0.41192159	0.52478147	0.48089185	0.48816112	0.45648813	0.49977428	0.47170138	0.43015525	0.46559486	0.44054863	0.46349734	0.61438996	0.47754431	0.39496833	0.63248992	0.43794668	0.39740294	0.61660504	0.70478868	0.40258649	0.59345698	0.48171645	0.37663516	0.48234516	0.46198887	0.44303608	0.46434537	0.3989135	0.42061546	0.41494837	0.43965706	0.44052643	0.41549566	0.4017176	0.41512811	0.44826314	0.40731221	0.40946728	0.40529737	0.42312446	0.42058569
0.33853602	0.4083173	0.48438889	0.49387065	0.48491451	0.46202126	0.429324	0.45674014	0.49089271	0.41680673	0.48303196	0.49040881	0.45220912	0.48097733	0.48586306	0.40426418	0.41956633	0.42694256	0.41280621	0.45152473	0.41047034	0.40878251	0.34868309	0.55755919	0.35054937	0.69831294	0.64946067	0.4578594	0.43229124	0.32314456	0.3973704	0.55921179	0.36236063	0.48741969	0.38709331	0.43284309	0.41497207	0.44371054	0.41482401	0.41175726	0.42916754	0.38727596	0.39708444	0.42849571	0.41060197	0.41591394	0.44090611	0.39493078	0.40946195	0.41155034
0.51406097	0.45467705	0.41076595	0.43533194	0.46922299	0.46634224	0.40364918	0.44368714	0.4743987	0.3921434	0.44372657	0.45820922	0.43815669	0.46673015	0.41725972	0.41998044	0.40345255	0.45168254	0.45136419	0.33535299	0.27087969	0.26189598	0.46062982	0.36568114	0.30678248	0.55373538	0.59436083	0.4698441	0.61963093	0.40267536	0.43773001	0.4233937	0.46135995	0.38196	0.41594756	0.48039347	0.35289776	0.40022162	0.41585761	0.41423076	0.40277043	0.37861553	0.39478496	0.39646018	0.40231955	0.42343718	0.41326013	0.39223394	0.37990534	0.38077089
0.44570476	0.43638289	0.45282346	0.46962771	0.45244989	0.38397488	0.40437979	0.43779236	0.46929586	0.41527903	0.44319081	0.45959619	0.47462088	0.44611943	0.42293054	0.47195393	0.42495045	0.4534649	0.31620389	0.41279215	0.55373138	0.56166637	0.64429235	0.18728523	0.49504858	0.5917815	0.50220972	0.43243295	0.41419494	0.28072521	0.54434437	0.46048209	0.31891358	0.54062963	0.39448437	0.43471727	0.42194286	0.36319941	0.34641838	0.47799391	0.44987699	0.39275423	0.38093549	0.41225755	0.3997457	0.41526863	0.419278	0.41638744	0.40260223	0.38084584
0.47267294	0.47381812	0.42827058	0.48490834	0.410853	0.40299469	0.41069826	0.36087251	0.41655597	0.41293719	0.5111267	0.51153815	0.47444528	0.42744106	0.4647508	0.42592609	0.41533631	0.37926561	0.18115407	0.31609711	0.66531634	0.33171624	0.39488816	0.53567529	0.56581664	0.54442888	0.35523689	0.41369867	0.49037984	0.45001361	0.52683985	0.42192045	0.4602735	0.47550485	0.42735991	0.38775694	0.35647368	0.36007002	0.37791252	0.41152945	0.39946872	0.3798418	0.39972582	0.41703013	0.43627083	0.44140846	0.43785211	0.40035889	0.37453714	0.37866914
0.49545503	0.45894828	0.46504664	0.48010296	0.48239934	0.41256097	0.41835719	0.42681918	0.41131845	0.42529479	0.47649333	0.45129526	0.47479165	0.44851652	0.45102879	0.49519253	0.41734201	0.44858369	0.42224053	0.055409551	1.101715	0.43786567	0.23394629	0.52091759	0.4512789	0.44417429	0.42419177	0.620749	0.31267568	0.59124982	0.36358729	0.37318018	0.44885913	0.37631914	0.41681573	0.40841869	0.39695108	0.42351612	0.32007638	0.449417	0.46490276	0.39942235	0.4078356	0.43436864	0.44265431	0.42552185	0.42510942	0.38402396	0.38214806	0.41529146
0.45086572	0.46364641	0.53836191	0.39376339	0.39695096	0.39660445	0.40456221	0.48112342	0.50133479	0.42585725	0.44824654	0.48371249	0.47173041	0.48710799	0.43304864	0.39966169	0.41622189	0.34368053	0.36710736	0.72498566	-0.1457895	0.62020701	0.3855854	0.55531484	0.44729534	0.4734531	0.30749339	0.45626703	0.60613477	0.34018046	0.55653119	0.47656029	0.47390157	0.35817087	0.39747354	0.40667197	0.48549172	0.38900661	0.31138089	0.41248545	0.46930796	0.40140602	0.39463633	0.43324965	0.41330054	0.44002679	0.39584035	0.38038662	0.36042726	0.39208218
0.48160109	0.44652736	0.42786652	0.5024119	0.43226397	0.40870583	0.38780549	0.39185613	0.44358638	0.41408584	0.43711263	0.49072561	0.46230602	0.43944085	0.39586261	0.45899978	0.37442416	0.47431368	0.28345856	0.2491097	0.42505351	0.22793861	0.38679689	0.15027718	0.44521195	0.3886238	0.2982527	0.37345582	0.28554967	0.24331728	0.27315983	0.53000128	0.43826482	0.43636921	0.39150774	0.38945433	0.45341128	0.37203372	0.39675263	0.38785309	0.42799458	0.36222586	0.42580447	0.40286034	0.42961681	0.39954811	0.39760149	0.35904706	0.36129704	0.36694527
0.48114824	0.44255111	0.40692362	0.48863292	0.35801125	0.41133162	0.40660718	0.40642962	0.4744975	0.39872378	0.43246257	0.48425838	0.5363223	0.55139703	0.37842673	0.35142273	0.39649749	0.2938033	0.37769881	0.45955682	0.4392727	0.41359404	0.55075276	0.35287088	0.27160987	0.12018336	0.35228536	0.25760835	0.30491471	0.41190824	0.21226445	0.38930622	0.35588038	0.40805149	0.3816359	0.5005548	0.32710916	0.33320391	0.40673184	0.4119198	0.40646374	0.49123195	0.40190652	0.4085525	0.42022702	0.41038653	0.38111246	0.38466918	0.40340072	0.38797975
0.48669758	0.45916584	0.45795402	0.45202833	0.40711597	0.42443386	0.43343857	0.49045205	0.43133745	0.45511344	0.41171944	0.37782028	0.66417789	0.64737016	0.28030553	0.47700146	0.42391565	0.35091925	0.40040174	0.39353806	0.48112127	0.51345718	0.51954669	0.54912889	0.44898599	0.59907269	0.38134947	0.38613635	0.53541255	0.65403944	0.64462334	0.43999296	0.551862	0.34339026	0.38017872	0.40872931	0.4449839	0.33032218	0.35750815	0.409484	0.43922943	0.38640758	0.42299274	0.42144656	0.40205234	0.41458255	0.41662478	0.4329091	0.4129732	0.40459454
0.450995	0.44996014	0.42421994	0.43566471	0.48057383	0.43045804	0.42844304	0.44659266	0.42270848	0.41505849	0.4341183	0.44952327	0.59430242	0.2823953	0.49217558	0.32606557	0.4256196	0.41737509	0.41131678	0.35527721	0.46512422	0.44108316	0.4411487	0.44769841	-0.00010893831	-0.080542602	0.70027328	0.32393742	0.36170951	0.40199208	0.52955574	0.44663131	0.41318142	0.42333263	0.39191326	0.46073946	0.43096945	0.32568374	0.38406131	0.45549005	0.43684512	0.38951638	0.3812868	0.38777518	0.40007547	0.42661157	0.42774749	0.42222112	0.41024378	0.42441124
0.4189344	0.47419268	0.34496436	0.35497299	0.54351008	0.43461251	0.42710128	0.45632774	0.40601894	0.4293654	0.45044795	0.25968188	0.51699853	0.46459949	0.4302409	0.45203468	0.40183768	0.43915534	0.44992164	0.41671339	0.46312362	0.49789333	0.31622893	0.62344754	0.345974	0.60580969	0.3957158	0.40744603	0.62127078	0.32724816	0.46775237	0.39759943	0.44233429	0.30567381	0.3735351	0.42375144	0.44099858	0.40837872	0.38040969	0.38521463	0.41234672	0.39950261	0.38065696	0.38266951	0.41690204	0.38388187	0.39288273	0.42252582	0.40667823	0.41605073
0.52162892	0.39417946	0.50012642	0.38039759	0.46086922	0.4156321	0.43297875	0.42699391	0.50083882	0.41268134	0.52328426	0.55487198	0.65142256	0.52879667	0.45776048	0.43840811	0.41147348	0.4258737	0.44044483	0.47087568	0.45489335	0.46507999	0.497143	0.79279476	0.34349099	0.53227711	0.45371816	0.38176724	0.43354946	0.49698335	0.47979176	0.31102121	0.31922689	0.35610792	0.35436496	0.33937168	0.39756024	0.37724727	0.36325192	0.40906465	0.38170838	0.33839673	0.33938956	0.37153265	0.37867597	0.37947956	0.38413292	0.39303282	0.39820921	0.39879304
0.42985806	0.34585613	0.36492795	0.42646292	0.41447815	0.42301482	0.39813107	0.44614944	0.52799326	0.41327927	0.22874032	0.51542008	0.33173937	0.39605308	0.38371965	0.40640065	0.43403465	0.53055537	0.63063949	0.42221019	0.36349985	0.28179041	0.32826579	0.69340765	0.40599883	0.09342923	0.54043889	0.39456657	0.3675583	0.4595207	0.38990012	0.34171557	0.31108013	0.32860956	0.39072904	0.31824452	0.38819647	0.3296476	0.36796445	0.38040358	0.36309871	0.30678806	0.32223797	0.34819719	0.33175263	0.35215113	0.35859266	0.38809279	0.39632782	0.41403028
0.088366248	0.29702216	0.39445895	0.4168089	0.44395509	0.41953823	0.42396319	0.40996248	0.61370909	0.4155283	0.77640343	0.63692355	0.34294596	0.38728803	0.45499495	0.44312871	0.42255652	0.40732855	0.50051975	-0.10192648	0.42258668	0.87785679	0.5987578	0.40862742	0.19342476	0.54981422	0.37907088	0.37219855	0.40556338	0.40498653	0.43112469	0.36437356	0.40294582	0.32068938	0.40014485	0.44119573	0.36200905	0.36199576	0.37252155	0.35941899	0.37607804	0.31476206	0.32472274	0.3548556	0.355542	0.38248035	0.389413	0.38157573	0.43534371	0.39892781
0.57279378	0.77898234	0.36117616	0.39462793	0.41579711	0.42206916	0.40386155	0.41516	0.42659625	0.41794828	0.79508954	0.46483406	0.4269827	0.403501	0.45226437	0.47131813	0.43341875	0.38973713	0.53586906	0.80916721	0.35547468	0.74271595	0.41823041	0.61597681	0.47485346	0.41631207	0.41882595	0.40957183	0.4220632	0.4172895	0.38523722	0.3929767	0.36785513	0.38740349	0.40622434	0.42060927	0.3846406	0.35861832	0.36672848	0.34686038	0.34433743	0.31186822	0.32642072	0.36416593	0.37663722	0.40968058	0.40238443	0.4226335	0.40896758	0.40630892
0.79338759	0.47674966	0.43382826	0.379372	0.36336613	0.40153667	0.3845903	0.34006861	0.20206791	0.38041949	0.34560925	0.682459	0.46766886	0.44009694	0.44094518	0.40792054	0.39757782	0.39566693	0.47559521	0.1731535	0.6317817	0.37290952	0.41255316	0.55159378	0.40255722	0.37770018	0.40916759	0.40234607	0.41182485	0.3943153	0.42624715	0.32891941	0.3562901	0.45108727	0.40880692	0.40764931	0.43500516	0.37110588	0.36021027	0.36787423	0.33173192	0.33861747	0.34798712	0.37593347	0.39890483	0.40000084	0.44010079	0.40514892	0.42032492	0.41864794
0.49840957	0.33331054	0.22465359	0.3537648	0.36568511	0.3951799	0.37913868	0.63663536	0.55111438	0.37078744	0.2477549	0.50046396	0.28135699	0.43431297	0.35790539	0.44295165	0.40010566	0.31312636	0.62583333	0.31950974	0.1740142	0.25753945	0.38896576	0.48495099	0.3867766	0.48929411	0.38946635	0.41376263	0.31343803	0.37159833	0.25735706	0.4484241	0.25119328	0.4508599	0.38485548	0.4276121	0.39954761	0.33487201	0.33221719	0.3635948	0.36650401	0.33064938	0.33898365	0.37934721	0.39133081	0.40413472	0.42185846	0.39851829	0.41143486	0.38933468
0.41818962	0.53497112	0.31964609	0.37243935	0.21589211	0.38369787	0.3564924	0.44474417	0.52335316	0.37751207	0.59838778	0.42996582	0.41913614	0.30898607	0.334113	0.35019287	0.36541754	0.42793283	-0.0071704732	0.61160988	0.34437445	0.4139367	0.38050613	0.42795369	0.39498326	0.36155525	0.33868581	0.40572846	0.33705989	0.37863693	0.36246133	0.44541472	0.3411639	0.53163785	0.52976078	0.43269414	0.45702881	0.35147524	0.3680287	0.36887327	0.34444362	0.37723538	0.36361325	0.37857872	0.40592861	0.40940011	0.41163698	0.39431772	0.40494776	0.4153662
0.45212516	0.41491705	0.43880945	0.50909394	0.31474188	0.38638273	0.36972505	0.42937732	0.33249173	0.38717672	0.54072475	0.40606228	0.38088679	0.28790626	0.44501486	0.51528126	0.38176966	0.29083055	0.24824739	0.58281314	0.45374954	0.33617046	0.37190333	0.42759103	0.41394451	0.32736826	0.4419401	0.32456014	0.38170207	0.48327762	0.3479141	0.3732051	0.35952872	0.42757604	0.3994073	0.40204304	0.40923584	0.38574609	0.3991099	0.37952328	0.40177715	0.39760715	0.40292662	0.43578821	0.43232566	0.41406116	0.40592825	0.40951827	0.40795431	0.42906919
0.47651908	0.41844204	0.36341533	0.31361768	0.47264034	0.35845193	0.38212419	0.48516873	0.45995995	0.39713839	0.45654529	0.5034765	0.37918141	0.42055568	0.3510395	0.3019129	0.38003621	0.29838559	0.38060975	0.38969526	0.40969488	0.36339802	0.34942871	0.38317761	0.39364502	0.40426314	0.38435927	0.33695444	0.3758001	0.4225468	0.58213675	0.47884938	0.31566405	0.407361	0.4113372	0.42480525	0.40328026	0.40935576	0.40672451	0.42261744	0.41260937	0.427077	0.41600817	0.42263001	0.40918952	0.44774902	0.39118117	0.41425189	0.39369184	0.39602992
0.44108048	0.39832294	0.43519241	0.26244047	0.52688062	0.36771786	0.37779003	0.40979159	0.55004549	0.39280042	0.45729849	0.43981543	0.35117039	0.44082355	0.35197547	0.59293419	0.39482778	0.38032153	0.43454254	0.44447714	0.41317886	0.39658746	0.37604815	0.35518336	0.37021363	0.52134562	0.25879502	0.36666986	0.384801	0.41728166	0.47874716	0.3919574	0.43804166	0.41762316	0.3980678	0.40195531	0.38106349	0.38627535	0.40179637	0.39931071	0.40227601	0.40953612	0.3748208	0.42893577	0.42108148	0.41752908	0.41598541	0.41418502	0.40932104	0.38365373
0.4199627	0.45108226	0.3902429	0.34942636	0.51051795	0.36198843	0.36572704	0.60278225	0.36448368	0.37743551	0.41665182	0.43115726	0.31351128	0.35530469	0.36634088	0.42250559	0.42384687	0.38757753	0.35621229	0.44842124	0.50478613	0.49642408	0.38766313	0.3538596	0.37850425	0.32535177	0.28642419	0.31109995	0.35676187	0.37373808	0.42191669	0.40520775	0.38419843	0.39923528	0.41806144	0.39816061	0.35826829	0.40980828	0.38941628	0.39158359	0.37336636	0.37614191	0.36607543	0.41287598	0.38670072	0.40458339	0.39766714	0.40626287	0.38915247	0.41151455
0.407787	0.38724998	0.35209629	0.2118323	0.50465333	0.38145021	0.38024744	0.33911109	0.58473259	0.38404539	0.40712279	0.5811426	0.44064283	0.40400302	0.41491538	0.32249916	0.3904345	0.3661913	0.43221793	0.50194353	0.45130903	0.21146959	0.41582	0.36119038	0.38206282	0.36139607	0.30483386	0.3371307	0.36878181	0.38664073	0.42833069	0.42882553	0.40545151	0.43942314	0.40084434	0.35697266	0.3899509	0.36978942	0.36373129	0.33544311	0.38947156	0.34767321	0.36456501	0.35135528	0.39184496	0.39837879	0.40459964	0.3806183	0.38622543	0.40809295
0.2278599	0.33647922	0.25819805	0.33878508	0.40682754	0.41044685	0.39830312	0.40513045	0.37974712	0.40185189	0.36395526	0.57498002	0.43443993	0.30889973	0.42040181	0.4621968	0.44782734	0.36030102	0.36346754	0.43960935	0.42307937	0.37116376	0.3461827	0.3281939	0.43146825	0.41078395	0.34652466	0.38893145	0.45094657	0.41032326	0.41716975	0.42573968	0.41650641	0.48206481	0.43745121	0.42269829	0.39938226	0.36223602	0.34798756	0.34884155	0.3893443	0.36155906	0.35912547	0.37011808	0.43273395	0.45115423	0.43115076	0.41466019	0.3934029	0.40540138
0.22581621	0.37088653	0.49804294	0.44521147	0.3912603	0.43001628	0.41219321	0.28640974	0.42732131	0.38282034	0.43062189	0.25669789	0.41704291	0.44779274	0.42057306	0.44676593	0.48016512	0.56089705	0.50652635	0.37609401	0.50942713	0.47671714	0.51830351	0.4847644	0.31246078	0.35156989	0.49020818	0.43330297	0.40937459	0.48486465	0.46480519	0.43829256	0.41773352	0.44790623	0.45932835	0.40997893	0.38643917	0.33955473	0.36008376	0.3412604	0.34015754	0.3399666	0.35472506	0.37906516	0.42019457	0.4399631	0.40640989	0.43515536	0.41369218	0.4070299
0.41659468	0.35439518	0.33632803	0.30624372	0.36494392	0.39658073	0.43014619	0.3055923	0.49395981	0.40570295	0.45335099	0.47665468	0.46271485	0.43795279	0.47025737	0.46070206	0.44714946	0.49763054	0.44121245	0.38079092	0.41749516	0.44730735	0.31468162	0.32810301	0.40474391	0.41589436	0.39503166	0.40744156	0.41047084	0.39247686	0.42065609	0.43720672	0.4253892	0.41776994	0.44586623	0.3865647	0.38517633	0.33875626	0.3433705	0.31664738	0.32028103	0.35762253	0.36280662	0.41670209	0.4198297	0.45085955	0.43711436	0.43371454	0.41768989	0.4332487
0.31693524	0.32135725	0.48905098	0.34424883	0.3761948	0.40667474	0.41216272	0.31933644	0.32017556	0.3807466	0.37561199	0.44739345	0.42217401	0.40403855	0.39699858	0.3874281	0.43998033	0.3918708	0.40683132	0.40992811	0.40123975	0.45343277	0.43494236	0.36055231	0.40864116	0.45450804	0.45633045	0.42915282	0.41750905	0.39757344	0.45487887	0.46772784	0.40829292	0.40612394	0.44855553	0.38948593	0.37598261	0.34833369	0.35920191	0.34037155	0.32521632	0.37222865	0.3530167	0.39125538	0.40805724	0.4682678	0.46116045	0.43155268	0.43109328	0.41379419
0.40463355	0.30487266	0.37076974	0.36941683	0.45206562	0.39929566	0.38010287	0.41800994	0.3985402	0.39947018	0.49019071	0.39857763	0.41431123	0.38755041	0.43916067	0.38485858	0.44150931	0.43632719	0.38314682	0.44920605	0.43795571	0.4349089	0.44060069	0.4111155	0.45976311	0.44985697	0.49158406	0.43694684	0.43916875	0.48161417	0.52346069	0.43525302	0.4040049	0.44413954	0.4084993	0.45276901	0.41924182	0.35686427	0.35292396	0.35440394	0.38309222	0.37637448	0.38181123	0.41453132	0.42177054	0.48255464	0.48777008	0.43328857	0.42279425	0.43416026
0.39342207	0.33856419	0.36695978	0.36827183	0.42932728	0.44897136	0.42326766	0.37932026	0.46656924	0.40594199	0.5451566	0.45476636	0.41382611	0.54218924	0.50246984	0.47697625	0.45267248	0.41380891	0.45241323	0.46923307	0.43879676	0.44440934	0.45192793	0.48588103	0.44687226	0.49071082	0.4533847	0.48456985	0.48501799	0.38552573	0.47568721	0.46886721	0.42721546	0.44210792	0.46115813	0.44095093	0.42563659	0.41538721	0.38711372	0.38500443	0.42131242	0.42429325	0.40623361	0.42799136	0.46990258	0.47278559	0.43736485	0.44679883	0.4099535	0.41317526
0.41998416	0.42057207	0.46250984	0.42310816	0.39496845	0.41405562	0.38483515	0.40652087	0.39821544	0.42480007	0.44676873	0.43098572	0.42396414	0.46112037	0.51017237	0.4464058	0.47813645	0.4252784	0.46382371	0.43741864	0.49967638	0.44076651	0.44282296	0.44407117	0.47528884	0.49993888	0.44581899	0.49564931	0.39776516	0.50250328	0.4238129	0.46181643	0.40305695	0.40674472	0.4463599	0.41856754	0.42323628	0.38385633	0.42011759	0.42414665	0.44956127	0.45307651	0.44648322	0.4596906	0.48016685	0.45191249	0.44404668	0.43453914	0.42920959	0.43985531
0.39915082	0.37739277	0.41164517	0.34099519	0.40122068	0.37249237	0.38701302	0.40341681	0.32344201	0.43582416	0.47042435	0.47802371	0.42817149	0.43831795	0.34084645	0.47233933	0.47639486	0.49236828	0.43863299	0.44183576	0.46237814	0.43801787	0.41683444	0.45571154	0.45574498	0.48080328	0.50003016	0.46568277	0.4072693	0.45217681	0.42962515	0.43618509	0.41228333	0.41513777	0.45474863	0.40700427	0.46135446	0.41322455	0.44219053	0.44335145	0.44349697	0.46912318	0.47984213	0.4633795	0.45893723	0.46120816	0.45158577	0.45683268	0.40150115	0.43796334
0.4198392	0.42279056	0.36124054	0.34280229	0.36989537	0.36213323	0.35809353	0.30031964	0.37494007	0.40495089	0.4705767	0.42196536	0.45524561	0.40706041	0.4408879	0.42162824	0.45829871	0.46923175	0.4445112	0.45553008	0.45396522	0.43007761	0.39993143	0.37960818	0.46426257	0.51874816	0.49959654	0.39950314	0.43936345	0.41003001	0.45951018	0.39960685	0.39103875	0.40613437	0.44393933	0.43251732	0.40380099	0.42663285	0.44355696	0.43922347	0.44864741	0.47463965	0.49057946	0.43623304	0.46594959	0.45951378	0.44047073	0.45408362	0.42245561	0.43723905
0.29040346	0.30610606	0.36184931	0.29447457	0.30754372	0.36145175	0.36443883	0.31070477	0.36884168	0.4008024	0.43567187	0.41677189	0.4030396	0.42625424	0.48616529	0.50454211	0.48907202	0.45615923	0.45011836	0.45950267	0.45459935	0.41152614	0.39538968	0.44947428	0.4630338	0.48874667	0.4550536	0.39724189	0.43361908	0.43326017	0.46549484	0.42613626	0.35840312	0.39024058	0.46973497	0.4654462	0.45926601	0.43047759	0.46849942	0.56655872	0.4852924	0.49057761	0.4270834	0.4691743	0.68489259	0.49918237	0.47230002	0.41522542	0.42839637	0.34749889
0.45681712	0.32852185	0.27656919	0.30402881	0.29948354	0.36567646	0.37283283	0.36521471	0.46493134	0.40884927	0.48830283	0.42400053	0.46797693	0.43211707	0.50023955	0.49716496	0.48636296	0.45985523	0.44673541	0.4554939	0.44525903	0.428139	0.48117903	0.46815082	0.50756562	0.48556042	0.5089255	0.43680117	0.40750721	0.42911345	0.46163541	0.41697079	0.41314319	0.54859459	0.47006601	0.50523055	0.46314153	0.47314271	0.50601184	0.50351381	0.51453811	0.52931875	0.54611027	0.45068333	0.495352	0.49087825	0.43716174	0.43586358	0.46065056	0.4528476
0.369203	0.36642274	0.28954786	0.228506	0.37452456	0.35798213	0.39701155	0.34847257	0.46519279	0.4172779	0.47734484	0.41056043	0.46867082	0.5011425	0.46652913	0.51819676	0.51264292	0.43932435	0.43660167	0.45549098	0.46244991	0.44431737	0.45218024	0.48961329	0.52368993	0.53114164	0.48180416	0.4037579	0.38143775	0.42558923	0.41982016	0.35791227	0.40455312	0.44199485	0.47844577	0.49436951	0.54993618	0.45918703	0.47534087	0.48361939	0.46058863	0.54814112	0.46366245	0.49426511	0.47767556	0.50641465	0.53632939	0.44377008	0.42781016	0.43458635
0.39360967	0.34392697	0.4030728	0.37238824	0.4164305	0.39947501	0.36642462	0.46127516	0.45135403	0.42644253	0.42546371	0.43639722	0.52415985	0.49462569	0.49586654	0.43304509	0.49409205	0.41992167	0.45013034	0.50517154	0.47541705	0.42252323	0.47675723	0.48844641	0.55188227	0.56358361	0.48846591	0.41114861	0.41114247	0.37741208	0.41887325	0.3551189	0.42595819	0.46352521	0.66991639	0.52805334	0.56521136	0.44361791	0.46498415	0.45391834	0.46845216	0.55371314	0.50311881	0.48043007	0.51414692	0.50998598	0.47567999	0.42774969	0.44378203	0.46450955
0.36859187	0.35167718	0.31699321	0.31670845	0.35289785	0.36737707	0.38873696	0.36273786	0.44124943	0.44899362	0.42932409	0.43784443	0.45148021	0.48990014	0.49991468	0.48480344	0.45304465	0.42250299	0.39826521	0.40067476	0.44745329	0.45303044	0.442422	0.53538674	0.57174897	0.54173756	0.52474976	0.40138528	0.40646914	0.4215607	0.42981157	0.40881544	0.41558623	0.46794277	0.70250499	0.49184087	0.58132881	0.4489795	0.43312323	0.39856905	0.48692787	0.53473389	0.50401038	0.57525158	0.49615082	0.52319193	0.57686877	0.50138909	0.46369916	0.45965785
0.37283739	0.33504671	0.33580378	0.39263216	0.40938532	0.41158307	0.41062009	0.40951723	0.46090224	0.46066174	0.47443205	0.50229412	0.48558199	0.50186706	0.50023699	0.5897972	0.45121065	0.42935804	0.4088724	0.43446147	0.44313678	0.45586208	0.49884796	0.56329316	0.56270897	0.57501769	0.55931526	0.40684	0.43606597	0.41162771	0.42354411	0.45729771	0.41070816	0.54237384	0.58433974	0.58228731	0.65968961	0.50404793	0.45619971	0.62292445	0.46742851	0.53753728	0.49736422	0.67101562	0.65844095	0.62897515	0.66993886	0.55257726	0.5929153	0.50002694
0.41132471	0.39301115	0.33681509	0.40304285	0.40845904	0.42939961	0.44929278	0.44799718	0.48795652	0.53586113	0.51640862	0.48575002	0.48679978	0.48109117	0.49997619	0.57976395	0.45091656	0.42451364	0.44925573	0.43592471	0.45108715	0.45256582	0.52456033	0.60313112	0.62139857	0.62148583	0.56367981	0.43164572	0.45994401	0.46990997	0.41776645	0.44799015	0.45911366	0.50394547	0.58654827	0.55620843	0.49856499	0.51039505	0.74425644	0.54908794	0.55159009	0.49048945	0.60947871	0.6214186	0.59025306	0.627846	0.69440299	0.80636811	0.58296585	0.56710821
0.40204069	0.41499081	0.39264846	0.40667936	0.47067052	0.43929768	0.46529686	0.49209657	0.50446385	0.49360451	0.51615798	0.52061063	0.5021438	0.4936353	0.48303455	0.54110634	0.45664552	0.42425498	0.45165533	0.4809491	0.49617907	0.53843015	0.52904201	0.60733801	0.61153376	0.56851912	0.58499539	0.47091082	0.51285523	0.43768591	0.46307564	0.52076054	0.57732135	0.51137823	0.53096348	0.46579126	0.55373055	0.50217909	0.61975813	0.50831336	0.58244348	0.50150269	0.60115892	0.55670285	0.61061001	0.6102314	0.56805545	0.75876147	0.58979195	0.5149287
0.41510579	0.39351106	0.41366935	0.39877605	0.41281399	0.45756504	0.45281649	0.47988886	0.51795864	0.50494343	0.50959843	0.5306648	0.46656668	0.41836318	0.44102624	0.4809176	0.46319738	0.45727819	0.45375893	0.50869375	0.53772908	0.54054761	0.52241355	0.56443638	0.58419025	0.56253088	0.52894586	0.47836539	0.53177029	0.45114976	0.4751333	0.46998882	0.37041306	0.45340356	0.47286463	0.54657662	0.55803794	0.58749646	0.53120953	0.58004367	0.64436859	0.49566448	0.59281886	0.58291405	0.59688747	0.57863706	0.55571479	0.54356796	0.53538585	0.54039353
0.39193186	0.44047615	0.43583736	0.4715569	0.44710499	0.47862032	0.44268548	0.47526717	0.48507226	0.49150395	0.44682226	0.44396102	0.43907213	0.41407549	0.47895375	0.45846125	0.49898997	0.45117354	0.49381199	0.5073697	0.5502345	0.5167644	0.52915567	0.50213444	0.57544041	0.48951229	0.53189528	0.49226257	0.52408797	0.56947035	0.51170498	0.52435976	0.51843983	0.50947613	0.43610016	0.56191087	0.43515098	0.48615485	0.57866901	0.63500708	0.6681692	0.59524131	0.60291296	0.55437905	0.4764348	0.54070419	0.51353222	0.51706159	0.53332949	0.47812262
0.44492072	0.43638742	0.43909684	0.46776325	0.47860217	0.47929096	0.49116537	0.44530684	0.47068539	0.49599257	0.45553309	0.40991122	0.42396319	0.41838828	0.44051296	0.46263719	0.50158018	0.47755915	0.52994794	0.53731006	0.55844492	0.51535451	0.4722375	0.45008686	0.45786262	0.46685764	0.48418182	0.51870155	0.58365214	0.55112582	0.55700868	0.5610652	0.45278478	0.4124918	0.49969736	0.41821915	0.58965248	0.53996527	0.62199622	0.664886	0.71613121	0.67350054	0.59855443	0.48809135	0.54029351	0.60368443	0.5446558	0.49632803	0.4690311	0.47394675
0.46814361	0.41807592	0.43105555	0.49249896	0.45794916	0.47206628	0.48714188	0.4841716	0.46377373	0.45206988	0.49693143	0.41456044	0.4298636	0.44935888	0.46525642	0.48712701	0.4786697	0.51133108	0.51751244	0.59695297	0.64481205	0.47012302	0.46631223	0.45502901	0.5303387	0.53640711	0.5798384	0.54798096	0.56443697	0.57804716	0.58987659	0.52335089	0.508389	0.49457711	0.48408151	0.48603594	0.50387615	0.56216848	0.59260833	0.68035036	0.69050056	0.6719386	0.60184032	0.51577866	0.47327718	0.52982646	0.43510875	0.50840139	0.46788958	0.41818163
0.42864642	0.45876259	0.44570574	0.50890607	0.50309587	0.50808072	0.49145409	0.42480791	0.45908445	0.45548001	0.45021141	0.42060331	0.42368713	0.44825092	0.48016664	0.50412738	0.5170365	0.51327366	0.53321946	0.56263691	0.51223552	0.52867234	0.47426882	0.49855888	0.52427101	0.54558569	0.5328604	0.54155457	0.6192528	0.63280803	0.62379736	0.53199673	0.55773461	0.48534402	0.53190351	0.48449194	0.52287465	0.58368707	0.66359437	0.67149794	0.71712589	0.66635835	0.59240901	0.53587377	0.50776416	0.49540704	0.41582009	0.4631786	0.36942452	0.44415843
0.41140833	0.41885448	0.46238467	0.43808097	0.48004094	0.50090384	0.48223439	0.49056926	0.45665246	0.42916852	0.45085603	0.45829979	0.4310264	0.46652469	0.483033	0.51993752	0.54510224	0.51966286	0.58957076	0.50796282	0.49381346	0.48899376	0.4666132	0.51684129	0.52307379	0.53969854	0.53857988	0.59442526	0.61162996	0.53455806	0.56208789	0.57096612	0.50402766	0.50225884	0.51029724	0.52152061	0.52218884	0.58695608	0.59312725	0.65632361	0.66519302	0.64591509	0.58909827	0.54311556	0.54134673	0.48661315	0.41643223	0.41042423	0.3114315	0.45420372
0.42660335	0.42672676	0.43159562	0.45342392	0.46395209	0.45827043	0.46471202	0.46738097	0.45732218	0.47343412	0.48240265	0.46072388	0.47965875	0.52044392	0.54888046	0.55823755	0.5522275	0.48559776	0.57578921	0.49823165	0.48409685	0.48297417	0.46535102	0.49736986	0.52091908	0.5399493	0.5569905	0.5005759	0.55604738	0.56858128	0.44338837	0.47705841	0.51244521	0.50220329	0.51076037	0.53218228	0.5306657	0.53421152	0.57708031	0.5732339	0.5787881	0.57231462	0.54222625	0.54353774	0.53019184	0.52441335	0.40045026	0.37081474	0.46019569	0.43747643
0.45628744	0.44295084	0.42049015	0.4593558	0.47741437	0.4722296	0.4622491	0.47331005	0.47324052	0.47757259	0.5098266	0.51020056	0.51220548	0.56314129	0.59777349	0.55909276	0.53911191	0.51598161	0.51802528	0.50755304	0.47073445	0.44447178	0.48053661	0.52231419	0.53205502	0.52912974	0.56332392	0.53848505	0.56841999	0.47192085	0.494863	0.47618145	0.47824973	0.57156259	0.58398771	0.58870888	0.55646658	0.5269084	0.52117264	0.52978891	0.5438391	0.5536167	0.53049082	0.55030346	0.54596597	0.56219143	0.41452861	0.42190915	0.46171442	0.42974958
0.45974317	0.44081843	0.40554997	0.45037264	0.47913337	0.45358983	0.46736133	0.46968758	0.50541246	0.53478193	0.54797292	0.55895984	0.56757593	0.55394971	0.61037827	0.57333148	0.53493601	0.51922345	0.50447762	0.51107395	0.49780649	0.53958684	0.50793546	0.54002047	0.59033161	0.59893978	0.55343533	0.55133933	0.50479841	0.51108789	0.50953877	0.49973148	0.53922874	0.58535129	0.62501466	0.65543258	0.61202896	0.5884167	0.53479075	0.54879701	0.55306411	0.53491831	0.54128826	0.50004768	0.53780645	0.54377109	0.51720589	0.48924631	0.43660897	0.42225537
0.47407353	0.45705223	0.44295102	0.44867846	0.43843734	0.48124304	0.45111662	0.47546044	0.54431045	0.60097694	0.54176044	0.57672971	0.56192094	0.5693422	0.55343473	0.55167937	0.51489383	0.4844197	0.52986783	0.52980655	0.51131713	0.50798517	0.48833874	0.53966802	0.564668	0.56251729	0.55941945	0.56986511	0.51702666	0.56297535	0.5121218	0.49461347	0.55843592	0.61329514	0.62293506	0.6706742	0.58478284	0.58483034	0.59507501	0.55709028	0.56977892	0.59637237	0.53090328	0.54284197	0.56939131	0.54098845	0.52567518	0.5100401	0.45197326	0.46560979
0.44681188	0.45455074	0.44364816	0.45871067	0.46473998	0.49022171	0.46087021	0.47549486	0.5383628	0.51347119	0.54712999	0.54006529	0.56346834	0.52823192	0.53156537	0.51703131	0.51301247	0.5007329	0.52677298	0.52860028	0.56856084	0.5330537	0.52324712	0.51926029	0.54798526	0.54120338	0.53239435	0.55088496	0.49048322	0.54033661	0.50386631	0.56880808	0.5455091	0.59442592	0.60316211	0.62258053	0.61873865	0.58714652	0.56901133	0.59912163	0.54691863	0.54779446	0.55178654	0.6252408	0.5562737	0.56557596	0.49143115	0.50614101	0.49663511	0.47126028
0.45955181	0.45014873	0.44203785	0.45934251	0.46374995	0.45994481	0.45932338	0.47634414	0.53283048	0.52588731	0.51864898	0.53063661	0.51415151	0.50544178	0.5025807	0.49704295	0.48041496	0.49960509	0.52975118	0.52431947	0.54989862	0.5479036	0.51807272	0.51223975	0.51978886	0.48090491	0.46322304	0.46469697	0.52473241	0.49899936	0.55548257	0.52471781	0.55180395	0.56200194	0.57853115	0.5771125	0.56737572	0.54209775	0.55981112	0.54079735	0.55003154	0.488103	0.51915932	0.47366568	0.52012253	0.57468653	0.49097317	0.49993956	0.5515154	0.52902061
0.44958377	0.43977079	0.41993058	0.45490015	0.461687	0.50781828	0.50532013	0.50949711	0.52538484	0.51911926	0.54940575	0.50134045	0.45635244	0.47036675	0.50227213	0.4923934	0.47609878	0.4989697	0.47734529	0.5725764	0.58218127	0.54638237	0.51410139	0.48527899	0.46527714	0.47493169	0.46214792	0.45816368	0.50567603	0.53167474	0.56076843	0.56079841	0.52378905	0.53536719	0.53329831	0.55600297	0.53846705	0.52778882	0.57264674	0.55752069	0.56484693	0.51037347	0.49583054	0.54493862	0.48098886	0.50230402	0.52500647	0.54806477	0.46819472	0.51974142
0.46168989	0.47605163	0.44705522	0.50622618	0.51016521	0.50872636	0.54420054	0.50619864	0.54524106	0.51408231	0.5016554	0.45628789	0.4518863	0.46124595	0.46608818	0.47428298	0.47929734	0.50135177	0.59626573	0.58725691	0.61222029	0.55511147	0.5153057	0.48017696	0.5176838	0.45119086	0.46033093	0.45273027	0.52380675	0.54011786	0.55804551	0.53229916	0.54524738	0.53175509	0.54108155	0.61968088	0.52394915	0.53630978	0.56147665	0.5656631	0.5728066	0.54132193	0.53456604	0.50666958	0.6206792	0.53378356	0.50432247	0.55219448	0.51475292	0.610264
0.47118565	0.45225868	0.45156741	0.47176155	0.51401705	0.50748348	0.49545607	0.51256841	0.53878814	0.53385925	0.50389856	0.45444286	0.48720637	0.47421947	0.48170328	0.50711811	0.5099315	0.54343027	0.61138469	0.53753805	0.55606079	0.55195659	0.4761588	0.50112301	0.48324755	0.50082779	0.46667093	0.47377631	0.50981206	0.55826533	0.55396903	0.55323064	0.55283445	0.52504742	0.5511378	0.57031476	0.54689926	0.53922737	0.54382098	0.56210959	0.57282633	0.57277524	0.54191208	0.56366497	0.55453086	0.65599799	0.66834736	0.50322545	0.55099803	0.57614422
[truncated: 462 more columns]
