# Supplementary material for: Evidence for saddle point-driven charge density wave on the surface of heavily hole-doped iron arsenide superconductors
Source: Nat Commun. 2025 Jan 2;16:253. doi: 10.1038/s41467-024-55368-7 (PMC11695596; doi:10.1038/s41467-024-55368-7)
Supplement: Supplementary file 3 — Source Data [file 41467_2024_55368_MOESM3_ESM.zip › Source Data File/Figure 3c - g_V spectra at two 0p3 and 12 K.txt]

Light300mK	Light14K
0.6320650577545166	0.7527663041239776
0.630753082036972	0.7505567868783314
0.6294411063194275	0.7483472696326852
0.6272201895713806	0.7461377523870389
0.6247395753860474	0.7439282351413926
0.6219805479049683	0.7424678353301302
0.6189987897872925	0.7410074355188678
0.6162659049034118	0.7395470357076054
0.6140307664871216	0.7380866358963429
0.6118970394134522	0.7365209995012911
0.6105746030807495	0.7349553631062393
0.6092521667480468	0.7333897267111875
0.6084266662597656	0.7318240903161357
0.6076632827520371	0.7298041325550675
0.6070754051208496	0.7277841747939994
0.6065752804279327	0.7257642170329311
0.6059958457946777	0.7237442592718629
0.6053172737360001	0.7221060764508751
0.604627937078476	0.7204678936298872
0.6039009243249893	0.7188297108088993
0.6031739115715027	0.7171915279879115
0.6031399816274643	0.7174288949491253
0.6031060516834259	0.7176662619103391
0.6036785066127777	0.7179036288715529
0.6044242143630981	0.7181409958327667
0.6052387207746506	0.7202623649113246
0.6061082661151886	0.7223837339898825
0.6068200618028641	0.7245051030684404
0.6072163581848145	0.7266264721469984
0.6075338900089264	0.7289767892600669
0.6072213053703308	0.7313271063731355
0.6069087207317352	0.7336774234862041
0.6063056468963623	0.7360277405992727
0.6056662619113922	0.7382022458005344
0.6053078830242157	0.7403767510017961
0.605090007185936	0.7425512562030578
0.6051578760147095	0.7447257614043196
0.6055829256772995	0.7485745639494505
0.6060579895973206	0.7524233664945815
0.6067081034183502	0.7562721690397125
0.6073582172393799	0.7601209715848434
0.607976707816124	0.7672528882766884
0.608595198392868	0.7743848049685333
0.6094794660806656	0.7815167216603782
0.6104396700859069	0.7886486383522232
0.6117658615112305	0.798727246207049
0.6133848428726196	0.808805854061875
0.6150258630514145	0.8188844619167009
0.6167109608650208	0.8289630697715268
0.6183155626058578	0.840841072871174
0.6192761957645416	0.8527190759708214
0.6202368289232254	0.8645970790704687
0.6208173513412476	0.876475082170116
0.621350359916687	0.8894438541086302
0.6223881959915161	0.9024126260471446
0.62367844581604	0.9153813979856589
0.6257344841957092	0.9283501699241732
0.62874775826931	0.9419125931247971
0.6322199761867523	0.955475016325421
0.6372984975576401	0.9690374395260449
0.6423770189285278	0.9825998627266688
0.6496626764535904	0.9966266799377574
0.656948333978653	1.010653497148846
0.6661482125520707	1.024680314359935
0.6758950114250183	1.038707131571024
0.6869810819625854	1.053909307789282
0.6991385698318482	1.069111484007541
0.7118943870067597	1.0843136602258
0.7258468627929688	1.099515836444059
0.7400012344121932	1.11601800185229
0.7557707726955414	1.13252016726052
0.7715403109788895	1.149022332668751
0.7902938961982728	1.165524498076982
0.8094204872846604	1.181282791175799
0.8315709114074709	1.197041084274616
0.8552332520484925	1.212799377373432
0.8804846167564392	1.228557670472249
0.9077222615480424	1.240591590758101
0.9353334307670595	1.252625511043953
0.9642519354820253	1.264659431329806
0.9931704401969915	1.276693351615658
1.022082749009132	1.282953424971357
1.050995057821274	1.289213498327056
1.078296160697937	1.295473571682755
1.105136919021606	1.301733645038454
1.129653990268707	1.301129653864382
1.152312111854553	1.300525662690309
1.17314715385437	1.299921671516237
1.190336036682129	1.299317680342164
1.206712871789932	1.291963246740374
1.216593325138092	1.284608813138583
1.226473778486252	1.277254379536793
1.226568198204041	1.269899945935002
1.225439363718033	1.257867328578282
1.215322053432465	1.245834711221563
1.200710505247116	1.233802093864844
1.181632280349731	1.221769476508124
1.156970709562302	1.207681404923582
1.13214408159256	1.19359333333904
1.106739753484726	1.179505261754498
1.081335425376892	1.165417190169956
1.065032368898392	1.150378214177669
1.048729312419891	1.135339238185382
1.042879641056061	1.120300262193095
1.040016651153564	1.105261286200808
1.042919665575027	1.089293772750886
1.050435483455658	1.073326259300964
1.059035414457321	1.057358745851042
1.06980357170105	1.041391232401121
1.080222177505493	1.025326801068795
1.087844371795654	1.009262369736469
1.095466566085816	0.9931979384041424
1.097212028503418	0.9771335070718166
1.098222899436951	0.9631791527655658
1.094254696369171	0.949224798459315
1.087796956300735	0.9352704441530643
1.078579592704773	0.9213160898468131
1.065912699699402	0.9113063367853808
1.05253415107727	0.9012965837239485
1.036664807796478	0.8912868306625162
1.020795464515686	0.8812770776010839
1.004963484406471	0.8752603513172328
0.9891315042972564	0.869243625033382
0.9749311327934264	0.8632268987495311
0.9611969351768491	0.8572101724656801
0.9493712782859802	0.8547276915667479
0.9390724539756775	0.8522452106678156
0.930291473865509	0.8497627297688832
0.9245461821556091	0.8472802488699509
0.9193300843238831	0.8483634506973169
0.9183475375175476	0.8494466525246829
0.9173649907112121	0.8505298543520489
0.9200607657432556	0.8516130561794147
0.9232163310050965	0.8557593441722766
0.9286334097385407	0.8599056321651386
0.9351812452077867	0.8640519201580005
0.9426602959632875	0.8681982081508623
0.9513033658266068	0.8741552335536874
0.9600108087062835	0.8801122589565125
0.9689435571432113	0.8860692843593375
0.9778763055801392	0.8920263097621625
0.986251449584961	0.8989255867869544
0.9946265935897828	0.9058248638117462
1.002452325820923	0.912724140836538
1.010121083259583	0.9196234178613298
1.016865342855453	0.9271782352820312
1.022870004177094	0.9347330527027328
1.028107213973999	0.942287870123434
1.031809520721436	0.9498426875441353
1.035385602712631	0.9574971957477025
1.0379518866539	0.9651517039512696
1.040518170595169	0.972806212154837
1.043287682533264	0.9804607203584043
1.046082597970962	0.9876367361901228
1.049154424667359	0.9948127520218414
1.052364706993103	1.00198876785356
1.055757284164429	1.009164783685279
1.059377729892731	1.016278108580654
1.063144743442535	1.023391433476029
1.0674247443676	1.030504758371405
1.071704745292664	1.037618083266781
1.076475912332535	1.045614911043617
1.081247079372406	1.053611738820453
1.085911226272583	1.061608566597289
1.09054479598999	1.069605394374126
1.09477099776268	1.078692122370407
1.098671305179596	1.087778850366689
1.10225847363472	1.096865578362971
1.10521936416626	1.105952306359252
1.108102136850357	1.115333964057659
1.110359966754913	1.124715621756065
1.11261779665947	1.134097279454471
1.114732480049133	1.143478937152877
1.116829270124435	1.152508269450445
1.119196927547455	1.161537601748012
1.121700018644333	1.170566934045579
1.124395227432251	1.179596266343147
1.127330583333969	1.188772462139868
1.1302898645401	1.197948657936591
1.133332884311676	1.207124853733313
1.136375904083252	1.216301049530035
1.139784240722656	1.225918804668962
1.143192577362061	1.235536559807888
1.147109562158585	1.245154314946816
1.151171875	1.254772070085742
1.15529677271843	1.263976028295521
1.15947173833847	1.2731799865053
1.163555330038071	1.282383944715079
1.167456173896789	1.291587902924858
1.171348458528519	1.300344655766192
1.17517226934433	1.309101408607525
1.178996080160141	1.317858161448858
1.182767295837402	1.326614914290191
1.186531937122345	1.335914888354513
1.190260100364685	1.345214862418835
1.193970024585724	1.354514836483157
1.197758579254151	1.363814810547479
1.201645421981812	1.373209263678137
1.205555558204651	1.382603716808794
1.209547221660614	1.391998169939452
1.213538885116577	1.401392623070109
