# Supplementary material for: Evidence for saddle point-driven charge density wave on the surface of heavily hole-doped iron arsenide superconductors
Source: Nat Commun. 2025 Jan 2;16:253. doi: 10.1038/s41467-024-55368-7 (PMC11695596; doi:10.1038/s41467-024-55368-7)
Supplement: Supplementary file 3 — Source Data [file 41467_2024_55368_MOESM3_ESM.zip › Source Data File/Figure 3e - Int versus T graph.txt]

Tem	intensity
0.30000001	4.2801499
1.8	1.7314
4	0.61566299
6	0.26587
8	0.206673
9	0
10	0
12	0
13	0
14	0
