# Supplementary material for: Evidence for saddle point-driven charge density wave on the surface of heavily hole-doped iron arsenide superconductors
Source: Nat Commun. 2025 Jan 2;16:253. doi: 10.1038/s41467-024-55368-7 (PMC11695596; doi:10.1038/s41467-024-55368-7)
Supplement: Supplementary file 3 — Source Data [file 41467_2024_55368_MOESM3_ESM.zip › Source Data File/Figure 4b - g_V spectra at 300 mK - As surfaces of KFA and BKFA77.txt]

KFA_As_surface	BKFA_As_surface_c
1.3863981	1.95209
1.3896058	1.9548811
1.3777211	1.9327947
1.4091905	1.9346836
1.3984246	1.9516853
1.403018	1.9417523
1.3820603	1.9403074
1.4006913	1.9517483
1.3906894	1.9539824
1.3891518	1.9452614
1.40769	1.9524634
1.4043345	1.9350559
1.4006865	1.9395291
1.417694	1.9637625
1.4195548	1.9596921
1.42638	1.9640473
1.4260989	1.9520521
1.4261796	1.9677936
1.425892	1.9454936
1.4183617	1.9459473
1.4132996	1.9753215
1.4101456	1.9605641
1.4194055	1.9596596
1.4282384	1.9590526
1.4195106	1.9655753
1.4379251	1.9670047
1.4263701	1.9550968
1.4244858	1.9712968
1.436433	1.9622375
1.4340972	1.9679149
1.4237621	1.9760864
1.4413455	1.9751227
1.4471318	1.9756007
1.4384308	1.9634323
1.4423623	1.9858552
1.4439616	1.9795585
1.4484949	1.9722102
1.4492482	1.9765517
1.4485137	1.9729174
1.43734	1.9697137
1.4523982	1.9644816
1.4549925	1.9676508
1.4666516	1.9786887
1.4458541	1.9838463
1.4625659	1.9634837
1.4551767	1.9782414
1.4516845	1.9681714
1.4492998	1.9753016
1.455145	1.9748582
1.4680766	1.9792622
1.4635208	1.9815177
1.4536433	1.9704584
1.4756542	1.9759539
1.466139	1.9657729
1.4702289	1.9746692
1.4551094	1.9670218
1.4661825	1.9686176
1.4599311	1.9615417
1.4680393	1.9674716
1.4656153	1.9757297
1.4775935	1.9660444
1.4671916	1.9739741
1.471963	1.9646978
1.4760287	1.9670763
1.4714154	1.9667578
1.4755343	1.9724578
1.468033	1.970421
1.4647195	1.9674925
1.4655883	1.9708533
1.4672337	1.9639959
1.4736627	1.9660708
1.461778	1.9675422
1.4702668	1.9631573
1.4732602	1.9677062
1.4731358	1.961352
1.4780904	1.973069
1.4596348	1.9580222
1.4746481	1.9588798
1.4717178	1.9587069
1.4690448	1.9592296
1.4692484	1.9522071
1.4684268	1.9581039
1.4672577	1.9513801
1.4664752	1.9535151
1.4663981	1.960042
1.4744241	1.9633551
1.4656987	1.9445965
1.454851	1.9560105
1.4665931	1.9522455
1.4684638	1.9436035
1.4726362	1.9378803
1.4600405	1.945859
1.4645935	1.9380934
1.4650486	1.9359884
1.469395	1.939518
1.4541196	1.9276093
1.457692	1.9239986
1.4628781	1.9340998
1.46139	1.9156643
1.4623367	1.9237524
1.4480181	1.9153534
1.4575739	1.9246246
1.4434296	1.917552
1.4387324	1.9214486
1.4494928	1.9108833
1.4472854	1.9046043
1.4517077	1.9202458
1.4252272	1.896768
1.4419104	1.9035579
1.416648	1.9009875
1.4358412	1.9054679
1.4337467	1.895942
1.429648	1.893294
1.4391795	1.8978804
1.4298933	1.8790377
1.4264449	1.8753111
1.4363235	1.8717332
1.4217957	1.8715292
1.4313993	1.8677875
1.4337902	1.862703
1.438001	1.8617805
1.4214244	1.8516517
1.4343212	1.8441639
1.4172913	1.8378211
1.4192239	1.8344387
1.4092396	1.819717
1.4167134	1.8201901
1.4163506	1.8151984
1.3854144	1.8028393
1.4028547	1.7981788
1.3981283	1.7913156
1.3953683	1.7826827
1.4053069	1.7750804
1.3941985	1.7602273
1.386443	1.7585222
1.3867674	1.7471789
1.3853893	1.7317539
1.3877029	1.7263864
1.376699	1.7144396
1.3615197	1.7058836
1.3593616	1.6968102
1.3503077	1.6841205
1.3504089	1.6800896
1.3498729	1.6729587
1.3449394	1.6617643
1.3319309	1.6530538
1.3168963	1.6450438
1.3079972	1.6415857
1.3038986	1.6292059
1.3028884	1.6206198
1.2728817	1.6118033
1.2740772	1.605486
1.255236	1.5929884
1.2500318	1.5903219
1.2390091	1.5807116
1.2204287	1.5686103
1.2157176	1.5621808
1.2049897	1.5471635
1.1720967	1.5334866
1.1697249	1.5199897
1.1486661	1.5038266
1.1318341	1.487576
1.1272615	1.4683768
1.1237484	1.4627322
1.1165229	1.4479229
1.1003811	1.4466784
1.085339	1.4502167
1.0781487	1.4586351
1.0658422	1.4748482
1.0619178	1.5061359
1.0319651	1.5443131
1.0185153	1.583901
1.021005	1.6275638
1.0188242	1.6571218
1.0130805	1.6636348
1.0025526	1.657706
1.0155457	1.6315901
1.0000776	1.6288227
1.0179156	1.6652147
1.025161	1.7177098
1.0219581	1.784523
1.0252851	1.8143376
1.0163404	1.8207127
1.0119855	1.8000997
1.0018444	1.7816771
0.96899682	1.7360256
0.96058708	1.6683657
0.94501579	1.594714
0.93823493	1.5222428
0.94698429	1.4569808
0.99976569	1.3908637
1.0631057	1.3488406
1.0993729	1.3108461
1.1470734	1.2711809
1.13834	1.2397017
1.1064998	1.2145699
1.0886837	1.1961561
1.0604653	1.1879435
1.0297191	1.176254
0.96693742	1.180335
0.91294259	1.1786537
0.8852883	1.1837482
0.92203832	1.180194
0.96467441	1.1805718
0.97074288	1.1814818
0.94666201	1.186756
0.9017306	1.1878455
0.8617171	1.1855503
0.83945251	1.1891106
0.82106775	1.1929057
0.79796326	1.1917421
0.79424542	1.1962274
0.79618126	1.196295
0.78948671	1.1967591
0.77307522	1.2006232
0.75379968	1.1984816
0.72292548	1.2028795
0.66715479	1.2035792
0.62103564	1.2066115
0.58238661	1.2088823
0.55960935	1.2176032
0.55498719	1.2185949
0.55664009	1.2255797
0.54968244	1.2309221
0.56357533	1.2362877
0.57449049	1.2409929
0.56806517	1.2406852
0.57524657	1.2500813
0.5777365	1.2466974
0.57361704	1.255401
0.57836765	1.2579073
0.56944138	1.2636251
0.56977946	1.2688384
0.55575389	1.2758653
0.53555775	1.2736338
0.54243362	1.2786057
0.53958184	1.2957202
0.53123349	1.2891666
0.53014088	1.2925384
0.53028488	1.2971717
0.51460999	1.2927698
0.51178157	1.3037412
0.51472539	1.3055404
0.51409197	1.3061204
0.49519593	1.3092606
0.51673871	1.3099116
0.49658436	1.3104717
0.49803472	1.3148073
0.50101507	1.3120778
0.49644646	1.3221532
0.4993895	1.3247081
0.50268716	1.3221915
0.51194608	1.325261
0.49935704	1.327592
0.49665678	1.3264662
0.51552981	1.3247843
0.5043034	1.3309572
0.50444412	1.3296067
0.49627516	1.3339961
0.51285195	1.3363005
0.49928311	1.3405954
0.5270763	1.334942
0.5155077	1.3427174
0.51812702	1.3362025
0.52312672	1.3364602
0.53704482	1.3437496
0.53473622	1.3462551
0.53700024	1.3416919
0.54301065	1.3409259
0.55466914	1.3441978
0.54896647	1.3480682
0.55959618	1.351006
0.55045009	1.3455231
0.53990889	1.3493122
0.55994809	1.3507313
0.56577641	1.3413352
0.56905162	1.3551798
0.58255696	1.3528467
0.5818885	1.3548299
0.59679937	1.3529464
0.58328843	1.357906
0.5919413	1.3504508
0.59395087	1.3636646
0.60408503	1.3493499
0.59768981	1.3585303
0.60840201	1.3617575
0.62061083	1.353174
0.61555183	1.366142
0.61156547	1.3572342
0.6171692	1.3555576
0.62098503	1.3666954
0.62280369	1.368081
0.62414289	1.3628677
0.64301646	1.3732966
0.62979597	1.3734585
0.6350311	1.3635497
0.64810389	1.3676651
0.63864374	1.3633761
0.63658315	1.3617251
0.64113921	1.3631392
0.65825009	1.3651689
0.64798915	1.3738483
0.64927542	1.3722509
0.64386439	1.3711113
0.65448415	1.3721797
0.65320587	1.3737704
0.66301364	1.3796428
0.6578306	1.3790126
0.65236557	1.3809514
0.66641432	1.3759183
0.65637416	1.3714962
0.66669255	1.3785127
0.66111225	1.3845012
0.66686881	1.3874325
0.67163926	1.3770983
0.66480827	1.382949
0.66177338	1.3884487
0.65586865	1.3725671
0.67221403	1.3725948
0.66805375	1.3716329
0.6788733	1.3934848
0.67495048	1.3791848
0.67248958	1.3800181
0.68543929	1.3862748
0.68287581	1.3893014
0.68001109	1.3826026
0.68478513	1.382488
0.68088114	1.3803302
0.68782067	1.387821
0.68089765	1.3833902
0.68725199	1.3828962
0.69846416	1.3900837
0.68850732	1.3840543
0.67990535	1.3880284
0.69618446	1.3915764
0.69361544	1.3868992
0.70034707	1.3870008
0.70454371	1.394883
0.69443792	1.395629
0.68235892	1.4042917
0.69521827	1.3847443
0.70780051	1.3978721
0.70258194	1.3923001
0.70409071	1.3986067
0.69352162	1.4051718
0.69665176	1.3856318
0.70567876	1.3951111
0.69353342	1.4047968
0.70704246	1.3912283
0.71306509	1.4021232
0.69722492	1.4050316
0.70291233	1.4030197
0.71621084	1.4162356
0.7187584	1.4056278
0.70682108	1.4046441
0.71437126	1.4011414
0.72473651	1.4156686
0.71197116
0.72386009
0.71560085
0.72542346
0.71376723
0.71207875
0.71594864
0.73882991
0.72029603
0.70997775
0.71451485
0.73023796
0.72762471
0.73305041
0.74018204
0.73927891
0.73586434
0.72631449
0.72892457
0.73514473
0.74647415
0.73458445
0.73256898
0.74099845
0.74225783
0.75058222
0.7373181
0.73847699
0.73363441
0.7420454
0.74563688
0.74144965
0.7349959
0.75708252
0.74936795
0.73521364
0.75097024
0.75253487
0.74358368
0.75862831
0.75151175
0.75172359
0.76021916
0.75408822
